# Supplementary material for: Intratumoral Cell Heterogeneity in Patient-Derived Glioblastoma Cell Lines Revealed by Single-Cell RNA-Sequencing
Source: Int J Mol Sci. 2024 Aug 2;25(15):8472. doi: 10.3390/ijms25158472 (PMC11313325; doi:10.3390/ijms25158472)
Supplement: Supplementary file 1 [file ijms-25-08472-s001.zip]

Archive with 15 entries (15 files):
- Gb75t_heatmap.pdf
- Gb75t_info.xlsx
- Gbl13_heatmap.pdf
- Gbl13_info.xlsx
- Gbl17_heatmap.pdf
- Gbl17_info.xlsx
- Gbl24_heatmap.pdf
- Gbl24_info.xlsx
- Gbl27_heatmap.pdf
- Gbl27_info.xlsx
- Gbl28_heatmap.pdf
- Gbl28_info.xlsx
- Gbl6_heatmap.pdf
- Gbl6_info.xlsx
- Supplementary materials.pdf
