# Supplementary material for: Intratumoral Cell Heterogeneity in Patient-Derived Glioblastoma Cell Lines Revealed by Single-Cell RNA-Sequencing
Source: Int J Mol Sci. 2024 Aug 2;25(15):8472. doi: 10.3390/ijms25158472 (PMC11313325; doi:10.3390/ijms25158472)
Supplement: Supplementary file 1 [file ijms-25-08472-s001.zip › Gb75t_info.xlsx]

## Sheet: Cluster 0
	p_val	avg_log2FC	pct.1	pct.2	p_val_adj	cluster	gene	cell_type_singleCellBase	cellName_cell_markers_db	description
0	4.95673e-66	3.09508	0.493	0.061	1.1003e-61	0	NFKBID	B cells	Monocyte	NFKB inhibitor delta [Source:HGNC Symbol;Acc:HGNC:15671]
2	4.95673e-66	3.09508	0.493	0.061	1.1003e-61	0	NFKBID		B cell	NFKB inhibitor delta [Source:HGNC Symbol;Acc:HGNC:15671]
4	1.0685e-46	3.06985	0.327	0.03	2.37185e-42	0	TREM1	Promyelocytes	Leukocyte	triggering receptor expressed on myeloid cells 1 [Source:HGNC Symbol;Acc:HGNC:17760]
5	1.0685e-46	3.06985	0.327	0.03	2.37185e-42	0	TREM1		CD1C+_B dendritic cell	triggering receptor expressed on myeloid cells 1 [Source:HGNC Symbol;Acc:HGNC:17760]
6	1.0685e-46	3.06985	0.327	0.03	2.37185e-42	0	TREM1		Monocyte	triggering receptor expressed on myeloid cells 1 [Source:HGNC Symbol;Acc:HGNC:17760]
7	1.0685e-46	3.06985	0.327	0.03	2.37185e-42	0	TREM1		Neutrophil	triggering receptor expressed on myeloid cells 1 [Source:HGNC Symbol;Acc:HGNC:17760]
25	4.80895e-39	2.74489	0.35	0.055	1.06749e-34	0	RNU12	Natural killer (NK) cells		RNA, U12 small nuclear [Source:HGNC Symbol;Acc:HGNC:19380]
27	2.29161e-29	2.70699	0.513	0.2	5.08692e-25	0	IL1B	Immune cells	T helper17 (Th17) cell	interleukin 1 beta [Source:HGNC Symbol;Acc:HGNC:5992]
28	2.29161e-29	2.70699	0.513	0.2	5.08692e-25	0	IL1B		M2 macrophage	interleukin 1 beta [Source:HGNC Symbol;Acc:HGNC:5992]
29	2.29161e-29	2.70699	0.513	0.2	5.08692e-25	0	IL1B		Brush cell (Tuft cell)	interleukin 1 beta [Source:HGNC Symbol;Acc:HGNC:5992]
30	2.29161e-29	2.70699	0.513	0.2	5.08692e-25	0	IL1B		Neuroendocrine cell	interleukin 1 beta [Source:HGNC Symbol;Acc:HGNC:5992]
31	2.29161e-29	2.70699	0.513	0.2	5.08692e-25	0	IL1B		Paneth cell	interleukin 1 beta [Source:HGNC Symbol;Acc:HGNC:5992]
32	2.29161e-29	2.70699	0.513	0.2	5.08692e-25	0	IL1B		CD1C+_B dendritic cell	interleukin 1 beta [Source:HGNC Symbol;Acc:HGNC:5992]
33	2.29161e-29	2.70699	0.513	0.2	5.08692e-25	0	IL1B		Monocyte	interleukin 1 beta [Source:HGNC Symbol;Acc:HGNC:5992]
99	3.51945e-43	2.69579	0.297	0.025	7.81248e-39	0	SNORD3D	Natural killer (NK) cells		small nucleolar RNA, C/D box 3D [Source:HGNC Symbol;Acc:HGNC:33192]
100	2.01111e-47	2.66324	0.54	0.132	4.46425e-43	0	GPR183	CD8 T cells	Naive CD8+ T cell	G protein-coupled receptor 183 [Source:HGNC Symbol;Acc:HGNC:3128]
101	2.01111e-47	2.66324	0.54	0.132	4.46425e-43	0	GPR183		Naive CD4+ T cell	G protein-coupled receptor 183 [Source:HGNC Symbol;Acc:HGNC:3128]
102	2.01111e-47	2.66324	0.54	0.132	4.46425e-43	0	GPR183		Plasmacytoid dendritic cell	G protein-coupled receptor 183 [Source:HGNC Symbol;Acc:HGNC:3128]
104	2.01111e-47	2.66324	0.54	0.132	4.46425e-43	0	GPR183		B cell	G protein-coupled receptor 183 [Source:HGNC Symbol;Acc:HGNC:3128]
142	5.93402e-44	2.65525	0.467	0.101	1.31723e-39	0	HBEGF		CD1C+_B dendritic cell	heparin binding EGF like growth factor [Source:HGNC Symbol;Acc:HGNC:3059]
144	1.49998e-58	2.63518	0.62	0.146	3.32965e-54	0	NR4A3		Paneth cell	nuclear receptor subfamily 4 group A member 3 [Source:HGNC Symbol;Acc:HGNC:7982]
145	4.44773e-45	2.56299	0.433	0.078	9.87307e-41	0	RNU1-59P
146	1.39573e-59	2.55492	0.58	0.12	3.09824e-55	0	C5AR1	Neutrophils	Astrocyte	complement C5a receptor 1 [Source:HGNC Symbol;Acc:HGNC:1338]
147	1.39573e-59	2.55492	0.58	0.12	3.09824e-55	0	C5AR1		Basophil	complement C5a receptor 1 [Source:HGNC Symbol;Acc:HGNC:1338]
148	1.39573e-59	2.55492	0.58	0.12	3.09824e-55	0	C5AR1		Eosinophil	complement C5a receptor 1 [Source:HGNC Symbol;Acc:HGNC:1338]
149	1.39573e-59	2.55492	0.58	0.12	3.09824e-55	0	C5AR1		Neutrophil	complement C5a receptor 1 [Source:HGNC Symbol;Acc:HGNC:1338]
150	1.39573e-59	2.55492	0.58	0.12	3.09824e-55	0	C5AR1		SLC16A7+ cell	complement C5a receptor 1 [Source:HGNC Symbol;Acc:HGNC:1338]
151	1.39573e-59	2.55492	0.58	0.12	3.09824e-55	0	C5AR1		Ciliated epithelial cell	complement C5a receptor 1 [Source:HGNC Symbol;Acc:HGNC:1338]
152	1.39573e-59	2.55492	0.58	0.12	3.09824e-55	0	C5AR1		Paneth cell	complement C5a receptor 1 [Source:HGNC Symbol;Acc:HGNC:1338]
153	1.39573e-59	2.55492	0.58	0.12	3.09824e-55	0	C5AR1		Multilymphoid progenitor cell	complement C5a receptor 1 [Source:HGNC Symbol;Acc:HGNC:1338]
154	1.39573e-59	2.55492	0.58	0.12	3.09824e-55	0	C5AR1		CD1C-CD141- dendritic cell	complement C5a receptor 1 [Source:HGNC Symbol;Acc:HGNC:1338]
155	1.39573e-59	2.55492	0.58	0.12	3.09824e-55	0	C5AR1		Monocyte	complement C5a receptor 1 [Source:HGNC Symbol;Acc:HGNC:1338]
172	6.11455e-39	2.4959	0.523	0.157	1.35731e-34	0	RNU2-63P			RNA, U2 small nuclear 63, pseudogene [Source:HGNC Symbol;Acc:HGNC:48556]
173	8.49797e-86	2.4922	0.847	0.257	1.88638e-81	0	CD83	Monocytes	Immune cell	CD83 molecule [Source:HGNC Symbol;Acc:HGNC:1703]
174	8.49797e-86	2.4922	0.847	0.257	1.88638e-81	0	CD83		Macrophage	CD83 molecule [Source:HGNC Symbol;Acc:HGNC:1703]
175	8.49797e-86	2.4922	0.847	0.257	1.88638e-81	0	CD83		Megakaryocyte erythroid cell	CD83 molecule [Source:HGNC Symbol;Acc:HGNC:1703]
176	8.49797e-86	2.4922	0.847	0.257	1.88638e-81	0	CD83		Plasmacytoid dendritic cell	CD83 molecule [Source:HGNC Symbol;Acc:HGNC:1703]
177	8.49797e-86	2.4922	0.847	0.257	1.88638e-81	0	CD83		Specialist antigen presenting cell	CD83 molecule [Source:HGNC Symbol;Acc:HGNC:1703]
178	8.49797e-86	2.4922	0.847	0.257	1.88638e-81	0	CD83		T cell	CD83 molecule [Source:HGNC Symbol;Acc:HGNC:1703]
179	8.49797e-86	2.4922	0.847	0.257	1.88638e-81	0	CD83		Regulatory T (Treg) cell	CD83 molecule [Source:HGNC Symbol;Acc:HGNC:1703]
180	8.49797e-86	2.4922	0.847	0.257	1.88638e-81	0	CD83		Paneth cell	CD83 molecule [Source:HGNC Symbol;Acc:HGNC:1703]
181	8.49797e-86	2.4922	0.847	0.257	1.88638e-81	0	CD83		Monocyte	CD83 molecule [Source:HGNC Symbol;Acc:HGNC:1703]
182	8.49797e-86	2.4922	0.847	0.257	1.88638e-81	0	CD83		Dendritic cell	CD83 molecule [Source:HGNC Symbol;Acc:HGNC:1703]
184	8.49797e-86	2.4922	0.847	0.257	1.88638e-81	0	CD83		B cell	CD83 molecule [Source:HGNC Symbol;Acc:HGNC:1703]
238	1.04814e-52	2.481	0.497	0.089	2.32667e-48	0	CCL4L2	Natural killer T (NKT) cells	Microglial cell	C-C motif chemokine ligand 4 like 2 [Source:HGNC Symbol;Acc:HGNC:24066]
242	2.12723e-65	2.47654	0.583	0.1	4.72203e-61	0	MAP3K8	CD8 T cells	Granulocyte-monocyte progenitor	mitogen-activated protein kinase kinase kinase 8 [Source:HGNC Symbol;Acc:HGNC:6860]
248	2.43147e-35	2.45703	0.333	0.055	5.39737e-31	0	U3.64
249	2.88944e-47	2.44784	0.393	0.054	6.41398e-43	0	MIR142			microRNA 142 [Source:HGNC Symbol;Acc:HGNC:31529]
250	3.91746e-67	2.43355	0.97	0.787	8.69598e-63	0	CCL3	Plasma cells	Natural killer cell	C-C motif chemokine ligand 3 [Source:HGNC Symbol;Acc:HGNC:10627]
251	3.91746e-67	2.43355	0.97	0.787	8.69598e-63	0	CCL3		Microglial cell	C-C motif chemokine ligand 3 [Source:HGNC Symbol;Acc:HGNC:10627]
252	3.91746e-67	2.43355	0.97	0.787	8.69598e-63	0	CCL3		Exhausted CD8+ T cell	C-C motif chemokine ligand 3 [Source:HGNC Symbol;Acc:HGNC:10627]
253	3.91746e-67	2.43355	0.97	0.787	8.69598e-63	0	CCL3		Paneth cell	C-C motif chemokine ligand 3 [Source:HGNC Symbol;Acc:HGNC:10627]
282	4.07645e-31	2.42173	0.607	0.28	9.0489e-27	0	IL8	Endothelial cells		C-X-C motif chemokine ligand 8 [Source:HGNC Symbol;Acc:HGNC:6025]
285	1.62081e-73	2.40322	0.747	0.187	3.59788e-69	0	RASGEF1B		Endothelial cell	RasGEF domain family member 1B [Source:HGNC Symbol;Acc:HGNC:24881]
286	1.62081e-73	2.40322	0.747	0.187	3.59788e-69	0	RASGEF1B		Paneth cell	RasGEF domain family member 1B [Source:HGNC Symbol;Acc:HGNC:24881]
287	1.20523e-84	2.3866	0.687	0.099	2.67536e-80	0	CD86	Dendritic cells	Activated B cell	CD86 molecule [Source:HGNC Symbol;Acc:HGNC:1705]
288	1.20523e-84	2.3866	0.687	0.099	2.67536e-80	0	CD86		Astrocyte	CD86 molecule [Source:HGNC Symbol;Acc:HGNC:1705]
289	1.20523e-84	2.3866	0.687	0.099	2.67536e-80	0	CD86		Follicular B cell	CD86 molecule [Source:HGNC Symbol;Acc:HGNC:1705]
290	1.20523e-84	2.3866	0.687	0.099	2.67536e-80	0	CD86		Megakaryocyte erythroid cell	CD86 molecule [Source:HGNC Symbol;Acc:HGNC:1705]
291	1.20523e-84	2.3866	0.687	0.099	2.67536e-80	0	CD86		Myeloid cell	CD86 molecule [Source:HGNC Symbol;Acc:HGNC:1705]
292	1.20523e-84	2.3866	0.687	0.099	2.67536e-80	0	CD86		Plasmacytoid dendritic cell	CD86 molecule [Source:HGNC Symbol;Acc:HGNC:1705]
293	1.20523e-84	2.3866	0.687	0.099	2.67536e-80	0	CD86		Specialist antigen presenting cell	CD86 molecule [Source:HGNC Symbol;Acc:HGNC:1705]
294	1.20523e-84	2.3866	0.687	0.099	2.67536e-80	0	CD86		T cell	CD86 molecule [Source:HGNC Symbol;Acc:HGNC:1705]
295	1.20523e-84	2.3866	0.687	0.099	2.67536e-80	0	CD86		Microglial cell	CD86 molecule [Source:HGNC Symbol;Acc:HGNC:1705]
296	1.20523e-84	2.3866	0.687	0.099	2.67536e-80	0	CD86		Paneth cell	CD86 molecule [Source:HGNC Symbol;Acc:HGNC:1705]
297	1.20523e-84	2.3866	0.687	0.099	2.67536e-80	0	CD86		Dendritic cell	CD86 molecule [Source:HGNC Symbol;Acc:HGNC:1705]
298	1.20523e-84	2.3866	0.687	0.099	2.67536e-80	0	CD86		Monocyte	CD86 molecule [Source:HGNC Symbol;Acc:HGNC:1705]
383	3.00766e-65	2.38145	0.513	0.064	6.6764e-61	0	SLC1A5	Plasma cells		solute carrier family 1 member 5 [Source:HGNC Symbol;Acc:HGNC:10943]
384	2.23902e-86	2.37511	0.89	0.333	4.97017e-82	0	KLF2	CD8 T cells	B cell	KLF transcription factor 2 [Source:HGNC Symbol;Acc:HGNC:6347]
390	5.03704e-39	2.36373	0.353	0.055	1.11812e-34	0	GRASP
391	1.27324e-49	2.34589	0.56	0.137	2.82635e-45	0	MIR24-2			microRNA 24-2 [Source:HGNC Symbol;Acc:HGNC:31608]
392	1.38685e-30	2.31848	0.253	0.033	3.07853e-26	0	RNU5A-1			RNA, U5A small nuclear 1 [Source:HGNC Symbol;Acc:HGNC:10211]
393	4.91858e-48	2.31343	0.41	0.057	1.09183e-43	0	TLR5			toll like receptor 5 [Source:HGNC Symbol;Acc:HGNC:11851]
394	1.35193e-34	2.30955	0.387	0.083	3.00101e-30	0	LINC00936
395	7.90992e-52	2.30498	0.487	0.084	1.75584e-47	0	PTGER4	Tfh	Multilymphoid progenitor cell	prostaglandin E receptor 4 [Source:HGNC Symbol;Acc:HGNC:9596]
396	7.90992e-52	2.30498	0.487	0.084	1.75584e-47	0	PTGER4		CD1C-CD141- dendritic cell	prostaglandin E receptor 4 [Source:HGNC Symbol;Acc:HGNC:9596]
403	3.08645e-46	2.30133	0.547	0.139	6.8513e-42	0	KDM6B	B cells	Brush cell (Tuft cell)	lysine demethylase 6B [Source:HGNC Symbol;Acc:HGNC:29012]
404	3.08645e-46	2.30133	0.547	0.139	6.8513e-42	0	KDM6B		Neuroendocrine cell	lysine demethylase 6B [Source:HGNC Symbol;Acc:HGNC:29012]
405	3.08645e-46	2.30133	0.547	0.139	6.8513e-42	0	KDM6B		Monocyte	lysine demethylase 6B [Source:HGNC Symbol;Acc:HGNC:29012]
407	1.04921e-30	2.29831	0.43	0.119	2.32904e-26	0	PTGS2	Dendritic cells	Paneth cell	prostaglandin-endoperoxide synthase 2 [Source:HGNC Symbol;Acc:HGNC:9605]
408	1.04921e-30	2.29831	0.43	0.119	2.32904e-26	0	PTGS2		Monocyte	prostaglandin-endoperoxide synthase 2 [Source:HGNC Symbol;Acc:HGNC:9605]
409	1.04921e-30	2.29831	0.43	0.119	2.32904e-26	0	PTGS2		Mast cell	prostaglandin-endoperoxide synthase 2 [Source:HGNC Symbol;Acc:HGNC:9605]
411	1.04921e-30	2.29831	0.43	0.119	2.32904e-26	0	PTGS2		Neutrophil	prostaglandin-endoperoxide synthase 2 [Source:HGNC Symbol;Acc:HGNC:9605]
435	2.15104e-48	2.28976	0.483	0.093	4.77487e-44	0	SIK1			salt inducible kinase 1 [Source:HGNC Symbol;Acc:HGNC:11142]
436	1.92767e-46	2.28674	0.493	0.104	4.27905e-42	0	PLAUR	Fibroblasts	Cancer cell	plasminogen activator, urokinase receptor [Source:HGNC Symbol;Acc:HGNC:9053]
437	1.92767e-46	2.28674	0.493	0.104	4.27905e-42	0	PLAUR		Cancer stem cell	plasminogen activator, urokinase receptor [Source:HGNC Symbol;Acc:HGNC:9053]
438	1.92767e-46	2.28674	0.493	0.104	4.27905e-42	0	PLAUR		Paneth cell	plasminogen activator, urokinase receptor [Source:HGNC Symbol;Acc:HGNC:9053]
439	1.92767e-46	2.28674	0.493	0.104	4.27905e-42	0	PLAUR		Monocyte	plasminogen activator, urokinase receptor [Source:HGNC Symbol;Acc:HGNC:9053]
456	4.58932e-75	2.27878	0.723	0.151	1.01874e-70	0	KLF4	Macrophages	Adipose-derived stromal cell	KLF transcription factor 4 [Source:HGNC Symbol;Acc:HGNC:6348]
457	4.58932e-75	2.27878	0.723	0.151	1.01874e-70	0	KLF4		Stem cell	KLF transcription factor 4 [Source:HGNC Symbol;Acc:HGNC:6348]
458	4.58932e-75	2.27878	0.723	0.151	1.01874e-70	0	KLF4		Endothelial cell	KLF transcription factor 4 [Source:HGNC Symbol;Acc:HGNC:6348]
459	4.58932e-75	2.27878	0.723	0.151	1.01874e-70	0	KLF4		Pluripotent stem cell	KLF transcription factor 4 [Source:HGNC Symbol;Acc:HGNC:6348]
460	4.58932e-75	2.27878	0.723	0.151	1.01874e-70	0	KLF4		AXL+SIGLEC6+ dendritic cell	KLF transcription factor 4 [Source:HGNC Symbol;Acc:HGNC:6348]
461	4.58932e-75	2.27878	0.723	0.151	1.01874e-70	0	KLF4		Monocyte	KLF transcription factor 4 [Source:HGNC Symbol;Acc:HGNC:6348]
462	4.58932e-75	2.27878	0.723	0.151	1.01874e-70	0	KLF4		Morula cell (Blastomere)	KLF transcription factor 4 [Source:HGNC Symbol;Acc:HGNC:6348]
506	1.80582e-45	2.27062	0.43	0.073	4.00856e-41	0	PLK2	CD8 T cells	Secretory cell	polo like kinase 2 [Source:HGNC Symbol;Acc:HGNC:19699]
507	1.80582e-45	2.27062	0.43	0.073	4.00856e-41	0	PLK2		Endothelial cell	polo like kinase 2 [Source:HGNC Symbol;Acc:HGNC:19699]
512	4.23834e-84	2.26402	0.773	0.158	9.40827e-80	0	C3AR1	Neutrophils	Eosinophil	complement C3a receptor 1 [Source:HGNC Symbol;Acc:HGNC:1319]
513	4.23834e-84	2.26402	0.773	0.158	9.40827e-80	0	C3AR1		Microglial cell	complement C3a receptor 1 [Source:HGNC Symbol;Acc:HGNC:1319]
514	4.23834e-84	2.26402	0.773	0.158	9.40827e-80	0	C3AR1		Regulatory T (Treg) cell	complement C3a receptor 1 [Source:HGNC Symbol;Acc:HGNC:1319]
515	4.23834e-84	2.26402	0.773	0.158	9.40827e-80	0	C3AR1		CD1C-CD141- dendritic cell	complement C3a receptor 1 [Source:HGNC Symbol;Acc:HGNC:1319]
516	4.23834e-84	2.26402	0.773	0.158	9.40827e-80	0	C3AR1		Monocyte	complement C3a receptor 1 [Source:HGNC Symbol;Acc:HGNC:1319]
526	5.67216e-110	2.25999	0.99	0.564	1.25911e-105	0	HLA-DRB1	Microglia cells	Secretory cell	major histocompatibility complex, class II, DR beta 1 [Source:HGNC Symbol;Acc:HGNC:4948]
527	5.67216e-110	2.25999	0.99	0.564	1.25911e-105	0	HLA-DRB1		Paneth cell	major histocompatibility complex, class II, DR beta 1 [Source:HGNC Symbol;Acc:HGNC:4948]
528	5.67216e-110	2.25999	0.99	0.564	1.25911e-105	0	HLA-DRB1		Granulosa cell	major histocompatibility complex, class II, DR beta 1 [Source:HGNC Symbol;Acc:HGNC:4948]
529	5.67216e-110	2.25999	0.99	0.564	1.25911e-105	0	HLA-DRB1		Monocyte	major histocompatibility complex, class II, DR beta 1 [Source:HGNC Symbol;Acc:HGNC:4948]
532	5.67216e-110	2.25999	0.99	0.564	1.25911e-105	0	HLA-DRB1		B cell	major histocompatibility complex, class II, DR beta 1 [Source:HGNC Symbol;Acc:HGNC:4948]
622	1.43335e-104	2.25969	0.977	0.396	3.18175e-100	0	HLA-DRB5	M.dcs	Secretory cell	major histocompatibility complex, class II, DR beta 5 [Source:HGNC Symbol;Acc:HGNC:4953]
623	1.43335e-104	2.25969	0.977	0.396	3.18175e-100	0	HLA-DRB5		Granulosa cell	major histocompatibility complex, class II, DR beta 5 [Source:HGNC Symbol;Acc:HGNC:4953]
624	1.43335e-104	2.25969	0.977	0.396	3.18175e-100	0	HLA-DRB5		Monocyte	major histocompatibility complex, class II, DR beta 5 [Source:HGNC Symbol;Acc:HGNC:4953]
627	1.43335e-104	2.25969	0.977	0.396	3.18175e-100	0	HLA-DRB5		B cell	major histocompatibility complex, class II, DR beta 5 [Source:HGNC Symbol;Acc:HGNC:4953]
664	7.96699e-91	2.25904	0.957	0.399	1.76851e-86	0	HLA-DQA1	Microglia cells	Regulatory T (Treg) cell	major histocompatibility complex, class II, DQ alpha 1 [Source:HGNC Symbol;Acc:HGNC:4942]
665	7.96699e-91	2.25904	0.957	0.399	1.76851e-86	0	HLA-DQA1		Secretory cell	major histocompatibility complex, class II, DQ alpha 1 [Source:HGNC Symbol;Acc:HGNC:4942]
666	7.96699e-91	2.25904	0.957	0.399	1.76851e-86	0	HLA-DQA1		Paneth cell	major histocompatibility complex, class II, DQ alpha 1 [Source:HGNC Symbol;Acc:HGNC:4942]
667	7.96699e-91	2.25904	0.957	0.399	1.76851e-86	0	HLA-DQA1		B cell	major histocompatibility complex, class II, DQ alpha 1 [Source:HGNC Symbol;Acc:HGNC:4942]
724	5.37617e-68	2.24624	0.663	0.132	1.1934e-63	0	MS4A4A	M.myeloid	Paneth cell	membrane spanning 4-domains A4A [Source:HGNC Symbol;Acc:HGNC:13371]
725	5.37617e-68	2.24624	0.663	0.132	1.1934e-63	0	MS4A4A		CD1C-CD141- dendritic cell	membrane spanning 4-domains A4A [Source:HGNC Symbol;Acc:HGNC:13371]
733	1.11304e-63	2.22256	0.697	0.182	2.47072e-59	0	NR4A1	T cells	Microglial cell	nuclear receptor subfamily 4 group A member 1 [Source:HGNC Symbol;Acc:HGNC:7980]
734	1.11304e-63	2.22256	0.697	0.182	2.47072e-59	0	NR4A1		CD1C-CD141- dendritic cell	nuclear receptor subfamily 4 group A member 1 [Source:HGNC Symbol;Acc:HGNC:7980]
735	1.11304e-63	2.22256	0.697	0.182	2.47072e-59	0	NR4A1		B cell	nuclear receptor subfamily 4 group A member 1 [Source:HGNC Symbol;Acc:HGNC:7980]
758	6.01159e-53	2.21605	0.693	0.237	1.33445e-48	0	NR4A2	Natural killer (NK) cells	Dopaminergic neuron	nuclear receptor subfamily 4 group A member 2 [Source:HGNC Symbol;Acc:HGNC:7981]
759	6.01159e-53	2.21605	0.693	0.237	1.33445e-48	0	NR4A2		Microglial cell	nuclear receptor subfamily 4 group A member 2 [Source:HGNC Symbol;Acc:HGNC:7981]
760	6.01159e-53	2.21605	0.693	0.237	1.33445e-48	0	NR4A2		Exhausted CD8+ T cell	nuclear receptor subfamily 4 group A member 2 [Source:HGNC Symbol;Acc:HGNC:7981]
761	6.01159e-53	2.21605	0.693	0.237	1.33445e-48	0	NR4A2		Paneth cell	nuclear receptor subfamily 4 group A member 2 [Source:HGNC Symbol;Acc:HGNC:7981]
762	6.01159e-53	2.21605	0.693	0.237	1.33445e-48	0	NR4A2		CD1C+_A dendritic cell	nuclear receptor subfamily 4 group A member 2 [Source:HGNC Symbol;Acc:HGNC:7981]
763	6.01159e-53	2.21605	0.693	0.237	1.33445e-48	0	NR4A2		CD1C+_B dendritic cell	nuclear receptor subfamily 4 group A member 2 [Source:HGNC Symbol;Acc:HGNC:7981]
764	6.01159e-53	2.21605	0.693	0.237	1.33445e-48	0	NR4A2		Lake et al.Science.Ex8	nuclear receptor subfamily 4 group A member 2 [Source:HGNC Symbol;Acc:HGNC:7981]
848	1.35074e-57	2.18907	0.577	0.114	2.99838e-53	0	TRIB1		Monocyte	tribbles pseudokinase 1 [Source:HGNC Symbol;Acc:HGNC:16891]
850	2.9655e-54	2.18618	0.613	0.146	6.58282e-50	0	RNU1-60P
851	2.42799e-84	2.18256	0.957	0.439	5.38965e-80	0	OLR1	Microglia cells	Microglial cell	oxidized low density lipoprotein receptor 1 [Source:HGNC Symbol;Acc:HGNC:8133]
852	2.42799e-84	2.18256	0.957	0.439	5.38965e-80	0	OLR1		Pit progenitor cell	oxidized low density lipoprotein receptor 1 [Source:HGNC Symbol;Acc:HGNC:8133]
853	2.42799e-84	2.18256	0.957	0.439	5.38965e-80	0	OLR1		Monocyte	oxidized low density lipoprotein receptor 1 [Source:HGNC Symbol;Acc:HGNC:8133]
854	2.42799e-84	2.18256	0.957	0.439	5.38965e-80	0	OLR1		Morula cell (Blastomere)	oxidized low density lipoprotein receptor 1 [Source:HGNC Symbol;Acc:HGNC:8133]
886	8.87201e-39	2.16953	0.93	0.756	1.96941e-34	0	CCL4	Natural killer T (NKT) cells	CD4+ cytotoxic T cell	C-C motif chemokine ligand 4 [Source:HGNC Symbol;Acc:HGNC:10630]
887	8.87201e-39	2.16953	0.93	0.756	1.96941e-34	0	CCL4		Paneth cell	C-C motif chemokine ligand 4 [Source:HGNC Symbol;Acc:HGNC:10630]
900	2.53145e-31	2.16412	0.34	0.067	5.61931e-27	0	CCL3L1	Natural killer (NK) cells		C-C motif chemokine ligand 3 like 3 [Source:HGNC Symbol;Acc:HGNC:30554]
904	8.35687e-49	2.15911	0.463	0.08	1.85506e-44	0	RP11-386I14.4	Natural killer (NK) cells
905	9.48273e-50	2.15869	0.437	0.065	2.10498e-45	0	FBP1	Macrophages	Epiblast cell	fructose-bisphosphatase 1 [Source:HGNC Symbol;Acc:HGNC:3606]
906	9.48273e-50	2.15869	0.437	0.065	2.10498e-45	0	FBP1		Enterocyte progenitor cell	fructose-bisphosphatase 1 [Source:HGNC Symbol;Acc:HGNC:3606]
907	9.48273e-50	2.15869	0.437	0.065	2.10498e-45	0	FBP1		Monocyte	fructose-bisphosphatase 1 [Source:HGNC Symbol;Acc:HGNC:3606]
909	2.14224e-68	2.15709	0.767	0.203	4.75534e-64	0	IFI30	Leukocytes	Microglial cell	IFI30 lysosomal thiol reductase [Source:HGNC Symbol;Acc:HGNC:5398]
910	2.14224e-68	2.15709	0.767	0.203	4.75534e-64	0	IFI30		Liver bud hepatic cell	IFI30 lysosomal thiol reductase [Source:HGNC Symbol;Acc:HGNC:5398]
911	2.14224e-68	2.15709	0.767	0.203	4.75534e-64	0	IFI30		Enterocyte progenitor cell	IFI30 lysosomal thiol reductase [Source:HGNC Symbol;Acc:HGNC:5398]
912	2.14224e-68	2.15709	0.767	0.203	4.75534e-64	0	IFI30		Paneth cell	IFI30 lysosomal thiol reductase [Source:HGNC Symbol;Acc:HGNC:5398]
913	2.14224e-68	2.15709	0.767	0.203	4.75534e-64	0	IFI30		CD1C-CD141- dendritic cell	IFI30 lysosomal thiol reductase [Source:HGNC Symbol;Acc:HGNC:5398]
914	2.14224e-68	2.15709	0.767	0.203	4.75534e-64	0	IFI30		Monocyte	IFI30 lysosomal thiol reductase [Source:HGNC Symbol;Acc:HGNC:5398]
925	4.463e-14	2.15428	0.29	0.107	9.90696e-10	0	HSPA6	Interstitial cells	Paneth cell	heat shock protein family A (Hsp70) member 6 [Source:HGNC Symbol;Acc:HGNC:5239]
927	2.82397e-105	2.14874	0.99	0.543	6.26864e-101	0	HLA-DRA	Monocytes	Microglial cell	major histocompatibility complex, class II, DR alpha [Source:HGNC Symbol;Acc:HGNC:4947]
928	2.82397e-105	2.14874	0.99	0.543	6.26864e-101	0	HLA-DRA		Exhausted CD8+ T cell	major histocompatibility complex, class II, DR alpha [Source:HGNC Symbol;Acc:HGNC:4947]
929	2.82397e-105	2.14874	0.99	0.543	6.26864e-101	0	HLA-DRA		Secretory cell	major histocompatibility complex, class II, DR alpha [Source:HGNC Symbol;Acc:HGNC:4947]
930	2.82397e-105	2.14874	0.99	0.543	6.26864e-101	0	HLA-DRA		Paneth cell	major histocompatibility complex, class II, DR alpha [Source:HGNC Symbol;Acc:HGNC:4947]
931	2.82397e-105	2.14874	0.99	0.543	6.26864e-101	0	HLA-DRA		Granulosa cell	major histocompatibility complex, class II, DR alpha [Source:HGNC Symbol;Acc:HGNC:4947]
933	2.82397e-105	2.14874	0.99	0.543	6.26864e-101	0	HLA-DRA		Monocyte	major histocompatibility complex, class II, DR alpha [Source:HGNC Symbol;Acc:HGNC:4947]
934	2.82397e-105	2.14874	0.99	0.543	6.26864e-101	0	HLA-DRA		B cell	major histocompatibility complex, class II, DR alpha [Source:HGNC Symbol;Acc:HGNC:4947]
1089	1.47808e-97	2.145	0.997	0.6	3.28104e-93	0	SRGN	Monocytes	Megakaryocyte	serglycin [Source:HGNC Symbol;Acc:HGNC:9361]
1090	1.47808e-97	2.145	0.997	0.6	3.28104e-93	0	SRGN		Microglial cell	serglycin [Source:HGNC Symbol;Acc:HGNC:9361]
1091	1.47808e-97	2.145	0.997	0.6	3.28104e-93	0	SRGN		Exhausted CD8+ T cell	serglycin [Source:HGNC Symbol;Acc:HGNC:9361]
1092	1.47808e-97	2.145	0.997	0.6	3.28104e-93	0	SRGN		Exhausted CD4+ T cell	serglycin [Source:HGNC Symbol;Acc:HGNC:9361]
1093	1.47808e-97	2.145	0.997	0.6	3.28104e-93	0	SRGN		Paneth cell	serglycin [Source:HGNC Symbol;Acc:HGNC:9361]
1094	1.47808e-97	2.145	0.997	0.6	3.28104e-93	0	SRGN		Granulosa cell	serglycin [Source:HGNC Symbol;Acc:HGNC:9361]
1095	1.47808e-97	2.145	0.997	0.6	3.28104e-93	0	SRGN		Monocyte	serglycin [Source:HGNC Symbol;Acc:HGNC:9361]
1161	2.54029e-53	2.14099	0.513	0.09	5.63893e-49	0	CFD	Progenitor cells	SLC16A7+ cell	complement factor D [Source:HGNC Symbol;Acc:HGNC:2771]
1162	2.54029e-53	2.14099	0.513	0.09	5.63893e-49	0	CFD		CD1C-CD141- dendritic cell	complement factor D [Source:HGNC Symbol;Acc:HGNC:2771]
1163	2.54029e-53	2.14099	0.513	0.09	5.63893e-49	0	CFD		Monocyte	complement factor D [Source:HGNC Symbol;Acc:HGNC:2771]
1196	1.8296e-71	2.13963	0.907	0.393	4.06135e-67	0	NFKBIA	Natural killer (NK) cells	Astrocyte	NFKB inhibitor alpha [Source:HGNC Symbol;Acc:HGNC:7797]
1197	1.8296e-71	2.13963	0.907	0.393	4.06135e-67	0	NFKBIA		Microglial cell	NFKB inhibitor alpha [Source:HGNC Symbol;Acc:HGNC:7797]
1198	1.8296e-71	2.13963	0.907	0.393	4.06135e-67	0	NFKBIA		Acinar cell	NFKB inhibitor alpha [Source:HGNC Symbol;Acc:HGNC:7797]
1199	1.8296e-71	2.13963	0.907	0.393	4.06135e-67	0	NFKBIA		Mucosal-associated invariant T cell	NFKB inhibitor alpha [Source:HGNC Symbol;Acc:HGNC:7797]
1200	1.8296e-71	2.13963	0.907	0.393	4.06135e-67	0	NFKBIA		Granulosa cell	NFKB inhibitor alpha [Source:HGNC Symbol;Acc:HGNC:7797]
1201	1.8296e-71	2.13963	0.907	0.393	4.06135e-67	0	NFKBIA		Multilymphoid progenitor cell	NFKB inhibitor alpha [Source:HGNC Symbol;Acc:HGNC:7797]
1202	1.8296e-71	2.13963	0.907	0.393	4.06135e-67	0	NFKBIA		Monocyte	NFKB inhibitor alpha [Source:HGNC Symbol;Acc:HGNC:7797]
1203	1.8296e-71	2.13963	0.907	0.393	4.06135e-67	0	NFKBIA		Mast cell	NFKB inhibitor alpha [Source:HGNC Symbol;Acc:HGNC:7797]
1280	4.20611e-56	2.13913	0.507	0.078	9.33671e-52	0	PTAFR	M cells	Microglial cell	platelet activating factor receptor [Source:HGNC Symbol;Acc:HGNC:9582]
1281	4.20611e-56	2.13913	0.507	0.078	9.33671e-52	0	PTAFR		Ionocyte cell	platelet activating factor receptor [Source:HGNC Symbol;Acc:HGNC:9582]
1282	4.20611e-56	2.13913	0.507	0.078	9.33671e-52	0	PTAFR		Paneth cell	platelet activating factor receptor [Source:HGNC Symbol;Acc:HGNC:9582]
1283	4.20611e-56	2.13913	0.507	0.078	9.33671e-52	0	PTAFR		CD1C+_A dendritic cell	platelet activating factor receptor [Source:HGNC Symbol;Acc:HGNC:9582]
1284	4.20611e-56	2.13913	0.507	0.078	9.33671e-52	0	PTAFR		CD1C+_B dendritic cell	platelet activating factor receptor [Source:HGNC Symbol;Acc:HGNC:9582]
1285	4.20611e-56	2.13913	0.507	0.078	9.33671e-52	0	PTAFR		Monocyte	platelet activating factor receptor [Source:HGNC Symbol;Acc:HGNC:9582]
1289	5.77754e-63	2.13871	0.663	0.147	1.2825e-58	0	SCPEP1		Granulosa cell	serine carboxypeptidase 1 [Source:HGNC Symbol;Acc:HGNC:29507]
1290	5.77754e-63	2.13871	0.663	0.147	1.2825e-58	0	SCPEP1		CD1C-CD141- dendritic cell	serine carboxypeptidase 1 [Source:HGNC Symbol;Acc:HGNC:29507]
1291	5.77754e-63	2.13871	0.663	0.147	1.2825e-58	0	SCPEP1		Monocyte	serine carboxypeptidase 1 [Source:HGNC Symbol;Acc:HGNC:29507]
1292	5.77754e-63	2.13871	0.663	0.147	1.2825e-58	0	SCPEP1		B cell	serine carboxypeptidase 1 [Source:HGNC Symbol;Acc:HGNC:29507]
1297	2.0299e-117	2.1332	1	0.92	4.50596e-113	0	CD74	CD4 T cells	Mesenchymal stem cell	CD74 molecule [Source:HGNC Symbol;Acc:HGNC:1697]
1298	2.0299e-117	2.1332	1	0.92	4.50596e-113	0	CD74		Microglial cell	CD74 molecule [Source:HGNC Symbol;Acc:HGNC:1697]
1299	2.0299e-117	2.1332	1	0.92	4.50596e-113	0	CD74		Regulatory T (Treg) cell	CD74 molecule [Source:HGNC Symbol;Acc:HGNC:1697]
1300	2.0299e-117	2.1332	1	0.92	4.50596e-113	0	CD74		Secretory cell	CD74 molecule [Source:HGNC Symbol;Acc:HGNC:1697]
1301	2.0299e-117	2.1332	1	0.92	4.50596e-113	0	CD74		Paneth cell	CD74 molecule [Source:HGNC Symbol;Acc:HGNC:1697]
1302	2.0299e-117	2.1332	1	0.92	4.50596e-113	0	CD74		Monocyte	CD74 molecule [Source:HGNC Symbol;Acc:HGNC:1697]
1304	2.0299e-117	2.1332	1	0.92	4.50596e-113	0	CD74		B cell	CD74 molecule [Source:HGNC Symbol;Acc:HGNC:1697]
1459	2.21071e-35	2.12417	0.293	0.037	4.90733e-31	0	PLBD1	Monocytes	CD1C+_B dendritic cell	phospholipase B domain containing 1 [Source:HGNC Symbol;Acc:HGNC:26215]
1460	2.21071e-35	2.12417	0.293	0.037	4.90733e-31	0	PLBD1		Monocyte	phospholipase B domain containing 1 [Source:HGNC Symbol;Acc:HGNC:26215]
1467	5.19914e-43	2.11958	0.483	0.108	1.15411e-38	0	RNU11			RNA, U11 small nuclear [Source:HGNC Symbol;Acc:HGNC:10108]
1468	5.13365e-89	2.11907	0.887	0.237	1.13957e-84	0	FCGR2A	Microglia cells	Kupffer cell	Fc gamma receptor IIa [Source:HGNC Symbol;Acc:HGNC:3616]
1469	5.13365e-89	2.11907	0.887	0.237	1.13957e-84	0	FCGR2A		Immune cell	Fc gamma receptor IIa [Source:HGNC Symbol;Acc:HGNC:3616]
1470	5.13365e-89	2.11907	0.887	0.237	1.13957e-84	0	FCGR2A		Granulocyte	Fc gamma receptor IIa [Source:HGNC Symbol;Acc:HGNC:3616]
1471	5.13365e-89	2.11907	0.887	0.237	1.13957e-84	0	FCGR2A		Mast cell	Fc gamma receptor IIa [Source:HGNC Symbol;Acc:HGNC:3616]
1472	5.13365e-89	2.11907	0.887	0.237	1.13957e-84	0	FCGR2A		Myeloid cell	Fc gamma receptor IIa [Source:HGNC Symbol;Acc:HGNC:3616]
1473	5.13365e-89	2.11907	0.887	0.237	1.13957e-84	0	FCGR2A		Platelet	Fc gamma receptor IIa [Source:HGNC Symbol;Acc:HGNC:3616]
1474	5.13365e-89	2.11907	0.887	0.237	1.13957e-84	0	FCGR2A		Cancer stem cell	Fc gamma receptor IIa [Source:HGNC Symbol;Acc:HGNC:3616]
1475	5.13365e-89	2.11907	0.887	0.237	1.13957e-84	0	FCGR2A		Microglial cell	Fc gamma receptor IIa [Source:HGNC Symbol;Acc:HGNC:3616]
1476	5.13365e-89	2.11907	0.887	0.237	1.13957e-84	0	FCGR2A		Paneth cell	Fc gamma receptor IIa [Source:HGNC Symbol;Acc:HGNC:3616]
1477	5.13365e-89	2.11907	0.887	0.237	1.13957e-84	0	FCGR2A		Granulocyte-monocyte progenitor	Fc gamma receptor IIa [Source:HGNC Symbol;Acc:HGNC:3616]
1478	5.13365e-89	2.11907	0.887	0.237	1.13957e-84	0	FCGR2A		CD1C-CD141- dendritic cell	Fc gamma receptor IIa [Source:HGNC Symbol;Acc:HGNC:3616]
1481	5.13365e-89	2.11907	0.887	0.237	1.13957e-84	0	FCGR2A		Monocyte	Fc gamma receptor IIa [Source:HGNC Symbol;Acc:HGNC:3616]
1566	2.52423e-47	2.11611	0.597	0.175	5.60329e-43	0	CD163	Kupffer cells	Monocyte	CD163 molecule [Source:HGNC Symbol;Acc:HGNC:1631]
1567	2.52423e-47	2.11611	0.597	0.175	5.60329e-43	0	CD163		B cell	CD163 molecule [Source:HGNC Symbol;Acc:HGNC:1631]
1568	2.52423e-47	2.11611	0.597	0.175	5.60329e-43	0	CD163		Myeloid cell	CD163 molecule [Source:HGNC Symbol;Acc:HGNC:1631]
1569	2.52423e-47	2.11611	0.597	0.175	5.60329e-43	0	CD163		Mesenchymal stem cell	CD163 molecule [Source:HGNC Symbol;Acc:HGNC:1631]
1570	2.52423e-47	2.11611	0.597	0.175	5.60329e-43	0	CD163		Paneth cell	CD163 molecule [Source:HGNC Symbol;Acc:HGNC:1631]
1571	2.52423e-47	2.11611	0.597	0.175	5.60329e-43	0	CD163		CD1C+_B dendritic cell	CD163 molecule [Source:HGNC Symbol;Acc:HGNC:1631]
1572	2.52423e-47	2.11611	0.597	0.175	5.60329e-43	0	CD163		Macrophage	CD163 molecule [Source:HGNC Symbol;Acc:HGNC:1631]
1638	5.26182e-62	2.11293	0.597	0.111	1.16802e-57	0	CD4	Lymphocyte cells	Immune cell	CD4 molecule [Source:HGNC Symbol;Acc:HGNC:1678]
1639	5.26182e-62	2.11293	0.597	0.111	1.16802e-57	0	CD4		FOXP3+ natural regulatory T (Treg) cell	CD4 molecule [Source:HGNC Symbol;Acc:HGNC:1678]
1640	5.26182e-62	2.11293	0.597	0.111	1.16802e-57	0	CD4		Mesenchymal stem cell	CD4 molecule [Source:HGNC Symbol;Acc:HGNC:1678]
1641	5.26182e-62	2.11293	0.597	0.111	1.16802e-57	0	CD4		Central memory T cell	CD4 molecule [Source:HGNC Symbol;Acc:HGNC:1678]
1642	5.26182e-62	2.11293	0.597	0.111	1.16802e-57	0	CD4		Effector memory T cell	CD4 molecule [Source:HGNC Symbol;Acc:HGNC:1678]
1643	5.26182e-62	2.11293	0.597	0.111	1.16802e-57	0	CD4		Effector T cell	CD4 molecule [Source:HGNC Symbol;Acc:HGNC:1678]
1644	5.26182e-62	2.11293	0.597	0.111	1.16802e-57	0	CD4		Naive CD4+ T cell	CD4 molecule [Source:HGNC Symbol;Acc:HGNC:1678]
1645	5.26182e-62	2.11293	0.597	0.111	1.16802e-57	0	CD4		Suppressor T cell	CD4 molecule [Source:HGNC Symbol;Acc:HGNC:1678]
1646	5.26182e-62	2.11293	0.597	0.111	1.16802e-57	0	CD4		Activated T cell	CD4 molecule [Source:HGNC Symbol;Acc:HGNC:1678]
1647	5.26182e-62	2.11293	0.597	0.111	1.16802e-57	0	CD4		CD4+ T helper cell	CD4 molecule [Source:HGNC Symbol;Acc:HGNC:1678]
1648	5.26182e-62	2.11293	0.597	0.111	1.16802e-57	0	CD4		CD4+CD25+ regulatory T cell	CD4 molecule [Source:HGNC Symbol;Acc:HGNC:1678]
1649	5.26182e-62	2.11293	0.597	0.111	1.16802e-57	0	CD4		Effector regulatory T (Treg) cell	CD4 molecule [Source:HGNC Symbol;Acc:HGNC:1678]
1650	5.26182e-62	2.11293	0.597	0.111	1.16802e-57	0	CD4		Exhausted T cell	CD4 molecule [Source:HGNC Symbol;Acc:HGNC:1678]
1651	5.26182e-62	2.11293	0.597	0.111	1.16802e-57	0	CD4		Lymphoid cell	CD4 molecule [Source:HGNC Symbol;Acc:HGNC:1678]
1652	5.26182e-62	2.11293	0.597	0.111	1.16802e-57	0	CD4		Megakaryocyte erythroid cell	CD4 molecule [Source:HGNC Symbol;Acc:HGNC:1678]
1653	5.26182e-62	2.11293	0.597	0.111	1.16802e-57	0	CD4		Myeloid cell	CD4 molecule [Source:HGNC Symbol;Acc:HGNC:1678]
1654	5.26182e-62	2.11293	0.597	0.111	1.16802e-57	0	CD4		Naive regulatory T (Treg) cell	CD4 molecule [Source:HGNC Symbol;Acc:HGNC:1678]
1655	5.26182e-62	2.11293	0.597	0.111	1.16802e-57	0	CD4		Natural killer cell	CD4 molecule [Source:HGNC Symbol;Acc:HGNC:1678]
1656	5.26182e-62	2.11293	0.597	0.111	1.16802e-57	0	CD4		Natural regulatory T (Treg) cell	CD4 molecule [Source:HGNC Symbol;Acc:HGNC:1678]
1657	5.26182e-62	2.11293	0.597	0.111	1.16802e-57	0	CD4		Plasmacytoid dendritic cell	CD4 molecule [Source:HGNC Symbol;Acc:HGNC:1678]
1658	5.26182e-62	2.11293	0.597	0.111	1.16802e-57	0	CD4		CD4+ regulatory T cell	CD4 molecule [Source:HGNC Symbol;Acc:HGNC:1678]
1659	5.26182e-62	2.11293	0.597	0.111	1.16802e-57	0	CD4		CD8+ T cell	CD4 molecule [Source:HGNC Symbol;Acc:HGNC:1678]
1660	5.26182e-62	2.11293	0.597	0.111	1.16802e-57	0	CD4		Hematopoietic cell	CD4 molecule [Source:HGNC Symbol;Acc:HGNC:1678]
1661	5.26182e-62	2.11293	0.597	0.111	1.16802e-57	0	CD4		Microglial cell	CD4 molecule [Source:HGNC Symbol;Acc:HGNC:1678]
1662	5.26182e-62	2.11293	0.597	0.111	1.16802e-57	0	CD4		Endothelial cell	CD4 molecule [Source:HGNC Symbol;Acc:HGNC:1678]
1663	5.26182e-62	2.11293	0.597	0.111	1.16802e-57	0	CD4		Paneth cell	CD4 molecule [Source:HGNC Symbol;Acc:HGNC:1678]
1664	5.26182e-62	2.11293	0.597	0.111	1.16802e-57	0	CD4		Monocyte	CD4 molecule [Source:HGNC Symbol;Acc:HGNC:1678]
1854	3.53699e-41	2.10197	0.567	0.166	7.85141e-37	0	CCL3L3	Natural killer (NK) cells	Monocyte	C-C motif chemokine ligand 3 like 3 [Source:HGNC Symbol;Acc:HGNC:30554]
1860	1.31938e-67	2.09702	0.653	0.12	2.92876e-63	0	PDGFB		Platelet	platelet derived growth factor subunit B [Source:HGNC Symbol;Acc:HGNC:8800]
1861	1.31938e-67	2.09702	0.653	0.12	2.92876e-63	0	PDGFB		Microglial cell	platelet derived growth factor subunit B [Source:HGNC Symbol;Acc:HGNC:8800]
1862	2.25304e-30	2.09381	0.283	0.044	5.00129e-26	0	RNVU1-13
1863	9.38446e-81	2.09119	0.967	0.595	2.08316e-76	0	RGS1	CD8 T cells	Microglial cell	regulator of G protein signaling 1 [Source:HGNC Symbol;Acc:HGNC:9991]
1864	9.38446e-81	2.09119	0.967	0.595	2.08316e-76	0	RGS1		Exhausted CD8+ T cell	regulator of G protein signaling 1 [Source:HGNC Symbol;Acc:HGNC:9991]
1865	9.38446e-81	2.09119	0.967	0.595	2.08316e-76	0	RGS1		Regulatory T (Treg) cell	regulator of G protein signaling 1 [Source:HGNC Symbol;Acc:HGNC:9991]
1866	9.38446e-81	2.09119	0.967	0.595	2.08316e-76	0	RGS1		Exhausted CD4+ T cell	regulator of G protein signaling 1 [Source:HGNC Symbol;Acc:HGNC:9991]
1867	9.38446e-81	2.09119	0.967	0.595	2.08316e-76	0	RGS1		Multilymphoid progenitor cell	regulator of G protein signaling 1 [Source:HGNC Symbol;Acc:HGNC:9991]
1905	1.26586e-101	2.08615	0.983	0.467	2.80995e-97	0	HLA-DQB1	B cells	Secretory cell	major histocompatibility complex, class II, DQ beta 1 [Source:HGNC Symbol;Acc:HGNC:4944]
1906	1.26586e-101	2.08615	0.983	0.467	2.80995e-97	0	HLA-DQB1		Paneth cell	major histocompatibility complex, class II, DQ beta 1 [Source:HGNC Symbol;Acc:HGNC:4944]
1907	1.26586e-101	2.08615	0.983	0.467	2.80995e-97	0	HLA-DQB1		Granulosa cell	major histocompatibility complex, class II, DQ beta 1 [Source:HGNC Symbol;Acc:HGNC:4944]
1908	1.26586e-101	2.08615	0.983	0.467	2.80995e-97	0	HLA-DQB1		CD141+CLEC9A+ dendritic cell	major histocompatibility complex, class II, DQ beta 1 [Source:HGNC Symbol;Acc:HGNC:4944]
1911	1.26586e-101	2.08615	0.983	0.467	2.80995e-97	0	HLA-DQB1		B cell	major histocompatibility complex, class II, DQ beta 1 [Source:HGNC Symbol;Acc:HGNC:4944]
1977	2.27827e-68	2.08539	0.587	0.086	5.0573e-64	0	CPVL	Myeloid cells	Astrocyte	carboxypeptidase vitellogenic like [Source:HGNC Symbol;Acc:HGNC:14399]
1978	2.27827e-68	2.08539	0.587	0.086	5.0573e-64	0	CPVL		Microglial cell	carboxypeptidase vitellogenic like [Source:HGNC Symbol;Acc:HGNC:14399]
1979	2.27827e-68	2.08539	0.587	0.086	5.0573e-64	0	CPVL		Paneth cell	carboxypeptidase vitellogenic like [Source:HGNC Symbol;Acc:HGNC:14399]
1980	2.27827e-68	2.08539	0.587	0.086	5.0573e-64	0	CPVL		CD141+CLEC9A+ dendritic cell	carboxypeptidase vitellogenic like [Source:HGNC Symbol;Acc:HGNC:14399]
1981	2.27827e-68	2.08539	0.587	0.086	5.0573e-64	0	CPVL		Monocyte	carboxypeptidase vitellogenic like [Source:HGNC Symbol;Acc:HGNC:14399]
2012	1.94988e-66	2.07996	0.593	0.094	4.32833e-62	0	CECR1
2013	9.03124e-81	2.07577	0.867	0.261	2.00475e-76	0	GRN	Monocytes	Microglial cell	granulin precursor [Source:HGNC Symbol;Acc:HGNC:4601]
2014	9.03124e-81	2.07577	0.867	0.261	2.00475e-76	0	GRN		Regulatory T (Treg) cell	granulin precursor [Source:HGNC Symbol;Acc:HGNC:4601]
2015	9.03124e-81	2.07577	0.867	0.261	2.00475e-76	0	GRN		Monocyte	granulin precursor [Source:HGNC Symbol;Acc:HGNC:4601]
2017	7.72106e-28	2.06586	0.267	0.044	1.71392e-23	0	ENG	Stem cells	Endometrial stem cell	endoglin [Source:HGNC Symbol;Acc:HGNC:3349]
2018	7.72106e-28	2.06586	0.267	0.044	1.71392e-23	0	ENG		Oviduct-derived stem cell	endoglin [Source:HGNC Symbol;Acc:HGNC:3349]
2019	7.72106e-28	2.06586	0.267	0.044	1.71392e-23	0	ENG		Limbal mesenchymal cell	endoglin [Source:HGNC Symbol;Acc:HGNC:3349]
2020	7.72106e-28	2.06586	0.267	0.044	1.71392e-23	0	ENG		Adipose multilineage-differentiating stress-enduring cell	endoglin [Source:HGNC Symbol;Acc:HGNC:3349]
2021	7.72106e-28	2.06586	0.267	0.044	1.71392e-23	0	ENG		Amniotic fluid stem cell	endoglin [Source:HGNC Symbol;Acc:HGNC:3349]
2022	7.72106e-28	2.06586	0.267	0.044	1.71392e-23	0	ENG		Bone marrow stem cell	endoglin [Source:HGNC Symbol;Acc:HGNC:3349]
2023	7.72106e-28	2.06586	0.267	0.044	1.71392e-23	0	ENG		Osteoblast	endoglin [Source:HGNC Symbol;Acc:HGNC:3349]
2024	7.72106e-28	2.06586	0.267	0.044	1.71392e-23	0	ENG		Dental pulp cell	endoglin [Source:HGNC Symbol;Acc:HGNC:3349]
2025	7.72106e-28	2.06586	0.267	0.044	1.71392e-23	0	ENG		Mesenchymal progenitor cell	endoglin [Source:HGNC Symbol;Acc:HGNC:3349]
2026	7.72106e-28	2.06586	0.267	0.044	1.71392e-23	0	ENG		Progenitor cell	endoglin [Source:HGNC Symbol;Acc:HGNC:3349]
2027	7.72106e-28	2.06586	0.267	0.044	1.71392e-23	0	ENG		Epithelial cell	endoglin [Source:HGNC Symbol;Acc:HGNC:3349]
2028	7.72106e-28	2.06586	0.267	0.044	1.71392e-23	0	ENG		Mesenchymal cell	endoglin [Source:HGNC Symbol;Acc:HGNC:3349]
2029	7.72106e-28	2.06586	0.267	0.044	1.71392e-23	0	ENG		Endothelial stem cell	endoglin [Source:HGNC Symbol;Acc:HGNC:3349]
2030	7.72106e-28	2.06586	0.267	0.044	1.71392e-23	0	ENG		Mesoderm cell	endoglin [Source:HGNC Symbol;Acc:HGNC:3349]
2031	7.72106e-28	2.06586	0.267	0.044	1.71392e-23	0	ENG		Proerythroblast	endoglin [Source:HGNC Symbol;Acc:HGNC:3349]
2032	7.72106e-28	2.06586	0.267	0.044	1.71392e-23	0	ENG		Adventitial cell	endoglin [Source:HGNC Symbol;Acc:HGNC:3349]
2033	7.72106e-28	2.06586	0.267	0.044	1.71392e-23	0	ENG		MKI67+ progenitor cell	endoglin [Source:HGNC Symbol;Acc:HGNC:3349]
2085	1.18467e-24	2.06509	0.373	0.109	2.62973e-20	0	CH25H	Microglia cells	Microglial cell	cholesterol 25-hydroxylase [Source:HGNC Symbol;Acc:HGNC:1907]
2088	7.3039e-43	2.06399	0.427	0.075	1.62132e-38	0	ADRB2	CD8 T cells	Effector CD8+ memory T (Tem) cell	adrenoceptor beta 2 [Source:HGNC Symbol;Acc:HGNC:286]
2089	7.3039e-43	2.06399	0.427	0.075	1.62132e-38	0	ADRB2		CD4+ cytotoxic T cell	adrenoceptor beta 2 [Source:HGNC Symbol;Acc:HGNC:286]
2090	7.3039e-43	2.06399	0.427	0.075	1.62132e-38	0	ADRB2		Mast cell	adrenoceptor beta 2 [Source:HGNC Symbol;Acc:HGNC:286]
2092	1.17856e-98	2.05852	0.977	0.36	2.61616e-94	0	MS4A7	Dendritic cells	Microglial cell	membrane spanning 4-domains A7 [Source:HGNC Symbol;Acc:HGNC:13378]
2093	1.17856e-98	2.05852	0.977	0.36	2.61616e-94	0	MS4A7		Paneth cell	membrane spanning 4-domains A7 [Source:HGNC Symbol;Acc:HGNC:13378]
2094	1.17856e-98	2.05852	0.977	0.36	2.61616e-94	0	MS4A7		CD1C-CD141- dendritic cell	membrane spanning 4-domains A7 [Source:HGNC Symbol;Acc:HGNC:13378]
2095	1.17856e-98	2.05852	0.977	0.36	2.61616e-94	0	MS4A7		Monocyte	membrane spanning 4-domains A7 [Source:HGNC Symbol;Acc:HGNC:13378]
2116	6.66661e-30	2.05739	0.333	0.068	1.47985e-25	0	KLF10	Fibroblasts		KLF transcription factor 10 [Source:HGNC Symbol;Acc:HGNC:11810]
2117	2.2782e-30	2.05542	0.263	0.036	5.05716e-26	0	FPR3	I.immune		formyl peptide receptor 3 [Source:HGNC Symbol;Acc:HGNC:3828]
2120	1.82131e-53	2.05504	0.52	0.092	4.04295e-49	0	RNASE6	Pdc	Microglial cell	ribonuclease A family member k6 [Source:HGNC Symbol;Acc:HGNC:10048]
2121	1.82131e-53	2.05504	0.52	0.092	4.04295e-49	0	RNASE6		Enterocyte progenitor cell	ribonuclease A family member k6 [Source:HGNC Symbol;Acc:HGNC:10048]
2122	1.82131e-53	2.05504	0.52	0.092	4.04295e-49	0	RNASE6		Paneth cell	ribonuclease A family member k6 [Source:HGNC Symbol;Acc:HGNC:10048]
2123	1.82131e-53	2.05504	0.52	0.092	4.04295e-49	0	RNASE6		Plasmacytoid dendritic cell	ribonuclease A family member k6 [Source:HGNC Symbol;Acc:HGNC:10048]
2124	1.82131e-53	2.05504	0.52	0.092	4.04295e-49	0	RNASE6		Monocyte	ribonuclease A family member k6 [Source:HGNC Symbol;Acc:HGNC:10048]
2125	1.82131e-53	2.05504	0.52	0.092	4.04295e-49	0	RNASE6		B cell	ribonuclease A family member k6 [Source:HGNC Symbol;Acc:HGNC:10048]
2138	3.1588e-54	2.05183	0.467	0.065	7.01191e-50	0	SLC7A7		Microglial cell	solute carrier family 7 member 7 [Source:HGNC Symbol;Acc:HGNC:11065]
2139	3.1588e-54	2.05183	0.467	0.065	7.01191e-50	0	SLC7A7		Enterocyte progenitor cell	solute carrier family 7 member 7 [Source:HGNC Symbol;Acc:HGNC:11065]
2140	3.1588e-54	2.05183	0.467	0.065	7.01191e-50	0	SLC7A7		CD1C-CD141- dendritic cell	solute carrier family 7 member 7 [Source:HGNC Symbol;Acc:HGNC:11065]
2141	3.1588e-54	2.05183	0.467	0.065	7.01191e-50	0	SLC7A7		Monocyte	solute carrier family 7 member 7 [Source:HGNC Symbol;Acc:HGNC:11065]
2144	1.57374e-35	2.05086	0.307	0.041	3.49338e-31	0	CSF2RA.1
2145	3.48093e-45	2.04895	0.827	0.398	7.72696e-41	0	GPNMB	Oligodendrocytes	Macrophage	glycoprotein nmb [Source:HGNC Symbol;Acc:HGNC:4462]
2146	3.48093e-45	2.04895	0.827	0.398	7.72696e-41	0	GPNMB		Basal cell	glycoprotein nmb [Source:HGNC Symbol;Acc:HGNC:4462]
2151	2.15085e-31	2.04078	0.583	0.24	4.77446e-27	0	SERPINE1	B cells	Liver bud hepatic cell	serpin family E member 1 [Source:HGNC Symbol;Acc:HGNC:8583]
2153	8.26829e-50	2.03647	0.517	0.099	1.83539e-45	0	IL10RA	Plasma cells	Microglial cell	interleukin 10 receptor subunit alpha [Source:HGNC Symbol;Acc:HGNC:5964]
2154	8.26829e-50	2.03647	0.517	0.099	1.83539e-45	0	IL10RA		Regulatory T (Treg) cell	interleukin 10 receptor subunit alpha [Source:HGNC Symbol;Acc:HGNC:5964]
2155	8.26829e-50	2.03647	0.517	0.099	1.83539e-45	0	IL10RA		FGFR1LowNME5- epithelial cell	interleukin 10 receptor subunit alpha [Source:HGNC Symbol;Acc:HGNC:5964]
2156	8.26829e-50	2.03647	0.517	0.099	1.83539e-45	0	IL10RA		Monocyte	interleukin 10 receptor subunit alpha [Source:HGNC Symbol;Acc:HGNC:5964]
2158	1.06652e-73	2.03194	0.83	0.246	2.36746e-69	0	DAB2	Immune cells	Trophectoderm cell	DAB adaptor protein 2 [Source:HGNC Symbol;Acc:HGNC:2662]
2159	1.06652e-73	2.03194	0.83	0.246	2.36746e-69	0	DAB2		Microglial cell	DAB adaptor protein 2 [Source:HGNC Symbol;Acc:HGNC:2662]
2160	1.06652e-73	2.03194	0.83	0.246	2.36746e-69	0	DAB2		Paneth cell	DAB adaptor protein 2 [Source:HGNC Symbol;Acc:HGNC:2662]
2161	1.06652e-73	2.03194	0.83	0.246	2.36746e-69	0	DAB2		Endothelial cell	DAB adaptor protein 2 [Source:HGNC Symbol;Acc:HGNC:2662]
2162	1.06652e-73	2.03194	0.83	0.246	2.36746e-69	0	DAB2		AXL+SIGLEC6+ dendritic cell	DAB adaptor protein 2 [Source:HGNC Symbol;Acc:HGNC:2662]
2163	1.06652e-73	2.03194	0.83	0.246	2.36746e-69	0	DAB2		Plasmacytoid dendritic cell	DAB adaptor protein 2 [Source:HGNC Symbol;Acc:HGNC:2662]
2176	2.52741e-28	2.02544	0.323	0.068	5.61034e-24	0	RP6-99M1.2
2177	5.91991e-75	2.00434	0.897	0.357	1.3141e-70	0	MAFB	Muscle cells	Alpha cell	MAF bZIP transcription factor B [Source:HGNC Symbol;Acc:HGNC:6408]
2178	5.91991e-75	2.00434	0.897	0.357	1.3141e-70	0	MAFB		Astrocyte	MAF bZIP transcription factor B [Source:HGNC Symbol;Acc:HGNC:6408]
2179	5.91991e-75	2.00434	0.897	0.357	1.3141e-70	0	MAFB		Paneth cell	MAF bZIP transcription factor B [Source:HGNC Symbol;Acc:HGNC:6408]
2180	5.91991e-75	2.00434	0.897	0.357	1.3141e-70	0	MAFB		Multilymphoid progenitor cell	MAF bZIP transcription factor B [Source:HGNC Symbol;Acc:HGNC:6408]
2181	5.91991e-75	2.00434	0.897	0.357	1.3141e-70	0	MAFB		CD1C-CD141- dendritic cell	MAF bZIP transcription factor B [Source:HGNC Symbol;Acc:HGNC:6408]
2182	5.91991e-75	2.00434	0.897	0.357	1.3141e-70	0	MAFB		Monocyte	MAF bZIP transcription factor B [Source:HGNC Symbol;Acc:HGNC:6408]
2267	4.21855e-33	2.00163	0.303	0.046	9.36434e-29	0	CSTA	Macrophages	Basal cell	cystatin A [Source:HGNC Symbol;Acc:HGNC:2481]
2268	4.21855e-33	2.00163	0.303	0.046	9.36434e-29	0	CSTA		Granulocyte-monocyte progenitor	cystatin A [Source:HGNC Symbol;Acc:HGNC:2481]
2269	4.21855e-33	2.00163	0.303	0.046	9.36434e-29	0	CSTA		CD1C+_B dendritic cell	cystatin A [Source:HGNC Symbol;Acc:HGNC:2481]
2270	4.21855e-33	2.00163	0.303	0.046	9.36434e-29	0	CSTA		Monocyte	cystatin A [Source:HGNC Symbol;Acc:HGNC:2481]
2309	6.64379e-55	1.99695	0.597	0.135	1.47479e-50	0	CDKN1A	Fibroblasts	Regulatory T (Treg) cell	cyclin dependent kinase inhibitor 1A [Source:HGNC Symbol;Acc:HGNC:1784]
2310	6.64379e-55	1.99695	0.597	0.135	1.47479e-50	0	CDKN1A		AXL+SIGLEC6+ dendritic cell	cyclin dependent kinase inhibitor 1A [Source:HGNC Symbol;Acc:HGNC:1784]
2311	6.64379e-55	1.99695	0.597	0.135	1.47479e-50	0	CDKN1A		Monocyte	cyclin dependent kinase inhibitor 1A [Source:HGNC Symbol;Acc:HGNC:1784]
2324	4.24019e-22	1.99366	0.303	0.08	9.41238e-18	0	DNAJA4		Paneth cell	DnaJ heat shock protein family (Hsp40) member A4 [Source:HGNC Symbol;Acc:HGNC:14885]
2325	7.15139e-50	1.99361	0.677	0.215	1.58747e-45	0	ATF3	Endothelial cells	Astrocyte	activating transcription factor 3 [Source:HGNC Symbol;Acc:HGNC:785]
2326	7.15139e-50	1.99361	0.677	0.215	1.58747e-45	0	ATF3		Ciliated cell	activating transcription factor 3 [Source:HGNC Symbol;Acc:HGNC:785]
2335	1.93859e-89	1.99268	0.95	0.379	4.30327e-85	0	FCGR3A	Dendritic cells	Suppressive monocyte	Fc gamma receptor IIIa [Source:HGNC Symbol;Acc:HGNC:3619]
2336	1.93859e-89	1.99268	0.95	0.379	4.30327e-85	0	FCGR3A		Monocyte derived dendritic cell	Fc gamma receptor IIIa [Source:HGNC Symbol;Acc:HGNC:3619]
2337	1.93859e-89	1.99268	0.95	0.379	4.30327e-85	0	FCGR3A		CD16+ dendritic cell	Fc gamma receptor IIIa [Source:HGNC Symbol;Acc:HGNC:3619]
2338	1.93859e-89	1.99268	0.95	0.379	4.30327e-85	0	FCGR3A		Immature myeloid cell	Fc gamma receptor IIIa [Source:HGNC Symbol;Acc:HGNC:3619]
2339	1.93859e-89	1.99268	0.95	0.379	4.30327e-85	0	FCGR3A		CD14++CD16- monocyte	Fc gamma receptor IIIa [Source:HGNC Symbol;Acc:HGNC:3619]
2340	1.93859e-89	1.99268	0.95	0.379	4.30327e-85	0	FCGR3A		Leukocyte	Fc gamma receptor IIIa [Source:HGNC Symbol;Acc:HGNC:3619]
2341	1.93859e-89	1.99268	0.95	0.379	4.30327e-85	0	FCGR3A		B cell	Fc gamma receptor IIIa [Source:HGNC Symbol;Acc:HGNC:3619]
2342	1.93859e-89	1.99268	0.95	0.379	4.30327e-85	0	FCGR3A		Basophil	Fc gamma receptor IIIa [Source:HGNC Symbol;Acc:HGNC:3619]
2343	1.93859e-89	1.99268	0.95	0.379	4.30327e-85	0	FCGR3A		Lymphoid cell	Fc gamma receptor IIIa [Source:HGNC Symbol;Acc:HGNC:3619]
2344	1.93859e-89	1.99268	0.95	0.379	4.30327e-85	0	FCGR3A		Megakaryocyte erythroid cell	Fc gamma receptor IIIa [Source:HGNC Symbol;Acc:HGNC:3619]
2345	1.93859e-89	1.99268	0.95	0.379	4.30327e-85	0	FCGR3A		T cell	Fc gamma receptor IIIa [Source:HGNC Symbol;Acc:HGNC:3619]
2346	1.93859e-89	1.99268	0.95	0.379	4.30327e-85	0	FCGR3A		Microglial cell	Fc gamma receptor IIIa [Source:HGNC Symbol;Acc:HGNC:3619]
2347	1.93859e-89	1.99268	0.95	0.379	4.30327e-85	0	FCGR3A		Effector CD8+ memory T (Tem) cell	Fc gamma receptor IIIa [Source:HGNC Symbol;Acc:HGNC:3619]
2348	1.93859e-89	1.99268	0.95	0.379	4.30327e-85	0	FCGR3A		CD4+ cytotoxic T cell	Fc gamma receptor IIIa [Source:HGNC Symbol;Acc:HGNC:3619]
2349	1.93859e-89	1.99268	0.95	0.379	4.30327e-85	0	FCGR3A		Paneth cell	Fc gamma receptor IIIa [Source:HGNC Symbol;Acc:HGNC:3619]
2350	1.93859e-89	1.99268	0.95	0.379	4.30327e-85	0	FCGR3A		CD1C-CD141- dendritic cell	Fc gamma receptor IIIa [Source:HGNC Symbol;Acc:HGNC:3619]
2352	1.93859e-89	1.99268	0.95	0.379	4.30327e-85	0	FCGR3A		Monocyte	Fc gamma receptor IIIa [Source:HGNC Symbol;Acc:HGNC:3619]
2497	1.22427e-83	1.98494	0.943	0.367	2.71764e-79	0	CYBB	Macrophages	Microglial cell	cytochrome b-245 beta chain [Source:HGNC Symbol;Acc:HGNC:2578]
2498	1.22427e-83	1.98494	0.943	0.367	2.71764e-79	0	CYBB		Paneth cell	cytochrome b-245 beta chain [Source:HGNC Symbol;Acc:HGNC:2578]
2499	1.22427e-83	1.98494	0.943	0.367	2.71764e-79	0	CYBB		Monocyte	cytochrome b-245 beta chain [Source:HGNC Symbol;Acc:HGNC:2578]
2513	4.43452e-81	1.98116	0.96	0.594	9.84375e-77	0	DUSP1	Monocytes	Microglial cell	dual specificity phosphatase 1 [Source:HGNC Symbol;Acc:HGNC:3064]
2514	4.43452e-81	1.98116	0.96	0.594	9.84375e-77	0	DUSP1		Mucosal-associated invariant T cell	dual specificity phosphatase 1 [Source:HGNC Symbol;Acc:HGNC:3064]
2515	4.43452e-81	1.98116	0.96	0.594	9.84375e-77	0	DUSP1		T helper cell	dual specificity phosphatase 1 [Source:HGNC Symbol;Acc:HGNC:3064]
2516	4.43452e-81	1.98116	0.96	0.594	9.84375e-77	0	DUSP1		Multilymphoid progenitor cell	dual specificity phosphatase 1 [Source:HGNC Symbol;Acc:HGNC:3064]
2517	4.43452e-81	1.98116	0.96	0.594	9.84375e-77	0	DUSP1		CD1C-CD141- dendritic cell	dual specificity phosphatase 1 [Source:HGNC Symbol;Acc:HGNC:3064]
2518	4.43452e-81	1.98116	0.96	0.594	9.84375e-77	0	DUSP1		Monocyte	dual specificity phosphatase 1 [Source:HGNC Symbol;Acc:HGNC:3064]
2558	2.91582e-48	1.98114	0.433	0.064	6.47254e-44	0	TAGAP	T cells	Microglial cell	T cell activation RhoGTPase activating protein [Source:HGNC Symbol;Acc:HGNC:15669]
2559	2.91582e-48	1.98114	0.433	0.064	6.47254e-44	0	TAGAP		B cell	T cell activation RhoGTPase activating protein [Source:HGNC Symbol;Acc:HGNC:15669]
2561	1.77101e-57	1.97965	0.637	0.141	3.93128e-53	0	SELPLG		Circulating fetal cell	selectin P ligand [Source:HGNC Symbol;Acc:HGNC:10722]
2562	1.77101e-57	1.97965	0.637	0.141	3.93128e-53	0	SELPLG		Monocyte	selectin P ligand [Source:HGNC Symbol;Acc:HGNC:10722]
2563	1.77101e-57	1.97965	0.637	0.141	3.93128e-53	0	SELPLG		Microglial cell	selectin P ligand [Source:HGNC Symbol;Acc:HGNC:10722]
2564	1.77101e-57	1.97965	0.637	0.141	3.93128e-53	0	SELPLG		Regulatory T (Treg) cell	selectin P ligand [Source:HGNC Symbol;Acc:HGNC:10722]
2565	6.54874e-42	1.97865	0.38	0.057	1.45369e-37	0	FUCA1		CD141+CLEC9A+ dendritic cell	alpha-L-fucosidase 1 [Source:HGNC Symbol;Acc:HGNC:4006]
2567	7.40982e-42	1.97542	0.407	0.07	1.64483e-37	0	FAM26F	Myeloid cells
2570	1.2954e-65	1.97492	0.617	0.104	2.87552e-61	0	SERPINA1	Monocytes	Microglial cell	serpin family A member 1 [Source:HGNC Symbol;Acc:HGNC:8941]
2571	1.2954e-65	1.97492	0.617	0.104	2.87552e-61	0	SERPINA1		CD1C-CD141- dendritic cell	serpin family A member 1 [Source:HGNC Symbol;Acc:HGNC:8941]
2572	1.2954e-65	1.97492	0.617	0.104	2.87552e-61	0	SERPINA1		Monocyte	serpin family A member 1 [Source:HGNC Symbol;Acc:HGNC:8941]
2580	2.64209e-74	1.9729	0.87	0.287	5.86492e-70	0	CXCR4	Xcr1-cd1s	Cancer stem-like cell	C-X-C motif chemokine receptor 4 [Source:HGNC Symbol;Acc:HGNC:2561]
2581	2.64209e-74	1.9729	0.87	0.287	5.86492e-70	0	CXCR4		Pancreatic stem cell	C-X-C motif chemokine receptor 4 [Source:HGNC Symbol;Acc:HGNC:2561]
2582	2.64209e-74	1.9729	0.87	0.287	5.86492e-70	0	CXCR4		Endocrine progenitor cell	C-X-C motif chemokine receptor 4 [Source:HGNC Symbol;Acc:HGNC:2561]
2583	2.64209e-74	1.9729	0.87	0.287	5.86492e-70	0	CXCR4		Angiogenic T cell	C-X-C motif chemokine receptor 4 [Source:HGNC Symbol;Acc:HGNC:2561]
2584	2.64209e-74	1.9729	0.87	0.287	5.86492e-70	0	CXCR4		Limbal epithelial stem cell	C-X-C motif chemokine receptor 4 [Source:HGNC Symbol;Acc:HGNC:2561]
2585	2.64209e-74	1.9729	0.87	0.287	5.86492e-70	0	CXCR4		Stem cell	C-X-C motif chemokine receptor 4 [Source:HGNC Symbol;Acc:HGNC:2561]
2586	2.64209e-74	1.9729	0.87	0.287	5.86492e-70	0	CXCR4		Endothelial cell	C-X-C motif chemokine receptor 4 [Source:HGNC Symbol;Acc:HGNC:2561]
2587	2.64209e-74	1.9729	0.87	0.287	5.86492e-70	0	CXCR4		Neural tube cell	C-X-C motif chemokine receptor 4 [Source:HGNC Symbol;Acc:HGNC:2561]
2588	2.64209e-74	1.9729	0.87	0.287	5.86492e-70	0	CXCR4		Plasma cell	C-X-C motif chemokine receptor 4 [Source:HGNC Symbol;Acc:HGNC:2561]
2589	2.64209e-74	1.9729	0.87	0.287	5.86492e-70	0	CXCR4		M2 macrophage	C-X-C motif chemokine receptor 4 [Source:HGNC Symbol;Acc:HGNC:2561]
2590	2.64209e-74	1.9729	0.87	0.287	5.86492e-70	0	CXCR4		Mesenchymal stem cell	C-X-C motif chemokine receptor 4 [Source:HGNC Symbol;Acc:HGNC:2561]
2591	2.64209e-74	1.9729	0.87	0.287	5.86492e-70	0	CXCR4		Interneuron	C-X-C motif chemokine receptor 4 [Source:HGNC Symbol;Acc:HGNC:2561]
2592	2.64209e-74	1.9729	0.87	0.287	5.86492e-70	0	CXCR4		Paneth cell	C-X-C motif chemokine receptor 4 [Source:HGNC Symbol;Acc:HGNC:2561]
2593	2.64209e-74	1.9729	0.87	0.287	5.86492e-70	0	CXCR4		B cell	C-X-C motif chemokine receptor 4 [Source:HGNC Symbol;Acc:HGNC:2561]
2850	8.75921e-69	1.96886	0.667	0.122	1.94437e-64	0	LAIR1	Eosinophils	Immune cell	leukocyte associated immunoglobulin like receptor 1 [Source:HGNC Symbol;Acc:HGNC:6477]
2851	8.75921e-69	1.96886	0.667	0.122	1.94437e-64	0	LAIR1		Eosinophil	leukocyte associated immunoglobulin like receptor 1 [Source:HGNC Symbol;Acc:HGNC:6477]
2852	8.75921e-69	1.96886	0.667	0.122	1.94437e-64	0	LAIR1		Lymphoid cell	leukocyte associated immunoglobulin like receptor 1 [Source:HGNC Symbol;Acc:HGNC:6477]
2853	8.75921e-69	1.96886	0.667	0.122	1.94437e-64	0	LAIR1		Natural killer cell	leukocyte associated immunoglobulin like receptor 1 [Source:HGNC Symbol;Acc:HGNC:6477]
2854	8.75921e-69	1.96886	0.667	0.122	1.94437e-64	0	LAIR1		Specialist antigen presenting cell	leukocyte associated immunoglobulin like receptor 1 [Source:HGNC Symbol;Acc:HGNC:6477]
2855	8.75921e-69	1.96886	0.667	0.122	1.94437e-64	0	LAIR1		Microglial cell	leukocyte associated immunoglobulin like receptor 1 [Source:HGNC Symbol;Acc:HGNC:6477]
2856	8.75921e-69	1.96886	0.667	0.122	1.94437e-64	0	LAIR1		SLC16A7+ cell	leukocyte associated immunoglobulin like receptor 1 [Source:HGNC Symbol;Acc:HGNC:6477]
2857	8.75921e-69	1.96886	0.667	0.122	1.94437e-64	0	LAIR1		Multilymphoid progenitor cell	leukocyte associated immunoglobulin like receptor 1 [Source:HGNC Symbol;Acc:HGNC:6477]
2858	8.75921e-69	1.96886	0.667	0.122	1.94437e-64	0	LAIR1		Plasmacytoid dendritic cell	leukocyte associated immunoglobulin like receptor 1 [Source:HGNC Symbol;Acc:HGNC:6477]
2861	4.58127e-77	1.96522	0.743	0.145	1.01695e-72	0	PLD4	T cells	Microglial cell	phospholipase D family member 4 [Source:HGNC Symbol;Acc:HGNC:23792]
2862	4.58127e-77	1.96522	0.743	0.145	1.01695e-72	0	PLD4		Plasmacytoid dendritic cell	phospholipase D family member 4 [Source:HGNC Symbol;Acc:HGNC:23792]
2863	4.58127e-77	1.96522	0.743	0.145	1.01695e-72	0	PLD4		Monocyte	phospholipase D family member 4 [Source:HGNC Symbol;Acc:HGNC:23792]
2891	2.72324e-48	1.95638	0.603	0.158	6.04504e-44	0	SNORD3B-2	Natural killer (NK) cells		small nucleolar RNA, C/D box 3B-2 [Source:HGNC Symbol;Acc:HGNC:33190]
2892	4.55724e-59	1.95528	0.61	0.122	1.01162e-54	0	FAM105A
2893	4.85171e-55	1.94616	0.71	0.209	1.07698e-50	0	IER5		Multilymphoid progenitor cell	immediate early response 5 [Source:HGNC Symbol;Acc:HGNC:5393]
2895	2.59252e-40	1.94149	0.373	0.057	5.75487e-36	0	SCIMP	B cells	SLC16A7+ cell	SLP adaptor and CSK interacting membrane protein [Source:HGNC Symbol;Acc:HGNC:33504]
2896	2.59252e-40	1.94149	0.373	0.057	5.75487e-36	0	SCIMP		CD1C-CD141- dendritic cell	SLP adaptor and CSK interacting membrane protein [Source:HGNC Symbol;Acc:HGNC:33504]
2897	2.59252e-40	1.94149	0.373	0.057	5.75487e-36	0	SCIMP		Monocyte	SLP adaptor and CSK interacting membrane protein [Source:HGNC Symbol;Acc:HGNC:33504]
2900	2.59252e-40	1.94149	0.373	0.057	5.75487e-36	0	SCIMP		B cell	SLP adaptor and CSK interacting membrane protein [Source:HGNC Symbol;Acc:HGNC:33504]
2902	3.41182e-24	1.94016	0.25	0.046	7.57356e-20	0	TGFBI	Interstitial cells	Liver bud hepatic cell	transforming growth factor beta induced [Source:HGNC Symbol;Acc:HGNC:11771]
2903	3.41182e-24	1.94016	0.25	0.046	7.57356e-20	0	TGFBI		Plasmacytoid dendritic cell	transforming growth factor beta induced [Source:HGNC Symbol;Acc:HGNC:11771]
2904	3.41182e-24	1.94016	0.25	0.046	7.57356e-20	0	TGFBI		Monocyte	transforming growth factor beta induced [Source:HGNC Symbol;Acc:HGNC:11771]
2917	1.37118e-75	1.93809	0.9	0.297	3.04374e-71	0	MSR1	Epithelial cells	M2 macrophage	macrophage scavenger receptor 1 [Source:HGNC Symbol;Acc:HGNC:7376]
2925	2.64374e-73	1.93648	0.96	0.546	5.86857e-69	0	SGK1	Mast cells	Oligodendrocyte	serum/glucocorticoid regulated kinase 1 [Source:HGNC Symbol;Acc:HGNC:10810]
2926	2.64374e-73	1.93648	0.96	0.546	5.86857e-69	0	SGK1		Microglial cell	serum/glucocorticoid regulated kinase 1 [Source:HGNC Symbol;Acc:HGNC:10810]
2927	2.64374e-73	1.93648	0.96	0.546	5.86857e-69	0	SGK1		Acinar cell	serum/glucocorticoid regulated kinase 1 [Source:HGNC Symbol;Acc:HGNC:10810]
2928	2.64374e-73	1.93648	0.96	0.546	5.86857e-69	0	SGK1		Multipotent progenitor cell	serum/glucocorticoid regulated kinase 1 [Source:HGNC Symbol;Acc:HGNC:10810]
2929	2.64374e-73	1.93648	0.96	0.546	5.86857e-69	0	SGK1		Paneth cell	serum/glucocorticoid regulated kinase 1 [Source:HGNC Symbol;Acc:HGNC:10810]
2935	2.01381e-45	1.93402	0.443	0.075	4.47025e-41	0	UNC93B1			unc-93 homolog B1, TLR signaling regulator [Source:HGNC Symbol;Acc:HGNC:13481]
2936	6.31216e-48	1.92617	0.497	0.095	1.40117e-43	0	TLR7	Microglia cells	Dendritic cell	toll like receptor 7 [Source:HGNC Symbol;Acc:HGNC:15631]
2937	6.31216e-48	1.92617	0.497	0.095	1.40117e-43	0	TLR7		Memory B cell	toll like receptor 7 [Source:HGNC Symbol;Acc:HGNC:15631]
2938	6.31216e-48	1.92617	0.497	0.095	1.40117e-43	0	TLR7		Specialist antigen presenting cell	toll like receptor 7 [Source:HGNC Symbol;Acc:HGNC:15631]
2939	6.31216e-48	1.92617	0.497	0.095	1.40117e-43	0	TLR7		Microglial cell	toll like receptor 7 [Source:HGNC Symbol;Acc:HGNC:15631]
2940	6.31216e-48	1.92617	0.497	0.095	1.40117e-43	0	TLR7		SLC16A7+ cell	toll like receptor 7 [Source:HGNC Symbol;Acc:HGNC:15631]
2941	6.31216e-48	1.92617	0.497	0.095	1.40117e-43	0	TLR7		Plasmacytoid dendritic cell	toll like receptor 7 [Source:HGNC Symbol;Acc:HGNC:15631]
2948	3.56678e-90	1.9118	0.987	0.491	7.91753e-86	0	HLA-DPB1	Monocytes	Secretory cell	major histocompatibility complex, class II, DP beta 1 [Source:HGNC Symbol;Acc:HGNC:4940]
2949	3.56678e-90	1.9118	0.987	0.491	7.91753e-86	0	HLA-DPB1		Paneth cell	major histocompatibility complex, class II, DP beta 1 [Source:HGNC Symbol;Acc:HGNC:4940]
2950	3.56678e-90	1.9118	0.987	0.491	7.91753e-86	0	HLA-DPB1		CD141+CLEC9A+ dendritic cell	major histocompatibility complex, class II, DP beta 1 [Source:HGNC Symbol;Acc:HGNC:4940]
2952	3.56678e-90	1.9118	0.987	0.491	7.91753e-86	0	HLA-DPB1		B cell	major histocompatibility complex, class II, DP beta 1 [Source:HGNC Symbol;Acc:HGNC:4940]
3008	6.5849e-77	1.91108	0.807	0.187	1.46172e-72	0	VSIG4	Immune cells	Kupffer cell	V-set and immunoglobulin domain containing 4 [Source:HGNC Symbol;Acc:HGNC:17032]
3009	6.5849e-77	1.91108	0.807	0.187	1.46172e-72	0	VSIG4		M2 macrophage	V-set and immunoglobulin domain containing 4 [Source:HGNC Symbol;Acc:HGNC:17032]
3010	6.5849e-77	1.91108	0.807	0.187	1.46172e-72	0	VSIG4		Microglial cell	V-set and immunoglobulin domain containing 4 [Source:HGNC Symbol;Acc:HGNC:17032]
3023	7.17075e-66	1.90668	0.86	0.311	1.59176e-61	0	PPP1R15A	Fibroblasts	Monocyte	protein phosphatase 1 regulatory subunit 15A [Source:HGNC Symbol;Acc:HGNC:14375]
3025	9.68018e-30	1.9048	0.387	0.096	2.14881e-25	0	NLRP3	Macrophages	Paneth cell	NLR family pyrin domain containing 3 [Source:HGNC Symbol;Acc:HGNC:16400]
3026	9.68018e-30	1.9048	0.387	0.096	2.14881e-25	0	NLRP3		CD1C+_B dendritic cell	NLR family pyrin domain containing 3 [Source:HGNC Symbol;Acc:HGNC:16400]
3027	9.68018e-30	1.9048	0.387	0.096	2.14881e-25	0	NLRP3		Monocyte	NLR family pyrin domain containing 3 [Source:HGNC Symbol;Acc:HGNC:16400]
3030	1.35988e-46	1.90463	0.523	0.113	3.01867e-42	0	C1orf162	Dendritic cells	Naive CD8+ T cell	chromosome 1 open reading frame 162 [Source:HGNC Symbol;Acc:HGNC:28344]
3031	1.35988e-46	1.90463	0.523	0.113	3.01867e-42	0	C1orf162		Naive CD4+ T cell	chromosome 1 open reading frame 162 [Source:HGNC Symbol;Acc:HGNC:28344]
3032	1.35988e-46	1.90463	0.523	0.113	3.01867e-42	0	C1orf162		Monocyte	chromosome 1 open reading frame 162 [Source:HGNC Symbol;Acc:HGNC:28344]
3034	4.39804e-66	1.90342	0.693	0.146	9.76276e-62	0	HLA-DMA	B cells	Exhausted CD8+ T cell	major histocompatibility complex, class II, DM alpha [Source:HGNC Symbol;Acc:HGNC:4934]
3035	4.39804e-66	1.90342	0.693	0.146	9.76276e-62	0	HLA-DMA		Regulatory T (Treg) cell	major histocompatibility complex, class II, DM alpha [Source:HGNC Symbol;Acc:HGNC:4934]
3036	4.39804e-66	1.90342	0.693	0.146	9.76276e-62	0	HLA-DMA		Secretory cell	major histocompatibility complex, class II, DM alpha [Source:HGNC Symbol;Acc:HGNC:4934]
3037	4.39804e-66	1.90342	0.693	0.146	9.76276e-62	0	HLA-DMA		Paneth cell	major histocompatibility complex, class II, DM alpha [Source:HGNC Symbol;Acc:HGNC:4934]
3038	4.39804e-66	1.90342	0.693	0.146	9.76276e-62	0	HLA-DMA		Monocyte	major histocompatibility complex, class II, DM alpha [Source:HGNC Symbol;Acc:HGNC:4934]
3040	4.39804e-66	1.90342	0.693	0.146	9.76276e-62	0	HLA-DMA		B cell	major histocompatibility complex, class II, DM alpha [Source:HGNC Symbol;Acc:HGNC:4934]
3066	5.63164e-40	1.8987	0.597	0.193	1.25011e-35	0	OTUD1		Microglial cell	OTU deubiquitinase 1 [Source:HGNC Symbol;Acc:HGNC:27346]
3067	5.63164e-40	1.8987	0.597	0.193	1.25011e-35	0	OTUD1		Ciliated epithelial cell	OTU deubiquitinase 1 [Source:HGNC Symbol;Acc:HGNC:27346]
3068	5.63164e-40	1.8987	0.597	0.193	1.25011e-35	0	OTUD1		Monocyte	OTU deubiquitinase 1 [Source:HGNC Symbol;Acc:HGNC:27346]
3070	1.84052e-28	1.89735	0.31	0.061	4.08558e-24	0	EMR2
3071	5.04426e-66	1.89646	0.697	0.151	1.11973e-61	0	P2RY13	I.immune	Microglial cell	purinergic receptor P2Y13 [Source:HGNC Symbol;Acc:HGNC:4537]
3072	5.04426e-66	1.89646	0.697	0.151	1.11973e-61	0	P2RY13		CD1C-CD141- dendritic cell	purinergic receptor P2Y13 [Source:HGNC Symbol;Acc:HGNC:4537]
3073	5.04426e-66	1.89646	0.697	0.151	1.11973e-61	0	P2RY13		Monocyte	purinergic receptor P2Y13 [Source:HGNC Symbol;Acc:HGNC:4537]
3086	2.38396e-39	1.89611	0.64	0.237	5.29192e-35	0	EGR3	B cells	Pancreatic polypeptide cell	early growth response 3 [Source:HGNC Symbol;Acc:HGNC:3240]
3087	2.38396e-39	1.89611	0.64	0.237	5.29192e-35	0	EGR3		Microglial cell	early growth response 3 [Source:HGNC Symbol;Acc:HGNC:3240]
3088	1.30736e-89	1.89424	0.97	0.408	2.90207e-85	0	CTSS	Promyelocytes	Microglial cell	cathepsin S [Source:HGNC Symbol;Acc:HGNC:2545]
3089	1.30736e-89	1.89424	0.97	0.408	2.90207e-85	0	CTSS		Ciliated cell	cathepsin S [Source:HGNC Symbol;Acc:HGNC:2545]
3090	1.30736e-89	1.89424	0.97	0.408	2.90207e-85	0	CTSS		CD1C-CD141- dendritic cell	cathepsin S [Source:HGNC Symbol;Acc:HGNC:2545]
3091	1.30736e-89	1.89424	0.97	0.408	2.90207e-85	0	CTSS		Monocyte	cathepsin S [Source:HGNC Symbol;Acc:HGNC:2545]
3106	2.11258e-37	1.89313	0.467	0.113	4.6895e-33	0	TMEM107	Natural killer (NK) cells	Ciliated cell	transmembrane protein 107 [Source:HGNC Symbol;Acc:HGNC:28128]
3107	2.11258e-37	1.89313	0.467	0.113	4.6895e-33	0	TMEM107		Endothelial cell	transmembrane protein 107 [Source:HGNC Symbol;Acc:HGNC:28128]
3109	2.80447e-55	1.88635	0.713	0.198	6.22537e-51	0	PLEK	Mkp	Megakaryocyte	pleckstrin [Source:HGNC Symbol;Acc:HGNC:9070]
3110	2.80447e-55	1.88635	0.713	0.198	6.22537e-51	0	PLEK		Microglial cell	pleckstrin [Source:HGNC Symbol;Acc:HGNC:9070]
3111	2.80447e-55	1.88635	0.713	0.198	6.22537e-51	0	PLEK		Effector CD8+ memory T (Tem) cell	pleckstrin [Source:HGNC Symbol;Acc:HGNC:9070]
3112	2.80447e-55	1.88635	0.713	0.198	6.22537e-51	0	PLEK		CD4+ cytotoxic T cell	pleckstrin [Source:HGNC Symbol;Acc:HGNC:9070]
3113	2.80447e-55	1.88635	0.713	0.198	6.22537e-51	0	PLEK		Paneth cell	pleckstrin [Source:HGNC Symbol;Acc:HGNC:9070]
3114	2.80447e-55	1.88635	0.713	0.198	6.22537e-51	0	PLEK		Granulocyte-monocyte progenitor	pleckstrin [Source:HGNC Symbol;Acc:HGNC:9070]
3115	2.80447e-55	1.88635	0.713	0.198	6.22537e-51	0	PLEK		Monocyte	pleckstrin [Source:HGNC Symbol;Acc:HGNC:9070]
3145	4.69698e-62	1.88613	0.72	0.18	1.04264e-57	0	CTSH	Dendritic cells	Mucosal-associated invariant T cell	cathepsin H [Source:HGNC Symbol;Acc:HGNC:2535]
3146	4.69698e-62	1.88613	0.72	0.18	1.04264e-57	0	CTSH		Monocyte	cathepsin H [Source:HGNC Symbol;Acc:HGNC:2535]
3147	4.69698e-62	1.88613	0.72	0.18	1.04264e-57	0	CTSH		B cell	cathepsin H [Source:HGNC Symbol;Acc:HGNC:2535]
3150	2.49376e-95	1.87939	0.993	0.669	5.53565e-91	0	C1QA	Immune cells	Microglial cell	complement C1q A chain [Source:HGNC Symbol;Acc:HGNC:1241]
3151	2.49376e-95	1.87939	0.993	0.669	5.53565e-91	0	C1QA		Paneth cell	complement C1q A chain [Source:HGNC Symbol;Acc:HGNC:1241]
3164	2.34438e-43	1.87908	0.4	0.062	5.20404e-39	0	SPINT2	CD8 T cells	Naive CD8+ T cell	serine peptidase inhibitor, Kunitz type 2 [Source:HGNC Symbol;Acc:HGNC:11247]
3165	2.34438e-43	1.87908	0.4	0.062	5.20404e-39	0	SPINT2		Granulosa cell	serine peptidase inhibitor, Kunitz type 2 [Source:HGNC Symbol;Acc:HGNC:11247]
3166	2.34438e-43	1.87908	0.4	0.062	5.20404e-39	0	SPINT2		B cell	serine peptidase inhibitor, Kunitz type 2 [Source:HGNC Symbol;Acc:HGNC:11247]
3184	2.30262e-61	1.87688	0.7	0.166	5.11136e-57	0	FPR1	Neutrophils	Microglial cell	formyl peptide receptor 1 [Source:HGNC Symbol;Acc:HGNC:3826]
3185	2.30262e-61	1.87688	0.7	0.166	5.11136e-57	0	FPR1		Paneth cell	formyl peptide receptor 1 [Source:HGNC Symbol;Acc:HGNC:3826]
3186	2.30262e-61	1.87688	0.7	0.166	5.11136e-57	0	FPR1		CD1C+_B dendritic cell	formyl peptide receptor 1 [Source:HGNC Symbol;Acc:HGNC:3826]
3187	2.30262e-61	1.87688	0.7	0.166	5.11136e-57	0	FPR1		CD1C-CD141- dendritic cell	formyl peptide receptor 1 [Source:HGNC Symbol;Acc:HGNC:3826]
3188	2.30262e-61	1.87688	0.7	0.166	5.11136e-57	0	FPR1		Monocyte	formyl peptide receptor 1 [Source:HGNC Symbol;Acc:HGNC:3826]
3192	2.30262e-61	1.87688	0.7	0.166	5.11136e-57	0	FPR1		Neutrophil	formyl peptide receptor 1 [Source:HGNC Symbol;Acc:HGNC:3826]
3204	4.58585e-08	1.87301	0.393	0.221	0.00101797	0	CHIT1			chitinase 1 [Source:HGNC Symbol;Acc:HGNC:1936]
3205	4.2122e-99	1.87157	1	0.675	9.35023e-95	0	C1QC	Immune cells	Microglial cell	complement C1q C chain [Source:HGNC Symbol;Acc:HGNC:1245]
3206	4.2122e-99	1.87157	1	0.675	9.35023e-95	0	C1QC		Paneth cell	complement C1q C chain [Source:HGNC Symbol;Acc:HGNC:1245]
3217	5.39401e-66	1.87099	0.933	0.474	1.19736e-61	0	ZFP36	Natural killer (NK) cells	Astrocyte	ZFP36 ring finger protein [Source:HGNC Symbol;Acc:HGNC:12862]
3218	5.39401e-66	1.87099	0.933	0.474	1.19736e-61	0	ZFP36		Microglial cell	ZFP36 ring finger protein [Source:HGNC Symbol;Acc:HGNC:12862]
3219	5.39401e-66	1.87099	0.933	0.474	1.19736e-61	0	ZFP36		Monocyte	ZFP36 ring finger protein [Source:HGNC Symbol;Acc:HGNC:12862]
3241	5.24974e-76	1.86996	0.903	0.286	1.16534e-71	0	CD68	Monocytes	Circulating fetal cell	CD68 molecule [Source:HGNC Symbol;Acc:HGNC:1693]
3242	5.24974e-76	1.86996	0.903	0.286	1.16534e-71	0	CD68		Infiltrated mononuclear cell	CD68 molecule [Source:HGNC Symbol;Acc:HGNC:1693]
3243	5.24974e-76	1.86996	0.903	0.286	1.16534e-71	0	CD68		Neutrophil	CD68 molecule [Source:HGNC Symbol;Acc:HGNC:1693]
3244	5.24974e-76	1.86996	0.903	0.286	1.16534e-71	0	CD68		Dendritic cell	CD68 molecule [Source:HGNC Symbol;Acc:HGNC:1693]
3245	5.24974e-76	1.86996	0.903	0.286	1.16534e-71	0	CD68		M2 macrophage	CD68 molecule [Source:HGNC Symbol;Acc:HGNC:1693]
3246	5.24974e-76	1.86996	0.903	0.286	1.16534e-71	0	CD68		B cell	CD68 molecule [Source:HGNC Symbol;Acc:HGNC:1693]
3247	5.24974e-76	1.86996	0.903	0.286	1.16534e-71	0	CD68		Glial cell	CD68 molecule [Source:HGNC Symbol;Acc:HGNC:1693]
3248	5.24974e-76	1.86996	0.903	0.286	1.16534e-71	0	CD68		Lymphoid cell	CD68 molecule [Source:HGNC Symbol;Acc:HGNC:1693]
3249	5.24974e-76	1.86996	0.903	0.286	1.16534e-71	0	CD68		Megakaryocyte erythroid cell	CD68 molecule [Source:HGNC Symbol;Acc:HGNC:1693]
3250	5.24974e-76	1.86996	0.903	0.286	1.16534e-71	0	CD68		Myeloid cell	CD68 molecule [Source:HGNC Symbol;Acc:HGNC:1693]
3251	5.24974e-76	1.86996	0.903	0.286	1.16534e-71	0	CD68		Natural killer cell	CD68 molecule [Source:HGNC Symbol;Acc:HGNC:1693]
3252	5.24974e-76	1.86996	0.903	0.286	1.16534e-71	0	CD68		Specialist antigen presenting cell	CD68 molecule [Source:HGNC Symbol;Acc:HGNC:1693]
3253	5.24974e-76	1.86996	0.903	0.286	1.16534e-71	0	CD68		CD14+CD16+ monocyte	CD68 molecule [Source:HGNC Symbol;Acc:HGNC:1693]
3254	5.24974e-76	1.86996	0.903	0.286	1.16534e-71	0	CD68		Paneth cell	CD68 molecule [Source:HGNC Symbol;Acc:HGNC:1693]
3255	5.24974e-76	1.86996	0.903	0.286	1.16534e-71	0	CD68		CD1C-CD141- dendritic cell	CD68 molecule [Source:HGNC Symbol;Acc:HGNC:1693]
3257	5.24974e-76	1.86996	0.903	0.286	1.16534e-71	0	CD68		Monocyte	CD68 molecule [Source:HGNC Symbol;Acc:HGNC:1693]
3411	5.00743e-104	1.86569	0.997	0.84	1.11155e-99	0	C1QB	Endothelial cells	Microglial cell	complement C1q B chain [Source:HGNC Symbol;Acc:HGNC:1242]
3412	5.00743e-104	1.86569	0.997	0.84	1.11155e-99	0	C1QB		Paneth cell	complement C1q B chain [Source:HGNC Symbol;Acc:HGNC:1242]
3425	5.43331e-72	1.86159	0.977	0.623	1.20609e-67	0	KLF6	Monocytes	Epithelial cell	KLF transcription factor 6 [Source:HGNC Symbol;Acc:HGNC:2235]
3426	5.43331e-72	1.86159	0.977	0.623	1.20609e-67	0	KLF6		Stromal cell	KLF transcription factor 6 [Source:HGNC Symbol;Acc:HGNC:2235]
3427	5.43331e-72	1.86159	0.977	0.623	1.20609e-67	0	KLF6		Microglial cell	KLF transcription factor 6 [Source:HGNC Symbol;Acc:HGNC:2235]
3428	5.43331e-72	1.86159	0.977	0.623	1.20609e-67	0	KLF6		Monocyte	KLF transcription factor 6 [Source:HGNC Symbol;Acc:HGNC:2235]
3430	4.43339e-70	1.85783	0.837	0.269	9.84124e-66	0	CLEC7A	Dendritic cells	M1 macrophage	C-type lectin domain containing 7A [Source:HGNC Symbol;Acc:HGNC:14558]
3431	4.43339e-70	1.85783	0.837	0.269	9.84124e-66	0	CLEC7A		Myeloid cell	C-type lectin domain containing 7A [Source:HGNC Symbol;Acc:HGNC:14558]
3432	4.43339e-70	1.85783	0.837	0.269	9.84124e-66	0	CLEC7A		Specialist antigen presenting cell	C-type lectin domain containing 7A [Source:HGNC Symbol;Acc:HGNC:14558]
3433	4.43339e-70	1.85783	0.837	0.269	9.84124e-66	0	CLEC7A		Regulatory T (Treg) cell	C-type lectin domain containing 7A [Source:HGNC Symbol;Acc:HGNC:14558]
3434	4.43339e-70	1.85783	0.837	0.269	9.84124e-66	0	CLEC7A		Paneth cell	C-type lectin domain containing 7A [Source:HGNC Symbol;Acc:HGNC:14558]
3435	4.43339e-70	1.85783	0.837	0.269	9.84124e-66	0	CLEC7A		CD1C-CD141- dendritic cell	C-type lectin domain containing 7A [Source:HGNC Symbol;Acc:HGNC:14558]
3436	4.43339e-70	1.85783	0.837	0.269	9.84124e-66	0	CLEC7A		Monocyte	C-type lectin domain containing 7A [Source:HGNC Symbol;Acc:HGNC:14558]
3457	2.24345e-47	1.84835	0.533	0.114	4.98001e-43	0	FOLR2	Immune cells	Microglial cell	folate receptor beta [Source:HGNC Symbol;Acc:HGNC:3793]
3460	5.78148e-43	1.84389	0.4	0.062	1.28337e-38	0	SLC15A3		Microglial cell	solute carrier family 15 member 3 [Source:HGNC Symbol;Acc:HGNC:18068]
3461	5.78148e-43	1.84389	0.4	0.062	1.28337e-38	0	SLC15A3		Paneth cell	solute carrier family 15 member 3 [Source:HGNC Symbol;Acc:HGNC:18068]
3462	5.78148e-43	1.84389	0.4	0.062	1.28337e-38	0	SLC15A3		Monocyte	solute carrier family 15 member 3 [Source:HGNC Symbol;Acc:HGNC:18068]
3464	7.43388e-30	1.84382	0.407	0.105	1.65017e-25	0	EGR2	Monocytes	Microglial cell	early growth response 2 [Source:HGNC Symbol;Acc:HGNC:3239]
3465	7.43388e-30	1.84382	0.407	0.105	1.65017e-25	0	EGR2		FGFR1HighNME5- epithelial cell	early growth response 2 [Source:HGNC Symbol;Acc:HGNC:3239]
3468	3.38685e-62	1.8361	0.62	0.111	7.51812e-58	0	TNFRSF1B	Hla-dr+clec9a cd1c+ btla- cells	Endothelial cell	TNF receptor superfamily member 1B [Source:HGNC Symbol;Acc:HGNC:11917]
3469	3.38685e-62	1.8361	0.62	0.111	7.51812e-58	0	TNFRSF1B		Endothelial stem cell	TNF receptor superfamily member 1B [Source:HGNC Symbol;Acc:HGNC:11917]
3470	3.38685e-62	1.8361	0.62	0.111	7.51812e-58	0	TNFRSF1B		Microglial cell	TNF receptor superfamily member 1B [Source:HGNC Symbol;Acc:HGNC:11917]
3471	3.38685e-62	1.8361	0.62	0.111	7.51812e-58	0	TNFRSF1B		Exhausted CD8+ T cell	TNF receptor superfamily member 1B [Source:HGNC Symbol;Acc:HGNC:11917]
3472	3.38685e-62	1.8361	0.62	0.111	7.51812e-58	0	TNFRSF1B		Regulatory T (Treg) cell	TNF receptor superfamily member 1B [Source:HGNC Symbol;Acc:HGNC:11917]
3473	3.38685e-62	1.8361	0.62	0.111	7.51812e-58	0	TNFRSF1B		Paneth cell	TNF receptor superfamily member 1B [Source:HGNC Symbol;Acc:HGNC:11917]
3474	3.38685e-62	1.8361	0.62	0.111	7.51812e-58	0	TNFRSF1B		Multilymphoid progenitor cell	TNF receptor superfamily member 1B [Source:HGNC Symbol;Acc:HGNC:11917]
3475	3.38685e-62	1.8361	0.62	0.111	7.51812e-58	0	TNFRSF1B		CD1C-CD141- dendritic cell	TNF receptor superfamily member 1B [Source:HGNC Symbol;Acc:HGNC:11917]
3478	3.38685e-62	1.8361	0.62	0.111	7.51812e-58	0	TNFRSF1B		Monocyte	TNF receptor superfamily member 1B [Source:HGNC Symbol;Acc:HGNC:11917]
3501	1.25543e-40	1.83437	0.447	0.089	2.78681e-36	0	TNFAIP2	M cells	Paneth cell	TNF alpha induced protein 2 [Source:HGNC Symbol;Acc:HGNC:11895]
3502	1.25543e-40	1.83437	0.447	0.089	2.78681e-36	0	TNFAIP2		Monocyte	TNF alpha induced protein 2 [Source:HGNC Symbol;Acc:HGNC:11895]
3507	2.6438e-72	1.83014	0.81	0.217	5.86871e-68	0	FGL2	Macrophages	Paneth cell	fibrinogen like 2 [Source:HGNC Symbol;Acc:HGNC:3696]
3508	2.6438e-72	1.83014	0.81	0.217	5.86871e-68	0	FGL2		Monocyte	fibrinogen like 2 [Source:HGNC Symbol;Acc:HGNC:3696]
3513	1.10214e-22	1.82963	0.31	0.078	2.44653e-18	0	ABHD5		Neutrophil	abhydrolase domain containing 5, lysophosphatidic acid acyltransferase [Source:HGNC Symbol;Acc:HGNC:21396]
3515	2.10372e-43	1.82803	0.487	0.102	4.66983e-39	0	MGAT1		Microglial cell	alpha-1,3-mannosyl-glycoprotein 2-beta-N-acetylglucosaminyltransferase [Source:HGNC Symbol;Acc:HGNC:7044]
3516	2.10372e-43	1.82803	0.487	0.102	4.66983e-39	0	MGAT1		Regulatory T (Treg) cell	alpha-1,3-mannosyl-glycoprotein 2-beta-N-acetylglucosaminyltransferase [Source:HGNC Symbol;Acc:HGNC:7044]
3517	2.89521e-70	1.8264	0.877	0.295	6.42678e-66	0	MS4A6A	Monocytes	Exhausted CD8+ T cell	membrane spanning 4-domains A6A [Source:HGNC Symbol;Acc:HGNC:13375]
3518	2.89521e-70	1.8264	0.877	0.295	6.42678e-66	0	MS4A6A		Paneth cell	membrane spanning 4-domains A6A [Source:HGNC Symbol;Acc:HGNC:13375]
3519	2.89521e-70	1.8264	0.877	0.295	6.42678e-66	0	MS4A6A		Plasmacytoid dendritic cell	membrane spanning 4-domains A6A [Source:HGNC Symbol;Acc:HGNC:13375]
3520	2.89521e-70	1.8264	0.877	0.295	6.42678e-66	0	MS4A6A		Monocyte	membrane spanning 4-domains A6A [Source:HGNC Symbol;Acc:HGNC:13375]
3553	1.44013e-75	1.82518	0.867	0.247	3.19679e-71	0	ITGB2	Granulocytes	Kupffer cell	integrin subunit beta 2 [Source:HGNC Symbol;Acc:HGNC:6155]
3554	1.44013e-75	1.82518	0.867	0.247	3.19679e-71	0	ITGB2		Immune cell	integrin subunit beta 2 [Source:HGNC Symbol;Acc:HGNC:6155]
3555	1.44013e-75	1.82518	0.867	0.247	3.19679e-71	0	ITGB2		CD4-CD28+ T cell	integrin subunit beta 2 [Source:HGNC Symbol;Acc:HGNC:6155]
3556	1.44013e-75	1.82518	0.867	0.247	3.19679e-71	0	ITGB2		CD4-CD28- T cell	integrin subunit beta 2 [Source:HGNC Symbol;Acc:HGNC:6155]
3557	1.44013e-75	1.82518	0.867	0.247	3.19679e-71	0	ITGB2		B cell	integrin subunit beta 2 [Source:HGNC Symbol;Acc:HGNC:6155]
3558	1.44013e-75	1.82518	0.867	0.247	3.19679e-71	0	ITGB2		Endothelial cell	integrin subunit beta 2 [Source:HGNC Symbol;Acc:HGNC:6155]
3559	1.44013e-75	1.82518	0.867	0.247	3.19679e-71	0	ITGB2		Neutrophil	integrin subunit beta 2 [Source:HGNC Symbol;Acc:HGNC:6155]
3560	1.44013e-75	1.82518	0.867	0.247	3.19679e-71	0	ITGB2		Mesenchymal stem cell	integrin subunit beta 2 [Source:HGNC Symbol;Acc:HGNC:6155]
3561	1.44013e-75	1.82518	0.867	0.247	3.19679e-71	0	ITGB2		Mesenchymal stromal cell	integrin subunit beta 2 [Source:HGNC Symbol;Acc:HGNC:6155]
3562	1.44013e-75	1.82518	0.867	0.247	3.19679e-71	0	ITGB2		Microglial cell	integrin subunit beta 2 [Source:HGNC Symbol;Acc:HGNC:6155]
3563	1.44013e-75	1.82518	0.867	0.247	3.19679e-71	0	ITGB2		Paneth cell	integrin subunit beta 2 [Source:HGNC Symbol;Acc:HGNC:6155]
3564	1.44013e-75	1.82518	0.867	0.247	3.19679e-71	0	ITGB2		Multilymphoid progenitor cell	integrin subunit beta 2 [Source:HGNC Symbol;Acc:HGNC:6155]
3566	1.44013e-75	1.82518	0.867	0.247	3.19679e-71	0	ITGB2		Monocyte	integrin subunit beta 2 [Source:HGNC Symbol;Acc:HGNC:6155]
3595	1.83305e-99	1.82518	0.997	0.74	4.069e-95	0	SAT1	Epithelial cells	Epiblast cell	spermidine/spermine N1-acetyltransferase 1 [Source:HGNC Symbol;Acc:HGNC:10540]
3596	1.83305e-99	1.82518	0.997	0.74	4.069e-95	0	SAT1		Microglial cell	spermidine/spermine N1-acetyltransferase 1 [Source:HGNC Symbol;Acc:HGNC:10540]
3597	1.83305e-99	1.82518	0.997	0.74	4.069e-95	0	SAT1		Regulatory T (Treg) cell	spermidine/spermine N1-acetyltransferase 1 [Source:HGNC Symbol;Acc:HGNC:10540]
3598	1.83305e-99	1.82518	0.997	0.74	4.069e-95	0	SAT1		CD1C-CD141- dendritic cell	spermidine/spermine N1-acetyltransferase 1 [Source:HGNC Symbol;Acc:HGNC:10540]
3599	1.83305e-99	1.82518	0.997	0.74	4.069e-95	0	SAT1		Monocyte	spermidine/spermine N1-acetyltransferase 1 [Source:HGNC Symbol;Acc:HGNC:10540]
3600	1.83305e-99	1.82518	0.997	0.74	4.069e-95	0	SAT1		Neutrophil	spermidine/spermine N1-acetyltransferase 1 [Source:HGNC Symbol;Acc:HGNC:10540]
3640	1.47962e-69	1.82509	0.75	0.17	3.28446e-65	0	FXYD5	Endothelial cells	Alpha cell	FXYD domain containing ion transport regulator 5 [Source:HGNC Symbol;Acc:HGNC:4029]
3641	1.47962e-69	1.82509	0.75	0.17	3.28446e-65	0	FXYD5		Granulosa cell	FXYD domain containing ion transport regulator 5 [Source:HGNC Symbol;Acc:HGNC:4029]
3642	1.47962e-69	1.82509	0.75	0.17	3.28446e-65	0	FXYD5		Monocyte	FXYD domain containing ion transport regulator 5 [Source:HGNC Symbol;Acc:HGNC:4029]
3665	1.56112e-41	1.82307	0.46	0.095	3.46538e-37	0	PMAIP1	Natural killer (NK) cells	Regulatory T (Treg) cell	phorbol-12-myristate-13-acetate-induced protein 1 [Source:HGNC Symbol;Acc:HGNC:9108]
3669	1.10798e-60	1.82184	0.753	0.209	2.4595e-56	0	CX3CR1	Hla-dr+clec9a cd1c+ btla- cells	Lymphocyte	C-X3-C motif chemokine receptor 1 [Source:HGNC Symbol;Acc:HGNC:2558]
3670	1.10798e-60	1.82184	0.753	0.209	2.4595e-56	0	CX3CR1		Cancer stem cell	C-X3-C motif chemokine receptor 1 [Source:HGNC Symbol;Acc:HGNC:2558]
3671	1.10798e-60	1.82184	0.753	0.209	2.4595e-56	0	CX3CR1		Dendritic cell progenitor	C-X3-C motif chemokine receptor 1 [Source:HGNC Symbol;Acc:HGNC:2558]
3672	1.10798e-60	1.82184	0.753	0.209	2.4595e-56	0	CX3CR1		Non-classical monocyte	C-X3-C motif chemokine receptor 1 [Source:HGNC Symbol;Acc:HGNC:2558]
3673	1.10798e-60	1.82184	0.753	0.209	2.4595e-56	0	CX3CR1		Leukocyte	C-X3-C motif chemokine receptor 1 [Source:HGNC Symbol;Acc:HGNC:2558]
3674	1.10798e-60	1.82184	0.753	0.209	2.4595e-56	0	CX3CR1		Effector CD8+ memory T (Tem) cell	C-X3-C motif chemokine receptor 1 [Source:HGNC Symbol;Acc:HGNC:2558]
3675	1.10798e-60	1.82184	0.753	0.209	2.4595e-56	0	CX3CR1		CD4+ cytotoxic T cell	C-X3-C motif chemokine receptor 1 [Source:HGNC Symbol;Acc:HGNC:2558]
3676	1.10798e-60	1.82184	0.753	0.209	2.4595e-56	0	CX3CR1		CD1C-CD141- dendritic cell	C-X3-C motif chemokine receptor 1 [Source:HGNC Symbol;Acc:HGNC:2558]
3677	1.10798e-60	1.82184	0.753	0.209	2.4595e-56	0	CX3CR1		AXL+SIGLEC6+ dendritic cell	C-X3-C motif chemokine receptor 1 [Source:HGNC Symbol;Acc:HGNC:2558]
3768	3.00922e-51	1.81845	0.733	0.244	6.67986e-47	0	NFKBIZ	Natural killer (NK) cells	T helper17 (Th17) cell	NFKB inhibitor zeta [Source:HGNC Symbol;Acc:HGNC:29805]
3769	3.00922e-51	1.81845	0.733	0.244	6.67986e-47	0	NFKBIZ		CD1C-CD141- dendritic cell	NFKB inhibitor zeta [Source:HGNC Symbol;Acc:HGNC:29805]
3770	3.00922e-51	1.81845	0.733	0.244	6.67986e-47	0	NFKBIZ		Monocyte	NFKB inhibitor zeta [Source:HGNC Symbol;Acc:HGNC:29805]
3771	3.00922e-51	1.81845	0.733	0.244	6.67986e-47	0	NFKBIZ		Mast cell	NFKB inhibitor zeta [Source:HGNC Symbol;Acc:HGNC:29805]
3789	8.84481e-31	1.81537	0.31	0.054	1.96337e-26	0	METRNL		Paneth cell	meteorin like, glial cell differentiation regulator [Source:HGNC Symbol;Acc:HGNC:27584]
3790	6.26367e-84	1.81286	0.96	0.429	1.39041e-79	0	TREM2	Epithelial cells	Microglial cell	triggering receptor expressed on myeloid cells 2 [Source:HGNC Symbol;Acc:HGNC:17761]
3796	9.61864e-38	1.81225	0.363	0.059	2.13515e-33	0	CSF2RA	Monocytes	Dendritic cell progenitor	colony stimulating factor 2 receptor subunit alpha [Source:HGNC Symbol;Acc:HGNC:2435]
3797	9.61864e-38	1.81225	0.363	0.059	2.13515e-33	0	CSF2RA		Stem cell	colony stimulating factor 2 receptor subunit alpha [Source:HGNC Symbol;Acc:HGNC:2435]
3798	9.61864e-38	1.81225	0.363	0.059	2.13515e-33	0	CSF2RA		Mast cell	colony stimulating factor 2 receptor subunit alpha [Source:HGNC Symbol;Acc:HGNC:2435]
3799	9.61864e-38	1.81225	0.363	0.059	2.13515e-33	0	CSF2RA		Myeloblast	colony stimulating factor 2 receptor subunit alpha [Source:HGNC Symbol;Acc:HGNC:2435]
3800	9.61864e-38	1.81225	0.363	0.059	2.13515e-33	0	CSF2RA		Neutrophil	colony stimulating factor 2 receptor subunit alpha [Source:HGNC Symbol;Acc:HGNC:2435]
3801	9.61864e-38	1.81225	0.363	0.059	2.13515e-33	0	CSF2RA		Cancer stem cell	colony stimulating factor 2 receptor subunit alpha [Source:HGNC Symbol;Acc:HGNC:2435]
3802	9.61864e-38	1.81225	0.363	0.059	2.13515e-33	0	CSF2RA		Multilymphoid progenitor cell	colony stimulating factor 2 receptor subunit alpha [Source:HGNC Symbol;Acc:HGNC:2435]
3803	9.61864e-38	1.81225	0.363	0.059	2.13515e-33	0	CSF2RA		Monocyte	colony stimulating factor 2 receptor subunit alpha [Source:HGNC Symbol;Acc:HGNC:2435]
3806	1.8077e-33	1.80883	0.35	0.064	4.01273e-29	0	CCR1	Macrophages	Eosinophil	C-C motif chemokine receptor 1 [Source:HGNC Symbol;Acc:HGNC:1602]
3807	1.8077e-33	1.80883	0.35	0.064	4.01273e-29	0	CCR1		Natural killer cell	C-C motif chemokine receptor 1 [Source:HGNC Symbol;Acc:HGNC:1602]
3808	1.8077e-33	1.80883	0.35	0.064	4.01273e-29	0	CCR1		Microglial cell	C-C motif chemokine receptor 1 [Source:HGNC Symbol;Acc:HGNC:1602]
3809	1.8077e-33	1.80883	0.35	0.064	4.01273e-29	0	CCR1		Mucosal-associated invariant T cell	C-C motif chemokine receptor 1 [Source:HGNC Symbol;Acc:HGNC:1602]
3810	1.8077e-33	1.80883	0.35	0.064	4.01273e-29	0	CCR1		Regulatory T (Treg) cell	C-C motif chemokine receptor 1 [Source:HGNC Symbol;Acc:HGNC:1602]
3811	1.8077e-33	1.80883	0.35	0.064	4.01273e-29	0	CCR1		Paneth cell	C-C motif chemokine receptor 1 [Source:HGNC Symbol;Acc:HGNC:1602]
3812	1.8077e-33	1.80883	0.35	0.064	4.01273e-29	0	CCR1		Monocyte	C-C motif chemokine receptor 1 [Source:HGNC Symbol;Acc:HGNC:1602]
3846	3.38287e-43	1.80754	0.507	0.111	7.50929e-39	0	JDP2		Trophectoderm cell	Jun dimerization protein 2 [Source:HGNC Symbol;Acc:HGNC:17546]
3847	1.98739e-69	1.79914	0.947	0.517	4.41161e-65	0	MCL1	Monocytes	Exhausted CD8+ T cell	MCL1 apoptosis regulator, BCL2 family member [Source:HGNC Symbol;Acc:HGNC:6943]
3848	1.98739e-69	1.79914	0.947	0.517	4.41161e-65	0	MCL1		Regulatory T (Treg) cell	MCL1 apoptosis regulator, BCL2 family member [Source:HGNC Symbol;Acc:HGNC:6943]
3849	1.98739e-69	1.79914	0.947	0.517	4.41161e-65	0	MCL1		Liver bud hepatic cell	MCL1 apoptosis regulator, BCL2 family member [Source:HGNC Symbol;Acc:HGNC:6943]
3850	1.98739e-69	1.79914	0.947	0.517	4.41161e-65	0	MCL1		Monocyte	MCL1 apoptosis regulator, BCL2 family member [Source:HGNC Symbol;Acc:HGNC:6943]
3857	3.65534e-39	1.795	0.54	0.154	8.11412e-35	0	FAM53C			family with sequence similarity 53 member C [Source:HGNC Symbol;Acc:HGNC:1336]
3858	6.80272e-68	1.78959	0.807	0.222	1.51007e-63	0	FCGR1A	Microglia cells	Eosinophil	Fc gamma receptor Ia [Source:HGNC Symbol;Acc:HGNC:3613]
3859	6.80272e-68	1.78959	0.807	0.222	1.51007e-63	0	FCGR1A		Mast cell	Fc gamma receptor Ia [Source:HGNC Symbol;Acc:HGNC:3613]
3860	6.80272e-68	1.78959	0.807	0.222	1.51007e-63	0	FCGR1A		Neutrophil	Fc gamma receptor Ia [Source:HGNC Symbol;Acc:HGNC:3613]
3861	6.80272e-68	1.78959	0.807	0.222	1.51007e-63	0	FCGR1A		Leukocyte	Fc gamma receptor Ia [Source:HGNC Symbol;Acc:HGNC:3613]
3862	6.80272e-68	1.78959	0.807	0.222	1.51007e-63	0	FCGR1A		Microglial cell	Fc gamma receptor Ia [Source:HGNC Symbol;Acc:HGNC:3613]
3863	6.80272e-68	1.78959	0.807	0.222	1.51007e-63	0	FCGR1A		Paneth cell	Fc gamma receptor Ia [Source:HGNC Symbol;Acc:HGNC:3613]
3864	6.80272e-68	1.78959	0.807	0.222	1.51007e-63	0	FCGR1A		Monocyte	Fc gamma receptor Ia [Source:HGNC Symbol;Acc:HGNC:3613]
3907	1.83236e-69	1.78815	0.82	0.22	4.06748e-65	0	LILRB4	B cells	Microglial cell	leukocyte immunoglobulin like receptor B4 [Source:HGNC Symbol;Acc:HGNC:6608]
3908	1.83236e-69	1.78815	0.82	0.22	4.06748e-65	0	LILRB4		Paneth cell	leukocyte immunoglobulin like receptor B4 [Source:HGNC Symbol;Acc:HGNC:6608]
3909	1.83236e-69	1.78815	0.82	0.22	4.06748e-65	0	LILRB4		Plasmacytoid dendritic cell	leukocyte immunoglobulin like receptor B4 [Source:HGNC Symbol;Acc:HGNC:6608]
3922	1.44011e-68	1.78779	0.75	0.167	3.19676e-64	0	ETS2		Endothelial cell	ETS proto-oncogene 2, transcription factor [Source:HGNC Symbol;Acc:HGNC:3489]
3923	1.44011e-68	1.78779	0.75	0.167	3.19676e-64	0	ETS2		CD1C+_A dendritic cell	ETS proto-oncogene 2, transcription factor [Source:HGNC Symbol;Acc:HGNC:3489]
3924	1.44011e-68	1.78779	0.75	0.167	3.19676e-64	0	ETS2		Monocyte	ETS proto-oncogene 2, transcription factor [Source:HGNC Symbol;Acc:HGNC:3489]
3928	2.97115e-25	1.78617	0.287	0.058	6.59535e-21	0	RP11-489O18.1
3929	3.24857e-40	1.78079	0.423	0.08	7.21118e-36	0	AOAH	CD8 T cells	Microglial cell	acyloxyacyl hydrolase [Source:HGNC Symbol;Acc:HGNC:548]
3930	3.24857e-40	1.78079	0.423	0.08	7.21118e-36	0	AOAH		Paneth cell	acyloxyacyl hydrolase [Source:HGNC Symbol;Acc:HGNC:548]
3931	3.24857e-40	1.78079	0.423	0.08	7.21118e-36	0	AOAH		CD1C+_B dendritic cell	acyloxyacyl hydrolase [Source:HGNC Symbol;Acc:HGNC:548]
3937	5.43566e-53	1.77909	0.79	0.307	1.20661e-48	0	RGS2	Mast cells	Delta cell	regulator of G protein signaling 2 [Source:HGNC Symbol;Acc:HGNC:9998]
3938	5.43566e-53	1.77909	0.79	0.307	1.20661e-48	0	RGS2		Microglial cell	regulator of G protein signaling 2 [Source:HGNC Symbol;Acc:HGNC:9998]
3939	5.43566e-53	1.77909	0.79	0.307	1.20661e-48	0	RGS2		Exhausted CD8+ T cell	regulator of G protein signaling 2 [Source:HGNC Symbol;Acc:HGNC:9998]
3940	5.43566e-53	1.77909	0.79	0.307	1.20661e-48	0	RGS2		Exhausted CD4+ T cell	regulator of G protein signaling 2 [Source:HGNC Symbol;Acc:HGNC:9998]
3941	5.43566e-53	1.77909	0.79	0.307	1.20661e-48	0	RGS2		Monocyte	regulator of G protein signaling 2 [Source:HGNC Symbol;Acc:HGNC:9998]
3943	5.43566e-53	1.77909	0.79	0.307	1.20661e-48	0	RGS2		Neutrophil	regulator of G protein signaling 2 [Source:HGNC Symbol;Acc:HGNC:9998]
3961	4.93684e-60	1.77886	0.82	0.29	1.09588e-55	0	ALOX5AP	Plasmacytoid dentritic cells	Microglial cell	arachidonate 5-lipoxygenase activating protein [Source:HGNC Symbol;Acc:HGNC:436]
3962	4.93684e-60	1.77886	0.82	0.29	1.09588e-55	0	ALOX5AP		Plasmacytoid dendritic cell	arachidonate 5-lipoxygenase activating protein [Source:HGNC Symbol;Acc:HGNC:436]
3963	4.93684e-60	1.77886	0.82	0.29	1.09588e-55	0	ALOX5AP		Monocyte	arachidonate 5-lipoxygenase activating protein [Source:HGNC Symbol;Acc:HGNC:436]
3964	4.93684e-60	1.77886	0.82	0.29	1.09588e-55	0	ALOX5AP		Mast cell	arachidonate 5-lipoxygenase activating protein [Source:HGNC Symbol;Acc:HGNC:436]
4003	1.69351e-64	1.77883	0.647	0.119	3.75924e-60	0	LTC4S	Epithelial cells	Microglial cell	leukotriene C4 synthase [Source:HGNC Symbol;Acc:HGNC:6719]
4004	1.69351e-64	1.77883	0.647	0.119	3.75924e-60	0	LTC4S		Mast cell	leukotriene C4 synthase [Source:HGNC Symbol;Acc:HGNC:6719]
4012	7.5557e-77	1.77714	0.977	0.53	1.67721e-72	0	C3	Oligodendrocytes	Microglial cell	complement C3 [Source:HGNC Symbol;Acc:HGNC:1318]
4013	7.5557e-77	1.77714	0.977	0.53	1.67721e-72	0	C3		Secretory cell	complement C3 [Source:HGNC Symbol;Acc:HGNC:1318]
4014	7.5557e-77	1.77714	0.977	0.53	1.67721e-72	0	C3		DCLK1+ progenitor cell	complement C3 [Source:HGNC Symbol;Acc:HGNC:1318]
4030	1.23096e-75	1.7769	0.867	0.244	2.73248e-71	0	CXCL16	Dendritic cells	Microglial cell	C-X-C motif chemokine ligand 16 [Source:HGNC Symbol;Acc:HGNC:16642]
4031	1.23096e-75	1.7769	0.867	0.244	2.73248e-71	0	CXCL16		Paneth cell	C-X-C motif chemokine ligand 16 [Source:HGNC Symbol;Acc:HGNC:16642]
4032	1.23096e-75	1.7769	0.867	0.244	2.73248e-71	0	CXCL16		Multilymphoid progenitor cell	C-X-C motif chemokine ligand 16 [Source:HGNC Symbol;Acc:HGNC:16642]
4033	1.23096e-75	1.7769	0.867	0.244	2.73248e-71	0	CXCL16		CD1C-CD141- dendritic cell	C-X-C motif chemokine ligand 16 [Source:HGNC Symbol;Acc:HGNC:16642]
4034	1.23096e-75	1.7769	0.867	0.244	2.73248e-71	0	CXCL16		Monocyte	C-X-C motif chemokine ligand 16 [Source:HGNC Symbol;Acc:HGNC:16642]
4038	8.23322e-89	1.77509	0.983	0.524	1.82761e-84	0	A2M	Granular cells	Microglial cell	alpha-2-macroglobulin [Source:HGNC Symbol;Acc:HGNC:7]
4039	8.23322e-89	1.77509	0.983	0.524	1.82761e-84	0	A2M		CD4+ cytotoxic T cell	alpha-2-macroglobulin [Source:HGNC Symbol;Acc:HGNC:7]
4040	8.23322e-89	1.77509	0.983	0.524	1.82761e-84	0	A2M		Endothelial cell	alpha-2-macroglobulin [Source:HGNC Symbol;Acc:HGNC:7]
4065	2.02718e-54	1.7746	0.853	0.346	4.49993e-50	0	REL		Regulatory T (Treg) cell	REL proto-oncogene, NF-kB subunit [Source:HGNC Symbol;Acc:HGNC:9954]
4066	1.69393e-79	1.77101	0.933	0.317	3.76019e-75	0	CD84	T cells	Myeloid-derived suppressor cell	CD84 molecule [Source:HGNC Symbol;Acc:HGNC:1704]
4067	1.69393e-79	1.77101	0.933	0.317	3.76019e-75	0	CD84		B cell	CD84 molecule [Source:HGNC Symbol;Acc:HGNC:1704]
4068	1.69393e-79	1.77101	0.933	0.317	3.76019e-75	0	CD84		Megakaryocyte erythroid cell	CD84 molecule [Source:HGNC Symbol;Acc:HGNC:1704]
4069	1.69393e-79	1.77101	0.933	0.317	3.76019e-75	0	CD84		Myeloid cell	CD84 molecule [Source:HGNC Symbol;Acc:HGNC:1704]
4070	1.69393e-79	1.77101	0.933	0.317	3.76019e-75	0	CD84		T cell	CD84 molecule [Source:HGNC Symbol;Acc:HGNC:1704]
4071	1.69393e-79	1.77101	0.933	0.317	3.76019e-75	0	CD84		Follicular helper (Tfh) T cell	CD84 molecule [Source:HGNC Symbol;Acc:HGNC:1704]
4072	1.69393e-79	1.77101	0.933	0.317	3.76019e-75	0	CD84		Microglial cell	CD84 molecule [Source:HGNC Symbol;Acc:HGNC:1704]
4073	1.69393e-79	1.77101	0.933	0.317	3.76019e-75	0	CD84		Exhausted CD8+ T cell	CD84 molecule [Source:HGNC Symbol;Acc:HGNC:1704]
4074	1.69393e-79	1.77101	0.933	0.317	3.76019e-75	0	CD84		Exhausted CD4+ T cell	CD84 molecule [Source:HGNC Symbol;Acc:HGNC:1704]
4075	1.69393e-79	1.77101	0.933	0.317	3.76019e-75	0	CD84		SLC16A7+ cell	CD84 molecule [Source:HGNC Symbol;Acc:HGNC:1704]
4076	1.69393e-79	1.77101	0.933	0.317	3.76019e-75	0	CD84		Paneth cell	CD84 molecule [Source:HGNC Symbol;Acc:HGNC:1704]
4088	1.0844e-70	1.76901	0.91	0.33	2.40716e-66	0	HERPUD1	Plasma cells	Microglial cell	homocysteine inducible ER protein with ubiquitin like domain 1 [Source:HGNC Symbol;Acc:HGNC:13744]
4089	1.0844e-70	1.76901	0.91	0.33	2.40716e-66	0	HERPUD1		Regulatory T (Treg) cell	homocysteine inducible ER protein with ubiquitin like domain 1 [Source:HGNC Symbol;Acc:HGNC:13744]
4090	1.0844e-70	1.76901	0.91	0.33	2.40716e-66	0	HERPUD1		Multilymphoid progenitor cell	homocysteine inducible ER protein with ubiquitin like domain 1 [Source:HGNC Symbol;Acc:HGNC:13744]
4091	1.0844e-70	1.76901	0.91	0.33	2.40716e-66	0	HERPUD1		Plasmacytoid dendritic cell	homocysteine inducible ER protein with ubiquitin like domain 1 [Source:HGNC Symbol;Acc:HGNC:13744]
4100	1.4077e-27	1.76557	0.3	0.057	3.12482e-23	0	PRRG4			proline rich and Gla domain 4 [Source:HGNC Symbol;Acc:HGNC:30799]
4101	1.26553e-85	1.76467	0.98	0.483	2.80923e-81	0	FCER1G	Neutrophils	Microglial cell	Fc epsilon receptor Ig [Source:HGNC Symbol;Acc:HGNC:3611]
4102	1.26553e-85	1.76467	0.98	0.483	2.80923e-81	0	FCER1G		Paneth cell	Fc epsilon receptor Ig [Source:HGNC Symbol;Acc:HGNC:3611]
4103	1.26553e-85	1.76467	0.98	0.483	2.80923e-81	0	FCER1G		Monocyte	Fc epsilon receptor Ig [Source:HGNC Symbol;Acc:HGNC:3611]
4157	4.2297e-72	1.75715	0.897	0.321	9.38909e-68	0	IGSF6	I.immune	Microglial cell	immunoglobulin superfamily member 6 [Source:HGNC Symbol;Acc:HGNC:5953]
4158	4.2297e-72	1.75715	0.897	0.321	9.38909e-68	0	IGSF6		Paneth cell	immunoglobulin superfamily member 6 [Source:HGNC Symbol;Acc:HGNC:5953]
4159	4.2297e-72	1.75715	0.897	0.321	9.38909e-68	0	IGSF6		Monocyte	immunoglobulin superfamily member 6 [Source:HGNC Symbol;Acc:HGNC:5953]
4160	4.2297e-72	1.75715	0.897	0.321	9.38909e-68	0	IGSF6		Neutrophil	immunoglobulin superfamily member 6 [Source:HGNC Symbol;Acc:HGNC:5953]
4187	1.20664e-24	1.75478	0.297	0.065	2.6785e-20	0	BAG3			BAG cochaperone 3 [Source:HGNC Symbol;Acc:HGNC:939]
4188	9.12623e-32	1.75332	0.313	0.052	2.02584e-27	0	SLC16A3	Lymphocyte cells	Monocyte	solute carrier family 16 member 3 [Source:HGNC Symbol;Acc:HGNC:10924]
4190	1.81205e-53	1.75313	0.65	0.155	4.02239e-49	0	C10orf54	Monocytes
4191	1.6044e-50	1.75104	0.523	0.099	3.56146e-46	0	FCGR1B	Myeloid cells	Microglial cell
4196	2.53301e-43	1.74614	0.63	0.204	5.62277e-39	0	TNFAIP3	Myeloid cells	Cancer stem cell	TNF alpha induced protein 3 [Source:HGNC Symbol;Acc:HGNC:11896]
4197	2.53301e-43	1.74614	0.63	0.204	5.62277e-39	0	TNFAIP3		Exhausted CD8+ T cell	TNF alpha induced protein 3 [Source:HGNC Symbol;Acc:HGNC:11896]
4198	2.53301e-43	1.74614	0.63	0.204	5.62277e-39	0	TNFAIP3		Regulatory T (Treg) cell	TNF alpha induced protein 3 [Source:HGNC Symbol;Acc:HGNC:11896]
4199	2.53301e-43	1.74614	0.63	0.204	5.62277e-39	0	TNFAIP3		Paneth cell	TNF alpha induced protein 3 [Source:HGNC Symbol;Acc:HGNC:11896]
4200	2.53301e-43	1.74614	0.63	0.204	5.62277e-39	0	TNFAIP3		Multilymphoid progenitor cell	TNF alpha induced protein 3 [Source:HGNC Symbol;Acc:HGNC:11896]
4201	2.53301e-43	1.74614	0.63	0.204	5.62277e-39	0	TNFAIP3		Plasmacytoid dendritic cell	TNF alpha induced protein 3 [Source:HGNC Symbol;Acc:HGNC:11896]
4202	2.53301e-43	1.74614	0.63	0.204	5.62277e-39	0	TNFAIP3		Monocyte	TNF alpha induced protein 3 [Source:HGNC Symbol;Acc:HGNC:11896]
4216	1.30864e-23	1.74295	0.253	0.047	2.90492e-19	0	AC074289.1
4217	1.91428e-64	1.74199	0.85	0.286	4.24933e-60	0	CTSZ		Paneth cell	cathepsin Z [Source:HGNC Symbol;Acc:HGNC:2547]
4218	2.12957e-70	1.74156	0.86	0.254	4.72722e-66	0	SCIN		SLC16A7+ cell	scinderin [Source:HGNC Symbol;Acc:HGNC:21695]
4219	2.60312e-82	1.73871	0.997	0.917	5.7784e-78	0	FOS	Monocytes	Neuron	Fos proto-oncogene, AP-1 transcription factor subunit [Source:HGNC Symbol;Acc:HGNC:3796]
4220	2.60312e-82	1.73871	0.997	0.917	5.7784e-78	0	FOS		Astrocyte	Fos proto-oncogene, AP-1 transcription factor subunit [Source:HGNC Symbol;Acc:HGNC:3796]
4221	2.60312e-82	1.73871	0.997	0.917	5.7784e-78	0	FOS		Microglial cell	Fos proto-oncogene, AP-1 transcription factor subunit [Source:HGNC Symbol;Acc:HGNC:3796]
4222	2.60312e-82	1.73871	0.997	0.917	5.7784e-78	0	FOS		Neutrophil	Fos proto-oncogene, AP-1 transcription factor subunit [Source:HGNC Symbol;Acc:HGNC:3796]
4284	3.86926e-62	1.7326	0.787	0.232	8.58898e-58	0	FCGRT	Gdt	Microglial cell	Fc gamma receptor and transporter [Source:HGNC Symbol;Acc:HGNC:3621]
4285	3.86926e-62	1.7326	0.787	0.232	8.58898e-58	0	FCGRT		Monocyte	Fc gamma receptor and transporter [Source:HGNC Symbol;Acc:HGNC:3621]
4287	4.99811e-66	1.72562	0.81	0.247	1.10948e-61	0	HLA-DPA1	Monocytes	Secretory cell	major histocompatibility complex, class II, DP alpha 1 [Source:HGNC Symbol;Acc:HGNC:4938]
4288	4.99811e-66	1.72562	0.81	0.247	1.10948e-61	0	HLA-DPA1		Paneth cell	major histocompatibility complex, class II, DP alpha 1 [Source:HGNC Symbol;Acc:HGNC:4938]
4289	4.99811e-66	1.72562	0.81	0.247	1.10948e-61	0	HLA-DPA1		CD141+CLEC9A+ dendritic cell	major histocompatibility complex, class II, DP alpha 1 [Source:HGNC Symbol;Acc:HGNC:4938]
4291	4.99811e-66	1.72562	0.81	0.247	1.10948e-61	0	HLA-DPA1		B cell	major histocompatibility complex, class II, DP alpha 1 [Source:HGNC Symbol;Acc:HGNC:4938]
4359	1.15826e-52	1.72342	0.65	0.161	2.57111e-48	0	MERTK	Macrophages	M1 macrophage	MER proto-oncogene, tyrosine kinase [Source:HGNC Symbol;Acc:HGNC:7027]
4360	1.15826e-52	1.72342	0.65	0.161	2.57111e-48	0	MERTK		Microglial cell	MER proto-oncogene, tyrosine kinase [Source:HGNC Symbol;Acc:HGNC:7027]
4361	1.15826e-52	1.72342	0.65	0.161	2.57111e-48	0	MERTK		Paneth cell	MER proto-oncogene, tyrosine kinase [Source:HGNC Symbol;Acc:HGNC:7027]
4362	1.18767e-58	1.71982	0.81	0.271	2.6364e-54	0	CD14	Endothelial cells	Myeloid-derived suppressor cell	CD14 molecule [Source:HGNC Symbol;Acc:HGNC:1628]
4363	1.18767e-58	1.71982	0.81	0.271	2.6364e-54	0	CD14		Platelet	CD14 molecule [Source:HGNC Symbol;Acc:HGNC:1628]
4364	1.18767e-58	1.71982	0.81	0.271	2.6364e-54	0	CD14		Urine-derived stem cell	CD14 molecule [Source:HGNC Symbol;Acc:HGNC:1628]
4365	1.18767e-58	1.71982	0.81	0.271	2.6364e-54	0	CD14		Cancer stem cell	CD14 molecule [Source:HGNC Symbol;Acc:HGNC:1628]
4366	1.18767e-58	1.71982	0.81	0.271	2.6364e-54	0	CD14		Suppressive monocyte	CD14 molecule [Source:HGNC Symbol;Acc:HGNC:1628]
4367	1.18767e-58	1.71982	0.81	0.271	2.6364e-54	0	CD14		Monocyte derived dendritic cell	CD14 molecule [Source:HGNC Symbol;Acc:HGNC:1628]
4368	1.18767e-58	1.71982	0.81	0.271	2.6364e-54	0	CD14		CD16+ dendritic cell	CD14 molecule [Source:HGNC Symbol;Acc:HGNC:1628]
4369	1.18767e-58	1.71982	0.81	0.271	2.6364e-54	0	CD14		Immature myeloid cell	CD14 molecule [Source:HGNC Symbol;Acc:HGNC:1628]
4370	1.18767e-58	1.71982	0.81	0.271	2.6364e-54	0	CD14		Eosinophil	CD14 molecule [Source:HGNC Symbol;Acc:HGNC:1628]
4371	1.18767e-58	1.71982	0.81	0.271	2.6364e-54	0	CD14		M2 macrophage	CD14 molecule [Source:HGNC Symbol;Acc:HGNC:1628]
4372	1.18767e-58	1.71982	0.81	0.271	2.6364e-54	0	CD14		Lymphocyte	CD14 molecule [Source:HGNC Symbol;Acc:HGNC:1628]
4373	1.18767e-58	1.71982	0.81	0.271	2.6364e-54	0	CD14		Epithelial cell	CD14 molecule [Source:HGNC Symbol;Acc:HGNC:1628]
4374	1.18767e-58	1.71982	0.81	0.271	2.6364e-54	0	CD14		Fibroblast	CD14 molecule [Source:HGNC Symbol;Acc:HGNC:1628]
4375	1.18767e-58	1.71982	0.81	0.271	2.6364e-54	0	CD14		CD14+ endothelial progenitor cell	CD14 molecule [Source:HGNC Symbol;Acc:HGNC:1628]
4376	1.18767e-58	1.71982	0.81	0.271	2.6364e-54	0	CD14		CD14++CD16- monocyte	CD14 molecule [Source:HGNC Symbol;Acc:HGNC:1628]
4377	1.18767e-58	1.71982	0.81	0.271	2.6364e-54	0	CD14		Hematopoietic cell	CD14 molecule [Source:HGNC Symbol;Acc:HGNC:1628]
4378	1.18767e-58	1.71982	0.81	0.271	2.6364e-54	0	CD14		Hematopoietic precursor cell	CD14 molecule [Source:HGNC Symbol;Acc:HGNC:1628]
4379	1.18767e-58	1.71982	0.81	0.271	2.6364e-54	0	CD14		Bone marrow stem cell	CD14 molecule [Source:HGNC Symbol;Acc:HGNC:1628]
4380	1.18767e-58	1.71982	0.81	0.271	2.6364e-54	0	CD14		Circulating progenitor cell	CD14 molecule [Source:HGNC Symbol;Acc:HGNC:1628]
4381	1.18767e-58	1.71982	0.81	0.271	2.6364e-54	0	CD14		Adipose-derived stem cell	CD14 molecule [Source:HGNC Symbol;Acc:HGNC:1628]
4382	1.18767e-58	1.71982	0.81	0.271	2.6364e-54	0	CD14		Dental pulp stem cell	CD14 molecule [Source:HGNC Symbol;Acc:HGNC:1628]
4383	1.18767e-58	1.71982	0.81	0.271	2.6364e-54	0	CD14		Activated CD4+ T cell	CD14 molecule [Source:HGNC Symbol;Acc:HGNC:1628]
4384	1.18767e-58	1.71982	0.81	0.271	2.6364e-54	0	CD14		Multipotent mesenchymal stroma cell	CD14 molecule [Source:HGNC Symbol;Acc:HGNC:1628]
4385	1.18767e-58	1.71982	0.81	0.271	2.6364e-54	0	CD14		B cell	CD14 molecule [Source:HGNC Symbol;Acc:HGNC:1628]
4386	1.18767e-58	1.71982	0.81	0.271	2.6364e-54	0	CD14		Conventional dendritic cell	CD14 molecule [Source:HGNC Symbol;Acc:HGNC:1628]
4387	1.18767e-58	1.71982	0.81	0.271	2.6364e-54	0	CD14		Endothelial stem cell	CD14 molecule [Source:HGNC Symbol;Acc:HGNC:1628]
4388	1.18767e-58	1.71982	0.81	0.271	2.6364e-54	0	CD14		Glial cell	CD14 molecule [Source:HGNC Symbol;Acc:HGNC:1628]
4389	1.18767e-58	1.71982	0.81	0.271	2.6364e-54	0	CD14		Mesoderm cell	CD14 molecule [Source:HGNC Symbol;Acc:HGNC:1628]
4390	1.18767e-58	1.71982	0.81	0.271	2.6364e-54	0	CD14		Leukocyte	CD14 molecule [Source:HGNC Symbol;Acc:HGNC:1628]
4391	1.18767e-58	1.71982	0.81	0.271	2.6364e-54	0	CD14		Paneth cell	CD14 molecule [Source:HGNC Symbol;Acc:HGNC:1628]
4392	1.18767e-58	1.71982	0.81	0.271	2.6364e-54	0	CD14		Granulosa cell	CD14 molecule [Source:HGNC Symbol;Acc:HGNC:1628]
4393	1.18767e-58	1.71982	0.81	0.271	2.6364e-54	0	CD14		CD1C+_B dendritic cell	CD14 molecule [Source:HGNC Symbol;Acc:HGNC:1628]
4394	1.18767e-58	1.71982	0.81	0.271	2.6364e-54	0	CD14		Megakaryocyte	CD14 molecule [Source:HGNC Symbol;Acc:HGNC:1628]
4396	1.18767e-58	1.71982	0.81	0.271	2.6364e-54	0	CD14		Dendritic cell	CD14 molecule [Source:HGNC Symbol;Acc:HGNC:1628]
4397	1.18767e-58	1.71982	0.81	0.271	2.6364e-54	0	CD14		Macrophage	CD14 molecule [Source:HGNC Symbol;Acc:HGNC:1628]
4400	1.18767e-58	1.71982	0.81	0.271	2.6364e-54	0	CD14		Monocyte	CD14 molecule [Source:HGNC Symbol;Acc:HGNC:1628]
4830	8.74494e-58	1.71416	0.897	0.432	1.9412e-53	0	BTG2	Dendritic cells	Astrocyte	BTG anti-proliferation factor 2 [Source:HGNC Symbol;Acc:HGNC:1131]
4831	8.74494e-58	1.71416	0.897	0.432	1.9412e-53	0	BTG2		Microglial cell	BTG anti-proliferation factor 2 [Source:HGNC Symbol;Acc:HGNC:1131]
4832	8.74494e-58	1.71416	0.897	0.432	1.9412e-53	0	BTG2		Monocyte	BTG anti-proliferation factor 2 [Source:HGNC Symbol;Acc:HGNC:1131]
4846	2.42484e-39	1.71184	0.433	0.085	5.38267e-35	0	DHRS3	T cells	Microglial cell	dehydrogenase/reductase 3 [Source:HGNC Symbol;Acc:HGNC:17693]
4847	2.42484e-39	1.71184	0.433	0.085	5.38267e-35	0	DHRS3		CD141+CLEC9A+ dendritic cell	dehydrogenase/reductase 3 [Source:HGNC Symbol;Acc:HGNC:17693]
4849	2.48954e-27	1.71114	0.283	0.049	5.52627e-23	0	AP001055.6
4850	5.48368e-58	1.71052	0.73	0.195	1.21727e-53	0	SLC2A5			solute carrier family 2 member 5 [Source:HGNC Symbol;Acc:HGNC:11010]
4851	1.15224e-66	1.70998	0.813	0.214	2.55774e-62	0	HAVCR2	CD8 T cells	T cell	hepatitis A virus cellular receptor 2 [Source:HGNC Symbol;Acc:HGNC:18437]
4852	1.15224e-66	1.70998	0.813	0.214	2.55774e-62	0	HAVCR2		Effector T cell	hepatitis A virus cellular receptor 2 [Source:HGNC Symbol;Acc:HGNC:18437]
4853	1.15224e-66	1.70998	0.813	0.214	2.55774e-62	0	HAVCR2		Exhausted T cell	hepatitis A virus cellular receptor 2 [Source:HGNC Symbol;Acc:HGNC:18437]
4854	1.15224e-66	1.70998	0.813	0.214	2.55774e-62	0	HAVCR2		Microglial cell	hepatitis A virus cellular receptor 2 [Source:HGNC Symbol;Acc:HGNC:18437]
4855	1.15224e-66	1.70998	0.813	0.214	2.55774e-62	0	HAVCR2		Exhausted CD8+ T cell	hepatitis A virus cellular receptor 2 [Source:HGNC Symbol;Acc:HGNC:18437]
4856	1.15224e-66	1.70998	0.813	0.214	2.55774e-62	0	HAVCR2		Regulatory T (Treg) cell	hepatitis A virus cellular receptor 2 [Source:HGNC Symbol;Acc:HGNC:18437]
4857	1.15224e-66	1.70998	0.813	0.214	2.55774e-62	0	HAVCR2		Exhausted CD4+ T cell	hepatitis A virus cellular receptor 2 [Source:HGNC Symbol;Acc:HGNC:18437]
4858	1.15224e-66	1.70998	0.813	0.214	2.55774e-62	0	HAVCR2		Paneth cell	hepatitis A virus cellular receptor 2 [Source:HGNC Symbol;Acc:HGNC:18437]
4859	1.15224e-66	1.70998	0.813	0.214	2.55774e-62	0	HAVCR2		CD141+CLEC9A+ dendritic cell	hepatitis A virus cellular receptor 2 [Source:HGNC Symbol;Acc:HGNC:18437]
4891	2.97651e-29	1.70945	0.303	0.054	6.60726e-25	0	SH3TC1	Dp(p)		SH3 domain and tetratricopeptide repeats 1 [Source:HGNC Symbol;Acc:HGNC:26009]
4893	1.82221e-49	1.70872	0.56	0.119	4.04495e-45	0	ADAP2		Microglial cell	ArfGAP with dual PH domains 2 [Source:HGNC Symbol;Acc:HGNC:16487]
4894	1.82221e-49	1.70872	0.56	0.119	4.04495e-45	0	ADAP2		Paneth cell	ArfGAP with dual PH domains 2 [Source:HGNC Symbol;Acc:HGNC:16487]
4895	2.71792e-68	1.70531	0.817	0.221	6.03324e-64	0	LY86	B cells	Microglial cell	lymphocyte antigen 86 [Source:HGNC Symbol;Acc:HGNC:16837]
4896	2.71792e-68	1.70531	0.817	0.221	6.03324e-64	0	LY86		Paneth cell	lymphocyte antigen 86 [Source:HGNC Symbol;Acc:HGNC:16837]
4897	2.71792e-68	1.70531	0.817	0.221	6.03324e-64	0	LY86		Multilymphoid progenitor cell	lymphocyte antigen 86 [Source:HGNC Symbol;Acc:HGNC:16837]
4898	2.71792e-68	1.70531	0.817	0.221	6.03324e-64	0	LY86		Monocyte	lymphocyte antigen 86 [Source:HGNC Symbol;Acc:HGNC:16837]
4899	2.71792e-68	1.70531	0.817	0.221	6.03324e-64	0	LY86		B cell	lymphocyte antigen 86 [Source:HGNC Symbol;Acc:HGNC:16837]
4911	1.12903e-53	1.70509	0.663	0.173	2.50621e-49	0	LGMN	Myeloid cells	Microglial cell	legumain [Source:HGNC Symbol;Acc:HGNC:9472]
4912	1.12903e-53	1.70509	0.663	0.173	2.50621e-49	0	LGMN		Beta cell	legumain [Source:HGNC Symbol;Acc:HGNC:9472]
4913	1.12903e-53	1.70509	0.663	0.173	2.50621e-49	0	LGMN		Paneth cell	legumain [Source:HGNC Symbol;Acc:HGNC:9472]
4914	1.12903e-53	1.70509	0.663	0.173	2.50621e-49	0	LGMN		AXL+SIGLEC6+ dendritic cell	legumain [Source:HGNC Symbol;Acc:HGNC:9472]
4915	1.12903e-53	1.70509	0.663	0.173	2.50621e-49	0	LGMN		Plasmacytoid dendritic cell	legumain [Source:HGNC Symbol;Acc:HGNC:9472]
4916	1.12903e-53	1.70509	0.663	0.173	2.50621e-49	0	LGMN		B cell	legumain [Source:HGNC Symbol;Acc:HGNC:9472]
4929	3.2593e-44	1.70487	0.557	0.136	7.23499e-40	0	CITED2	Neural cells	Monocyte	Cbp/p300 interacting transactivator with Glu/Asp rich carboxy-terminal domain 2 [Source:HGNC Symbol;Acc:HGNC:1987]
4937	1.02557e-30	1.7032	0.297	0.048	2.27656e-26	0	GAL3ST4		Microglial cell	galactose-3-O-sulfotransferase 4 [Source:HGNC Symbol;Acc:HGNC:24145]
4938	6.09829e-55	1.7032	0.657	0.15	1.3537e-50	0	SIGLEC8	M.mast	Myeloid cell	sialic acid binding Ig like lectin 8 [Source:HGNC Symbol;Acc:HGNC:10877]
4939	6.09829e-55	1.7032	0.657	0.15	1.3537e-50	0	SIGLEC8		Mast cell	sialic acid binding Ig like lectin 8 [Source:HGNC Symbol;Acc:HGNC:10877]
4947	2.50576e-36	1.70251	0.37	0.065	5.56229e-32	0	MX2		Monocyte	MX dynamin like GTPase 2 [Source:HGNC Symbol;Acc:HGNC:7533]
4949	4.27017e-31	1.69518	0.6	0.226	9.47893e-27	0	LYZ	Np2	Acinar cell	lysozyme [Source:HGNC Symbol;Acc:HGNC:6740]
4950	4.27017e-31	1.69518	0.6	0.226	9.47893e-27	0	LYZ		FOXN4+ cell	lysozyme [Source:HGNC Symbol;Acc:HGNC:6740]
4951	4.27017e-31	1.69518	0.6	0.226	9.47893e-27	0	LYZ		Paneth cell	lysozyme [Source:HGNC Symbol;Acc:HGNC:6740]
4952	4.27017e-31	1.69518	0.6	0.226	9.47893e-27	0	LYZ		CD1C+_B dendritic cell	lysozyme [Source:HGNC Symbol;Acc:HGNC:6740]
4954	4.27017e-31	1.69518	0.6	0.226	9.47893e-27	0	LYZ		Monocyte	lysozyme [Source:HGNC Symbol;Acc:HGNC:6740]
5045	1.42547e-56	1.69367	0.723	0.192	3.16427e-52	0	HMOX1	Monocytes	Cancer stem cell	heme oxygenase 1 [Source:HGNC Symbol;Acc:HGNC:5013]
5046	1.42547e-56	1.69367	0.723	0.192	3.16427e-52	0	HMOX1		Exhausted CD8+ T cell	heme oxygenase 1 [Source:HGNC Symbol;Acc:HGNC:5013]
5047	1.42547e-56	1.69367	0.723	0.192	3.16427e-52	0	HMOX1		Paneth cell	heme oxygenase 1 [Source:HGNC Symbol;Acc:HGNC:5013]
5048	1.42547e-56	1.69367	0.723	0.192	3.16427e-52	0	HMOX1		CD1C-CD141- dendritic cell	heme oxygenase 1 [Source:HGNC Symbol;Acc:HGNC:5013]
5065	4.37282e-47	1.69304	0.503	0.1	9.70679e-43	0	TMEM119	Microglia cells	Microglial cell	transmembrane protein 119 [Source:HGNC Symbol;Acc:HGNC:27884]
5067	9.32816e-67	1.69299	0.78	0.195	2.07067e-62	0	BST2	Ectoderm cells	B cell	bone marrow stromal cell antigen 2 [Source:HGNC Symbol;Acc:HGNC:1119]
5068	9.32816e-67	1.69299	0.78	0.195	2.07067e-62	0	BST2		Microglial cell	bone marrow stromal cell antigen 2 [Source:HGNC Symbol;Acc:HGNC:1119]
5069	9.32816e-67	1.69299	0.78	0.195	2.07067e-62	0	BST2		Exhausted CD8+ T cell	bone marrow stromal cell antigen 2 [Source:HGNC Symbol;Acc:HGNC:1119]
5070	9.32816e-67	1.69299	0.78	0.195	2.07067e-62	0	BST2		Regulatory T (Treg) cell	bone marrow stromal cell antigen 2 [Source:HGNC Symbol;Acc:HGNC:1119]
5071	9.32816e-67	1.69299	0.78	0.195	2.07067e-62	0	BST2		Exhausted CD4+ T cell	bone marrow stromal cell antigen 2 [Source:HGNC Symbol;Acc:HGNC:1119]
5072	9.32816e-67	1.69299	0.78	0.195	2.07067e-62	0	BST2		Endothelial cell	bone marrow stromal cell antigen 2 [Source:HGNC Symbol;Acc:HGNC:1119]
5085	3.68582e-19	1.69012	0.28	0.076	8.18178e-15	0	PRMT10	Lymphocyte cells
5086	9.59798e-25	1.68808	0.257	0.046	2.13056e-20	0	SLFN11		FOXN4+ cell	schlafen family member 11 [Source:HGNC Symbol;Acc:HGNC:26633]
5087	9.59798e-25	1.68808	0.257	0.046	2.13056e-20	0	SLFN11		Paneth cell	schlafen family member 11 [Source:HGNC Symbol;Acc:HGNC:26633]
5088	2.3673e-32	1.68541	0.303	0.046	5.25493e-28	0	STAT5A		T helper2 (Th2) cell	signal transducer and activator of transcription 5A [Source:HGNC Symbol;Acc:HGNC:11366]
5089	1.11981e-86	1.68487	0.993	0.501	2.48576e-82	0	CYBA	CD4 T cells	Microglial cell	cytochrome b-245 alpha chain [Source:HGNC Symbol;Acc:HGNC:2577]
5090	1.11981e-86	1.68487	0.993	0.501	2.48576e-82	0	CYBA		Monocyte	cytochrome b-245 alpha chain [Source:HGNC Symbol;Acc:HGNC:2577]
5098	1.31769e-25	1.68452	0.513	0.203	2.925e-21	0	ZNF331	CD4 T cells	Paneth cell	zinc finger protein 331 [Source:HGNC Symbol;Acc:HGNC:15489]
5100	1.94387e-44	1.68425	0.547	0.128	4.31499e-40	0	IL17RA		T helper17 (Th17) cell	interleukin 17 receptor A [Source:HGNC Symbol;Acc:HGNC:5985]
5101	1.94387e-44	1.68425	0.547	0.128	4.31499e-40	0	IL17RA		Lymphoid cell	interleukin 17 receptor A [Source:HGNC Symbol;Acc:HGNC:5985]
5102	1.94387e-44	1.68425	0.547	0.128	4.31499e-40	0	IL17RA		Megakaryocyte erythroid cell	interleukin 17 receptor A [Source:HGNC Symbol;Acc:HGNC:5985]
5103	1.94387e-44	1.68425	0.547	0.128	4.31499e-40	0	IL17RA		Myeloid cell	interleukin 17 receptor A [Source:HGNC Symbol;Acc:HGNC:5985]
5104	1.94387e-44	1.68425	0.547	0.128	4.31499e-40	0	IL17RA		Natural killer cell	interleukin 17 receptor A [Source:HGNC Symbol;Acc:HGNC:5985]
5105	1.94387e-44	1.68425	0.547	0.128	4.31499e-40	0	IL17RA		T cell	interleukin 17 receptor A [Source:HGNC Symbol;Acc:HGNC:5985]
5106	1.94387e-44	1.68425	0.547	0.128	4.31499e-40	0	IL17RA		M1 macrophage	interleukin 17 receptor A [Source:HGNC Symbol;Acc:HGNC:5985]
5107	1.94387e-44	1.68425	0.547	0.128	4.31499e-40	0	IL17RA		Microglial cell	interleukin 17 receptor A [Source:HGNC Symbol;Acc:HGNC:5985]
5108	1.94387e-44	1.68425	0.547	0.128	4.31499e-40	0	IL17RA		SLC16A7+ cell	interleukin 17 receptor A [Source:HGNC Symbol;Acc:HGNC:5985]
5109	1.94387e-44	1.68425	0.547	0.128	4.31499e-40	0	IL17RA		Multilymphoid progenitor cell	interleukin 17 receptor A [Source:HGNC Symbol;Acc:HGNC:5985]
5110	1.94387e-44	1.68425	0.547	0.128	4.31499e-40	0	IL17RA		Monocyte	interleukin 17 receptor A [Source:HGNC Symbol;Acc:HGNC:5985]
5113	7.16588e-59	1.68238	0.687	0.158	1.59068e-54	0	AXL		Dendritic cell progenitor	AXL receptor tyrosine kinase [Source:HGNC Symbol;Acc:HGNC:905]
5114	7.16588e-59	1.68238	0.687	0.158	1.59068e-54	0	AXL		Microglial cell	AXL receptor tyrosine kinase [Source:HGNC Symbol;Acc:HGNC:905]
5115	7.16588e-59	1.68238	0.687	0.158	1.59068e-54	0	AXL		AXL+SIGLEC6+ dendritic cell	AXL receptor tyrosine kinase [Source:HGNC Symbol;Acc:HGNC:905]
5117	8.53568e-52	1.68017	0.563	0.113	1.89475e-47	0	CEBPA	Hepatocytes	Microglial cell	CCAAT enhancer binding protein alpha [Source:HGNC Symbol;Acc:HGNC:1833]
5118	8.53568e-52	1.68017	0.563	0.113	1.89475e-47	0	CEBPA		Ciliated epithelial cell	CCAAT enhancer binding protein alpha [Source:HGNC Symbol;Acc:HGNC:1833]
5121	3.54494e-50	1.67551	0.583	0.126	7.86907e-46	0	B4GALT1	Natural killer T (NKT) cells	Plasmacytoid dendritic cell	beta-1,4-galactosyltransferase 1 [Source:HGNC Symbol;Acc:HGNC:924]
5125	1.24142e-31	1.67389	0.37	0.077	2.75571e-27	0	CCL4L1	Natural killer (NK) cells	Multilymphoid progenitor cell	C-C motif chemokine ligand 4 like 2 [Source:HGNC Symbol;Acc:HGNC:24066]
5129	7.73836e-30	1.67324	0.367	0.081	1.71776e-25	0	FMN1	Macrophages	SLC16A7+ cell	formin 1 [Source:HGNC Symbol;Acc:HGNC:3768]
5130	7.73836e-30	1.67324	0.367	0.081	1.71776e-25	0	FMN1		Multilymphoid progenitor cell	formin 1 [Source:HGNC Symbol;Acc:HGNC:3768]
5132	2.25134e-75	1.67309	0.883	0.242	4.99752e-71	0	CSF1R	Hla-dr+clec9a cd1c+ btla- cells	Dendritic cell progenitor	colony stimulating factor 1 receptor [Source:HGNC Symbol;Acc:HGNC:2433]
5133	2.25134e-75	1.67309	0.883	0.242	4.99752e-71	0	CSF1R		B cell	colony stimulating factor 1 receptor [Source:HGNC Symbol;Acc:HGNC:2433]
5134	2.25134e-75	1.67309	0.883	0.242	4.99752e-71	0	CSF1R		M2 macrophage	colony stimulating factor 1 receptor [Source:HGNC Symbol;Acc:HGNC:2433]
5135	2.25134e-75	1.67309	0.883	0.242	4.99752e-71	0	CSF1R		Myeloid cell	colony stimulating factor 1 receptor [Source:HGNC Symbol;Acc:HGNC:2433]
5136	2.25134e-75	1.67309	0.883	0.242	4.99752e-71	0	CSF1R		Specialist antigen presenting cell	colony stimulating factor 1 receptor [Source:HGNC Symbol;Acc:HGNC:2433]
5137	2.25134e-75	1.67309	0.883	0.242	4.99752e-71	0	CSF1R		Paneth cell	colony stimulating factor 1 receptor [Source:HGNC Symbol;Acc:HGNC:2433]
5138	2.25134e-75	1.67309	0.883	0.242	4.99752e-71	0	CSF1R		CD1C-CD141- dendritic cell	colony stimulating factor 1 receptor [Source:HGNC Symbol;Acc:HGNC:2433]
5139	2.25134e-75	1.67309	0.883	0.242	4.99752e-71	0	CSF1R		Macrophage	colony stimulating factor 1 receptor [Source:HGNC Symbol;Acc:HGNC:2433]
5204	1.12977e-65	1.67301	0.92	0.439	2.50785e-61	0	CEBPD	Neuroglial cells	Microglial cell	CCAAT enhancer binding protein delta [Source:HGNC Symbol;Acc:HGNC:1835]
5205	1.12977e-65	1.67301	0.92	0.439	2.50785e-61	0	CEBPD		Mucosal-associated invariant T cell	CCAAT enhancer binding protein delta [Source:HGNC Symbol;Acc:HGNC:1835]
5206	1.12977e-65	1.67301	0.92	0.439	2.50785e-61	0	CEBPD		Granulosa cell	CCAAT enhancer binding protein delta [Source:HGNC Symbol;Acc:HGNC:1835]
5207	1.12977e-65	1.67301	0.92	0.439	2.50785e-61	0	CEBPD		Monocyte	CCAAT enhancer binding protein delta [Source:HGNC Symbol;Acc:HGNC:1835]
5228	1.34474e-89	1.66875	0.997	0.519	2.98506e-85	0	PLXDC2	Oligodendrocytes	Microglial cell	plexin domain containing 2 [Source:HGNC Symbol;Acc:HGNC:21013]
5229	1.34474e-89	1.66875	0.997	0.519	2.98506e-85	0	PLXDC2		Ionocyte cell	plexin domain containing 2 [Source:HGNC Symbol;Acc:HGNC:21013]
5230	1.34474e-89	1.66875	0.997	0.519	2.98506e-85	0	PLXDC2		Monocyte	plexin domain containing 2 [Source:HGNC Symbol;Acc:HGNC:21013]
5232	6.37063e-52	1.66766	0.607	0.137	1.41415e-47	0	DNASE2		Astrocyte	deoxyribonuclease 2, lysosomal [Source:HGNC Symbol;Acc:HGNC:2960]
5233	6.37063e-52	1.66766	0.607	0.137	1.41415e-47	0	DNASE2		SLC16A7+ cell	deoxyribonuclease 2, lysosomal [Source:HGNC Symbol;Acc:HGNC:2960]
5234	6.37063e-52	1.66766	0.607	0.137	1.41415e-47	0	DNASE2		Multilymphoid progenitor cell	deoxyribonuclease 2, lysosomal [Source:HGNC Symbol;Acc:HGNC:2960]
5235	6.37063e-52	1.66766	0.607	0.137	1.41415e-47	0	DNASE2		CD1C-CD141- dendritic cell	deoxyribonuclease 2, lysosomal [Source:HGNC Symbol;Acc:HGNC:2960]
5238	8.64667e-32	1.66682	0.417	0.104	1.91939e-27	0	PLK3		Monocyte	polo like kinase 3 [Source:HGNC Symbol;Acc:HGNC:2154]
5240	6.34086e-42	1.66574	0.59	0.165	1.40754e-37	0	BCL2A1	Monocytes	Microglial cell	BCL2 related protein A1 [Source:HGNC Symbol;Acc:HGNC:991]
5241	6.34086e-42	1.66574	0.59	0.165	1.40754e-37	0	BCL2A1		Paneth cell	BCL2 related protein A1 [Source:HGNC Symbol;Acc:HGNC:991]
5242	6.34086e-42	1.66574	0.59	0.165	1.40754e-37	0	BCL2A1		Multilymphoid progenitor cell	BCL2 related protein A1 [Source:HGNC Symbol;Acc:HGNC:991]
5243	6.34086e-42	1.66574	0.59	0.165	1.40754e-37	0	BCL2A1		CD1C-CD141- dendritic cell	BCL2 related protein A1 [Source:HGNC Symbol;Acc:HGNC:991]
5244	6.34086e-42	1.66574	0.59	0.165	1.40754e-37	0	BCL2A1		Monocyte	BCL2 related protein A1 [Source:HGNC Symbol;Acc:HGNC:991]
5248	6.34086e-42	1.66574	0.59	0.165	1.40754e-37	0	BCL2A1		Neutrophil	BCL2 related protein A1 [Source:HGNC Symbol;Acc:HGNC:991]
5280	7.49709e-36	1.66444	0.417	0.089	1.6642e-31	0	RNF144B		Paneth cell	ring finger protein 144B [Source:HGNC Symbol;Acc:HGNC:21578]
5281	7.49709e-36	1.66444	0.417	0.089	1.6642e-31	0	RNF144B		CD1C-CD141- dendritic cell	ring finger protein 144B [Source:HGNC Symbol;Acc:HGNC:21578]
5282	7.49709e-36	1.66444	0.417	0.089	1.6642e-31	0	RNF144B		Monocyte	ring finger protein 144B [Source:HGNC Symbol;Acc:HGNC:21578]
5285	1.61637e-25	1.6602	0.407	0.122	3.58801e-21	0	NFKB1		Granulosa cell	nuclear factor kappa B subunit 1 [Source:HGNC Symbol;Acc:HGNC:7794]
5287	3.69218e-52	1.65923	0.9	0.515	8.19591e-48	0	FOSB	Natural killer T (NKT) cells	Astrocyte	FosB proto-oncogene, AP-1 transcription factor subunit [Source:HGNC Symbol;Acc:HGNC:3797]
5288	3.69218e-52	1.65923	0.9	0.515	8.19591e-48	0	FOSB		Microglial cell	FosB proto-oncogene, AP-1 transcription factor subunit [Source:HGNC Symbol;Acc:HGNC:3797]
5289	3.69218e-52	1.65923	0.9	0.515	8.19591e-48	0	FOSB		Endothelial cell	FosB proto-oncogene, AP-1 transcription factor subunit [Source:HGNC Symbol;Acc:HGNC:3797]
5290	3.69218e-52	1.65923	0.9	0.515	8.19591e-48	0	FOSB		Multilymphoid progenitor cell	FosB proto-oncogene, AP-1 transcription factor subunit [Source:HGNC Symbol;Acc:HGNC:3797]
5291	3.69218e-52	1.65923	0.9	0.515	8.19591e-48	0	FOSB		Monocyte	FosB proto-oncogene, AP-1 transcription factor subunit [Source:HGNC Symbol;Acc:HGNC:3797]
5336	2.37256e-66	1.65548	0.87	0.275	5.26661e-62	0	CTSC	Stem cells	Microglial cell	cathepsin C [Source:HGNC Symbol;Acc:HGNC:2528]
5337	2.37256e-66	1.65548	0.87	0.275	5.26661e-62	0	CTSC		Regulatory T (Treg) cell	cathepsin C [Source:HGNC Symbol;Acc:HGNC:2528]
5338	2.37256e-66	1.65548	0.87	0.275	5.26661e-62	0	CTSC		Mesenchymal cell	cathepsin C [Source:HGNC Symbol;Acc:HGNC:2528]
5339	2.37256e-66	1.65548	0.87	0.275	5.26661e-62	0	CTSC		Secretory cell	cathepsin C [Source:HGNC Symbol;Acc:HGNC:2528]
5340	2.37256e-66	1.65548	0.87	0.275	5.26661e-62	0	CTSC		Paneth cell	cathepsin C [Source:HGNC Symbol;Acc:HGNC:2528]
5361	3.38039e-27	1.65449	0.267	0.044	7.50379e-23	0	PLA2G4A			phospholipase A2 group IVA [Source:HGNC Symbol;Acc:HGNC:9035]
5362	4.25101e-32	1.654	0.427	0.108	9.43639e-28	0	SERTAD1	Fibroblasts	8-cell stage cell (Blastomere)	SERTA domain containing 1 [Source:HGNC Symbol;Acc:HGNC:17932]
5364	9.95303e-38	1.64721	0.417	0.081	2.20937e-33	0	SERPINF1	Neuronal cells	Microglial cell	serpin family F member 1 [Source:HGNC Symbol;Acc:HGNC:8824]
5365	9.95303e-38	1.64721	0.417	0.081	2.20937e-33	0	SERPINF1		Liver bud hepatic cell	serpin family F member 1 [Source:HGNC Symbol;Acc:HGNC:8824]
5366	9.95303e-38	1.64721	0.417	0.081	2.20937e-33	0	SERPINF1		DCLK1+ progenitor cell	serpin family F member 1 [Source:HGNC Symbol;Acc:HGNC:8824]
5367	9.95303e-38	1.64721	0.417	0.081	2.20937e-33	0	SERPINF1		Multilymphoid progenitor cell	serpin family F member 1 [Source:HGNC Symbol;Acc:HGNC:8824]
5368	9.95303e-38	1.64721	0.417	0.081	2.20937e-33	0	SERPINF1		Plasmacytoid dendritic cell	serpin family F member 1 [Source:HGNC Symbol;Acc:HGNC:8824]
5406	3.16996e-16	1.64701	0.343	0.122	7.03667e-12	0	IFIT2	Natural killer (NK) cells	DCLK1+ progenitor cell	interferon induced protein with tetratricopeptide repeats 2 [Source:HGNC Symbol;Acc:HGNC:5409]
5407	3.16996e-16	1.64701	0.343	0.122	7.03667e-12	0	IFIT2		CD1C-CD141- dendritic cell	interferon induced protein with tetratricopeptide repeats 2 [Source:HGNC Symbol;Acc:HGNC:5409]
5418	1.30151e-52	1.64588	0.74	0.233	2.88908e-48	0	ACSL1	Endocrine cells	Liver bud hepatic cell	acyl-CoA synthetase long chain family member 1 [Source:HGNC Symbol;Acc:HGNC:3569]
5419	1.30151e-52	1.64588	0.74	0.233	2.88908e-48	0	ACSL1		Ionocyte cell	acyl-CoA synthetase long chain family member 1 [Source:HGNC Symbol;Acc:HGNC:3569]
5420	1.30151e-52	1.64588	0.74	0.233	2.88908e-48	0	ACSL1		Monocyte	acyl-CoA synthetase long chain family member 1 [Source:HGNC Symbol;Acc:HGNC:3569]
5422	7.37252e-54	1.64535	0.637	0.143	1.63655e-49	0	DOCK2		Microglial cell	dedicator of cytokinesis 2 [Source:HGNC Symbol;Acc:HGNC:2988]
5423	7.37252e-54	1.64535	0.637	0.143	1.63655e-49	0	DOCK2		Paneth cell	dedicator of cytokinesis 2 [Source:HGNC Symbol;Acc:HGNC:2988]
5424	7.37252e-54	1.64535	0.637	0.143	1.63655e-49	0	DOCK2		Monocyte	dedicator of cytokinesis 2 [Source:HGNC Symbol;Acc:HGNC:2988]
5426	1.5785e-76	1.64484	0.997	0.907	3.50396e-72	0	APOC1	Erythrocytes	Microglial cell	apolipoprotein C1 [Source:HGNC Symbol;Acc:HGNC:607]
5436	1.51995e-30	1.64462	0.353	0.073	3.37399e-26	0	ALOX5	Tuft cells	Microglial cell	arachidonate 5-lipoxygenase [Source:HGNC Symbol;Acc:HGNC:435]
5437	1.51995e-30	1.64462	0.353	0.073	3.37399e-26	0	ALOX5		Beta cell	arachidonate 5-lipoxygenase [Source:HGNC Symbol;Acc:HGNC:435]
5438	1.51995e-30	1.64462	0.353	0.073	3.37399e-26	0	ALOX5		CD1C-CD141- dendritic cell	arachidonate 5-lipoxygenase [Source:HGNC Symbol;Acc:HGNC:435]
5439	1.51995e-30	1.64462	0.353	0.073	3.37399e-26	0	ALOX5		Monocyte	arachidonate 5-lipoxygenase [Source:HGNC Symbol;Acc:HGNC:435]
5440	1.51995e-30	1.64462	0.353	0.073	3.37399e-26	0	ALOX5		Mast cell	arachidonate 5-lipoxygenase [Source:HGNC Symbol;Acc:HGNC:435]
5452	2.0415e-67	1.64318	0.83	0.225	4.53173e-63	0	CD37	Leukocytes	Microglial cell	CD37 molecule [Source:HGNC Symbol;Acc:HGNC:1666]
5453	2.0415e-67	1.64318	0.83	0.225	4.53173e-63	0	CD37		Paneth cell	CD37 molecule [Source:HGNC Symbol;Acc:HGNC:1666]
5454	2.0415e-67	1.64318	0.83	0.225	4.53173e-63	0	CD37		Multilymphoid progenitor cell	CD37 molecule [Source:HGNC Symbol;Acc:HGNC:1666]
5455	2.0415e-67	1.64318	0.83	0.225	4.53173e-63	0	CD37		Monocyte	CD37 molecule [Source:HGNC Symbol;Acc:HGNC:1666]
5458	2.0415e-67	1.64318	0.83	0.225	4.53173e-63	0	CD37		B cell	CD37 molecule [Source:HGNC Symbol;Acc:HGNC:1666]
5468	6.51823e-44	1.64296	0.563	0.141	1.44692e-39	0	ALDH2	Macrophages	AXL+SIGLEC6+ dendritic cell	aldehyde dehydrogenase 2 family member [Source:HGNC Symbol;Acc:HGNC:404]
5469	6.51823e-44	1.64296	0.563	0.141	1.44692e-39	0	ALDH2		Monocyte	aldehyde dehydrogenase 2 family member [Source:HGNC Symbol;Acc:HGNC:404]
5480	1.48662e-38	1.64108	0.383	0.064	3.3e-34	0	ITGAM	Metamyelocytes	Kupffer cell	integrin subunit alpha M [Source:HGNC Symbol;Acc:HGNC:6149]
5481	1.48662e-38	1.64108	0.383	0.064	3.3e-34	0	ITGAM		Immune cell	integrin subunit alpha M [Source:HGNC Symbol;Acc:HGNC:6149]
5482	1.48662e-38	1.64108	0.383	0.064	3.3e-34	0	ITGAM		Fibroblast	integrin subunit alpha M [Source:HGNC Symbol;Acc:HGNC:6149]
5483	1.48662e-38	1.64108	0.383	0.064	3.3e-34	0	ITGAM		Classical monocyte	integrin subunit alpha M [Source:HGNC Symbol;Acc:HGNC:6149]
5484	1.48662e-38	1.64108	0.383	0.064	3.3e-34	0	ITGAM		Intermediate monocyte	integrin subunit alpha M [Source:HGNC Symbol;Acc:HGNC:6149]
5485	1.48662e-38	1.64108	0.383	0.064	3.3e-34	0	ITGAM		Non-classical monocyte	integrin subunit alpha M [Source:HGNC Symbol;Acc:HGNC:6149]
5486	1.48662e-38	1.64108	0.383	0.064	3.3e-34	0	ITGAM		Suppressive monocyte	integrin subunit alpha M [Source:HGNC Symbol;Acc:HGNC:6149]
5487	1.48662e-38	1.64108	0.383	0.064	3.3e-34	0	ITGAM		Monocyte derived dendritic cell	integrin subunit alpha M [Source:HGNC Symbol;Acc:HGNC:6149]
5488	1.48662e-38	1.64108	0.383	0.064	3.3e-34	0	ITGAM		CD16+ dendritic cell	integrin subunit alpha M [Source:HGNC Symbol;Acc:HGNC:6149]
5489	1.48662e-38	1.64108	0.383	0.064	3.3e-34	0	ITGAM		Immature myeloid cell	integrin subunit alpha M [Source:HGNC Symbol;Acc:HGNC:6149]
5490	1.48662e-38	1.64108	0.383	0.064	3.3e-34	0	ITGAM		Endothelial cell	integrin subunit alpha M [Source:HGNC Symbol;Acc:HGNC:6149]
5491	1.48662e-38	1.64108	0.383	0.064	3.3e-34	0	ITGAM		Dental pulp stem cell	integrin subunit alpha M [Source:HGNC Symbol;Acc:HGNC:6149]
5492	1.48662e-38	1.64108	0.383	0.064	3.3e-34	0	ITGAM		Suppressor T cell	integrin subunit alpha M [Source:HGNC Symbol;Acc:HGNC:6149]
5493	1.48662e-38	1.64108	0.383	0.064	3.3e-34	0	ITGAM		Multipotent mesenchymal stroma cell	integrin subunit alpha M [Source:HGNC Symbol;Acc:HGNC:6149]
5494	1.48662e-38	1.64108	0.383	0.064	3.3e-34	0	ITGAM		B cell	integrin subunit alpha M [Source:HGNC Symbol;Acc:HGNC:6149]
5495	1.48662e-38	1.64108	0.383	0.064	3.3e-34	0	ITGAM		Basophil	integrin subunit alpha M [Source:HGNC Symbol;Acc:HGNC:6149]
5496	1.48662e-38	1.64108	0.383	0.064	3.3e-34	0	ITGAM		Dendritic cell	integrin subunit alpha M [Source:HGNC Symbol;Acc:HGNC:6149]
5497	1.48662e-38	1.64108	0.383	0.064	3.3e-34	0	ITGAM		Glial cell	integrin subunit alpha M [Source:HGNC Symbol;Acc:HGNC:6149]
5498	1.48662e-38	1.64108	0.383	0.064	3.3e-34	0	ITGAM		Lymphoid cell	integrin subunit alpha M [Source:HGNC Symbol;Acc:HGNC:6149]
5499	1.48662e-38	1.64108	0.383	0.064	3.3e-34	0	ITGAM		Megakaryocyte erythroid cell	integrin subunit alpha M [Source:HGNC Symbol;Acc:HGNC:6149]
5500	1.48662e-38	1.64108	0.383	0.064	3.3e-34	0	ITGAM		Plasmacytoid dendritic cell	integrin subunit alpha M [Source:HGNC Symbol;Acc:HGNC:6149]
5501	1.48662e-38	1.64108	0.383	0.064	3.3e-34	0	ITGAM		Specialist antigen presenting cell	integrin subunit alpha M [Source:HGNC Symbol;Acc:HGNC:6149]
5502	1.48662e-38	1.64108	0.383	0.064	3.3e-34	0	ITGAM		T cell	integrin subunit alpha M [Source:HGNC Symbol;Acc:HGNC:6149]
5503	1.48662e-38	1.64108	0.383	0.064	3.3e-34	0	ITGAM		Myeloid conventional dendritic cell	integrin subunit alpha M [Source:HGNC Symbol;Acc:HGNC:6149]
5504	1.48662e-38	1.64108	0.383	0.064	3.3e-34	0	ITGAM		Mesenchymal stem cell	integrin subunit alpha M [Source:HGNC Symbol;Acc:HGNC:6149]
5505	1.48662e-38	1.64108	0.383	0.064	3.3e-34	0	ITGAM		Hematopoietic cell	integrin subunit alpha M [Source:HGNC Symbol;Acc:HGNC:6149]
5506	1.48662e-38	1.64108	0.383	0.064	3.3e-34	0	ITGAM		Effector CD8+ memory T (Tem) cell	integrin subunit alpha M [Source:HGNC Symbol;Acc:HGNC:6149]
5507	1.48662e-38	1.64108	0.383	0.064	3.3e-34	0	ITGAM		Paneth cell	integrin subunit alpha M [Source:HGNC Symbol;Acc:HGNC:6149]
5508	1.48662e-38	1.64108	0.383	0.064	3.3e-34	0	ITGAM		Monocyte	integrin subunit alpha M [Source:HGNC Symbol;Acc:HGNC:6149]
5712	3.31858e-42	1.63852	0.437	0.077	7.36658e-38	0	ANKRD22			ankyrin repeat domain 22 [Source:HGNC Symbol;Acc:HGNC:28321]
5713	4.99375e-24	1.63848	0.313	0.075	1.10851e-19	0	ENPP1	Dendritic cells	Purkinje cell	ectonucleotide pyrophosphatase/phosphodiesterase 1 [Source:HGNC Symbol;Acc:HGNC:3356]
5714	4.99375e-24	1.63848	0.313	0.075	1.10851e-19	0	ENPP1		Liver bud hepatic cell	ectonucleotide pyrophosphatase/phosphodiesterase 1 [Source:HGNC Symbol;Acc:HGNC:3356]
5715	4.99375e-24	1.63848	0.313	0.075	1.10851e-19	0	ENPP1		CD141+CLEC9A+ dendritic cell	ectonucleotide pyrophosphatase/phosphodiesterase 1 [Source:HGNC Symbol;Acc:HGNC:3356]
5717	1.6889e-22	1.63833	0.273	0.059	3.74902e-18	0	SP140L		B cell	SP140 nuclear body protein like [Source:HGNC Symbol;Acc:HGNC:25105]
5719	4.60134e-27	1.63406	0.283	0.05	1.02141e-22	0	STXBP2		Microglial cell	syntaxin binding protein 2 [Source:HGNC Symbol;Acc:HGNC:11445]
5720	4.60134e-27	1.63406	0.283	0.05	1.02141e-22	0	STXBP2		CD1C-CD141- dendritic cell	syntaxin binding protein 2 [Source:HGNC Symbol;Acc:HGNC:11445]
5721	4.60134e-27	1.63406	0.283	0.05	1.02141e-22	0	STXBP2		Monocyte	syntaxin binding protein 2 [Source:HGNC Symbol;Acc:HGNC:11445]
5724	6.44503e-53	1.63035	0.637	0.149	1.43067e-48	0	TGFB1	T cells	Platelet	transforming growth factor beta 1 [Source:HGNC Symbol;Acc:HGNC:11766]
5725	6.44503e-53	1.63035	0.637	0.149	1.43067e-48	0	TGFB1		Regulatory T (Treg) cell	transforming growth factor beta 1 [Source:HGNC Symbol;Acc:HGNC:11766]
5726	2.91666e-48	1.62637	0.827	0.391	6.47441e-44	0	GADD45B	B cells	Astrocyte	growth arrest and DNA damage inducible beta [Source:HGNC Symbol;Acc:HGNC:4096]
5727	2.91666e-48	1.62637	0.827	0.391	6.47441e-44	0	GADD45B		Microglial cell	growth arrest and DNA damage inducible beta [Source:HGNC Symbol;Acc:HGNC:4096]
5728	2.91666e-48	1.62637	0.827	0.391	6.47441e-44	0	GADD45B		Mesenchymal cell	growth arrest and DNA damage inducible beta [Source:HGNC Symbol;Acc:HGNC:4096]
5729	2.91666e-48	1.62637	0.827	0.391	6.47441e-44	0	GADD45B		FOXN4+ cell	growth arrest and DNA damage inducible beta [Source:HGNC Symbol;Acc:HGNC:4096]
5734	9.57387e-56	1.62593	0.783	0.242	2.12521e-51	0	SLC11A1	B cells	CD1C-CD141- dendritic cell	solute carrier family 11 member 1 [Source:HGNC Symbol;Acc:HGNC:10907]
5735	9.57387e-56	1.62593	0.783	0.242	2.12521e-51	0	SLC11A1		Monocyte	solute carrier family 11 member 1 [Source:HGNC Symbol;Acc:HGNC:10907]
5738	4.13712e-57	1.62557	0.657	0.143	9.18357e-53	0	CSF3R	Hla-dr+clec9a cd1c+ btla- cells	Lymphoid-primed multipotent progenitor	colony stimulating factor 3 receptor [Source:HGNC Symbol;Acc:HGNC:2439]
5739	4.13712e-57	1.62557	0.657	0.143	9.18357e-53	0	CSF3R		Eosinophil	colony stimulating factor 3 receptor [Source:HGNC Symbol;Acc:HGNC:2439]
5740	4.13712e-57	1.62557	0.657	0.143	9.18357e-53	0	CSF3R		Endothelial stem cell	colony stimulating factor 3 receptor [Source:HGNC Symbol;Acc:HGNC:2439]
5741	4.13712e-57	1.62557	0.657	0.143	9.18357e-53	0	CSF3R		Myeloblast	colony stimulating factor 3 receptor [Source:HGNC Symbol;Acc:HGNC:2439]
5742	4.13712e-57	1.62557	0.657	0.143	9.18357e-53	0	CSF3R		Platelet	colony stimulating factor 3 receptor [Source:HGNC Symbol;Acc:HGNC:2439]
5743	4.13712e-57	1.62557	0.657	0.143	9.18357e-53	0	CSF3R		Microglial cell	colony stimulating factor 3 receptor [Source:HGNC Symbol;Acc:HGNC:2439]
5744	4.13712e-57	1.62557	0.657	0.143	9.18357e-53	0	CSF3R		Paneth cell	colony stimulating factor 3 receptor [Source:HGNC Symbol;Acc:HGNC:2439]
5745	4.13712e-57	1.62557	0.657	0.143	9.18357e-53	0	CSF3R		Granulocyte-monocyte progenitor	colony stimulating factor 3 receptor [Source:HGNC Symbol;Acc:HGNC:2439]
5746	4.13712e-57	1.62557	0.657	0.143	9.18357e-53	0	CSF3R		CD1C+_B dendritic cell	colony stimulating factor 3 receptor [Source:HGNC Symbol;Acc:HGNC:2439]
5747	4.13712e-57	1.62557	0.657	0.143	9.18357e-53	0	CSF3R		Monocyte	colony stimulating factor 3 receptor [Source:HGNC Symbol;Acc:HGNC:2439]
5751	4.13712e-57	1.62557	0.657	0.143	9.18357e-53	0	CSF3R		Neutrophil	colony stimulating factor 3 receptor [Source:HGNC Symbol;Acc:HGNC:2439]
5813	7.00241e-66	1.62385	0.743	0.159	1.5544e-61	0	TBXAS1		Microglial cell	thromboxane A synthase 1 [Source:HGNC Symbol;Acc:HGNC:11609]
5814	7.00241e-66	1.62385	0.743	0.159	1.5544e-61	0	TBXAS1		Exhausted CD4+ T cell	thromboxane A synthase 1 [Source:HGNC Symbol;Acc:HGNC:11609]
5815	7.00241e-66	1.62385	0.743	0.159	1.5544e-61	0	TBXAS1		Paneth cell	thromboxane A synthase 1 [Source:HGNC Symbol;Acc:HGNC:11609]
5816	7.00241e-66	1.62385	0.743	0.159	1.5544e-61	0	TBXAS1		CD1C-CD141- dendritic cell	thromboxane A synthase 1 [Source:HGNC Symbol;Acc:HGNC:11609]
5818	2.0365e-66	1.62307	0.887	0.298	4.52063e-62	0	CD53	I.immune	Immune cell	CD53 molecule [Source:HGNC Symbol;Acc:HGNC:1686]
5819	2.0365e-66	1.62307	0.887	0.298	4.52063e-62	0	CD53		Myeloid-derived suppressor cell	CD53 molecule [Source:HGNC Symbol;Acc:HGNC:1686]
5820	2.0365e-66	1.62307	0.887	0.298	4.52063e-62	0	CD53		Eosinophil	CD53 molecule [Source:HGNC Symbol;Acc:HGNC:1686]
5821	2.0365e-66	1.62307	0.887	0.298	4.52063e-62	0	CD53		Trophectoderm cell	CD53 molecule [Source:HGNC Symbol;Acc:HGNC:1686]
5822	2.0365e-66	1.62307	0.887	0.298	4.52063e-62	0	CD53		Microglial cell	CD53 molecule [Source:HGNC Symbol;Acc:HGNC:1686]
5823	2.0365e-66	1.62307	0.887	0.298	4.52063e-62	0	CD53		Paneth cell	CD53 molecule [Source:HGNC Symbol;Acc:HGNC:1686]
5824	2.0365e-66	1.62307	0.887	0.298	4.52063e-62	0	CD53		Macrophage	CD53 molecule [Source:HGNC Symbol;Acc:HGNC:1686]
5825	2.0365e-66	1.62307	0.887	0.298	4.52063e-62	0	CD53		Monocyte	CD53 molecule [Source:HGNC Symbol;Acc:HGNC:1686]
5868	7.96508e-55	1.62298	0.67	0.158	1.76809e-50	0	LCP2	T cells	Paneth cell	lymphocyte cytosolic protein 2 [Source:HGNC Symbol;Acc:HGNC:6529]
5869	7.96508e-55	1.62298	0.67	0.158	1.76809e-50	0	LCP2		CD1C-CD141- dendritic cell	lymphocyte cytosolic protein 2 [Source:HGNC Symbol;Acc:HGNC:6529]
5874	2.73937e-25	1.62224	0.253	0.043	6.08084e-21	0	BTN2A2			butyrophilin subfamily 2 member A2 [Source:HGNC Symbol;Acc:HGNC:1137]
5875	4.26892e-24	1.62113	0.267	0.052	9.47615e-20	0	PLA2G15		Microglial cell	phospholipase A2 group XV [Source:HGNC Symbol;Acc:HGNC:17163]
5876	7.01708e-43	1.6205	0.55	0.131	1.55765e-38	0	MAN1A1		Endothelial cell	mannosidase alpha class 1A member 1 [Source:HGNC Symbol;Acc:HGNC:6821]
5877	7.01708e-43	1.6205	0.55	0.131	1.55765e-38	0	MAN1A1		B cell	mannosidase alpha class 1A member 1 [Source:HGNC Symbol;Acc:HGNC:6821]
5880	1.40363e-45	1.6197	0.55	0.123	3.11578e-41	0	LILRB1		Myeloid-derived suppressor cell	leukocyte immunoglobulin like receptor B1 [Source:HGNC Symbol;Acc:HGNC:6605]
5881	1.40363e-45	1.6197	0.55	0.123	3.11578e-41	0	LILRB1		Effector CD8+ memory T (Tem) cell	leukocyte immunoglobulin like receptor B1 [Source:HGNC Symbol;Acc:HGNC:6605]
5882	1.40363e-45	1.6197	0.55	0.123	3.11578e-41	0	LILRB1		CD4+ cytotoxic T cell	leukocyte immunoglobulin like receptor B1 [Source:HGNC Symbol;Acc:HGNC:6605]
5883	1.40363e-45	1.6197	0.55	0.123	3.11578e-41	0	LILRB1		SLC16A7+ cell	leukocyte immunoglobulin like receptor B1 [Source:HGNC Symbol;Acc:HGNC:6605]
5884	1.40363e-45	1.6197	0.55	0.123	3.11578e-41	0	LILRB1		Paneth cell	leukocyte immunoglobulin like receptor B1 [Source:HGNC Symbol;Acc:HGNC:6605]
5885	1.40363e-45	1.6197	0.55	0.123	3.11578e-41	0	LILRB1		CD1C-CD141- dendritic cell	leukocyte immunoglobulin like receptor B1 [Source:HGNC Symbol;Acc:HGNC:6605]
5886	1.40363e-45	1.6197	0.55	0.123	3.11578e-41	0	LILRB1		Monocyte	leukocyte immunoglobulin like receptor B1 [Source:HGNC Symbol;Acc:HGNC:6605]
5889	1.17533e-38	1.61959	0.473	0.107	2.60899e-34	0	MAN2B1		Microglial cell	mannosidase alpha class 2B member 1 [Source:HGNC Symbol;Acc:HGNC:6826]
5890	1.17533e-38	1.61959	0.473	0.107	2.60899e-34	0	MAN2B1		Plasmacytoid dendritic cell	mannosidase alpha class 2B member 1 [Source:HGNC Symbol;Acc:HGNC:6826]
5891	1.17533e-38	1.61959	0.473	0.107	2.60899e-34	0	MAN2B1		Monocyte	mannosidase alpha class 2B member 1 [Source:HGNC Symbol;Acc:HGNC:6826]
5894	1.55155e-28	1.6112	0.323	0.066	3.44414e-24	0	GAS6		Microglial cell	growth arrest specific 6 [Source:HGNC Symbol;Acc:HGNC:4168]
5895	1.55155e-28	1.6112	0.323	0.066	3.44414e-24	0	GAS6		Plasmacytoid dendritic cell	growth arrest specific 6 [Source:HGNC Symbol;Acc:HGNC:4168]
5897	4.31701e-69	1.60973	0.943	0.396	9.58289e-65	0	SMAP2		Microglial cell	small ArfGAP2 [Source:HGNC Symbol;Acc:HGNC:25082]
5898	4.31701e-69	1.60973	0.943	0.396	9.58289e-65	0	SMAP2		Naive CD8+ T cell	small ArfGAP2 [Source:HGNC Symbol;Acc:HGNC:25082]
5899	4.31701e-69	1.60973	0.943	0.396	9.58289e-65	0	SMAP2		CD1C-CD141- dendritic cell	small ArfGAP2 [Source:HGNC Symbol;Acc:HGNC:25082]
5901	1.06932e-85	1.60967	1	0.733	2.37368e-81	0	PSAP		Astrocyte	prosaposin [Source:HGNC Symbol;Acc:HGNC:9498]
5902	1.06932e-85	1.60967	1	0.733	2.37368e-81	0	PSAP		Microglial cell	prosaposin [Source:HGNC Symbol;Acc:HGNC:9498]
5903	1.06932e-85	1.60967	1	0.733	2.37368e-81	0	PSAP		CD1C-CD141- dendritic cell	prosaposin [Source:HGNC Symbol;Acc:HGNC:9498]
5904	1.06932e-85	1.60967	1	0.733	2.37368e-81	0	PSAP		Monocyte	prosaposin [Source:HGNC Symbol;Acc:HGNC:9498]
5907	1.27589e-81	1.60709	0.99	0.549	2.83223e-77	0	CTSB	Fibroblasts	Microglial cell	cathepsin B [Source:HGNC Symbol;Acc:HGNC:2527]
5908	1.27589e-81	1.60709	0.99	0.549	2.83223e-77	0	CTSB		Exhausted CD8+ T cell	cathepsin B [Source:HGNC Symbol;Acc:HGNC:2527]
5909	1.27589e-81	1.60709	0.99	0.549	2.83223e-77	0	CTSB		Plasmacytoid dendritic cell	cathepsin B [Source:HGNC Symbol;Acc:HGNC:2527]
5910	1.27589e-81	1.60709	0.99	0.549	2.83223e-77	0	CTSB		Monocyte	cathepsin B [Source:HGNC Symbol;Acc:HGNC:2527]
5919	7.92018e-22	1.60587	0.263	0.057	1.75812e-17	0	TMEM52B		Microglial cell	transmembrane protein 52B [Source:HGNC Symbol;Acc:HGNC:26438]
5920	1.32948e-30	1.60583	0.303	0.05	2.95118e-26	0	LILRA2	Monocytes	Myeloid-derived suppressor cell	leukocyte immunoglobulin like receptor A2 [Source:HGNC Symbol;Acc:HGNC:6603]
5921	1.32948e-30	1.60583	0.303	0.05	2.95118e-26	0	LILRA2		Myeloid conventional dendritic cell	leukocyte immunoglobulin like receptor A2 [Source:HGNC Symbol;Acc:HGNC:6603]
5922	1.32948e-30	1.60583	0.303	0.05	2.95118e-26	0	LILRA2		CD1C-CD141- dendritic cell	leukocyte immunoglobulin like receptor A2 [Source:HGNC Symbol;Acc:HGNC:6603]
5923	1.32948e-30	1.60583	0.303	0.05	2.95118e-26	0	LILRA2		Monocyte	leukocyte immunoglobulin like receptor A2 [Source:HGNC Symbol;Acc:HGNC:6603]
5926	5.08695e-31	1.60445	0.397	0.093	1.1292e-26	0	NANS			N-acetylneuraminate synthase [Source:HGNC Symbol;Acc:HGNC:19237]
5927	2.59769e-24	1.6034	0.253	0.045	5.76636e-20	0	KCNC3	Potassium channel cells		potassium voltage-gated channel subfamily C member 3 [Source:HGNC Symbol;Acc:HGNC:6235]
5928	6.00967e-39	1.60292	0.457	0.096	1.33403e-34	0	PILRA	Monocytes	CD1C-CD141- dendritic cell	paired immunoglobin like type 2 receptor alpha [Source:HGNC Symbol;Acc:HGNC:20396]
5929	6.00967e-39	1.60292	0.457	0.096	1.33403e-34	0	PILRA		Monocyte	paired immunoglobin like type 2 receptor alpha [Source:HGNC Symbol;Acc:HGNC:20396]
5940	6.96361e-69	1.60143	0.923	0.34	1.54578e-64	0	HCLS1	Kupffer cells	Microglial cell	hematopoietic cell-specific Lyn substrate 1 [Source:HGNC Symbol;Acc:HGNC:4844]
5941	6.96361e-69	1.60143	0.923	0.34	1.54578e-64	0	HCLS1		Paneth cell	hematopoietic cell-specific Lyn substrate 1 [Source:HGNC Symbol;Acc:HGNC:4844]
5942	6.96361e-69	1.60143	0.923	0.34	1.54578e-64	0	HCLS1		Monocyte	hematopoietic cell-specific Lyn substrate 1 [Source:HGNC Symbol;Acc:HGNC:4844]
5944	2.48961e-26	1.59811	0.263	0.045	5.52644e-22	0	DLEU7			deleted in lymphocytic leukemia 7 [Source:HGNC Symbol;Acc:HGNC:17567]
5945	5.98876e-26	1.59675	0.303	0.064	1.32938e-21	0	PTGS1	Epithelial cells	Microglial cell	prostaglandin-endoperoxide synthase 1 [Source:HGNC Symbol;Acc:HGNC:9604]
5946	5.98876e-26	1.59675	0.303	0.064	1.32938e-21	0	PTGS1		CD1C+_A dendritic cell	prostaglandin-endoperoxide synthase 1 [Source:HGNC Symbol;Acc:HGNC:9604]
5947	5.98876e-26	1.59675	0.303	0.064	1.32938e-21	0	PTGS1		Mast cell	prostaglandin-endoperoxide synthase 1 [Source:HGNC Symbol;Acc:HGNC:9604]
5970	4.28522e-39	1.59598	0.503	0.123	9.51234e-35	0	XAF1		SLC16A7+ cell	XIAP associated factor 1 [Source:HGNC Symbol;Acc:HGNC:30932]
5971	3.62209e-19	1.59488	0.263	0.065	8.04031e-15	0	RPPH1			ribonuclease P RNA component H1 [Source:HGNC Symbol;Acc:HGNC:19273]
5972	2.62665e-27	1.59449	0.273	0.046	5.83065e-23	0	GAPT		Plasmacytoid dendritic cell	GRB2 binding adaptor protein, transmembrane [Source:HGNC Symbol;Acc:HGNC:26588]
5973	2.62665e-27	1.59449	0.273	0.046	5.83065e-23	0	GAPT		Monocyte	GRB2 binding adaptor protein, transmembrane [Source:HGNC Symbol;Acc:HGNC:26588]
5974	2.62665e-27	1.59449	0.273	0.046	5.83065e-23	0	GAPT		B cell	GRB2 binding adaptor protein, transmembrane [Source:HGNC Symbol;Acc:HGNC:26588]
5978	3.39738e-32	1.59448	0.39	0.085	7.54151e-28	0	TLR4	Kupffer cells	Cancer stem cell	toll like receptor 4 [Source:HGNC Symbol;Acc:HGNC:11850]
5979	3.39738e-32	1.59448	0.39	0.085	7.54151e-28	0	TLR4		B cell	toll like receptor 4 [Source:HGNC Symbol;Acc:HGNC:11850]
5980	3.39738e-32	1.59448	0.39	0.085	7.54151e-28	0	TLR4		Conventional dendritic cell	toll like receptor 4 [Source:HGNC Symbol;Acc:HGNC:11850]
5981	3.39738e-32	1.59448	0.39	0.085	7.54151e-28	0	TLR4		Myeloid cell	toll like receptor 4 [Source:HGNC Symbol;Acc:HGNC:11850]
5982	3.39738e-32	1.59448	0.39	0.085	7.54151e-28	0	TLR4		Neutrophil	toll like receptor 4 [Source:HGNC Symbol;Acc:HGNC:11850]
5983	3.39738e-32	1.59448	0.39	0.085	7.54151e-28	0	TLR4		Stromal cell	toll like receptor 4 [Source:HGNC Symbol;Acc:HGNC:11850]
5984	3.39738e-32	1.59448	0.39	0.085	7.54151e-28	0	TLR4		M1 macrophage	toll like receptor 4 [Source:HGNC Symbol;Acc:HGNC:11850]
5985	3.39738e-32	1.59448	0.39	0.085	7.54151e-28	0	TLR4		Leukocyte	toll like receptor 4 [Source:HGNC Symbol;Acc:HGNC:11850]
5986	3.39738e-32	1.59448	0.39	0.085	7.54151e-28	0	TLR4		Microglial cell	toll like receptor 4 [Source:HGNC Symbol;Acc:HGNC:11850]
5987	3.39738e-32	1.59448	0.39	0.085	7.54151e-28	0	TLR4		Paneth cell	toll like receptor 4 [Source:HGNC Symbol;Acc:HGNC:11850]
5988	3.39738e-32	1.59448	0.39	0.085	7.54151e-28	0	TLR4		Granulocyte-monocyte progenitor	toll like receptor 4 [Source:HGNC Symbol;Acc:HGNC:11850]
5989	3.39738e-32	1.59448	0.39	0.085	7.54151e-28	0	TLR4		CD1C-CD141- dendritic cell	toll like receptor 4 [Source:HGNC Symbol;Acc:HGNC:11850]
5990	3.39738e-32	1.59448	0.39	0.085	7.54151e-28	0	TLR4		Monocyte	toll like receptor 4 [Source:HGNC Symbol;Acc:HGNC:11850]
6042	5.08934e-83	1.59198	0.977	0.622	1.12973e-78	0	TYROBP	Hla-dr+clec9a cd1c+ btla- cells	Microglial cell	transmembrane immune signaling adaptor TYROBP [Source:HGNC Symbol;Acc:HGNC:12449]
6043	5.08934e-83	1.59198	0.977	0.622	1.12973e-78	0	TYROBP		Paneth cell	transmembrane immune signaling adaptor TYROBP [Source:HGNC Symbol;Acc:HGNC:12449]
6044	5.08934e-83	1.59198	0.977	0.622	1.12973e-78	0	TYROBP		CD1C-CD141- dendritic cell	transmembrane immune signaling adaptor TYROBP [Source:HGNC Symbol;Acc:HGNC:12449]
6045	5.08934e-83	1.59198	0.977	0.622	1.12973e-78	0	TYROBP		Monocyte	transmembrane immune signaling adaptor TYROBP [Source:HGNC Symbol;Acc:HGNC:12449]
6046	5.08934e-83	1.59198	0.977	0.622	1.12973e-78	0	TYROBP		Neutrophil	transmembrane immune signaling adaptor TYROBP [Source:HGNC Symbol;Acc:HGNC:12449]
6138	2.15513e-25	1.59145	0.273	0.05	4.78397e-21	0	HVCN1		Microglial cell	hydrogen voltage gated channel 1 [Source:HGNC Symbol;Acc:HGNC:28240]
6139	2.15513e-25	1.59145	0.273	0.05	4.78397e-21	0	HVCN1		Multilymphoid progenitor cell	hydrogen voltage gated channel 1 [Source:HGNC Symbol;Acc:HGNC:28240]
6140	2.15513e-25	1.59145	0.273	0.05	4.78397e-21	0	HVCN1		Monocyte	hydrogen voltage gated channel 1 [Source:HGNC Symbol;Acc:HGNC:28240]
6143	2.15513e-25	1.59145	0.273	0.05	4.78397e-21	0	HVCN1		B cell	hydrogen voltage gated channel 1 [Source:HGNC Symbol;Acc:HGNC:28240]
6145	4.62016e-18	1.59115	0.263	0.071	1.02558e-13	0	PLEKHG2		Regulatory T (Treg) cell	pleckstrin homology and RhoGEF domain containing G2 [Source:HGNC Symbol;Acc:HGNC:29515]
6146	2.29283e-47	1.58871	0.597	0.143	5.08963e-43	0	P2RY12			purinergic receptor P2Y12 [Source:HGNC Symbol;Acc:HGNC:18124]
6147	1.69162e-42	1.58834	0.653	0.197	3.75506e-38	0	NABP1		Microglial cell	nucleic acid binding protein 1 [Source:HGNC Symbol;Acc:HGNC:26232]
6148	1.69162e-42	1.58834	0.653	0.197	3.75506e-38	0	NABP1		Monocyte	nucleic acid binding protein 1 [Source:HGNC Symbol;Acc:HGNC:26232]
6150	1.56591e-22	1.58305	0.32	0.084	3.476e-18	0	RGS16	Endothelial cells	Beta cell	regulator of G protein signaling 16 [Source:HGNC Symbol;Acc:HGNC:9997]
6153	6.46789e-29	1.58283	0.31	0.057	1.43574e-24	0	LILRA4	Phagocytes	Specialist antigen presenting cell	leukocyte immunoglobulin like receptor A4 [Source:HGNC Symbol;Acc:HGNC:15503]
6154	6.46789e-29	1.58283	0.31	0.057	1.43574e-24	0	LILRA4		Monocyte	leukocyte immunoglobulin like receptor A4 [Source:HGNC Symbol;Acc:HGNC:15503]
6155	6.46789e-29	1.58283	0.31	0.057	1.43574e-24	0	LILRA4		Plasmacytoid dendritic cell	leukocyte immunoglobulin like receptor A4 [Source:HGNC Symbol;Acc:HGNC:15503]
6173	3.8213e-34	1.58246	0.393	0.081	8.48252e-30	0	RILPL2		Exhausted CD4+ T cell	Rab interacting lysosomal protein like 2 [Source:HGNC Symbol;Acc:HGNC:28787]
6174	3.8213e-34	1.58246	0.393	0.081	8.48252e-30	0	RILPL2		Paneth cell	Rab interacting lysosomal protein like 2 [Source:HGNC Symbol;Acc:HGNC:28787]
6175	3.8213e-34	1.58246	0.393	0.081	8.48252e-30	0	RILPL2		Monocyte	Rab interacting lysosomal protein like 2 [Source:HGNC Symbol;Acc:HGNC:28787]
6177	1.07063e-25	1.5776	0.287	0.055	2.37658e-21	0	CMTM7	T cells	Regulatory T (Treg) cell	CKLF like MARVEL transmembrane domain containing 7 [Source:HGNC Symbol;Acc:HGNC:19178]
6178	1.07063e-25	1.5776	0.287	0.055	2.37658e-21	0	CMTM7		Microglial cell	CKLF like MARVEL transmembrane domain containing 7 [Source:HGNC Symbol;Acc:HGNC:19178]
6179	1.07063e-25	1.5776	0.287	0.055	2.37658e-21	0	CMTM7		Endothelial cell	CKLF like MARVEL transmembrane domain containing 7 [Source:HGNC Symbol;Acc:HGNC:19178]
6180	1.07063e-25	1.5776	0.287	0.055	2.37658e-21	0	CMTM7		CD1C-CD141- dendritic cell	CKLF like MARVEL transmembrane domain containing 7 [Source:HGNC Symbol;Acc:HGNC:19178]
6181	1.07063e-25	1.5776	0.287	0.055	2.37658e-21	0	CMTM7		Monocyte	CKLF like MARVEL transmembrane domain containing 7 [Source:HGNC Symbol;Acc:HGNC:19178]
6185	7.23055e-28	1.57429	0.403	0.11	1.60504e-23	0	UBAC2			UBA domain containing 2 [Source:HGNC Symbol;Acc:HGNC:20486]
6186	6.75125e-65	1.5742	0.877	0.284	1.49864e-60	0	IL13RA1		Endothelial cell	interleukin 13 receptor subunit alpha 1 [Source:HGNC Symbol;Acc:HGNC:5974]
6187	6.75125e-65	1.5742	0.877	0.284	1.49864e-60	0	IL13RA1		Megakaryocyte erythroid cell	interleukin 13 receptor subunit alpha 1 [Source:HGNC Symbol;Acc:HGNC:5974]
6188	6.75125e-65	1.5742	0.877	0.284	1.49864e-60	0	IL13RA1		T cell	interleukin 13 receptor subunit alpha 1 [Source:HGNC Symbol;Acc:HGNC:5974]
6189	6.75125e-65	1.5742	0.877	0.284	1.49864e-60	0	IL13RA1		T helper cell	interleukin 13 receptor subunit alpha 1 [Source:HGNC Symbol;Acc:HGNC:5974]
6190	6.75125e-65	1.5742	0.877	0.284	1.49864e-60	0	IL13RA1		Microglial cell	interleukin 13 receptor subunit alpha 1 [Source:HGNC Symbol;Acc:HGNC:5974]
6191	6.75125e-65	1.5742	0.877	0.284	1.49864e-60	0	IL13RA1		CD1C+_B dendritic cell	interleukin 13 receptor subunit alpha 1 [Source:HGNC Symbol;Acc:HGNC:5974]
6193	6.75125e-65	1.5742	0.877	0.284	1.49864e-60	0	IL13RA1		B cell	interleukin 13 receptor subunit alpha 1 [Source:HGNC Symbol;Acc:HGNC:5974]
6194	1.04893e-70	1.57358	0.96	0.411	2.32843e-66	0	IFNGR1	T cells	Microglial cell	interferon gamma receptor 1 [Source:HGNC Symbol;Acc:HGNC:5439]
6195	1.04893e-70	1.57358	0.96	0.411	2.32843e-66	0	IFNGR1		Mucosal-associated invariant T cell	interferon gamma receptor 1 [Source:HGNC Symbol;Acc:HGNC:5439]
6196	1.04893e-70	1.57358	0.96	0.411	2.32843e-66	0	IFNGR1		T helper cell	interferon gamma receptor 1 [Source:HGNC Symbol;Acc:HGNC:5439]
6197	1.04893e-70	1.57358	0.96	0.411	2.32843e-66	0	IFNGR1		Paneth cell	interferon gamma receptor 1 [Source:HGNC Symbol;Acc:HGNC:5439]
6198	1.04893e-70	1.57358	0.96	0.411	2.32843e-66	0	IFNGR1		Monocyte	interferon gamma receptor 1 [Source:HGNC Symbol;Acc:HGNC:5439]
6200	3.23713e-57	1.57283	0.723	0.18	7.18577e-53	0	ITGAX	Hla-dr+clec9a cd1c+ btla- cells	Myeloid-derived suppressor cell	integrin subunit alpha X [Source:HGNC Symbol;Acc:HGNC:6152]
6201	3.23713e-57	1.57283	0.723	0.18	7.18577e-53	0	ITGAX		Classical monocyte	integrin subunit alpha X [Source:HGNC Symbol;Acc:HGNC:6152]
6202	3.23713e-57	1.57283	0.723	0.18	7.18577e-53	0	ITGAX		Intermediate monocyte	integrin subunit alpha X [Source:HGNC Symbol;Acc:HGNC:6152]
6203	3.23713e-57	1.57283	0.723	0.18	7.18577e-53	0	ITGAX		Non-classical monocyte	integrin subunit alpha X [Source:HGNC Symbol;Acc:HGNC:6152]
6204	3.23713e-57	1.57283	0.723	0.18	7.18577e-53	0	ITGAX		Suppressive monocyte	integrin subunit alpha X [Source:HGNC Symbol;Acc:HGNC:6152]
6205	3.23713e-57	1.57283	0.723	0.18	7.18577e-53	0	ITGAX		CD16+ dendritic cell	integrin subunit alpha X [Source:HGNC Symbol;Acc:HGNC:6152]
6206	3.23713e-57	1.57283	0.723	0.18	7.18577e-53	0	ITGAX		Immature myeloid cell	integrin subunit alpha X [Source:HGNC Symbol;Acc:HGNC:6152]
6207	3.23713e-57	1.57283	0.723	0.18	7.18577e-53	0	ITGAX		Granulocyte	integrin subunit alpha X [Source:HGNC Symbol;Acc:HGNC:6152]
6208	3.23713e-57	1.57283	0.723	0.18	7.18577e-53	0	ITGAX		Eosinophil	integrin subunit alpha X [Source:HGNC Symbol;Acc:HGNC:6152]
6209	3.23713e-57	1.57283	0.723	0.18	7.18577e-53	0	ITGAX		Adipose-derived stem cell	integrin subunit alpha X [Source:HGNC Symbol;Acc:HGNC:6152]
6210	3.23713e-57	1.57283	0.723	0.18	7.18577e-53	0	ITGAX		B cell	integrin subunit alpha X [Source:HGNC Symbol;Acc:HGNC:6152]
6211	3.23713e-57	1.57283	0.723	0.18	7.18577e-53	0	ITGAX		Conventional dendritic cell	integrin subunit alpha X [Source:HGNC Symbol;Acc:HGNC:6152]
6212	3.23713e-57	1.57283	0.723	0.18	7.18577e-53	0	ITGAX		Lymphoid cell	integrin subunit alpha X [Source:HGNC Symbol;Acc:HGNC:6152]
6213	3.23713e-57	1.57283	0.723	0.18	7.18577e-53	0	ITGAX		Megakaryocyte erythroid cell	integrin subunit alpha X [Source:HGNC Symbol;Acc:HGNC:6152]
6214	3.23713e-57	1.57283	0.723	0.18	7.18577e-53	0	ITGAX		Plasmacytoid dendritic cell	integrin subunit alpha X [Source:HGNC Symbol;Acc:HGNC:6152]
6215	3.23713e-57	1.57283	0.723	0.18	7.18577e-53	0	ITGAX		Specialist antigen presenting cell	integrin subunit alpha X [Source:HGNC Symbol;Acc:HGNC:6152]
6216	3.23713e-57	1.57283	0.723	0.18	7.18577e-53	0	ITGAX		T cell	integrin subunit alpha X [Source:HGNC Symbol;Acc:HGNC:6152]
6217	3.23713e-57	1.57283	0.723	0.18	7.18577e-53	0	ITGAX		Mesenchymal stem cell	integrin subunit alpha X [Source:HGNC Symbol;Acc:HGNC:6152]
6218	3.23713e-57	1.57283	0.723	0.18	7.18577e-53	0	ITGAX		Myeloid conventional dendritic cell	integrin subunit alpha X [Source:HGNC Symbol;Acc:HGNC:6152]
6219	3.23713e-57	1.57283	0.723	0.18	7.18577e-53	0	ITGAX		Microglial cell	integrin subunit alpha X [Source:HGNC Symbol;Acc:HGNC:6152]
6220	3.23713e-57	1.57283	0.723	0.18	7.18577e-53	0	ITGAX		Secretory progenitor cell	integrin subunit alpha X [Source:HGNC Symbol;Acc:HGNC:6152]
6221	3.23713e-57	1.57283	0.723	0.18	7.18577e-53	0	ITGAX		Paneth cell	integrin subunit alpha X [Source:HGNC Symbol;Acc:HGNC:6152]
6222	3.23713e-57	1.57283	0.723	0.18	7.18577e-53	0	ITGAX		Monocyte	integrin subunit alpha X [Source:HGNC Symbol;Acc:HGNC:6152]
6453	4.16807e-36	1.5712	0.407	0.081	9.25228e-32	0	BLNK	Microglia cells	Microglial cell	B cell linker [Source:HGNC Symbol;Acc:HGNC:14211]
6454	4.16807e-36	1.5712	0.407	0.081	9.25228e-32	0	BLNK		Secretory progenitor cell	B cell linker [Source:HGNC Symbol;Acc:HGNC:14211]
6455	4.16807e-36	1.5712	0.407	0.081	9.25228e-32	0	BLNK		Plasmacytoid dendritic cell	B cell linker [Source:HGNC Symbol;Acc:HGNC:14211]
6457	4.16807e-36	1.5712	0.407	0.081	9.25228e-32	0	BLNK		B cell	B cell linker [Source:HGNC Symbol;Acc:HGNC:14211]
6465	2.06209e-49	1.56775	0.54	0.109	4.57744e-45	0	SYK		Microglial cell	spleen associated tyrosine kinase [Source:HGNC Symbol;Acc:HGNC:11491]
6466	2.06209e-49	1.56775	0.54	0.109	4.57744e-45	0	SYK		B cell	spleen associated tyrosine kinase [Source:HGNC Symbol;Acc:HGNC:11491]
6468	1.72423e-30	1.56652	0.343	0.07	3.82744e-26	0	ZNF503	Nsc_radial glia		zinc finger protein 503 [Source:HGNC Symbol;Acc:HGNC:23589]
6470	4.31742e-50	1.56524	0.58	0.121	9.58381e-46	0	WAS		Microglial cell	WASP actin nucleation promoting factor [Source:HGNC Symbol;Acc:HGNC:12731]
6471	4.31742e-50	1.56524	0.58	0.121	9.58381e-46	0	WAS		Paneth cell	WASP actin nucleation promoting factor [Source:HGNC Symbol;Acc:HGNC:12731]
6472	4.31742e-50	1.56524	0.58	0.121	9.58381e-46	0	WAS		Monocyte	WASP actin nucleation promoting factor [Source:HGNC Symbol;Acc:HGNC:12731]
6474	1.29101e-54	1.56028	0.673	0.161	2.86578e-50	0	MNDA	Granulocytes	Microglial cell	myeloid cell nuclear differentiation antigen [Source:HGNC Symbol;Acc:HGNC:7183]
6475	1.29101e-54	1.56028	0.673	0.161	2.86578e-50	0	MNDA		CD1C+_B dendritic cell	myeloid cell nuclear differentiation antigen [Source:HGNC Symbol;Acc:HGNC:7183]
6477	1.29101e-54	1.56028	0.673	0.161	2.86578e-50	0	MNDA		Monocyte	myeloid cell nuclear differentiation antigen [Source:HGNC Symbol;Acc:HGNC:7183]
6478	1.29101e-54	1.56028	0.673	0.161	2.86578e-50	0	MNDA		Neutrophil	myeloid cell nuclear differentiation antigen [Source:HGNC Symbol;Acc:HGNC:7183]
6510	3.36284e-55	1.55465	0.653	0.148	7.46483e-51	0	RBM47	Choroid plexus cells	Monocyte	RNA binding motif protein 47 [Source:HGNC Symbol;Acc:HGNC:30358]
6514	1.90256e-48	1.55192	0.883	0.463	4.22331e-44	0	IER2	Monocytes	Astrocyte	immediate early response 2 [Source:HGNC Symbol;Acc:HGNC:28871]
6515	1.90256e-48	1.55192	0.883	0.463	4.22331e-44	0	IER2		Microglial cell	immediate early response 2 [Source:HGNC Symbol;Acc:HGNC:28871]
6516	1.90256e-48	1.55192	0.883	0.463	4.22331e-44	0	IER2		Multilymphoid progenitor cell	immediate early response 2 [Source:HGNC Symbol;Acc:HGNC:28871]
6517	1.90256e-48	1.55192	0.883	0.463	4.22331e-44	0	IER2		Monocyte	immediate early response 2 [Source:HGNC Symbol;Acc:HGNC:28871]
6526	8.40819e-32	1.55052	0.303	0.048	1.86645e-27	0	PLEKHO2		CD1C-CD141- dendritic cell	pleckstrin homology domain containing O2 [Source:HGNC Symbol;Acc:HGNC:30026]
6528	4.94166e-33	1.54825	0.407	0.09	1.09695e-28	0	NCF1		Paneth cell	neutrophil cytosolic factor 1 [Source:HGNC Symbol;Acc:HGNC:7660]
6529	4.94166e-33	1.54825	0.407	0.09	1.09695e-28	0	NCF1		Plasmacytoid dendritic cell	neutrophil cytosolic factor 1 [Source:HGNC Symbol;Acc:HGNC:7660]
6530	4.94166e-33	1.54825	0.407	0.09	1.09695e-28	0	NCF1		Monocyte	neutrophil cytosolic factor 1 [Source:HGNC Symbol;Acc:HGNC:7660]
6531	4.94166e-33	1.54825	0.407	0.09	1.09695e-28	0	NCF1		Neutrophil	neutrophil cytosolic factor 1 [Source:HGNC Symbol;Acc:HGNC:7660]
6535	4.94166e-33	1.54825	0.407	0.09	1.09695e-28	0	NCF1		B cell	neutrophil cytosolic factor 1 [Source:HGNC Symbol;Acc:HGNC:7660]
6537	1.67722e-58	1.54273	0.703	0.16	3.7231e-54	0	SIGLEC10	Microglia cells	Eosinophil	sialic acid binding Ig like lectin 10 [Source:HGNC Symbol;Acc:HGNC:15620]
6538	1.67722e-58	1.54273	0.703	0.16	3.7231e-54	0	SIGLEC10		Microglial cell	sialic acid binding Ig like lectin 10 [Source:HGNC Symbol;Acc:HGNC:15620]
6539	1.67722e-58	1.54273	0.703	0.16	3.7231e-54	0	SIGLEC10		CD1C-CD141- dendritic cell	sialic acid binding Ig like lectin 10 [Source:HGNC Symbol;Acc:HGNC:15620]
6545	4.2303e-22	1.54055	0.26	0.055	9.39041e-18	0	TMEM106A		Multilymphoid progenitor cell	transmembrane protein 106A [Source:HGNC Symbol;Acc:HGNC:28288]
6547	7.31609e-24	1.53996	0.367	0.105	1.62403e-19	0	FILIP1L		Liver bud hepatic cell	filamin A interacting protein 1 like [Source:HGNC Symbol;Acc:HGNC:24589]
6548	1.20804e-51	1.53888	0.613	0.137	2.6816e-47	0	TM6SF1		Microglial cell	transmembrane 6 superfamily member 1 [Source:HGNC Symbol;Acc:HGNC:11860]
6549	5.55118e-57	1.53837	0.817	0.266	1.23225e-52	0	MFSD1		Microglial cell	major facilitator superfamily domain containing 1 [Source:HGNC Symbol;Acc:HGNC:25874]
6550	5.55118e-57	1.53837	0.817	0.266	1.23225e-52	0	MFSD1		Paneth cell	major facilitator superfamily domain containing 1 [Source:HGNC Symbol;Acc:HGNC:25874]
6551	5.55118e-57	1.53837	0.817	0.266	1.23225e-52	0	MFSD1		Monocyte	major facilitator superfamily domain containing 1 [Source:HGNC Symbol;Acc:HGNC:25874]
6553	4.21631e-52	1.5383	0.847	0.358	9.35937e-48	0	CEBPB	Glial cells	Paneth cell	CCAAT enhancer binding protein beta [Source:HGNC Symbol;Acc:HGNC:1834]
6554	4.21631e-52	1.5383	0.847	0.358	9.35937e-48	0	CEBPB		Monocyte	CCAAT enhancer binding protein beta [Source:HGNC Symbol;Acc:HGNC:1834]
6555	4.21631e-52	1.5383	0.847	0.358	9.35937e-48	0	CEBPB		Neutrophil	CCAAT enhancer binding protein beta [Source:HGNC Symbol;Acc:HGNC:1834]
6563	2.00916e-46	1.5383	0.597	0.145	4.45993e-42	0	SERPINB9		Regulatory T (Treg) cell	serpin family B member 9 [Source:HGNC Symbol;Acc:HGNC:8955]
6564	2.00916e-46	1.5383	0.597	0.145	4.45993e-42	0	SERPINB9		Monocyte	serpin family B member 9 [Source:HGNC Symbol;Acc:HGNC:8955]
6566	2.26818e-29	1.53799	0.55	0.195	5.03492e-25	0	CHMP1B			charged multivesicular body protein 1B [Source:HGNC Symbol;Acc:HGNC:24287]
6567	2.22395e-29	1.53799	0.39	0.096	4.93672e-25	0	MX1	Type-i interferon response	Exhausted CD8+ T cell	MX dynamin like GTPase 1 [Source:HGNC Symbol;Acc:HGNC:7532]
6568	2.22395e-29	1.53799	0.39	0.096	4.93672e-25	0	MX1		Regulatory T (Treg) cell	MX dynamin like GTPase 1 [Source:HGNC Symbol;Acc:HGNC:7532]
6569	2.22395e-29	1.53799	0.39	0.096	4.93672e-25	0	MX1		Secretory progenitor cell	MX dynamin like GTPase 1 [Source:HGNC Symbol;Acc:HGNC:7532]
6570	2.22395e-29	1.53799	0.39	0.096	4.93672e-25	0	MX1		DCLK1+ progenitor cell	MX dynamin like GTPase 1 [Source:HGNC Symbol;Acc:HGNC:7532]
6575	2.46969e-35	1.53692	0.797	0.368	5.48222e-31	0	GLDN	Schwann cells		gliomedin [Source:HGNC Symbol;Acc:HGNC:29514]
6577	4.55387e-49	1.53543	0.597	0.135	1.01087e-44	0	TNFSF13B	Lymphocyte cells	B cell	TNF superfamily member 13b [Source:HGNC Symbol;Acc:HGNC:11929]
6578	4.55387e-49	1.53543	0.597	0.135	1.01087e-44	0	TNFSF13B		Paneth cell	TNF superfamily member 13b [Source:HGNC Symbol;Acc:HGNC:11929]
6579	4.55387e-49	1.53543	0.597	0.135	1.01087e-44	0	TNFSF13B		Granulocyte-monocyte progenitor	TNF superfamily member 13b [Source:HGNC Symbol;Acc:HGNC:11929]
6580	4.55387e-49	1.53543	0.597	0.135	1.01087e-44	0	TNFSF13B		Monocyte	TNF superfamily member 13b [Source:HGNC Symbol;Acc:HGNC:11929]
6589	2.83564e-27	1.53082	0.367	0.089	6.29456e-23	0	RNU4-2			RNA, U4 small nuclear 2 [Source:HGNC Symbol;Acc:HGNC:10193]
6590	5.99446e-71	1.52916	0.953	0.422	1.33065e-66	0	LAPTM5	Myeloid cells	FGFR1LowNME5- epithelial cell	lysosomal protein transmembrane 5 [Source:HGNC Symbol;Acc:HGNC:29612]
6591	5.99446e-71	1.52916	0.953	0.422	1.33065e-66	0	LAPTM5		Paneth cell	lysosomal protein transmembrane 5 [Source:HGNC Symbol;Acc:HGNC:29612]
6592	5.99446e-71	1.52916	0.953	0.422	1.33065e-66	0	LAPTM5		Granulosa cell	lysosomal protein transmembrane 5 [Source:HGNC Symbol;Acc:HGNC:29612]
6593	5.99446e-71	1.52916	0.953	0.422	1.33065e-66	0	LAPTM5		Monocyte	lysosomal protein transmembrane 5 [Source:HGNC Symbol;Acc:HGNC:29612]
6594	5.99446e-71	1.52916	0.953	0.422	1.33065e-66	0	LAPTM5		B cell	lysosomal protein transmembrane 5 [Source:HGNC Symbol;Acc:HGNC:29612]
6630	6.31601e-32	1.52894	0.34	0.062	1.40203e-27	0	OAS1	Type-i interferon response	Microglial cell	2'-5'-oligoadenylate synthetase 1 [Source:HGNC Symbol;Acc:HGNC:8086]
6631	6.31601e-32	1.52894	0.34	0.062	1.40203e-27	0	OAS1		Regulatory T (Treg) cell	2'-5'-oligoadenylate synthetase 1 [Source:HGNC Symbol;Acc:HGNC:8086]
6632	6.31601e-32	1.52894	0.34	0.062	1.40203e-27	0	OAS1		Secretory progenitor cell	2'-5'-oligoadenylate synthetase 1 [Source:HGNC Symbol;Acc:HGNC:8086]
6633	6.31601e-32	1.52894	0.34	0.062	1.40203e-27	0	OAS1		CD1C-CD141- dendritic cell	2'-5'-oligoadenylate synthetase 1 [Source:HGNC Symbol;Acc:HGNC:8086]
6634	6.31601e-32	1.52894	0.34	0.062	1.40203e-27	0	OAS1		B cell	2'-5'-oligoadenylate synthetase 1 [Source:HGNC Symbol;Acc:HGNC:8086]
6637	4.4846e-23	1.5259	0.263	0.053	9.95493e-19	0	LRRK1	Dendritic cells	Multilymphoid progenitor cell	leucine rich repeat kinase 1 [Source:HGNC Symbol;Acc:HGNC:18608]
6641	1.48268e-25	1.52577	0.3	0.062	3.29125e-21	0	HHEX	Stem cell	B cell	hematopoietically expressed homeobox [Source:HGNC Symbol;Acc:HGNC:4901]
6655	3.46472e-67	1.52445	0.883	0.299	7.69098e-63	0	IL18	Hla-dr+clec9a cd1c+btla+ cells	Natural killer cell	interleukin 18 [Source:HGNC Symbol;Acc:HGNC:5986]
6656	3.46472e-67	1.52445	0.883	0.299	7.69098e-63	0	IL18		T helper1 (Th1) cell	interleukin 18 [Source:HGNC Symbol;Acc:HGNC:5986]
6663	2.81875e-39	1.52426	0.55	0.145	6.25707e-35	0	TRIM38	Monocytes	B cell	tripartite motif containing 38 [Source:HGNC Symbol;Acc:HGNC:10059]
6665	1.70738e-41	1.52402	0.54	0.129	3.79004e-37	0	IRAK3		CD1C-CD141- dendritic cell	interleukin 1 receptor associated kinase 3 [Source:HGNC Symbol;Acc:HGNC:17020]
6666	1.70738e-41	1.52402	0.54	0.129	3.79004e-37	0	IRAK3		Monocyte	interleukin 1 receptor associated kinase 3 [Source:HGNC Symbol;Acc:HGNC:17020]
6669	1.36667e-60	1.52353	0.73	0.178	3.03374e-56	0	TLR2	Hla-dr+clec9a cd1c+ btla- cells	Basophil	toll like receptor 2 [Source:HGNC Symbol;Acc:HGNC:11848]
6670	1.36667e-60	1.52353	0.73	0.178	3.03374e-56	0	TLR2		Conventional dendritic cell	toll like receptor 2 [Source:HGNC Symbol;Acc:HGNC:11848]
6671	1.36667e-60	1.52353	0.73	0.178	3.03374e-56	0	TLR2		Memory B cell	toll like receptor 2 [Source:HGNC Symbol;Acc:HGNC:11848]
6672	1.36667e-60	1.52353	0.73	0.178	3.03374e-56	0	TLR2		Myeloid cell	toll like receptor 2 [Source:HGNC Symbol;Acc:HGNC:11848]
6673	1.36667e-60	1.52353	0.73	0.178	3.03374e-56	0	TLR2		Specialist antigen presenting cell	toll like receptor 2 [Source:HGNC Symbol;Acc:HGNC:11848]
6674	1.36667e-60	1.52353	0.73	0.178	3.03374e-56	0	TLR2		Stromal cell	toll like receptor 2 [Source:HGNC Symbol;Acc:HGNC:11848]
6675	1.36667e-60	1.52353	0.73	0.178	3.03374e-56	0	TLR2		M1 macrophage	toll like receptor 2 [Source:HGNC Symbol;Acc:HGNC:11848]
6676	1.36667e-60	1.52353	0.73	0.178	3.03374e-56	0	TLR2		Paneth cell	toll like receptor 2 [Source:HGNC Symbol;Acc:HGNC:11848]
6677	1.36667e-60	1.52353	0.73	0.178	3.03374e-56	0	TLR2		CD1C-CD141- dendritic cell	toll like receptor 2 [Source:HGNC Symbol;Acc:HGNC:11848]
6678	1.36667e-60	1.52353	0.73	0.178	3.03374e-56	0	TLR2		Monocyte	toll like receptor 2 [Source:HGNC Symbol;Acc:HGNC:11848]
6753	8.99444e-38	1.52348	0.683	0.265	1.99659e-33	0	WDR74	Natural killer (NK) cells		WD repeat domain 74 [Source:HGNC Symbol;Acc:HGNC:25529]
6754	2.3696e-51	1.52135	0.703	0.195	5.26003e-47	0	ARRB2		Microglial cell	arrestin beta 2 [Source:HGNC Symbol;Acc:HGNC:712]
6755	2.3696e-51	1.52135	0.703	0.195	5.26003e-47	0	ARRB2		Paneth cell	arrestin beta 2 [Source:HGNC Symbol;Acc:HGNC:712]
6756	2.3696e-51	1.52135	0.703	0.195	5.26003e-47	0	ARRB2		Multilymphoid progenitor cell	arrestin beta 2 [Source:HGNC Symbol;Acc:HGNC:712]
6757	2.3696e-51	1.52135	0.703	0.195	5.26003e-47	0	ARRB2		CD1C-CD141- dendritic cell	arrestin beta 2 [Source:HGNC Symbol;Acc:HGNC:712]
6758	2.3696e-51	1.52135	0.703	0.195	5.26003e-47	0	ARRB2		Monocyte	arrestin beta 2 [Source:HGNC Symbol;Acc:HGNC:712]
6762	2.35161e-68	1.52062	0.943	0.38	5.22011e-64	0	LPCAT2		Microglial cell	lysophosphatidylcholine acyltransferase 2 [Source:HGNC Symbol;Acc:HGNC:26032]
6763	1.41538e-21	1.51892	0.37	0.117	3.14186e-17	0	MYADM	Trm cells	Monocyte	myeloid associated differentiation marker [Source:HGNC Symbol;Acc:HGNC:7544]
6765	9.83613e-46	1.51596	0.663	0.201	2.18342e-41	0	GYPC	Red cells	Microglial cell	glycophorin C (Gerbich blood group) [Source:HGNC Symbol;Acc:HGNC:4704]
6766	9.83613e-46	1.51596	0.663	0.201	2.18342e-41	0	GYPC		Endothelial cell	glycophorin C (Gerbich blood group) [Source:HGNC Symbol;Acc:HGNC:4704]
6767	9.83613e-46	1.51596	0.663	0.201	2.18342e-41	0	GYPC		CD141+CLEC9A+ dendritic cell	glycophorin C (Gerbich blood group) [Source:HGNC Symbol;Acc:HGNC:4704]
6780	2.30327e-47	1.51238	0.677	0.195	5.1128e-43	0	POU2F2		Regulatory T (Treg) cell	POU class 2 homeobox 2 [Source:HGNC Symbol;Acc:HGNC:9213]
6781	2.30327e-47	1.51238	0.677	0.195	5.1128e-43	0	POU2F2		Multilymphoid progenitor cell	POU class 2 homeobox 2 [Source:HGNC Symbol;Acc:HGNC:9213]
6782	2.30327e-47	1.51238	0.677	0.195	5.1128e-43	0	POU2F2		CD1C-CD141- dendritic cell	POU class 2 homeobox 2 [Source:HGNC Symbol;Acc:HGNC:9213]
6783	2.30327e-47	1.51238	0.677	0.195	5.1128e-43	0	POU2F2		Monocyte	POU class 2 homeobox 2 [Source:HGNC Symbol;Acc:HGNC:9213]
6787	2.30327e-47	1.51238	0.677	0.195	5.1128e-43	0	POU2F2		B cell	POU class 2 homeobox 2 [Source:HGNC Symbol;Acc:HGNC:9213]
6789	2.68872e-69	1.51151	0.973	0.474	5.96841e-65	0	RNASET2	Immune cells	Microglial cell	ribonuclease T2 [Source:HGNC Symbol;Acc:HGNC:21686]
6790	2.68872e-69	1.51151	0.973	0.474	5.96841e-65	0	RNASET2		Multilymphoid progenitor cell	ribonuclease T2 [Source:HGNC Symbol;Acc:HGNC:21686]
6791	2.68872e-69	1.51151	0.973	0.474	5.96841e-65	0	RNASET2		Plasmacytoid dendritic cell	ribonuclease T2 [Source:HGNC Symbol;Acc:HGNC:21686]
6792	2.68872e-69	1.51151	0.973	0.474	5.96841e-65	0	RNASET2		Monocyte	ribonuclease T2 [Source:HGNC Symbol;Acc:HGNC:21686]
6796	2.68872e-69	1.51151	0.973	0.474	5.96841e-65	0	RNASET2		B cell	ribonuclease T2 [Source:HGNC Symbol;Acc:HGNC:21686]
6798	3.17232e-30	1.51133	0.36	0.077	7.04191e-26	0	LY6E	Muscle cells	Exhausted CD8+ T cell	lymphocyte antigen 6 family member E [Source:HGNC Symbol;Acc:HGNC:6727]
6799	3.17232e-30	1.51133	0.36	0.077	7.04191e-26	0	LY6E		CD1C-CD141- dendritic cell	lymphocyte antigen 6 family member E [Source:HGNC Symbol;Acc:HGNC:6727]
6807	3.11448e-57	1.51079	0.777	0.224	6.91352e-53	0	SAMHD1	Dendritic cells	Regulatory T (Treg) cell	SAM and HD domain containing deoxynucleoside triphosphate triphosphohydrolase 1 [Source:HGNC Symbol;Acc:HGNC:15925]
6808	3.11448e-57	1.51079	0.777	0.224	6.91352e-53	0	SAMHD1		Monocyte	SAM and HD domain containing deoxynucleoside triphosphate triphosphohydrolase 1 [Source:HGNC Symbol;Acc:HGNC:15925]
6810	3.84881e-34	1.51076	0.4	0.082	8.54359e-30	0	PIK3AP1		Paneth cell	phosphoinositide-3-kinase adaptor protein 1 [Source:HGNC Symbol;Acc:HGNC:30034]
6811	3.84881e-34	1.51076	0.4	0.082	8.54359e-30	0	PIK3AP1		CD1C-CD141- dendritic cell	phosphoinositide-3-kinase adaptor protein 1 [Source:HGNC Symbol;Acc:HGNC:30034]
6813	3.09768e-28	1.5101	0.3	0.054	6.87623e-24	0	EBI3	Dendritic cells	Regulatory T (Treg) cell	Epstein-Barr virus induced 3 [Source:HGNC Symbol;Acc:HGNC:3129]
6814	3.09768e-28	1.5101	0.3	0.054	6.87623e-24	0	EBI3		Paneth cell	Epstein-Barr virus induced 3 [Source:HGNC Symbol;Acc:HGNC:3129]
6815	1.65467e-37	1.50838	0.417	0.081	3.67303e-33	0	ARHGAP25		Effector CD8+ memory T (Tem) cell	Rho GTPase activating protein 25 [Source:HGNC Symbol;Acc:HGNC:28951]
6816	8.73315e-24	1.50816	0.293	0.065	1.93859e-19	0	DAGLB			diacylglycerol lipase beta [Source:HGNC Symbol;Acc:HGNC:28923]
6817	4.35034e-53	1.49879	0.847	0.316	9.65689e-49	0	AKAP13			A-kinase anchoring protein 13 [Source:HGNC Symbol;Acc:HGNC:371]
6818	1.10659e-43	1.49677	0.607	0.163	2.45642e-39	0	ARHGAP18	Mast cells	Ciliated epithelial cell	Rho GTPase activating protein 18 [Source:HGNC Symbol;Acc:HGNC:21035]
6819	1.10659e-43	1.49677	0.607	0.163	2.45642e-39	0	ARHGAP18		AXL+SIGLEC6+ dendritic cell	Rho GTPase activating protein 18 [Source:HGNC Symbol;Acc:HGNC:21035]
6820	1.10659e-43	1.49677	0.607	0.163	2.45642e-39	0	ARHGAP18		Mast cell	Rho GTPase activating protein 18 [Source:HGNC Symbol;Acc:HGNC:21035]
6823	3.06014e-57	1.4905	0.813	0.26	6.79291e-53	0	SAMSN1	Plasma cells	Microglial cell	SAM domain, SH3 domain and nuclear localization signals 1 [Source:HGNC Symbol;Acc:HGNC:10528]
6824	3.06014e-57	1.4905	0.813	0.26	6.79291e-53	0	SAMSN1		Exhausted CD8+ T cell	SAM domain, SH3 domain and nuclear localization signals 1 [Source:HGNC Symbol;Acc:HGNC:10528]
6825	3.06014e-57	1.4905	0.813	0.26	6.79291e-53	0	SAMSN1		Regulatory T (Treg) cell	SAM domain, SH3 domain and nuclear localization signals 1 [Source:HGNC Symbol;Acc:HGNC:10528]
6826	3.06014e-57	1.4905	0.813	0.26	6.79291e-53	0	SAMSN1		Paneth cell	SAM domain, SH3 domain and nuclear localization signals 1 [Source:HGNC Symbol;Acc:HGNC:10528]
6827	3.06014e-57	1.4905	0.813	0.26	6.79291e-53	0	SAMSN1		CD1C-CD141- dendritic cell	SAM domain, SH3 domain and nuclear localization signals 1 [Source:HGNC Symbol;Acc:HGNC:10528]
6828	3.06014e-57	1.4905	0.813	0.26	6.79291e-53	0	SAMSN1		Monocyte	SAM domain, SH3 domain and nuclear localization signals 1 [Source:HGNC Symbol;Acc:HGNC:10528]
6855	1.1033e-32	1.48928	0.403	0.089	2.4491e-28	0	PTPRJ		Regulatory T (Treg) cell	protein tyrosine phosphatase receptor type J [Source:HGNC Symbol;Acc:HGNC:9673]
6856	9.05934e-64	1.48812	0.84	0.259	2.01099e-59	0	EVI2B		Paneth cell	ecotropic viral integration site 2B [Source:HGNC Symbol;Acc:HGNC:3500]
6857	9.05934e-64	1.48812	0.84	0.259	2.01099e-59	0	EVI2B		Monocyte	ecotropic viral integration site 2B [Source:HGNC Symbol;Acc:HGNC:3500]
6858	9.05934e-64	1.48812	0.84	0.259	2.01099e-59	0	EVI2B		B cell	ecotropic viral integration site 2B [Source:HGNC Symbol;Acc:HGNC:3500]
6861	1.32097e-39	1.48733	0.407	0.071	2.93229e-35	0	BTK		Paneth cell	Bruton tyrosine kinase [Source:HGNC Symbol;Acc:HGNC:1133]
6862	1.32097e-39	1.48733	0.407	0.071	2.93229e-35	0	BTK		B cell	Bruton tyrosine kinase [Source:HGNC Symbol;Acc:HGNC:1133]
6863	1.32097e-39	1.48733	0.407	0.071	2.93229e-35	0	BTK		Mast cell	Bruton tyrosine kinase [Source:HGNC Symbol;Acc:HGNC:1133]
6866	1.35299e-31	1.47903	0.383	0.083	3.00337e-27	0	KLHL6		Lymphoid-primed multipotent progenitor cell	kelch like family member 6 [Source:HGNC Symbol;Acc:HGNC:18653]
6868	2.61341e-35	1.47878	0.447	0.103	5.80125e-31	0	PLIN2	Mast cells	Fat cell (adipocyte)	perilipin 2 [Source:HGNC Symbol;Acc:HGNC:248]
6869	2.61341e-35	1.47878	0.447	0.103	5.80125e-31	0	PLIN2		Neural progenitor cell	perilipin 2 [Source:HGNC Symbol;Acc:HGNC:248]
6870	2.61341e-35	1.47878	0.447	0.103	5.80125e-31	0	PLIN2		Paneth cell	perilipin 2 [Source:HGNC Symbol;Acc:HGNC:248]
6871	2.61341e-35	1.47878	0.447	0.103	5.80125e-31	0	PLIN2		CD1C-CD141- dendritic cell	perilipin 2 [Source:HGNC Symbol;Acc:HGNC:248]
6873	2.17178e-28	1.47857	0.283	0.048	4.82092e-24	0	VMO1	Club cells	Secretory cell	vitelline membrane outer layer 1 homolog [Source:HGNC Symbol;Acc:HGNC:30387]
6875	1.40493e-71	1.47565	0.963	0.433	3.11867e-67	0	GPR34	Myeloid cells	Microglial cell	G protein-coupled receptor 34 [Source:HGNC Symbol;Acc:HGNC:4490]
6876	1.40493e-71	1.47565	0.963	0.433	3.11867e-67	0	GPR34		Paneth cell	G protein-coupled receptor 34 [Source:HGNC Symbol;Acc:HGNC:4490]
6881	2.50771e-36	1.47418	0.42	0.084	5.56662e-32	0	C10orf11	Oligodendrocytes
6882	4.50584e-39	1.47418	0.55	0.145	1.00021e-34	0	RNF149		SLC16A7+ cell	ring finger protein 149 [Source:HGNC Symbol;Acc:HGNC:23137]
6883	4.50584e-39	1.47418	0.55	0.145	1.00021e-34	0	RNF149		CD1C-CD141- dendritic cell	ring finger protein 149 [Source:HGNC Symbol;Acc:HGNC:23137]
6884	4.50584e-39	1.47418	0.55	0.145	1.00021e-34	0	RNF149		Monocyte	ring finger protein 149 [Source:HGNC Symbol;Acc:HGNC:23137]
6887	2.26974e-31	1.47253	0.4	0.091	5.03836e-27	0	CD58	Neutrophils	T cell	CD58 molecule [Source:HGNC Symbol;Acc:HGNC:1688]
6888	2.26974e-31	1.47253	0.4	0.091	5.03836e-27	0	CD58		Mesenchymal stem cell	CD58 molecule [Source:HGNC Symbol;Acc:HGNC:1688]
6889	2.26974e-31	1.47253	0.4	0.091	5.03836e-27	0	CD58		Mesenchymal stromal cell	CD58 molecule [Source:HGNC Symbol;Acc:HGNC:1688]
6890	2.26974e-31	1.47253	0.4	0.091	5.03836e-27	0	CD58		Cancer stem cell	CD58 molecule [Source:HGNC Symbol;Acc:HGNC:1688]
6891	2.26974e-31	1.47253	0.4	0.091	5.03836e-27	0	CD58		Regulatory T (Treg) cell	CD58 molecule [Source:HGNC Symbol;Acc:HGNC:1688]
6892	2.26974e-31	1.47253	0.4	0.091	5.03836e-27	0	CD58		Liver bud hepatic cell	CD58 molecule [Source:HGNC Symbol;Acc:HGNC:1688]
6893	5.98569e-60	1.47021	0.89	0.355	1.3287e-55	0	TSC22D3	B cells	Microglial cell	TSC22 domain family member 3 [Source:HGNC Symbol;Acc:HGNC:3051]
6894	5.98569e-60	1.47021	0.89	0.355	1.3287e-55	0	TSC22D3		Granulosa cell	TSC22 domain family member 3 [Source:HGNC Symbol;Acc:HGNC:3051]
6895	5.98569e-60	1.47021	0.89	0.355	1.3287e-55	0	TSC22D3		Multilymphoid progenitor cell	TSC22 domain family member 3 [Source:HGNC Symbol;Acc:HGNC:3051]
6896	5.98569e-60	1.47021	0.89	0.355	1.3287e-55	0	TSC22D3		CD1C-CD141- dendritic cell	TSC22 domain family member 3 [Source:HGNC Symbol;Acc:HGNC:3051]
6897	5.98569e-60	1.47021	0.89	0.355	1.3287e-55	0	TSC22D3		Monocyte	TSC22 domain family member 3 [Source:HGNC Symbol;Acc:HGNC:3051]
6902	2.22587e-74	1.4702	0.997	0.678	4.941e-70	0	NPC2	Monocytes	Trophectoderm cell	NPC intracellular cholesterol transporter 2 [Source:HGNC Symbol;Acc:HGNC:14537]
6903	2.22587e-74	1.4702	0.997	0.678	4.941e-70	0	NPC2		Microglial cell	NPC intracellular cholesterol transporter 2 [Source:HGNC Symbol;Acc:HGNC:14537]
6904	2.22587e-74	1.4702	0.997	0.678	4.941e-70	0	NPC2		Regulatory T (Treg) cell	NPC intracellular cholesterol transporter 2 [Source:HGNC Symbol;Acc:HGNC:14537]
6905	2.22587e-74	1.4702	0.997	0.678	4.941e-70	0	NPC2		Plasmacytoid dendritic cell	NPC intracellular cholesterol transporter 2 [Source:HGNC Symbol;Acc:HGNC:14537]
6917	1.20365e-38	1.4697	0.547	0.152	2.67187e-34	0	STOM	Ectoderm cells	Microglial cell	stomatin [Source:HGNC Symbol;Acc:HGNC:3383]
6919	3.41874e-56	1.46872	0.687	0.16	7.58891e-52	0	LGALS9		Eosinophil	galectin 9 [Source:HGNC Symbol;Acc:HGNC:6570]
6920	3.41874e-56	1.46872	0.687	0.16	7.58891e-52	0	LGALS9		Secretory cell	galectin 9 [Source:HGNC Symbol;Acc:HGNC:6570]
6921	4.90051e-40	1.46793	0.587	0.168	1.08782e-35	0	SP110	Promyelocytes	Liver bud hepatic cell	SP110 nuclear body protein [Source:HGNC Symbol;Acc:HGNC:5401]
6922	4.90051e-40	1.46793	0.587	0.168	1.08782e-35	0	SP110		Ionocyte cell	SP110 nuclear body protein [Source:HGNC Symbol;Acc:HGNC:5401]
6923	4.90051e-40	1.46793	0.587	0.168	1.08782e-35	0	SP110		Multilymphoid progenitor cell	SP110 nuclear body protein [Source:HGNC Symbol;Acc:HGNC:5401]
6925	4.90051e-40	1.46793	0.587	0.168	1.08782e-35	0	SP110		B cell	SP110 nuclear body protein [Source:HGNC Symbol;Acc:HGNC:5401]
6927	2.98029e-74	1.46614	0.98	0.73	6.61564e-70	0	GPX1	Immune cells	Microglial cell	glutathione peroxidase 1 [Source:HGNC Symbol;Acc:HGNC:4553]
6928	2.98029e-74	1.46614	0.98	0.73	6.61564e-70	0	GPX1		Regulatory T (Treg) cell	glutathione peroxidase 1 [Source:HGNC Symbol;Acc:HGNC:4553]
6929	2.98029e-74	1.46614	0.98	0.73	6.61564e-70	0	GPX1		Monocyte	glutathione peroxidase 1 [Source:HGNC Symbol;Acc:HGNC:4553]
6931	1.14147e-47	1.46436	0.667	0.184	2.53382e-43	0	CNPY3		Microglial cell	canopy FGF signaling regulator 3 [Source:HGNC Symbol;Acc:HGNC:11968]
6932	1.14147e-47	1.46436	0.667	0.184	2.53382e-43	0	CNPY3		Monocyte	canopy FGF signaling regulator 3 [Source:HGNC Symbol;Acc:HGNC:11968]
6933	1.14147e-47	1.46436	0.667	0.184	2.53382e-43	0	CNPY3		B cell	canopy FGF signaling regulator 3 [Source:HGNC Symbol;Acc:HGNC:11968]
6936	9.84647e-31	1.46369	0.373	0.081	2.18572e-26	0	SEPT6			septin 6 [Source:HGNC Symbol;Acc:HGNC:15848]
6937	1.43954e-22	1.4634	0.337	0.095	3.19549e-18	0	FCGBP	Secretory cells	Goblet cell	Fc gamma binding protein [Source:HGNC Symbol;Acc:HGNC:13572]
6940	3.0616e-22	1.45909	0.253	0.05	6.79614e-18	0	TLR10	Follicle cells	Memory B cell	toll like receptor 10 [Source:HGNC Symbol;Acc:HGNC:15634]
6941	3.0616e-22	1.45909	0.253	0.05	6.79614e-18	0	TLR10		Microglial cell	toll like receptor 10 [Source:HGNC Symbol;Acc:HGNC:15634]
6942	3.0616e-22	1.45909	0.253	0.05	6.79614e-18	0	TLR10		SLC16A7+ cell	toll like receptor 10 [Source:HGNC Symbol;Acc:HGNC:15634]
6943	3.0616e-22	1.45909	0.253	0.05	6.79614e-18	0	TLR10		CD141+CLEC9A+ dendritic cell	toll like receptor 10 [Source:HGNC Symbol;Acc:HGNC:15634]
6945	3.0616e-22	1.45909	0.253	0.05	6.79614e-18	0	TLR10		B cell	toll like receptor 10 [Source:HGNC Symbol;Acc:HGNC:15634]
6954	1.14325e-24	1.45852	0.267	0.049	2.53778e-20	0	GLA	Pericytes	Paneth cell	galactosidase alpha [Source:HGNC Symbol;Acc:HGNC:4296]
6955	1.8937e-56	1.45769	0.847	0.274	4.20363e-52	0	SLCO2B1	Fibroblasts	Microglial cell	solute carrier organic anion transporter family member 2B1 [Source:HGNC Symbol;Acc:HGNC:10962]
6956	1.8937e-56	1.45769	0.847	0.274	4.20363e-52	0	SLCO2B1		Paneth cell	solute carrier organic anion transporter family member 2B1 [Source:HGNC Symbol;Acc:HGNC:10962]
6957	5.89567e-20	1.45748	0.273	0.067	1.30872e-15	0	SLC25A24			solute carrier family 25 member 24 [Source:HGNC Symbol;Acc:HGNC:20662]
6958	5.88916e-30	1.45742	0.37	0.081	1.30728e-25	0	LST1	Natural killer (NK) cells	Microglial cell	leukocyte specific transcript 1 [Source:HGNC Symbol;Acc:HGNC:14189]
6959	5.88916e-30	1.45742	0.37	0.081	1.30728e-25	0	LST1		Mucosal-associated invariant T cell	leukocyte specific transcript 1 [Source:HGNC Symbol;Acc:HGNC:14189]
6960	5.88916e-30	1.45742	0.37	0.081	1.30728e-25	0	LST1		Paneth cell	leukocyte specific transcript 1 [Source:HGNC Symbol;Acc:HGNC:14189]
6961	5.88916e-30	1.45742	0.37	0.081	1.30728e-25	0	LST1		CD1C-CD141- dendritic cell	leukocyte specific transcript 1 [Source:HGNC Symbol;Acc:HGNC:14189]
6962	5.88916e-30	1.45742	0.37	0.081	1.30728e-25	0	LST1		Monocyte	leukocyte specific transcript 1 [Source:HGNC Symbol;Acc:HGNC:14189]
6965	5.88916e-30	1.45742	0.37	0.081	1.30728e-25	0	LST1		Neutrophil	leukocyte specific transcript 1 [Source:HGNC Symbol;Acc:HGNC:14189]
7039	3.82125e-13	1.45606	0.29	0.108	8.4824e-09	0	S100A9	Granulocytes	Eosinophil	S100 calcium binding protein A9 [Source:HGNC Symbol;Acc:HGNC:10499]
7040	3.82125e-13	1.45606	0.29	0.108	8.4824e-09	0	S100A9		Monocyte derived dendritic cell	S100 calcium binding protein A9 [Source:HGNC Symbol;Acc:HGNC:10499]
7041	3.82125e-13	1.45606	0.29	0.108	8.4824e-09	0	S100A9		Enterocyte progenitor cell	S100 calcium binding protein A9 [Source:HGNC Symbol;Acc:HGNC:10499]
7042	3.82125e-13	1.45606	0.29	0.108	8.4824e-09	0	S100A9		Granulosa cell	S100 calcium binding protein A9 [Source:HGNC Symbol;Acc:HGNC:10499]
7043	3.82125e-13	1.45606	0.29	0.108	8.4824e-09	0	S100A9		CD1C+_B dendritic cell	S100 calcium binding protein A9 [Source:HGNC Symbol;Acc:HGNC:10499]
7044	3.82125e-13	1.45606	0.29	0.108	8.4824e-09	0	S100A9		Monocyte	S100 calcium binding protein A9 [Source:HGNC Symbol;Acc:HGNC:10499]
7045	3.82125e-13	1.45606	0.29	0.108	8.4824e-09	0	S100A9		Plasma cell	S100 calcium binding protein A9 [Source:HGNC Symbol;Acc:HGNC:10499]
7049	3.82125e-13	1.45606	0.29	0.108	8.4824e-09	0	S100A9		Neutrophil	S100 calcium binding protein A9 [Source:HGNC Symbol;Acc:HGNC:10499]
7208	8.14694e-30	1.4552	0.4	0.098	1.80846e-25	0	LINC00963			long intergenic non-protein coding RNA 963 [Source:HGNC Symbol;Acc:HGNC:48716]
7209	4.46704e-37	1.45508	0.443	0.094	9.91594e-33	0	PTPN6		Microglial cell	protein tyrosine phosphatase non-receptor type 6 [Source:HGNC Symbol;Acc:HGNC:9658]
7210	4.46704e-37	1.45508	0.443	0.094	9.91594e-33	0	PTPN6		CD1C-CD141- dendritic cell	protein tyrosine phosphatase non-receptor type 6 [Source:HGNC Symbol;Acc:HGNC:9658]
7211	4.46704e-37	1.45508	0.443	0.094	9.91594e-33	0	PTPN6		Monocyte	protein tyrosine phosphatase non-receptor type 6 [Source:HGNC Symbol;Acc:HGNC:9658]
7212	4.46704e-37	1.45508	0.443	0.094	9.91594e-33	0	PTPN6		B cell	protein tyrosine phosphatase non-receptor type 6 [Source:HGNC Symbol;Acc:HGNC:9658]
7216	3.41256e-61	1.45401	0.74	0.169	7.57519e-57	0	RHBDF2		Microglial cell	rhomboid 5 homolog 2 [Source:HGNC Symbol;Acc:HGNC:20788]
7217	3.41256e-61	1.45401	0.74	0.169	7.57519e-57	0	RHBDF2		Paneth cell	rhomboid 5 homolog 2 [Source:HGNC Symbol;Acc:HGNC:20788]
7218	4.89037e-31	1.4512	0.36	0.074	1.08556e-26	0	MTHFD1L		Ionocyte cell	methylenetetrahydrofolate dehydrogenase (NADP+ dependent) 1 like [Source:HGNC Symbol;Acc:HGNC:21055]
7219	2.38702e-54	1.45104	0.867	0.34	5.29872e-50	0	ZFHX3	Neural cells	Microglial cell	zinc finger homeobox 3 [Source:HGNC Symbol;Acc:HGNC:777]
7220	2.38702e-54	1.45104	0.867	0.34	5.29872e-50	0	ZFHX3		Lake et al.Science.Ex6	zinc finger homeobox 3 [Source:HGNC Symbol;Acc:HGNC:777]
7225	2.84249e-27	1.45088	0.337	0.073	6.30976e-23	0	MR1		SLC16A7+ cell	major histocompatibility complex, class I-related [Source:HGNC Symbol;Acc:HGNC:4975]
7226	3.77117e-49	1.44906	0.63	0.152	8.37123e-45	0	SPI1	Hematopoietic cells	Proerythroblast	Spi-1 proto-oncogene [Source:HGNC Symbol;Acc:HGNC:11241]
7227	3.77117e-49	1.44906	0.63	0.152	8.37123e-45	0	SPI1		Paneth cell	Spi-1 proto-oncogene [Source:HGNC Symbol;Acc:HGNC:11241]
7228	3.77117e-49	1.44906	0.63	0.152	8.37123e-45	0	SPI1		Monocyte	Spi-1 proto-oncogene [Source:HGNC Symbol;Acc:HGNC:11241]
7242	1.18197e-44	1.44894	0.57	0.137	2.62375e-40	0	LY96		Microglial cell	lymphocyte antigen 96 [Source:HGNC Symbol;Acc:HGNC:17156]
7243	2.43632e-21	1.44653	0.343	0.101	5.40814e-17	0	SLC40A1	Myeloid cells	Naive CD4+ T cell	solute carrier family 40 member 1 [Source:HGNC Symbol;Acc:HGNC:10909]
7245	1.12359e-35	1.44526	0.51	0.137	2.49415e-31	0	GAA	Ctec	Microglial cell	alpha glucosidase [Source:HGNC Symbol;Acc:HGNC:4065]
7246	1.12359e-35	1.44526	0.51	0.137	2.49415e-31	0	GAA		Monocyte	alpha glucosidase [Source:HGNC Symbol;Acc:HGNC:4065]
7248	4.00005e-45	1.44155	0.623	0.167	8.87931e-41	0	GIMAP4	CD4 T cells	Microglial cell	GTPase, IMAP family member 4 [Source:HGNC Symbol;Acc:HGNC:21872]
7249	4.00005e-45	1.44155	0.623	0.167	8.87931e-41	0	GIMAP4		MKI67+ progenitor cell	GTPase, IMAP family member 4 [Source:HGNC Symbol;Acc:HGNC:21872]
7250	4.00005e-45	1.44155	0.623	0.167	8.87931e-41	0	GIMAP4		CD1C-CD141- dendritic cell	GTPase, IMAP family member 4 [Source:HGNC Symbol;Acc:HGNC:21872]
7251	4.00005e-45	1.44155	0.623	0.167	8.87931e-41	0	GIMAP4		Monocyte	GTPase, IMAP family member 4 [Source:HGNC Symbol;Acc:HGNC:21872]
7260	6.88157e-44	1.4411	0.56	0.132	1.52757e-39	0	TLR3	Stromal cells	Plasmacytoid dendritic cell	toll like receptor 3 [Source:HGNC Symbol;Acc:HGNC:11849]
7261	6.88157e-44	1.4411	0.56	0.132	1.52757e-39	0	TLR3		Stromal cell	toll like receptor 3 [Source:HGNC Symbol;Acc:HGNC:11849]
7262	2.67766e-43	1.44066	0.48	0.093	5.94386e-39	0	TLR1	Natural killer T (NKT) cells	Basophil	toll like receptor 1 [Source:HGNC Symbol;Acc:HGNC:11847]
7263	2.67766e-43	1.44066	0.48	0.093	5.94386e-39	0	TLR1		Memory B cell	toll like receptor 1 [Source:HGNC Symbol;Acc:HGNC:11847]
7264	2.67766e-43	1.44066	0.48	0.093	5.94386e-39	0	TLR1		Neutrophil	toll like receptor 1 [Source:HGNC Symbol;Acc:HGNC:11847]
7265	2.67766e-43	1.44066	0.48	0.093	5.94386e-39	0	TLR1		Stromal cell	toll like receptor 1 [Source:HGNC Symbol;Acc:HGNC:11847]
7270	3.92772e-50	1.44065	0.847	0.336	8.71875e-46	0	ADORA3	M.myeloid		adenosine A3 receptor [Source:HGNC Symbol;Acc:HGNC:268]
7273	1.14764e-21	1.44053	0.333	0.093	2.54752e-17	0	NFIL3	Lymphocyte cells	Natural killer cell	nuclear factor, interleukin 3 regulated [Source:HGNC Symbol;Acc:HGNC:7787]
7274	1.14764e-21	1.44053	0.333	0.093	2.54752e-17	0	NFIL3		Osteoblast	nuclear factor, interleukin 3 regulated [Source:HGNC Symbol;Acc:HGNC:7787]
7275	1.04914e-29	1.43859	0.367	0.08	2.32888e-25	0	TNFSF10	Mast cells	CD8+ cytotoxic T cell	TNF superfamily member 10 [Source:HGNC Symbol;Acc:HGNC:11925]
7276	1.04914e-29	1.43859	0.367	0.08	2.32888e-25	0	TNFSF10		M2 macrophage	TNF superfamily member 10 [Source:HGNC Symbol;Acc:HGNC:11925]
7277	1.04914e-29	1.43859	0.367	0.08	2.32888e-25	0	TNFSF10		CD1C-CD141- dendritic cell	TNF superfamily member 10 [Source:HGNC Symbol;Acc:HGNC:11925]
7279	1.06062e-65	1.43663	0.917	0.339	2.35436e-61	0	APBB1IP	Oligodendrocytes	Microglial cell	amyloid beta precursor protein binding family B member 1 interacting protein [Source:HGNC Symbol;Acc:HGNC:17379]
7281	1.74182e-34	1.43489	0.397	0.08	3.86649e-30	0	EPSTI1	T cells	Exhausted CD8+ T cell	epithelial stromal interaction 1 [Source:HGNC Symbol;Acc:HGNC:16465]
7282	1.74182e-34	1.43489	0.397	0.08	3.86649e-30	0	EPSTI1		Regulatory T (Treg) cell	epithelial stromal interaction 1 [Source:HGNC Symbol;Acc:HGNC:16465]
7283	1.74182e-34	1.43489	0.397	0.08	3.86649e-30	0	EPSTI1		Exhausted CD4+ T cell	epithelial stromal interaction 1 [Source:HGNC Symbol;Acc:HGNC:16465]
7284	4.26539e-31	1.43327	0.537	0.178	9.46832e-27	0	DSE		CD141+CLEC9A+ dendritic cell	dermatan sulfate epimerase [Source:HGNC Symbol;Acc:HGNC:21144]
7285	4.26539e-31	1.43327	0.537	0.178	9.46832e-27	0	DSE		Monocyte	dermatan sulfate epimerase [Source:HGNC Symbol;Acc:HGNC:21144]
7288	4.08587e-19	1.43321	0.257	0.062	9.06982e-15	0	MAML3			mastermind like transcriptional coactivator 3 [Source:HGNC Symbol;Acc:HGNC:16272]
7289	1.86077e-22	1.43256	0.267	0.056	4.13055e-18	0	RGS18	Megakaryocytes		regulator of G protein signaling 18 [Source:HGNC Symbol;Acc:HGNC:14261]
7291	6.15218e-47	1.43169	0.657	0.18	1.36566e-42	0	SFMBT2		Microglial cell	Scm like with four mbt domains 2 [Source:HGNC Symbol;Acc:HGNC:20256]
7292	6.15218e-47	1.43169	0.657	0.18	1.36566e-42	0	SFMBT2		Paneth cell	Scm like with four mbt domains 2 [Source:HGNC Symbol;Acc:HGNC:20256]
7293	6.15218e-47	1.43169	0.657	0.18	1.36566e-42	0	SFMBT2		Lake et al.Science.Ex8	Scm like with four mbt domains 2 [Source:HGNC Symbol;Acc:HGNC:20256]
7295	8.48472e-52	1.43112	0.92	0.535	1.88344e-47	0	JUNB	Monocytes	Circulating fetal cell	JunB proto-oncogene, AP-1 transcription factor subunit [Source:HGNC Symbol;Acc:HGNC:6205]
7296	8.48472e-52	1.43112	0.92	0.535	1.88344e-47	0	JUNB		Astrocyte	JunB proto-oncogene, AP-1 transcription factor subunit [Source:HGNC Symbol;Acc:HGNC:6205]
7297	8.48472e-52	1.43112	0.92	0.535	1.88344e-47	0	JUNB		Microglial cell	JunB proto-oncogene, AP-1 transcription factor subunit [Source:HGNC Symbol;Acc:HGNC:6205]
7298	8.48472e-52	1.43112	0.92	0.535	1.88344e-47	0	JUNB		Multilymphoid progenitor cell	JunB proto-oncogene, AP-1 transcription factor subunit [Source:HGNC Symbol;Acc:HGNC:6205]
7325	2.12057e-31	1.4309	0.387	0.084	4.70723e-27	0	NCF2		Paneth cell	neutrophil cytosolic factor 2 [Source:HGNC Symbol;Acc:HGNC:7661]
7326	2.12057e-31	1.4309	0.387	0.084	4.70723e-27	0	NCF2		CD1C-CD141- dendritic cell	neutrophil cytosolic factor 2 [Source:HGNC Symbol;Acc:HGNC:7661]
7327	2.12057e-31	1.4309	0.387	0.084	4.70723e-27	0	NCF2		Monocyte	neutrophil cytosolic factor 2 [Source:HGNC Symbol;Acc:HGNC:7661]
7330	8.59602e-25	1.42836	0.36	0.095	1.90814e-20	0	SNORD3A			small nucleolar RNA, C/D box 3A [Source:HGNC Symbol;Acc:HGNC:33189]
7331	3.26791e-22	1.4229	0.267	0.057	7.2541e-18	0	DUSP2	B cells	Paneth cell	dual specificity phosphatase 2 [Source:HGNC Symbol;Acc:HGNC:3068]
7332	3.26791e-22	1.4229	0.267	0.057	7.2541e-18	0	DUSP2		Multilymphoid progenitor cell	dual specificity phosphatase 2 [Source:HGNC Symbol;Acc:HGNC:3068]
7333	3.26791e-22	1.4229	0.267	0.057	7.2541e-18	0	DUSP2		CD141+CLEC9A+ dendritic cell	dual specificity phosphatase 2 [Source:HGNC Symbol;Acc:HGNC:3068]
7356	7.73186e-72	1.42235	0.98	0.448	1.71632e-67	0	PTPRC	Progenitor cells	Periosteum-derived progenitor cell	protein tyrosine phosphatase receptor type C [Source:HGNC Symbol;Acc:HGNC:9666]
7357	7.73186e-72	1.42235	0.98	0.448	1.71632e-67	0	PTPRC		Hepatoblast	protein tyrosine phosphatase receptor type C [Source:HGNC Symbol;Acc:HGNC:9666]
7358	7.73186e-72	1.42235	0.98	0.448	1.71632e-67	0	PTPRC		Mesenchymal cell	protein tyrosine phosphatase receptor type C [Source:HGNC Symbol;Acc:HGNC:9666]
7359	7.73186e-72	1.42235	0.98	0.448	1.71632e-67	0	PTPRC		Myogenic endothelial cell	protein tyrosine phosphatase receptor type C [Source:HGNC Symbol;Acc:HGNC:9666]
7360	7.73186e-72	1.42235	0.98	0.448	1.71632e-67	0	PTPRC		Adventitial cell	protein tyrosine phosphatase receptor type C [Source:HGNC Symbol;Acc:HGNC:9666]
7361	7.73186e-72	1.42235	0.98	0.448	1.71632e-67	0	PTPRC		Effector CD4+ memory T (Tem) cell	protein tyrosine phosphatase receptor type C [Source:HGNC Symbol;Acc:HGNC:9666]
7362	7.73186e-72	1.42235	0.98	0.448	1.71632e-67	0	PTPRC		Granulocyte	protein tyrosine phosphatase receptor type C [Source:HGNC Symbol;Acc:HGNC:9666]
7363	7.73186e-72	1.42235	0.98	0.448	1.71632e-67	0	PTPRC		Endometrial stem cell	protein tyrosine phosphatase receptor type C [Source:HGNC Symbol;Acc:HGNC:9666]
7364	7.73186e-72	1.42235	0.98	0.448	1.71632e-67	0	PTPRC		Oviduct-derived stem cell	protein tyrosine phosphatase receptor type C [Source:HGNC Symbol;Acc:HGNC:9666]
7365	7.73186e-72	1.42235	0.98	0.448	1.71632e-67	0	PTPRC		Circulating precursor cell	protein tyrosine phosphatase receptor type C [Source:HGNC Symbol;Acc:HGNC:9666]
7366	7.73186e-72	1.42235	0.98	0.448	1.71632e-67	0	PTPRC		Lymphocyte	protein tyrosine phosphatase receptor type C [Source:HGNC Symbol;Acc:HGNC:9666]
7367	7.73186e-72	1.42235	0.98	0.448	1.71632e-67	0	PTPRC		Epithelial cell	protein tyrosine phosphatase receptor type C [Source:HGNC Symbol;Acc:HGNC:9666]
7368	7.73186e-72	1.42235	0.98	0.448	1.71632e-67	0	PTPRC		Multipotent stem cell	protein tyrosine phosphatase receptor type C [Source:HGNC Symbol;Acc:HGNC:9666]
7369	7.73186e-72	1.42235	0.98	0.448	1.71632e-67	0	PTPRC		Central nervous system stem cell	protein tyrosine phosphatase receptor type C [Source:HGNC Symbol;Acc:HGNC:9666]
7370	7.73186e-72	1.42235	0.98	0.448	1.71632e-67	0	PTPRC		CD4-CD28+ T cell	protein tyrosine phosphatase receptor type C [Source:HGNC Symbol;Acc:HGNC:9666]
7371	7.73186e-72	1.42235	0.98	0.448	1.71632e-67	0	PTPRC		CD4-CD28- T cell	protein tyrosine phosphatase receptor type C [Source:HGNC Symbol;Acc:HGNC:9666]
7372	7.73186e-72	1.42235	0.98	0.448	1.71632e-67	0	PTPRC		Dedifferentiation adipocyte	protein tyrosine phosphatase receptor type C [Source:HGNC Symbol;Acc:HGNC:9666]
7373	7.73186e-72	1.42235	0.98	0.448	1.71632e-67	0	PTPRC		Adipose-derived stromal cell	protein tyrosine phosphatase receptor type C [Source:HGNC Symbol;Acc:HGNC:9666]
7374	7.73186e-72	1.42235	0.98	0.448	1.71632e-67	0	PTPRC		Effector T cell	protein tyrosine phosphatase receptor type C [Source:HGNC Symbol;Acc:HGNC:9666]
7375	7.73186e-72	1.42235	0.98	0.448	1.71632e-67	0	PTPRC		Cortical thymus epithelial cell	protein tyrosine phosphatase receptor type C [Source:HGNC Symbol;Acc:HGNC:9666]
7376	7.73186e-72	1.42235	0.98	0.448	1.71632e-67	0	PTPRC		Medullary thymus epithelial cell	protein tyrosine phosphatase receptor type C [Source:HGNC Symbol;Acc:HGNC:9666]
7377	7.73186e-72	1.42235	0.98	0.448	1.71632e-67	0	PTPRC		Neutrophil	protein tyrosine phosphatase receptor type C [Source:HGNC Symbol;Acc:HGNC:9666]
7378	7.73186e-72	1.42235	0.98	0.448	1.71632e-67	0	PTPRC		Cancer cell	protein tyrosine phosphatase receptor type C [Source:HGNC Symbol;Acc:HGNC:9666]
7379	7.73186e-72	1.42235	0.98	0.448	1.71632e-67	0	PTPRC		Hematopoietic precursor cell	protein tyrosine phosphatase receptor type C [Source:HGNC Symbol;Acc:HGNC:9666]
7380	7.73186e-72	1.42235	0.98	0.448	1.71632e-67	0	PTPRC		Bone marrow stem cell	protein tyrosine phosphatase receptor type C [Source:HGNC Symbol;Acc:HGNC:9666]
7381	7.73186e-72	1.42235	0.98	0.448	1.71632e-67	0	PTPRC		Naive CD4+ T cell	protein tyrosine phosphatase receptor type C [Source:HGNC Symbol;Acc:HGNC:9666]
7382	7.73186e-72	1.42235	0.98	0.448	1.71632e-67	0	PTPRC		Thymic emigrant cell	protein tyrosine phosphatase receptor type C [Source:HGNC Symbol;Acc:HGNC:9666]
7383	7.73186e-72	1.42235	0.98	0.448	1.71632e-67	0	PTPRC		T1 (Transitional) B cell	protein tyrosine phosphatase receptor type C [Source:HGNC Symbol;Acc:HGNC:9666]
7384	7.73186e-72	1.42235	0.98	0.448	1.71632e-67	0	PTPRC		T2 (Transitional) B cell	protein tyrosine phosphatase receptor type C [Source:HGNC Symbol;Acc:HGNC:9666]
7385	7.73186e-72	1.42235	0.98	0.448	1.71632e-67	0	PTPRC		Dendritic cell progenitor	protein tyrosine phosphatase receptor type C [Source:HGNC Symbol;Acc:HGNC:9666]
7386	7.73186e-72	1.42235	0.98	0.448	1.71632e-67	0	PTPRC		Periodontal ligament stem cell	protein tyrosine phosphatase receptor type C [Source:HGNC Symbol;Acc:HGNC:9666]
7387	7.73186e-72	1.42235	0.98	0.448	1.71632e-67	0	PTPRC		Lymphoid-primed multipotent progenitor	protein tyrosine phosphatase receptor type C [Source:HGNC Symbol;Acc:HGNC:9666]
7388	7.73186e-72	1.42235	0.98	0.448	1.71632e-67	0	PTPRC		Unrestricted somatic stem cell	protein tyrosine phosphatase receptor type C [Source:HGNC Symbol;Acc:HGNC:9666]
7389	7.73186e-72	1.42235	0.98	0.448	1.71632e-67	0	PTPRC		Transitional B cell	protein tyrosine phosphatase receptor type C [Source:HGNC Symbol;Acc:HGNC:9666]
7390	7.73186e-72	1.42235	0.98	0.448	1.71632e-67	0	PTPRC		Stromal cell	protein tyrosine phosphatase receptor type C [Source:HGNC Symbol;Acc:HGNC:9666]
7391	7.73186e-72	1.42235	0.98	0.448	1.71632e-67	0	PTPRC		CD4+ T helper cell	protein tyrosine phosphatase receptor type C [Source:HGNC Symbol;Acc:HGNC:9666]
7392	7.73186e-72	1.42235	0.98	0.448	1.71632e-67	0	PTPRC		CD4+CD25+ regulatory T cell	protein tyrosine phosphatase receptor type C [Source:HGNC Symbol;Acc:HGNC:9666]
7393	7.73186e-72	1.42235	0.98	0.448	1.71632e-67	0	PTPRC		Common lymphoid progenitor	protein tyrosine phosphatase receptor type C [Source:HGNC Symbol;Acc:HGNC:9666]
7394	7.73186e-72	1.42235	0.98	0.448	1.71632e-67	0	PTPRC		Common myeloid progenitor	protein tyrosine phosphatase receptor type C [Source:HGNC Symbol;Acc:HGNC:9666]
7395	7.73186e-72	1.42235	0.98	0.448	1.71632e-67	0	PTPRC		Endothelial stem cell	protein tyrosine phosphatase receptor type C [Source:HGNC Symbol;Acc:HGNC:9666]
7396	7.73186e-72	1.42235	0.98	0.448	1.71632e-67	0	PTPRC		Eosinophil	protein tyrosine phosphatase receptor type C [Source:HGNC Symbol;Acc:HGNC:9666]
7397	7.73186e-72	1.42235	0.98	0.448	1.71632e-67	0	PTPRC		Follicular B cell	protein tyrosine phosphatase receptor type C [Source:HGNC Symbol;Acc:HGNC:9666]
7398	7.73186e-72	1.42235	0.98	0.448	1.71632e-67	0	PTPRC		Germinal center B cell	protein tyrosine phosphatase receptor type C [Source:HGNC Symbol;Acc:HGNC:9666]
7399	7.73186e-72	1.42235	0.98	0.448	1.71632e-67	0	PTPRC		Glial cell	protein tyrosine phosphatase receptor type C [Source:HGNC Symbol;Acc:HGNC:9666]
7400	7.73186e-72	1.42235	0.98	0.448	1.71632e-67	0	PTPRC		Marginal zone B cell	protein tyrosine phosphatase receptor type C [Source:HGNC Symbol;Acc:HGNC:9666]
7401	7.73186e-72	1.42235	0.98	0.448	1.71632e-67	0	PTPRC		Mast cell	protein tyrosine phosphatase receptor type C [Source:HGNC Symbol;Acc:HGNC:9666]
7402	7.73186e-72	1.42235	0.98	0.448	1.71632e-67	0	PTPRC		Multipotent progenitor cell	protein tyrosine phosphatase receptor type C [Source:HGNC Symbol;Acc:HGNC:9666]
7403	7.73186e-72	1.42235	0.98	0.448	1.71632e-67	0	PTPRC		Naive regulatory T (Treg) cell	protein tyrosine phosphatase receptor type C [Source:HGNC Symbol;Acc:HGNC:9666]
7404	7.73186e-72	1.42235	0.98	0.448	1.71632e-67	0	PTPRC		Natural killer T (NKT) cell	protein tyrosine phosphatase receptor type C [Source:HGNC Symbol;Acc:HGNC:9666]
7405	7.73186e-72	1.42235	0.98	0.448	1.71632e-67	0	PTPRC		Plasmacytoid dendritic cell	protein tyrosine phosphatase receptor type C [Source:HGNC Symbol;Acc:HGNC:9666]
7406	7.73186e-72	1.42235	0.98	0.448	1.71632e-67	0	PTPRC		Specialist antigen presenting cell	protein tyrosine phosphatase receptor type C [Source:HGNC Symbol;Acc:HGNC:9666]
7407	7.73186e-72	1.42235	0.98	0.448	1.71632e-67	0	PTPRC		Paneth cell	protein tyrosine phosphatase receptor type C [Source:HGNC Symbol;Acc:HGNC:9666]
7408	7.73186e-72	1.42235	0.98	0.448	1.71632e-67	0	PTPRC		CD1C-CD141- dendritic cell	protein tyrosine phosphatase receptor type C [Source:HGNC Symbol;Acc:HGNC:9666]
7410	7.73186e-72	1.42235	0.98	0.448	1.71632e-67	0	PTPRC		Monocyte	protein tyrosine phosphatase receptor type C [Source:HGNC Symbol;Acc:HGNC:9666]
8511	1.52655e-28	1.41947	0.297	0.052	3.38864e-24	0	ARHGAP4		Microglial cell	Rho GTPase activating protein 4 [Source:HGNC Symbol;Acc:HGNC:674]
8512	1.52655e-28	1.41947	0.297	0.052	3.38864e-24	0	ARHGAP4		Secretory progenitor cell	Rho GTPase activating protein 4 [Source:HGNC Symbol;Acc:HGNC:674]
8513	1.52655e-28	1.41947	0.297	0.052	3.38864e-24	0	ARHGAP4		Multilymphoid progenitor cell	Rho GTPase activating protein 4 [Source:HGNC Symbol;Acc:HGNC:674]
8515	5.08553e-41	1.41508	0.653	0.211	1.12889e-36	0	AKR1B1	Mtec(iv)	Ionocyte cell	aldo-keto reductase family 1 member B [Source:HGNC Symbol;Acc:HGNC:381]
8516	8.93409e-37	1.41335	0.527	0.136	1.98319e-32	0	FAM129A	Muscle cells	Acinar cell
8517	8.93409e-37	1.41335	0.527	0.136	1.98319e-32	0	FAM129A		Granulocyte-monocyte progenitor
8518	8.93409e-37	1.41335	0.527	0.136	1.98319e-32	0	FAM129A		AXL+SIGLEC6+ dendritic cell
8526	9.62833e-39	1.41045	0.543	0.141	2.1373e-34	0	OLFML3	Microglia cells	Microglial cell	olfactomedin like 3 [Source:HGNC Symbol;Acc:HGNC:24956]
8529	8.7152e-45	1.41004	0.66	0.185	1.9346e-40	0	CD302		Dendritic cell	CD302 molecule [Source:HGNC Symbol;Acc:HGNC:30843]
8530	8.7152e-45	1.41004	0.66	0.185	1.9346e-40	0	CD302		Monocyte	CD302 molecule [Source:HGNC Symbol;Acc:HGNC:30843]
8532	1.07352e-39	1.40915	0.84	0.399	2.38301e-35	0	ELL2	Oligodendrocytes	Alpha cell	elongation factor for RNA polymerase II 2 [Source:HGNC Symbol;Acc:HGNC:17064]
8533	4.79455e-79	1.4091	0.997	0.981	1.06429e-74	0	APOE	Erythrocytes	Cytotoxic T cell	apolipoprotein E [Source:HGNC Symbol;Acc:HGNC:613]
8534	4.79455e-79	1.4091	0.997	0.981	1.06429e-74	0	APOE		Megakaryocyte erythroid cell	apolipoprotein E [Source:HGNC Symbol;Acc:HGNC:613]
8535	4.79455e-79	1.4091	0.997	0.981	1.06429e-74	0	APOE		Myeloid cell	apolipoprotein E [Source:HGNC Symbol;Acc:HGNC:613]
8536	4.79455e-79	1.4091	0.997	0.981	1.06429e-74	0	APOE		T cell	apolipoprotein E [Source:HGNC Symbol;Acc:HGNC:613]
8537	4.79455e-79	1.4091	0.997	0.981	1.06429e-74	0	APOE		T helper cell	apolipoprotein E [Source:HGNC Symbol;Acc:HGNC:613]
8538	4.79455e-79	1.4091	0.997	0.981	1.06429e-74	0	APOE		Microglial cell	apolipoprotein E [Source:HGNC Symbol;Acc:HGNC:613]
8539	4.79455e-79	1.4091	0.997	0.981	1.06429e-74	0	APOE		Secretory progenitor cell	apolipoprotein E [Source:HGNC Symbol;Acc:HGNC:613]
8722	3.37983e-34	1.40856	0.42	0.092	7.50255e-30	0	ALPK1		SLC16A7+ cell	alpha kinase 1 [Source:HGNC Symbol;Acc:HGNC:20917]
8723	3.21637e-50	1.40548	0.647	0.158	7.1397e-46	0	TFEC		Microglial cell	transcription factor EC [Source:HGNC Symbol;Acc:HGNC:11754]
8724	3.21637e-50	1.40548	0.647	0.158	7.1397e-46	0	TFEC		Paneth cell	transcription factor EC [Source:HGNC Symbol;Acc:HGNC:11754]
8725	3.2315e-24	1.40498	0.277	0.055	7.17328e-20	0	SLC29A1		Microglial cell	solute carrier family 29 member 1 (Augustine blood group) [Source:HGNC Symbol;Acc:HGNC:11003]
8726	3.2315e-24	1.40498	0.277	0.055	7.17328e-20	0	SLC29A1		Ionocyte cell	solute carrier family 29 member 1 (Augustine blood group) [Source:HGNC Symbol;Acc:HGNC:11003]
8727	3.72953e-49	1.40461	0.75	0.24	8.27882e-45	0	FRMD4A		Microglial cell	FERM domain containing 4A [Source:HGNC Symbol;Acc:HGNC:25491]
8728	5.36225e-29	1.40363	0.673	0.298	1.19031e-24	0	DDX3Y		SLC16A7+ cell	DEAD-box helicase 3 Y-linked [Source:HGNC Symbol;Acc:HGNC:2699]
8729	9.2076e-47	1.40204	0.677	0.192	2.0439e-42	0	TSPAN14	Monocytes	Ionocyte cell	tetraspanin 14 [Source:HGNC Symbol;Acc:HGNC:23303]
8730	9.2076e-47	1.40204	0.677	0.192	2.0439e-42	0	TSPAN14		CD1C-CD141- dendritic cell	tetraspanin 14 [Source:HGNC Symbol;Acc:HGNC:23303]
8732	1.94699e-23	1.40049	0.337	0.087	4.32193e-19	0	ABCC4	Endothelial cells	Oocyte	ATP binding cassette subfamily C member 4 [Source:HGNC Symbol;Acc:HGNC:55]
8734	3.49361e-31	1.39598	0.383	0.083	7.75511e-27	0	NFATC2	T cells	Multilymphoid progenitor cell	nuclear factor of activated T cells 2 [Source:HGNC Symbol;Acc:HGNC:7776]
8738	9.74055e-23	1.39331	0.28	0.061	2.16221e-18	0	SUSD3			sushi domain containing 3 [Source:HGNC Symbol;Acc:HGNC:28391]
8739	5.73214e-27	1.38963	0.337	0.074	1.27242e-22	0	RIN3	CD8 T cells	Exhausted CD8+ T cell	Ras and Rab interactor 3 [Source:HGNC Symbol;Acc:HGNC:18751]
8740	5.73214e-27	1.38963	0.337	0.074	1.27242e-22	0	RIN3		Monocyte	Ras and Rab interactor 3 [Source:HGNC Symbol;Acc:HGNC:18751]
8742	4.14869e-39	1.38827	0.603	0.177	9.20926e-35	0	BASP1	Midbrain_hindbrain	Trophectoderm cell	brain abundant membrane attached signal protein 1 [Source:HGNC Symbol;Acc:HGNC:957]
8743	4.14869e-39	1.38827	0.603	0.177	9.20926e-35	0	BASP1		Ciliated cell	brain abundant membrane attached signal protein 1 [Source:HGNC Symbol;Acc:HGNC:957]
8744	4.14869e-39	1.38827	0.603	0.177	9.20926e-35	0	BASP1		Ciliated epithelial cell	brain abundant membrane attached signal protein 1 [Source:HGNC Symbol;Acc:HGNC:957]
8745	4.14869e-39	1.38827	0.603	0.177	9.20926e-35	0	BASP1		DCLK1+ progenitor cell	brain abundant membrane attached signal protein 1 [Source:HGNC Symbol;Acc:HGNC:957]
8746	4.14869e-39	1.38827	0.603	0.177	9.20926e-35	0	BASP1		Multilymphoid progenitor cell	brain abundant membrane attached signal protein 1 [Source:HGNC Symbol;Acc:HGNC:957]
8747	4.14869e-39	1.38827	0.603	0.177	9.20926e-35	0	BASP1		Monocyte	brain abundant membrane attached signal protein 1 [Source:HGNC Symbol;Acc:HGNC:957]
8748	4.14869e-39	1.38827	0.603	0.177	9.20926e-35	0	BASP1		Neutrophil	brain abundant membrane attached signal protein 1 [Source:HGNC Symbol;Acc:HGNC:957]
8749	4.14869e-39	1.38827	0.603	0.177	9.20926e-35	0	BASP1		B cell	brain abundant membrane attached signal protein 1 [Source:HGNC Symbol;Acc:HGNC:957]
8766	6.80924e-49	1.38435	0.7	0.201	1.51152e-44	0	CREG1	Erythrocytes	Microglial cell	cellular repressor of E1A stimulated genes 1 [Source:HGNC Symbol;Acc:HGNC:2351]
8767	6.80924e-49	1.38435	0.7	0.201	1.51152e-44	0	CREG1		Paneth cell	cellular repressor of E1A stimulated genes 1 [Source:HGNC Symbol;Acc:HGNC:2351]
8768	8.3423e-43	1.38287	0.767	0.29	1.85182e-38	0	ATP1B3		Basal cell	ATPase Na+/K+ transporting subunit beta 3 [Source:HGNC Symbol;Acc:HGNC:806]
8769	8.3423e-43	1.38287	0.767	0.29	1.85182e-38	0	ATP1B3		Enterocyte progenitor cell	ATPase Na+/K+ transporting subunit beta 3 [Source:HGNC Symbol;Acc:HGNC:806]
8770	8.3423e-43	1.38287	0.767	0.29	1.85182e-38	0	ATP1B3		Paneth cell	ATPase Na+/K+ transporting subunit beta 3 [Source:HGNC Symbol;Acc:HGNC:806]
8771	8.3423e-43	1.38287	0.767	0.29	1.85182e-38	0	ATP1B3		CD1C-CD141- dendritic cell	ATPase Na+/K+ transporting subunit beta 3 [Source:HGNC Symbol;Acc:HGNC:806]
8772	8.3423e-43	1.38287	0.767	0.29	1.85182e-38	0	ATP1B3		Morula cell (Blastomere)	ATPase Na+/K+ transporting subunit beta 3 [Source:HGNC Symbol;Acc:HGNC:806]
8782	3.00388e-23	1.38269	0.543	0.222	6.66802e-19	0	LPL	Macrophages	Astrocyte	lipoprotein lipase [Source:HGNC Symbol;Acc:HGNC:6677]
8783	8.16978e-27	1.38021	0.323	0.07	1.81353e-22	0	LRMP	Goblet cells	Microglial cell
8784	8.16978e-27	1.38021	0.323	0.07	1.81353e-22	0	LRMP		Brush cell (Tuft cell)
8785	8.16978e-27	1.38021	0.323	0.07	1.81353e-22	0	LRMP		Neuroendocrine cell
8786	8.16978e-27	1.38021	0.323	0.07	1.81353e-22	0	LRMP		B cell
8787	8.16978e-27	1.38021	0.323	0.07	1.81353e-22	0	LRMP		Oocyte
8804	1.1382e-46	1.37866	0.81	0.303	2.52657e-42	0	CAPG	T cells	Epiblast cell	capping actin protein, gelsolin like [Source:HGNC Symbol;Acc:HGNC:1474]
8805	1.1382e-46	1.37866	0.81	0.303	2.52657e-42	0	CAPG		T helper cell	capping actin protein, gelsolin like [Source:HGNC Symbol;Acc:HGNC:1474]
8806	1.1382e-46	1.37866	0.81	0.303	2.52657e-42	0	CAPG		Basal cell	capping actin protein, gelsolin like [Source:HGNC Symbol;Acc:HGNC:1474]
8807	1.1382e-46	1.37866	0.81	0.303	2.52657e-42	0	CAPG		Monocyte	capping actin protein, gelsolin like [Source:HGNC Symbol;Acc:HGNC:1474]
8808	1.1382e-46	1.37866	0.81	0.303	2.52657e-42	0	CAPG		B cell	capping actin protein, gelsolin like [Source:HGNC Symbol;Acc:HGNC:1474]
8809	1.1382e-46	1.37866	0.81	0.303	2.52657e-42	0	CAPG		Mast cell	capping actin protein, gelsolin like [Source:HGNC Symbol;Acc:HGNC:1474]
8840	1.89111e-56	1.37864	0.733	0.186	4.19788e-52	0	LYN	Kupffer cells	Astrocyte	LYN proto-oncogene, Src family tyrosine kinase [Source:HGNC Symbol;Acc:HGNC:6735]
8841	1.89111e-56	1.37864	0.733	0.186	4.19788e-52	0	LYN		Microglial cell	LYN proto-oncogene, Src family tyrosine kinase [Source:HGNC Symbol;Acc:HGNC:6735]
8842	1.89111e-56	1.37864	0.733	0.186	4.19788e-52	0	LYN		Paneth cell	LYN proto-oncogene, Src family tyrosine kinase [Source:HGNC Symbol;Acc:HGNC:6735]
8843	1.89111e-56	1.37864	0.733	0.186	4.19788e-52	0	LYN		CD1C-CD141- dendritic cell	LYN proto-oncogene, Src family tyrosine kinase [Source:HGNC Symbol;Acc:HGNC:6735]
8844	1.89111e-56	1.37864	0.733	0.186	4.19788e-52	0	LYN		Monocyte	LYN proto-oncogene, Src family tyrosine kinase [Source:HGNC Symbol;Acc:HGNC:6735]
8845	1.89111e-56	1.37864	0.733	0.186	4.19788e-52	0	LYN		B cell	LYN proto-oncogene, Src family tyrosine kinase [Source:HGNC Symbol;Acc:HGNC:6735]
8858	4.71823e-44	1.37344	0.76	0.26	1.04735e-39	0	LRRFIP1		Trophectoderm cell	LRR binding FLII interacting protein 1 [Source:HGNC Symbol;Acc:HGNC:6702]
8859	4.71823e-44	1.37344	0.76	0.26	1.04735e-39	0	LRRFIP1		Monocyte	LRR binding FLII interacting protein 1 [Source:HGNC Symbol;Acc:HGNC:6702]
8861	3.23157e-44	1.36732	0.807	0.315	7.17345e-40	0	MIS18BP1	Dendritic cells	Neural progenitor cell	MIS18 binding protein 1 [Source:HGNC Symbol;Acc:HGNC:20190]
8862	3.23157e-44	1.36732	0.807	0.315	7.17345e-40	0	MIS18BP1		Microglial cell	MIS18 binding protein 1 [Source:HGNC Symbol;Acc:HGNC:20190]
8863	3.23157e-44	1.36732	0.807	0.315	7.17345e-40	0	MIS18BP1		Exhausted CD8+ T cell	MIS18 binding protein 1 [Source:HGNC Symbol;Acc:HGNC:20190]
8864	1.64943e-28	1.36556	0.37	0.084	3.66141e-24	0	HCK	Goblet cells	Microglial cell	HCK proto-oncogene, Src family tyrosine kinase [Source:HGNC Symbol;Acc:HGNC:4840]
8865	1.64943e-28	1.36556	0.37	0.084	3.66141e-24	0	HCK		Paneth cell	HCK proto-oncogene, Src family tyrosine kinase [Source:HGNC Symbol;Acc:HGNC:4840]
8866	1.64943e-28	1.36556	0.37	0.084	3.66141e-24	0	HCK		CD1C-CD141- dendritic cell	HCK proto-oncogene, Src family tyrosine kinase [Source:HGNC Symbol;Acc:HGNC:4840]
8867	1.64943e-28	1.36556	0.37	0.084	3.66141e-24	0	HCK		Monocyte	HCK proto-oncogene, Src family tyrosine kinase [Source:HGNC Symbol;Acc:HGNC:4840]
8882	5.96681e-28	1.36532	0.333	0.07	1.32451e-23	0	CD300A	I.immune	Microglial cell	CD300a molecule [Source:HGNC Symbol;Acc:HGNC:19319]
8883	5.96681e-28	1.36532	0.333	0.07	1.32451e-23	0	CD300A		Effector CD8+ memory T (Tem) cell	CD300a molecule [Source:HGNC Symbol;Acc:HGNC:19319]
8884	5.96681e-28	1.36532	0.333	0.07	1.32451e-23	0	CD300A		CD4+ cytotoxic T cell	CD300a molecule [Source:HGNC Symbol;Acc:HGNC:19319]
8885	5.96681e-28	1.36532	0.333	0.07	1.32451e-23	0	CD300A		Paneth cell	CD300a molecule [Source:HGNC Symbol;Acc:HGNC:19319]
8886	5.96681e-28	1.36532	0.333	0.07	1.32451e-23	0	CD300A		CD1C-CD141- dendritic cell	CD300a molecule [Source:HGNC Symbol;Acc:HGNC:19319]
8888	5.64067e-45	1.36453	0.607	0.152	1.25211e-40	0	MGST2	Lymph	Microglial cell	microsomal glutathione S-transferase 2 [Source:HGNC Symbol;Acc:HGNC:7063]
8889	1.9397e-49	1.36321	0.8	0.265	4.30574e-45	0	PPT1		Trophectoderm cell	palmitoyl-protein thioesterase 1 [Source:HGNC Symbol;Acc:HGNC:9325]
8890	1.9397e-49	1.36321	0.8	0.265	4.30574e-45	0	PPT1		Microglial cell	palmitoyl-protein thioesterase 1 [Source:HGNC Symbol;Acc:HGNC:9325]
8891	1.9397e-49	1.36321	0.8	0.265	4.30574e-45	0	PPT1		Monocyte	palmitoyl-protein thioesterase 1 [Source:HGNC Symbol;Acc:HGNC:9325]
8893	9.60877e-33	1.36281	0.377	0.077	2.13296e-28	0	THEMIS2		Monocyte	thymocyte selection associated family member 2 [Source:HGNC Symbol;Acc:HGNC:16839]
8895	9.40261e-52	1.3623	0.693	0.183	2.08719e-47	0	ARHGAP24	Oligodendrocytes	Multilymphoid progenitor cell	Rho GTPase activating protein 24 [Source:HGNC Symbol;Acc:HGNC:25361]
8897	9.40261e-52	1.3623	0.693	0.183	2.08719e-47	0	ARHGAP24		B cell	Rho GTPase activating protein 24 [Source:HGNC Symbol;Acc:HGNC:25361]
8899	4.56325e-29	1.36128	0.337	0.068	1.01295e-24	0	HPGDS	Epithelial cells	Microglial cell	hematopoietic prostaglandin D synthase [Source:HGNC Symbol;Acc:HGNC:17890]
8900	4.56325e-29	1.36128	0.337	0.068	1.01295e-24	0	HPGDS		Paneth cell	hematopoietic prostaglandin D synthase [Source:HGNC Symbol;Acc:HGNC:17890]
8901	4.56325e-29	1.36128	0.337	0.068	1.01295e-24	0	HPGDS		Mast cell	hematopoietic prostaglandin D synthase [Source:HGNC Symbol;Acc:HGNC:17890]
8919	7.32804e-33	1.36093	0.403	0.085	1.62668e-28	0	FLI1	Cardiomyocytes	Microglial cell	Fli-1 proto-oncogene, ETS transcription factor [Source:HGNC Symbol;Acc:HGNC:3749]
8920	7.32804e-33	1.36093	0.403	0.085	1.62668e-28	0	FLI1		Paneth cell	Fli-1 proto-oncogene, ETS transcription factor [Source:HGNC Symbol;Acc:HGNC:3749]
8923	9.55305e-46	1.36021	0.583	0.136	2.12059e-41	0	ST8SIA4			ST8 alpha-N-acetyl-neuraminide alpha-2,8-sialyltransferase 4 [Source:HGNC Symbol;Acc:HGNC:10871]
8924	1.8042e-39	1.35701	0.567	0.147	4.00496e-35	0	TYMP	Monocytes	Endothelial cell	thymidine phosphorylase [Source:HGNC Symbol;Acc:HGNC:3148]
8925	1.8042e-39	1.35701	0.567	0.147	4.00496e-35	0	TYMP		Exhausted CD8+ T cell	thymidine phosphorylase [Source:HGNC Symbol;Acc:HGNC:3148]
8926	1.8042e-39	1.35701	0.567	0.147	4.00496e-35	0	TYMP		Regulatory T (Treg) cell	thymidine phosphorylase [Source:HGNC Symbol;Acc:HGNC:3148]
8927	1.8042e-39	1.35701	0.567	0.147	4.00496e-35	0	TYMP		Secretory progenitor cell	thymidine phosphorylase [Source:HGNC Symbol;Acc:HGNC:3148]
8928	1.8042e-39	1.35701	0.567	0.147	4.00496e-35	0	TYMP		CD1C-CD141- dendritic cell	thymidine phosphorylase [Source:HGNC Symbol;Acc:HGNC:3148]
8929	1.8042e-39	1.35701	0.567	0.147	4.00496e-35	0	TYMP		Monocyte	thymidine phosphorylase [Source:HGNC Symbol;Acc:HGNC:3148]
8932	4.59413e-29	1.35453	0.433	0.117	1.01981e-24	0	PTPN18			protein tyrosine phosphatase non-receptor type 18 [Source:HGNC Symbol;Acc:HGNC:9649]
8933	9.95741e-22	1.35389	0.267	0.058	2.21035e-17	0	LPXN		FGFR1LowNME5- epithelial cell	leupaxin [Source:HGNC Symbol;Acc:HGNC:14061]
8934	6.40752e-32	1.35207	0.49	0.14	1.42234e-27	0	SNHG12			small nucleolar RNA host gene 12 [Source:HGNC Symbol;Acc:HGNC:30062]
8935	9.23143e-40	1.34868	0.517	0.121	2.04919e-35	0	PARVG		Microglial cell	parvin gamma [Source:HGNC Symbol;Acc:HGNC:14654]
8936	9.23143e-40	1.34868	0.517	0.121	2.04919e-35	0	PARVG		Monocyte	parvin gamma [Source:HGNC Symbol;Acc:HGNC:14654]
8938	1.0265e-40	1.34861	0.517	0.119	2.27861e-36	0	INPP5D	Mt-hi	Microglial cell	inositol polyphosphate-5-phosphatase D [Source:HGNC Symbol;Acc:HGNC:6079]
8939	1.0265e-40	1.34861	0.517	0.119	2.27861e-36	0	INPP5D		MKI67+ progenitor cell	inositol polyphosphate-5-phosphatase D [Source:HGNC Symbol;Acc:HGNC:6079]
8940	1.0265e-40	1.34861	0.517	0.119	2.27861e-36	0	INPP5D		Paneth cell	inositol polyphosphate-5-phosphatase D [Source:HGNC Symbol;Acc:HGNC:6079]
8941	1.0265e-40	1.34861	0.517	0.119	2.27861e-36	0	INPP5D		B cell	inositol polyphosphate-5-phosphatase D [Source:HGNC Symbol;Acc:HGNC:6079]
8943	1.67491e-21	1.3486	0.34	0.096	3.71796e-17	0	RNU4ATAC			RNA, U4atac small nuclear [Source:HGNC Symbol;Acc:HGNC:34016]
8944	6.96062e-22	1.34833	0.287	0.067	1.54512e-17	0	RP11-212I21.4
8945	3.19448e-26	1.34799	0.31	0.064	7.09111e-22	0	TRPM2		Lymphoid-primed multipotent progenitor cell	transient receptor potential cation channel subfamily M member 2 [Source:HGNC Symbol;Acc:HGNC:12339]
8947	1.96965e-37	1.34764	0.61	0.187	4.37223e-33	0	AP1B1		Microglial cell	adaptor related protein complex 1 subunit beta 1 [Source:HGNC Symbol;Acc:HGNC:554]
8948	1.96965e-37	1.34764	0.61	0.187	4.37223e-33	0	AP1B1		B cell	adaptor related protein complex 1 subunit beta 1 [Source:HGNC Symbol;Acc:HGNC:554]
8950	1.43e-53	1.34751	0.913	0.378	3.17431e-49	0	CYFIP1		Microglial cell	cytoplasmic FMR1 interacting protein 1 [Source:HGNC Symbol;Acc:HGNC:13759]
8951	1.05194e-34	1.34694	0.523	0.145	2.3351e-30	0	IFNGR2	Endothelial cells	Multilymphoid progenitor cell	interferon gamma receptor 2 [Source:HGNC Symbol;Acc:HGNC:5440]
8952	1.05194e-34	1.34694	0.523	0.145	2.3351e-30	0	IFNGR2		CD1C-CD141- dendritic cell	interferon gamma receptor 2 [Source:HGNC Symbol;Acc:HGNC:5440]
8953	1.05194e-34	1.34694	0.523	0.145	2.3351e-30	0	IFNGR2		Monocyte	interferon gamma receptor 2 [Source:HGNC Symbol;Acc:HGNC:5440]
8954	1.05194e-34	1.34694	0.523	0.145	2.3351e-30	0	IFNGR2		B cell	interferon gamma receptor 2 [Source:HGNC Symbol;Acc:HGNC:5440]
8959	5.57449e-21	1.34673	0.277	0.065	1.23743e-16	0	CPED1		Microglial cell	cadherin like and PC-esterase domain containing 1 [Source:HGNC Symbol;Acc:HGNC:26159]
8960	4.87869e-53	1.34569	0.893	0.381	1.08297e-48	0	LIMS1	Mgk	Microglial cell	LIM zinc finger domain containing 1 [Source:HGNC Symbol;Acc:HGNC:6616]
8961	4.87869e-53	1.34569	0.893	0.381	1.08297e-48	0	LIMS1		Exhausted CD8+ T cell	LIM zinc finger domain containing 1 [Source:HGNC Symbol;Acc:HGNC:6616]
8962	4.87869e-53	1.34569	0.893	0.381	1.08297e-48	0	LIMS1		Exhausted CD4+ T cell	LIM zinc finger domain containing 1 [Source:HGNC Symbol;Acc:HGNC:6616]
8963	4.87869e-53	1.34569	0.893	0.381	1.08297e-48	0	LIMS1		Endothelial cell	LIM zinc finger domain containing 1 [Source:HGNC Symbol;Acc:HGNC:6616]
8964	4.87869e-53	1.34569	0.893	0.381	1.08297e-48	0	LIMS1		CD1C-CD141- dendritic cell	LIM zinc finger domain containing 1 [Source:HGNC Symbol;Acc:HGNC:6616]
8965	4.87869e-53	1.34569	0.893	0.381	1.08297e-48	0	LIMS1		Monocyte	LIM zinc finger domain containing 1 [Source:HGNC Symbol;Acc:HGNC:6616]
8966	4.87869e-53	1.34569	0.893	0.381	1.08297e-48	0	LIMS1		Lake et al.Science.Ex8	LIM zinc finger domain containing 1 [Source:HGNC Symbol;Acc:HGNC:6616]
8982	8.18199e-25	1.34532	0.437	0.135	1.81624e-20	0	B3GNT5		Microglial cell	UDP-GlcNAc:betaGal beta-1,3-N-acetylglucosaminyltransferase 5 [Source:HGNC Symbol;Acc:HGNC:15684]
8983	1.83033e-31	1.34526	0.43	0.104	4.06297e-27	0	AC006129.4
8984	8.03512e-26	1.34475	0.383	0.102	1.78364e-21	0	HAMP		Circulating fetal cell	hepcidin antimicrobial peptide [Source:HGNC Symbol;Acc:HGNC:15598]
8985	8.03512e-26	1.34475	0.383	0.102	1.78364e-21	0	HAMP		Acinar cell	hepcidin antimicrobial peptide [Source:HGNC Symbol;Acc:HGNC:15598]
8986	2.64353e-48	1.34466	0.71	0.206	5.86812e-44	0	SERPINB1	Stem cells	Basal cell	serpin family B member 1 [Source:HGNC Symbol;Acc:HGNC:3311]
8987	2.64353e-48	1.34466	0.71	0.206	5.86812e-44	0	SERPINB1		Granulocyte-monocyte progenitor	serpin family B member 1 [Source:HGNC Symbol;Acc:HGNC:3311]
8988	2.64353e-48	1.34466	0.71	0.206	5.86812e-44	0	SERPINB1		Monocyte	serpin family B member 1 [Source:HGNC Symbol;Acc:HGNC:3311]
9006	4.40806e-45	1.34459	0.697	0.213	9.78502e-41	0	GLIPR1		Microglial cell	GLI pathogenesis related 1 [Source:HGNC Symbol;Acc:HGNC:17001]
9007	4.40806e-45	1.34459	0.697	0.213	9.78502e-41	0	GLIPR1		Liver bud hepatic cell	GLI pathogenesis related 1 [Source:HGNC Symbol;Acc:HGNC:17001]
9008	4.40806e-45	1.34459	0.697	0.213	9.78502e-41	0	GLIPR1		Monocyte	GLI pathogenesis related 1 [Source:HGNC Symbol;Acc:HGNC:17001]
9010	7.1943e-54	1.34429	0.79	0.24	1.59699e-49	0	ADAM28	Endothelial cells	Microglial cell	ADAM metallopeptidase domain 28 [Source:HGNC Symbol;Acc:HGNC:206]
9011	7.1943e-54	1.34429	0.79	0.24	1.59699e-49	0	ADAM28		Secretory progenitor cell	ADAM metallopeptidase domain 28 [Source:HGNC Symbol;Acc:HGNC:206]
9012	7.1943e-54	1.34429	0.79	0.24	1.59699e-49	0	ADAM28		CD141+CLEC9A+ dendritic cell	ADAM metallopeptidase domain 28 [Source:HGNC Symbol;Acc:HGNC:206]
9014	7.1943e-54	1.34429	0.79	0.24	1.59699e-49	0	ADAM28		B cell	ADAM metallopeptidase domain 28 [Source:HGNC Symbol;Acc:HGNC:206]
9034	1.38822e-32	1.34368	0.687	0.284	3.08156e-28	0	CCNH	Tfh		cyclin H [Source:HGNC Symbol;Acc:HGNC:1594]
9035	2.21393e-35	1.33835	0.877	0.475	4.91447e-31	0	CTSD	Red cells	Microglial cell	cathepsin D [Source:HGNC Symbol;Acc:HGNC:2529]
9036	2.21393e-35	1.33835	0.877	0.475	4.91447e-31	0	CTSD		Exhausted CD8+ T cell	cathepsin D [Source:HGNC Symbol;Acc:HGNC:2529]
9037	2.21393e-35	1.33835	0.877	0.475	4.91447e-31	0	CTSD		Regulatory T (Treg) cell	cathepsin D [Source:HGNC Symbol;Acc:HGNC:2529]
9038	2.21393e-35	1.33835	0.877	0.475	4.91447e-31	0	CTSD		Exhausted CD4+ T cell	cathepsin D [Source:HGNC Symbol;Acc:HGNC:2529]
9039	2.21393e-35	1.33835	0.877	0.475	4.91447e-31	0	CTSD		Multilymphoid progenitor cell	cathepsin D [Source:HGNC Symbol;Acc:HGNC:2529]
9040	2.21393e-35	1.33835	0.877	0.475	4.91447e-31	0	CTSD		Monocyte	cathepsin D [Source:HGNC Symbol;Acc:HGNC:2529]
9051	1.20476e-47	1.33671	0.78	0.276	2.67433e-43	0	CTSL	CD4 T cells	Astrocyte	cathepsin L [Source:HGNC Symbol;Acc:HGNC:2537]
9052	1.20476e-47	1.33671	0.78	0.276	2.67433e-43	0	CTSL		Microglial cell	cathepsin L [Source:HGNC Symbol;Acc:HGNC:2537]
9053	1.20476e-47	1.33671	0.78	0.276	2.67433e-43	0	CTSL		Endothelial cell	cathepsin L [Source:HGNC Symbol;Acc:HGNC:2537]
9054	1.20476e-47	1.33671	0.78	0.276	2.67433e-43	0	CTSL		Paneth cell	cathepsin L [Source:HGNC Symbol;Acc:HGNC:2537]
9055	1.92763e-57	1.33265	0.887	0.325	4.27895e-53	0	ARPC1B	B cells	Microglial cell	actin related protein 2/3 complex subunit 1B [Source:HGNC Symbol;Acc:HGNC:704]
9056	1.92763e-57	1.33265	0.887	0.325	4.27895e-53	0	ARPC1B		Exhausted CD8+ T cell	actin related protein 2/3 complex subunit 1B [Source:HGNC Symbol;Acc:HGNC:704]
9057	1.92763e-57	1.33265	0.887	0.325	4.27895e-53	0	ARPC1B		Regulatory T (Treg) cell	actin related protein 2/3 complex subunit 1B [Source:HGNC Symbol;Acc:HGNC:704]
9058	1.92763e-57	1.33265	0.887	0.325	4.27895e-53	0	ARPC1B		Monocyte	actin related protein 2/3 complex subunit 1B [Source:HGNC Symbol;Acc:HGNC:704]
9060	2.45471e-44	1.32798	0.79	0.286	5.44895e-40	0	PABPC4	Plasma cells		poly(A) binding protein cytoplasmic 4 [Source:HGNC Symbol;Acc:HGNC:8557]
9061	5.1566e-22	1.32703	0.27	0.058	1.14466e-17	0	HLA-E	Endothelial cells	Astrocyte	major histocompatibility complex, class I, E [Source:HGNC Symbol;Acc:HGNC:4962]
9062	5.1566e-22	1.32703	0.27	0.058	1.14466e-17	0	HLA-E		Microglial cell	major histocompatibility complex, class I, E [Source:HGNC Symbol;Acc:HGNC:4962]
9063	5.1566e-22	1.32703	0.27	0.058	1.14466e-17	0	HLA-E		Endothelial cell	major histocompatibility complex, class I, E [Source:HGNC Symbol;Acc:HGNC:4962]
9064	5.1566e-22	1.32703	0.27	0.058	1.14466e-17	0	HLA-E		CD1C-CD141- dendritic cell	major histocompatibility complex, class I, E [Source:HGNC Symbol;Acc:HGNC:4962]
9065	5.1566e-22	1.32703	0.27	0.058	1.14466e-17	0	HLA-E		Monocyte	major histocompatibility complex, class I, E [Source:HGNC Symbol;Acc:HGNC:4962]
9066	5.1566e-22	1.32703	0.27	0.058	1.14466e-17	0	HLA-E		B cell	major histocompatibility complex, class I, E [Source:HGNC Symbol;Acc:HGNC:4962]
9071	1.43369e-30	1.326	0.59	0.205	3.18251e-26	0	C1orf132
9072	5.01715e-32	1.32491	0.48	0.13	1.11371e-27	0	CSGALNACT1			chondroitin sulfate N-acetylgalactosaminyltransferase 1 [Source:HGNC Symbol;Acc:HGNC:24290]
9073	1.17383e-20	1.32167	0.287	0.071	2.60567e-16	0	SNORD3B-1	Natural killer (NK) cells		small nucleolar RNA, C/D box 3B-1 [Source:HGNC Symbol;Acc:HGNC:10168]
9074	6.02399e-27	1.32026	0.383	0.098	1.3372e-22	0	RP11-85F14.5
9075	3.64063e-51	1.31798	0.767	0.238	8.08147e-47	0	VAMP8	Immune cells	Trophectoderm cell	vesicle associated membrane protein 8 [Source:HGNC Symbol;Acc:HGNC:12647]
9076	3.64063e-51	1.31798	0.767	0.238	8.08147e-47	0	VAMP8		Microglial cell	vesicle associated membrane protein 8 [Source:HGNC Symbol;Acc:HGNC:12647]
9077	3.64063e-51	1.31798	0.767	0.238	8.08147e-47	0	VAMP8		Monocyte	vesicle associated membrane protein 8 [Source:HGNC Symbol;Acc:HGNC:12647]
9079	4.68003e-25	1.31564	0.28	0.054	1.03887e-20	0	LYL1		B cell	LYL1 basic helix-loop-helix family member [Source:HGNC Symbol;Acc:HGNC:6734]
9081	4.32324e-25	1.31283	0.293	0.061	9.59674e-21	0	CD33	Leukemic stem cells (ISCS)	Circulating fetal cell	CD33 molecule [Source:HGNC Symbol;Acc:HGNC:1659]
9082	4.32324e-25	1.31283	0.293	0.061	9.59674e-21	0	CD33		Classical monocyte	CD33 molecule [Source:HGNC Symbol;Acc:HGNC:1659]
9083	4.32324e-25	1.31283	0.293	0.061	9.59674e-21	0	CD33		Intermediate monocyte	CD33 molecule [Source:HGNC Symbol;Acc:HGNC:1659]
9084	4.32324e-25	1.31283	0.293	0.061	9.59674e-21	0	CD33		Non-classical monocyte	CD33 molecule [Source:HGNC Symbol;Acc:HGNC:1659]
9085	4.32324e-25	1.31283	0.293	0.061	9.59674e-21	0	CD33		Suppressive monocyte	CD33 molecule [Source:HGNC Symbol;Acc:HGNC:1659]
9086	4.32324e-25	1.31283	0.293	0.061	9.59674e-21	0	CD33		Monocyte derived dendritic cell	CD33 molecule [Source:HGNC Symbol;Acc:HGNC:1659]
9087	4.32324e-25	1.31283	0.293	0.061	9.59674e-21	0	CD33		CD16+ dendritic cell	CD33 molecule [Source:HGNC Symbol;Acc:HGNC:1659]
9088	4.32324e-25	1.31283	0.293	0.061	9.59674e-21	0	CD33		Immature myeloid cell	CD33 molecule [Source:HGNC Symbol;Acc:HGNC:1659]
9089	4.32324e-25	1.31283	0.293	0.061	9.59674e-21	0	CD33		Eosinophil	CD33 molecule [Source:HGNC Symbol;Acc:HGNC:1659]
9090	4.32324e-25	1.31283	0.293	0.061	9.59674e-21	0	CD33		Basophil	CD33 molecule [Source:HGNC Symbol;Acc:HGNC:1659]
9091	4.32324e-25	1.31283	0.293	0.061	9.59674e-21	0	CD33		Dendritic cell	CD33 molecule [Source:HGNC Symbol;Acc:HGNC:1659]
9092	4.32324e-25	1.31283	0.293	0.061	9.59674e-21	0	CD33		Hematopoietic stem cell	CD33 molecule [Source:HGNC Symbol;Acc:HGNC:1659]
9093	4.32324e-25	1.31283	0.293	0.061	9.59674e-21	0	CD33		Mast cell	CD33 molecule [Source:HGNC Symbol;Acc:HGNC:1659]
9094	4.32324e-25	1.31283	0.293	0.061	9.59674e-21	0	CD33		Monocyte	CD33 molecule [Source:HGNC Symbol;Acc:HGNC:1659]
9095	4.32324e-25	1.31283	0.293	0.061	9.59674e-21	0	CD33		Myeloblast	CD33 molecule [Source:HGNC Symbol;Acc:HGNC:1659]
9096	4.32324e-25	1.31283	0.293	0.061	9.59674e-21	0	CD33		Specialist antigen presenting cell	CD33 molecule [Source:HGNC Symbol;Acc:HGNC:1659]
9097	4.32324e-25	1.31283	0.293	0.061	9.59674e-21	0	CD33		Dendritic cell progenitor	CD33 molecule [Source:HGNC Symbol;Acc:HGNC:1659]
9098	4.32324e-25	1.31283	0.293	0.061	9.59674e-21	0	CD33		Paneth cell	CD33 molecule [Source:HGNC Symbol;Acc:HGNC:1659]
9099	4.32324e-25	1.31283	0.293	0.061	9.59674e-21	0	CD33		CD1C+_A dendritic cell	CD33 molecule [Source:HGNC Symbol;Acc:HGNC:1659]
9100	4.32324e-25	1.31283	0.293	0.061	9.59674e-21	0	CD33		Megakaryocyte	CD33 molecule [Source:HGNC Symbol;Acc:HGNC:1659]
9279	5.26734e-31	1.31166	0.397	0.09	1.16924e-26	0	TNFSF12		AXL+SIGLEC6+ dendritic cell	TNF superfamily member 12 [Source:HGNC Symbol;Acc:HGNC:11927]
9281	1.94401e-25	1.31029	0.4	0.114	4.31531e-21	0	XBP1	Islet cells	Plasma cell	X-box binding protein 1 [Source:HGNC Symbol;Acc:HGNC:12801]
9282	1.94401e-25	1.31029	0.4	0.114	4.31531e-21	0	XBP1		Microglial cell	X-box binding protein 1 [Source:HGNC Symbol;Acc:HGNC:12801]
9283	1.94401e-25	1.31029	0.4	0.114	4.31531e-21	0	XBP1		Secretory cell	X-box binding protein 1 [Source:HGNC Symbol;Acc:HGNC:12801]
9302	7.04872e-20	1.30807	0.297	0.078	1.56468e-15	0	PLXNC1	Metamyelocytes	FGFR1HighNME5- epithelial cell	plexin C1 [Source:HGNC Symbol;Acc:HGNC:9106]
9303	7.04872e-20	1.30807	0.297	0.078	1.56468e-15	0	PLXNC1		Paneth cell	plexin C1 [Source:HGNC Symbol;Acc:HGNC:9106]
9304	7.04872e-20	1.30807	0.297	0.078	1.56468e-15	0	PLXNC1		CD1C-CD141- dendritic cell	plexin C1 [Source:HGNC Symbol;Acc:HGNC:9106]
9306	2.11398e-24	1.30555	0.343	0.085	4.6926e-20	0	CSK		CD1C-CD141- dendritic cell	C-terminal Src kinase [Source:HGNC Symbol;Acc:HGNC:2444]
9308	2.40544e-40	1.30533	0.567	0.147	5.33959e-36	0	PALD1		Microglial cell	phosphatase domain containing paladin 1 [Source:HGNC Symbol;Acc:HGNC:23530]
9309	2.40544e-40	1.30533	0.567	0.147	5.33959e-36	0	PALD1		Multilymphoid progenitor cell	phosphatase domain containing paladin 1 [Source:HGNC Symbol;Acc:HGNC:23530]
9311	1.61159e-52	1.30452	0.897	0.452	3.5774e-48	0	AIF1	CD8 T cells	Naive CD8+ T cell	allograft inflammatory factor 1 [Source:HGNC Symbol;Acc:HGNC:352]
9312	1.61159e-52	1.30452	0.897	0.452	3.5774e-48	0	AIF1		Paneth cell	allograft inflammatory factor 1 [Source:HGNC Symbol;Acc:HGNC:352]
9313	1.61159e-52	1.30452	0.897	0.452	3.5774e-48	0	AIF1		Multilymphoid progenitor cell	allograft inflammatory factor 1 [Source:HGNC Symbol;Acc:HGNC:352]
9314	1.61159e-52	1.30452	0.897	0.452	3.5774e-48	0	AIF1		CD1C-CD141- dendritic cell	allograft inflammatory factor 1 [Source:HGNC Symbol;Acc:HGNC:352]
9315	1.61159e-52	1.30452	0.897	0.452	3.5774e-48	0	AIF1		Monocyte	allograft inflammatory factor 1 [Source:HGNC Symbol;Acc:HGNC:352]
9316	1.61159e-52	1.30452	0.897	0.452	3.5774e-48	0	AIF1		Macrophage	allograft inflammatory factor 1 [Source:HGNC Symbol;Acc:HGNC:352]
9401	1.24164e-18	1.3022	0.263	0.067	2.75619e-14	0	PPIF	Dendritic cells	Acinar cell	peptidylprolyl isomerase F [Source:HGNC Symbol;Acc:HGNC:9259]
9402	1.24164e-18	1.3022	0.263	0.067	2.75619e-14	0	PPIF		Liver bud hepatic cell	peptidylprolyl isomerase F [Source:HGNC Symbol;Acc:HGNC:9259]
9403	1.24164e-18	1.3022	0.263	0.067	2.75619e-14	0	PPIF		Paneth cell	peptidylprolyl isomerase F [Source:HGNC Symbol;Acc:HGNC:9259]
9404	1.24164e-18	1.3022	0.263	0.067	2.75619e-14	0	PPIF		Monocyte	peptidylprolyl isomerase F [Source:HGNC Symbol;Acc:HGNC:9259]
9406	2.45693e-21	1.30164	0.38	0.118	5.45389e-17	0	DHRS9	Intermediate ciliated	Microglial cell	dehydrogenase/reductase 9 [Source:HGNC Symbol;Acc:HGNC:16888]
9407	2.45693e-21	1.30164	0.38	0.118	5.45389e-17	0	DHRS9		Ciliated epithelial cell	dehydrogenase/reductase 9 [Source:HGNC Symbol;Acc:HGNC:16888]
9408	2.45693e-21	1.30164	0.38	0.118	5.45389e-17	0	DHRS9		Goblet cell	dehydrogenase/reductase 9 [Source:HGNC Symbol;Acc:HGNC:16888]
9409	2.45693e-21	1.30164	0.38	0.118	5.45389e-17	0	DHRS9		Mast cell	dehydrogenase/reductase 9 [Source:HGNC Symbol;Acc:HGNC:16888]
9411	1.70781e-33	1.29874	0.42	0.091	3.791e-29	0	LPAR5		Microglial cell	lysophosphatidic acid receptor 5 [Source:HGNC Symbol;Acc:HGNC:13307]
9412	1.70781e-33	1.29874	0.42	0.091	3.791e-29	0	LPAR5		Enterocyte	lysophosphatidic acid receptor 5 [Source:HGNC Symbol;Acc:HGNC:13307]
9413	1.49518e-32	1.29365	0.527	0.156	3.31899e-28	0	GPRIN3			GPRIN family member 3 [Source:HGNC Symbol;Acc:HGNC:27733]
9414	8.292e-34	1.29352	0.747	0.321	1.84066e-29	0	LIPA	Macrophages	Astrocyte	lipase A, lysosomal acid type [Source:HGNC Symbol;Acc:HGNC:6617]
9415	8.292e-34	1.29352	0.747	0.321	1.84066e-29	0	LIPA		Microglial cell	lipase A, lysosomal acid type [Source:HGNC Symbol;Acc:HGNC:6617]
9416	8.292e-34	1.29352	0.747	0.321	1.84066e-29	0	LIPA		Paneth cell	lipase A, lysosomal acid type [Source:HGNC Symbol;Acc:HGNC:6617]
9426	2.28629e-66	1.28812	0.977	0.489	5.07511e-62	0	SORL1	T cells	Astrocyte	sortilin related receptor 1 [Source:HGNC Symbol;Acc:HGNC:11185]
9427	2.28629e-66	1.28812	0.977	0.489	5.07511e-62	0	SORL1		Microglial cell	sortilin related receptor 1 [Source:HGNC Symbol;Acc:HGNC:11185]
9428	2.28629e-66	1.28812	0.977	0.489	5.07511e-62	0	SORL1		Beta cell	sortilin related receptor 1 [Source:HGNC Symbol;Acc:HGNC:11185]
9429	2.28629e-66	1.28812	0.977	0.489	5.07511e-62	0	SORL1		Brush cell (Tuft cell)	sortilin related receptor 1 [Source:HGNC Symbol;Acc:HGNC:11185]
9430	2.28629e-66	1.28812	0.977	0.489	5.07511e-62	0	SORL1		Neuroendocrine cell	sortilin related receptor 1 [Source:HGNC Symbol;Acc:HGNC:11185]
9431	2.28629e-66	1.28812	0.977	0.489	5.07511e-62	0	SORL1		Goblet cell	sortilin related receptor 1 [Source:HGNC Symbol;Acc:HGNC:11185]
9432	2.28629e-66	1.28812	0.977	0.489	5.07511e-62	0	SORL1		Plasmacytoid dendritic cell	sortilin related receptor 1 [Source:HGNC Symbol;Acc:HGNC:11185]
9433	2.28629e-66	1.28812	0.977	0.489	5.07511e-62	0	SORL1		Monocyte	sortilin related receptor 1 [Source:HGNC Symbol;Acc:HGNC:11185]
9436	3.11849e-40	1.28703	0.66	0.203	6.92243e-36	0	SOAT1		Astrocyte	sterol O-acyltransferase 1 [Source:HGNC Symbol;Acc:HGNC:11177]
9437	2.21564e-28	1.28585	0.37	0.085	4.91828e-24	0	TWF2			twinfilin actin binding protein 2 [Source:HGNC Symbol;Acc:HGNC:9621]
9438	3.63678e-39	1.2853	0.58	0.16	8.07292e-35	0	SCAMP2		Microglial cell	secretory carrier membrane protein 2 [Source:HGNC Symbol;Acc:HGNC:10564]
9439	7.07095e-22	1.28515	0.293	0.071	1.56961e-17	0	DSC2	Muscle cells		desmocollin 2 [Source:HGNC Symbol;Acc:HGNC:3036]
9442	2.15265e-45	1.28468	0.68	0.191	4.77845e-41	0	PYCARD		Microglial cell	PYD and CARD domain containing [Source:HGNC Symbol;Acc:HGNC:16608]
9443	2.15265e-45	1.28468	0.68	0.191	4.77845e-41	0	PYCARD		Monocyte	PYD and CARD domain containing [Source:HGNC Symbol;Acc:HGNC:16608]
9445	1.11599e-48	1.2835	0.923	0.529	2.47728e-44	0	ASAH1	Monocytes	Microglial cell	N-acylsphingosine amidohydrolase 1 [Source:HGNC Symbol;Acc:HGNC:735]
9446	1.11599e-48	1.2835	0.923	0.529	2.47728e-44	0	ASAH1		Enterocyte progenitor cell	N-acylsphingosine amidohydrolase 1 [Source:HGNC Symbol;Acc:HGNC:735]
9447	1.11599e-48	1.2835	0.923	0.529	2.47728e-44	0	ASAH1		CD1C-CD141- dendritic cell	N-acylsphingosine amidohydrolase 1 [Source:HGNC Symbol;Acc:HGNC:735]
9448	1.11599e-48	1.2835	0.923	0.529	2.47728e-44	0	ASAH1		Monocyte	N-acylsphingosine amidohydrolase 1 [Source:HGNC Symbol;Acc:HGNC:735]
9449	1.11599e-48	1.2835	0.923	0.529	2.47728e-44	0	ASAH1		Mast cell	N-acylsphingosine amidohydrolase 1 [Source:HGNC Symbol;Acc:HGNC:735]
9453	2.08139e-49	1.28088	0.867	0.363	4.62027e-45	0	TLN1		Microglial cell	talin 1 [Source:HGNC Symbol;Acc:HGNC:11845]
9454	2.96741e-31	1.27999	0.497	0.146	6.58707e-27	0	MYLIP		Microglial cell	myosin regulatory light chain interacting protein [Source:HGNC Symbol;Acc:HGNC:21155]
9455	9.26421e-59	1.27803	0.947	0.433	2.05647e-54	0	FYB	Tfh
9458	1.41806e-39	1.27633	0.61	0.178	3.14781e-35	0	DDIT4	Dendritic cells	Regulatory T (Treg) cell	DNA damage inducible transcript 4 [Source:HGNC Symbol;Acc:HGNC:24944]
9461	1.11462e-31	1.27519	0.467	0.123	2.47424e-27	0	MTHFD2	Plasma cells	Astrocyte	methylenetetrahydrofolate dehydrogenase (NADP+ dependent) 2, methenyltetrahydrofolate cyclohydrolase [Source:HGNC Symbol;Acc:HGNC:7434]
9462	1.11462e-31	1.27519	0.467	0.123	2.47424e-27	0	MTHFD2		Exhausted CD8+ T cell	methylenetetrahydrofolate dehydrogenase (NADP+ dependent) 2, methenyltetrahydrofolate cyclohydrolase [Source:HGNC Symbol;Acc:HGNC:7434]
9463	1.11462e-31	1.27519	0.467	0.123	2.47424e-27	0	MTHFD2		Paneth cell	methylenetetrahydrofolate dehydrogenase (NADP+ dependent) 2, methenyltetrahydrofolate cyclohydrolase [Source:HGNC Symbol;Acc:HGNC:7434]
9464	3.95434e-57	1.27365	0.937	0.422	8.77784e-53	0	MEF2A		Microglial cell	myocyte enhancer factor 2A [Source:HGNC Symbol;Acc:HGNC:6993]
9465	3.95434e-57	1.27365	0.937	0.422	8.77784e-53	0	MEF2A		B cell	myocyte enhancer factor 2A [Source:HGNC Symbol;Acc:HGNC:6993]
9467	5.40313e-28	1.27344	0.33	0.067	1.19939e-23	0	NAGA		Microglial cell	alpha-N-acetylgalactosaminidase [Source:HGNC Symbol;Acc:HGNC:7631]
9468	1.72662e-27	1.27232	0.4	0.103	3.83276e-23	0	VASP	T cells	CD1C-CD141- dendritic cell	vasodilator stimulated phosphoprotein [Source:HGNC Symbol;Acc:HGNC:12652]
9469	1.72662e-27	1.27232	0.4	0.103	3.83276e-23	0	VASP		Monocyte	vasodilator stimulated phosphoprotein [Source:HGNC Symbol;Acc:HGNC:12652]
9472	9.82049e-26	1.27211	0.33	0.074	2.17995e-21	0	PTPLAD2
9473	6.87413e-19	1.26309	0.253	0.062	1.52592e-14	0	TMEM109		Liver bud hepatic cell	transmembrane protein 109 [Source:HGNC Symbol;Acc:HGNC:28771]
9474	6.87413e-19	1.26309	0.253	0.062	1.52592e-14	0	TMEM109		Plasmacytoid dendritic cell	transmembrane protein 109 [Source:HGNC Symbol;Acc:HGNC:28771]
9476	1.25263e-47	1.26217	0.73	0.204	2.78058e-43	0	DOCK8	Oligodendrocytes	Microglial cell	dedicator of cytokinesis 8 [Source:HGNC Symbol;Acc:HGNC:19191]
9478	2.61567e-39	1.26024	0.74	0.281	5.80626e-35	0	ELF1	Mast cells	Microglial cell	E74 like ETS transcription factor 1 [Source:HGNC Symbol;Acc:HGNC:3316]
9479	2.61567e-39	1.26024	0.74	0.281	5.80626e-35	0	ELF1		Endothelial cell	E74 like ETS transcription factor 1 [Source:HGNC Symbol;Acc:HGNC:3316]
9480	2.61567e-39	1.26024	0.74	0.281	5.80626e-35	0	ELF1		Monocyte	E74 like ETS transcription factor 1 [Source:HGNC Symbol;Acc:HGNC:3316]
9488	5.83507e-39	1.25958	0.64	0.201	1.29527e-34	0	SWAP70		Microglial cell	switching B cell complex subunit SWAP70 [Source:HGNC Symbol;Acc:HGNC:17070]
9489	5.83507e-39	1.25958	0.64	0.201	1.29527e-34	0	SWAP70		CD1C-CD141- dendritic cell	switching B cell complex subunit SWAP70 [Source:HGNC Symbol;Acc:HGNC:17070]
9490	5.83507e-39	1.25958	0.64	0.201	1.29527e-34	0	SWAP70		Lake et al.Science.Ex8	switching B cell complex subunit SWAP70 [Source:HGNC Symbol;Acc:HGNC:17070]
9492	5.83507e-39	1.25958	0.64	0.201	1.29527e-34	0	SWAP70		B cell	switching B cell complex subunit SWAP70 [Source:HGNC Symbol;Acc:HGNC:17070]
9495	2.92188e-25	1.25596	0.3	0.062	6.48599e-21	0	SLC43A2		Beta cell	solute carrier family 43 member 2 [Source:HGNC Symbol;Acc:HGNC:23087]
9496	2.92188e-25	1.25596	0.3	0.062	6.48599e-21	0	SLC43A2		Multilymphoid progenitor cell	solute carrier family 43 member 2 [Source:HGNC Symbol;Acc:HGNC:23087]
9497	2.92188e-25	1.25596	0.3	0.062	6.48599e-21	0	SLC43A2		Monocyte	solute carrier family 43 member 2 [Source:HGNC Symbol;Acc:HGNC:23087]
9500	9.05279e-34	1.25527	0.507	0.131	2.00954e-29	0	PDE3B	Adipocytes	Naive CD8+ T cell	phosphodiesterase 3B [Source:HGNC Symbol;Acc:HGNC:8779]
9501	9.05279e-34	1.25527	0.507	0.131	2.00954e-29	0	PDE3B		Granulocyte-monocyte progenitor	phosphodiesterase 3B [Source:HGNC Symbol;Acc:HGNC:8779]
9506	7.04343e-46	1.24983	0.707	0.206	1.5635e-41	0	SLA	Neural cells	Neural progenitor cell	Src like adaptor [Source:HGNC Symbol;Acc:HGNC:10902]
9507	7.04343e-46	1.24983	0.707	0.206	1.5635e-41	0	SLA		Neuron	Src like adaptor [Source:HGNC Symbol;Acc:HGNC:10902]
9508	7.04343e-46	1.24983	0.707	0.206	1.5635e-41	0	SLA		Exhausted CD8+ T cell	Src like adaptor [Source:HGNC Symbol;Acc:HGNC:10902]
9509	7.04343e-46	1.24983	0.707	0.206	1.5635e-41	0	SLA		Regulatory T (Treg) cell	Src like adaptor [Source:HGNC Symbol;Acc:HGNC:10902]
9510	7.04343e-46	1.24983	0.707	0.206	1.5635e-41	0	SLA		Paneth cell	Src like adaptor [Source:HGNC Symbol;Acc:HGNC:10902]
9511	7.04343e-46	1.24983	0.707	0.206	1.5635e-41	0	SLA		CD1C-CD141- dendritic cell	Src like adaptor [Source:HGNC Symbol;Acc:HGNC:10902]
9512	7.04343e-46	1.24983	0.707	0.206	1.5635e-41	0	SLA		Monocyte	Src like adaptor [Source:HGNC Symbol;Acc:HGNC:10902]
9515	3.3237e-44	1.24963	0.72	0.226	7.37794e-40	0	CMTM6		Microglial cell	CKLF like MARVEL transmembrane domain containing 6 [Source:HGNC Symbol;Acc:HGNC:19177]
9516	3.3237e-44	1.24963	0.72	0.226	7.37794e-40	0	CMTM6		Regulatory T (Treg) cell	CKLF like MARVEL transmembrane domain containing 6 [Source:HGNC Symbol;Acc:HGNC:19177]
9517	3.3237e-44	1.24963	0.72	0.226	7.37794e-40	0	CMTM6		Monocyte	CKLF like MARVEL transmembrane domain containing 6 [Source:HGNC Symbol;Acc:HGNC:19177]
9519	5.25322e-56	1.24932	0.843	0.271	1.16611e-51	0	ARHGDIB	Fibroblasts-like cells	Microglial cell	Rho GDP dissociation inhibitor beta [Source:HGNC Symbol;Acc:HGNC:679]
9520	5.25322e-56	1.24932	0.843	0.271	1.16611e-51	0	ARHGDIB		Paneth cell	Rho GDP dissociation inhibitor beta [Source:HGNC Symbol;Acc:HGNC:679]
9521	5.25322e-56	1.24932	0.843	0.271	1.16611e-51	0	ARHGDIB		Granulosa cell	Rho GDP dissociation inhibitor beta [Source:HGNC Symbol;Acc:HGNC:679]
9522	5.25322e-56	1.24932	0.843	0.271	1.16611e-51	0	ARHGDIB		Monocyte	Rho GDP dissociation inhibitor beta [Source:HGNC Symbol;Acc:HGNC:679]
9555	8.06046e-38	1.24823	0.477	0.107	1.78926e-33	0	ABI3	B cells	Microglial cell	ABI family member 3 [Source:HGNC Symbol;Acc:HGNC:29859]
9556	8.06046e-38	1.24823	0.477	0.107	1.78926e-33	0	ABI3		CD4+ cytotoxic T cell	ABI family member 3 [Source:HGNC Symbol;Acc:HGNC:29859]
9557	8.06046e-38	1.24823	0.477	0.107	1.78926e-33	0	ABI3		Paneth cell	ABI family member 3 [Source:HGNC Symbol;Acc:HGNC:29859]
9558	8.06046e-38	1.24823	0.477	0.107	1.78926e-33	0	ABI3		CD1C-CD141- dendritic cell	ABI family member 3 [Source:HGNC Symbol;Acc:HGNC:29859]
9560	1.21398e-30	1.24751	0.83	0.42	2.69479e-26	0	VMP1		Microglial cell	vacuole membrane protein 1 [Source:HGNC Symbol;Acc:HGNC:29559]
9561	1.21398e-30	1.24751	0.83	0.42	2.69479e-26	0	VMP1		Exhausted CD8+ T cell	vacuole membrane protein 1 [Source:HGNC Symbol;Acc:HGNC:29559]
9562	1.21398e-30	1.24751	0.83	0.42	2.69479e-26	0	VMP1		Regulatory T (Treg) cell	vacuole membrane protein 1 [Source:HGNC Symbol;Acc:HGNC:29559]
9563	1.21398e-30	1.24751	0.83	0.42	2.69479e-26	0	VMP1		Granulocyte-monocyte progenitor	vacuole membrane protein 1 [Source:HGNC Symbol;Acc:HGNC:29559]
9564	1.21398e-30	1.24751	0.83	0.42	2.69479e-26	0	VMP1		CD1C-CD141- dendritic cell	vacuole membrane protein 1 [Source:HGNC Symbol;Acc:HGNC:29559]
9565	1.21398e-30	1.24751	0.83	0.42	2.69479e-26	0	VMP1		Monocyte	vacuole membrane protein 1 [Source:HGNC Symbol;Acc:HGNC:29559]
9569	2.49809e-33	1.24546	0.49	0.131	5.54526e-29	0	LRRK2	AT2 cells	Monocyte	leucine rich repeat kinase 2 [Source:HGNC Symbol;Acc:HGNC:18618]
9571	1.61683e-38	1.24364	0.887	0.475	3.58904e-34	0	CCNL1	Fibroblasts	SLC16A7+ cell	cyclin L1 [Source:HGNC Symbol;Acc:HGNC:20569]
9572	1.61683e-38	1.24364	0.887	0.475	3.58904e-34	0	CCNL1		Monocyte	cyclin L1 [Source:HGNC Symbol;Acc:HGNC:20569]
9574	2.67198e-23	1.24352	0.393	0.119	5.93125e-19	0	GPR82		SLC16A7+ cell	G protein-coupled receptor 82 [Source:HGNC Symbol;Acc:HGNC:4533]
9575	6.49314e-36	1.2431	0.46	0.107	1.44135e-31	0	CLEC2B	Fibroblasts	Endothelial cell	C-type lectin domain family 2 member B [Source:HGNC Symbol;Acc:HGNC:2053]
9576	6.49314e-36	1.2431	0.46	0.107	1.44135e-31	0	CLEC2B		Paneth cell	C-type lectin domain family 2 member B [Source:HGNC Symbol;Acc:HGNC:2053]
9581	7.95562e-39	1.24218	0.647	0.202	1.76599e-34	0	RP11-792D21.2
9582	4.95075e-44	1.24156	0.897	0.518	1.09897e-39	0	ID2	Natural killer (NK) cells	Neural stem cell	inhibitor of DNA binding 2 [Source:HGNC Symbol;Acc:HGNC:5361]
9583	4.95075e-44	1.24156	0.897	0.518	1.09897e-39	0	ID2		Natural killer cell	inhibitor of DNA binding 2 [Source:HGNC Symbol;Acc:HGNC:5361]
9584	4.95075e-44	1.24156	0.897	0.518	1.09897e-39	0	ID2		Pancreatic polypeptide cell	inhibitor of DNA binding 2 [Source:HGNC Symbol;Acc:HGNC:5361]
9585	4.95075e-44	1.24156	0.897	0.518	1.09897e-39	0	ID2		pro-Natural killer cell (pro-NK cell)	inhibitor of DNA binding 2 [Source:HGNC Symbol;Acc:HGNC:5361]
9586	4.95075e-44	1.24156	0.897	0.518	1.09897e-39	0	ID2		Primitive endoderm cell	inhibitor of DNA binding 2 [Source:HGNC Symbol;Acc:HGNC:5361]
9587	4.95075e-44	1.24156	0.897	0.518	1.09897e-39	0	ID2		Astrocyte	inhibitor of DNA binding 2 [Source:HGNC Symbol;Acc:HGNC:5361]
9588	4.95075e-44	1.24156	0.897	0.518	1.09897e-39	0	ID2		Exhausted CD8+ T cell	inhibitor of DNA binding 2 [Source:HGNC Symbol;Acc:HGNC:5361]
9589	4.95075e-44	1.24156	0.897	0.518	1.09897e-39	0	ID2		Brush cell (Tuft cell)	inhibitor of DNA binding 2 [Source:HGNC Symbol;Acc:HGNC:5361]
9590	4.95075e-44	1.24156	0.897	0.518	1.09897e-39	0	ID2		Neuroendocrine cell	inhibitor of DNA binding 2 [Source:HGNC Symbol;Acc:HGNC:5361]
9591	4.95075e-44	1.24156	0.897	0.518	1.09897e-39	0	ID2		Multilymphoid progenitor cell	inhibitor of DNA binding 2 [Source:HGNC Symbol;Acc:HGNC:5361]
9592	4.95075e-44	1.24156	0.897	0.518	1.09897e-39	0	ID2		CD141+CLEC9A+ dendritic cell	inhibitor of DNA binding 2 [Source:HGNC Symbol;Acc:HGNC:5361]
9725	3.22377e-69	1.24095	0.987	0.717	7.15613e-65	0	CD81	Neutrophils	Mesenchymal stromal cell	CD81 molecule [Source:HGNC Symbol;Acc:HGNC:1701]
9726	3.22377e-69	1.24095	0.987	0.717	7.15613e-65	0	CD81		Myeloid-derived suppressor cell	CD81 molecule [Source:HGNC Symbol;Acc:HGNC:1701]
9727	3.22377e-69	1.24095	0.987	0.717	7.15613e-65	0	CD81		Mesenchymal stem cell	CD81 molecule [Source:HGNC Symbol;Acc:HGNC:1701]
9728	3.22377e-69	1.24095	0.987	0.717	7.15613e-65	0	CD81		Eosinophil	CD81 molecule [Source:HGNC Symbol;Acc:HGNC:1701]
9729	3.22377e-69	1.24095	0.987	0.717	7.15613e-65	0	CD81		B cell	CD81 molecule [Source:HGNC Symbol;Acc:HGNC:1701]
9730	3.22377e-69	1.24095	0.987	0.717	7.15613e-65	0	CD81		Endothelial cell	CD81 molecule [Source:HGNC Symbol;Acc:HGNC:1701]
9731	3.22377e-69	1.24095	0.987	0.717	7.15613e-65	0	CD81		Follicular B cell	CD81 molecule [Source:HGNC Symbol;Acc:HGNC:1701]
9732	3.22377e-69	1.24095	0.987	0.717	7.15613e-65	0	CD81		Germinal center B cell	CD81 molecule [Source:HGNC Symbol;Acc:HGNC:1701]
9733	3.22377e-69	1.24095	0.987	0.717	7.15613e-65	0	CD81		Lymphoid cell	CD81 molecule [Source:HGNC Symbol;Acc:HGNC:1701]
9734	3.22377e-69	1.24095	0.987	0.717	7.15613e-65	0	CD81		Marginal zone B cell	CD81 molecule [Source:HGNC Symbol;Acc:HGNC:1701]
9735	3.22377e-69	1.24095	0.987	0.717	7.15613e-65	0	CD81		Megakaryocyte erythroid cell	CD81 molecule [Source:HGNC Symbol;Acc:HGNC:1701]
9736	3.22377e-69	1.24095	0.987	0.717	7.15613e-65	0	CD81		Myeloid cell	CD81 molecule [Source:HGNC Symbol;Acc:HGNC:1701]
9737	3.22377e-69	1.24095	0.987	0.717	7.15613e-65	0	CD81		Natural killer cell	CD81 molecule [Source:HGNC Symbol;Acc:HGNC:1701]
9738	3.22377e-69	1.24095	0.987	0.717	7.15613e-65	0	CD81		Neural stem cell	CD81 molecule [Source:HGNC Symbol;Acc:HGNC:1701]
9739	3.22377e-69	1.24095	0.987	0.717	7.15613e-65	0	CD81		Neural tube cell	CD81 molecule [Source:HGNC Symbol;Acc:HGNC:1701]
9740	3.22377e-69	1.24095	0.987	0.717	7.15613e-65	0	CD81		Plasma cell	CD81 molecule [Source:HGNC Symbol;Acc:HGNC:1701]
9741	3.22377e-69	1.24095	0.987	0.717	7.15613e-65	0	CD81		Specialist antigen presenting cell	CD81 molecule [Source:HGNC Symbol;Acc:HGNC:1701]
9742	3.22377e-69	1.24095	0.987	0.717	7.15613e-65	0	CD81		T cell	CD81 molecule [Source:HGNC Symbol;Acc:HGNC:1701]
9743	3.22377e-69	1.24095	0.987	0.717	7.15613e-65	0	CD81		Microglial cell	CD81 molecule [Source:HGNC Symbol;Acc:HGNC:1701]
9744	1.70207e-50	1.23895	0.88	0.328	3.77825e-46	0	SKAP2		Brush cell (Tuft cell)	src kinase associated phosphoprotein 2 [Source:HGNC Symbol;Acc:HGNC:15687]
9745	1.70207e-50	1.23895	0.88	0.328	3.77825e-46	0	SKAP2		Neuroendocrine cell	src kinase associated phosphoprotein 2 [Source:HGNC Symbol;Acc:HGNC:15687]
9746	4.62611e-25	1.23791	0.343	0.082	1.0269e-20	0	FMNL1		Paneth cell	formin like 1 [Source:HGNC Symbol;Acc:HGNC:1212]
9747	4.62611e-25	1.23791	0.343	0.082	1.0269e-20	0	FMNL1		Multilymphoid progenitor cell	formin like 1 [Source:HGNC Symbol;Acc:HGNC:1212]
9748	4.62611e-25	1.23791	0.343	0.082	1.0269e-20	0	FMNL1		Monocyte	formin like 1 [Source:HGNC Symbol;Acc:HGNC:1212]
9751	5.9153e-33	1.23775	0.587	0.191	1.31308e-28	0	KIAA0247
9752	9.15383e-26	1.23699	0.367	0.091	2.03197e-21	0	HK2	Glycolysis	Monocyte	hexokinase 2 [Source:HGNC Symbol;Acc:HGNC:4923]
9754	4.91779e-24	1.23638	0.403	0.119	1.09165e-19	0	ADRBK2			G protein-coupled receptor kinase 3 [Source:HGNC Symbol;Acc:HGNC:290]
9755	1.15221e-32	1.23547	0.52	0.149	2.55768e-28	0	SIRPA	Hla-dr+clec9a cd1c+ btla- cells	Cardiac progenitor cell	signal regulatory protein alpha [Source:HGNC Symbol;Acc:HGNC:9662]
9756	1.15221e-32	1.23547	0.52	0.149	2.55768e-28	0	SIRPA		Conventional dendritic cell	signal regulatory protein alpha [Source:HGNC Symbol;Acc:HGNC:9662]
9757	1.15221e-32	1.23547	0.52	0.149	2.55768e-28	0	SIRPA		Monocyte	signal regulatory protein alpha [Source:HGNC Symbol;Acc:HGNC:9662]
9758	1.15221e-32	1.23547	0.52	0.149	2.55768e-28	0	SIRPA		Neuron	signal regulatory protein alpha [Source:HGNC Symbol;Acc:HGNC:9662]
9759	1.15221e-32	1.23547	0.52	0.149	2.55768e-28	0	SIRPA		Myeloid conventional dendritic cell	signal regulatory protein alpha [Source:HGNC Symbol;Acc:HGNC:9662]
9760	1.15221e-32	1.23547	0.52	0.149	2.55768e-28	0	SIRPA		Monocyte derived dendritic cell	signal regulatory protein alpha [Source:HGNC Symbol;Acc:HGNC:9662]
9761	1.15221e-32	1.23547	0.52	0.149	2.55768e-28	0	SIRPA		Astrocyte	signal regulatory protein alpha [Source:HGNC Symbol;Acc:HGNC:9662]
9762	1.15221e-32	1.23547	0.52	0.149	2.55768e-28	0	SIRPA		Microglial cell	signal regulatory protein alpha [Source:HGNC Symbol;Acc:HGNC:9662]
9763	1.15221e-32	1.23547	0.52	0.149	2.55768e-28	0	SIRPA		Liver bud hepatic cell	signal regulatory protein alpha [Source:HGNC Symbol;Acc:HGNC:9662]
9782	8.76659e-24	1.23164	0.417	0.13	1.94601e-19	0	PFKFB3		Astrocyte	6-phosphofructo-2-kinase/fructose-2,6-biphosphatase 3 [Source:HGNC Symbol;Acc:HGNC:8874]
9783	8.76659e-24	1.23164	0.417	0.13	1.94601e-19	0	PFKFB3		Paneth cell	6-phosphofructo-2-kinase/fructose-2,6-biphosphatase 3 [Source:HGNC Symbol;Acc:HGNC:8874]
9784	3.57723e-27	1.22893	0.377	0.092	7.94073e-23	0	PLEC		Astrocyte	plectin [Source:HGNC Symbol;Acc:HGNC:9069]
9785	8.13719e-34	1.22829	0.5	0.133	1.80629e-29	0	GPR65	CD8 T cells	Mucosal-associated invariant T cell	G protein-coupled receptor 65 [Source:HGNC Symbol;Acc:HGNC:4517]
9786	8.13719e-34	1.22829	0.5	0.133	1.80629e-29	0	GPR65		Paneth cell	G protein-coupled receptor 65 [Source:HGNC Symbol;Acc:HGNC:4517]
9787	2.17151e-23	1.22695	0.303	0.068	4.82031e-19	0	HMHA1
9788	9.80384e-47	1.22452	0.803	0.29	2.17626e-42	0	MGAT4A		Microglial cell	alpha-1,3-mannosyl-glycoprotein 4-beta-N-acetylglucosaminyltransferase A [Source:HGNC Symbol;Acc:HGNC:7047]
9789	9.80384e-47	1.22452	0.803	0.29	2.17626e-42	0	MGAT4A		SLC16A7+ cell	alpha-1,3-mannosyl-glycoprotein 4-beta-N-acetylglucosaminyltransferase A [Source:HGNC Symbol;Acc:HGNC:7047]
9790	9.80384e-47	1.22452	0.803	0.29	2.17626e-42	0	MGAT4A		Plasmacytoid dendritic cell	alpha-1,3-mannosyl-glycoprotein 4-beta-N-acetylglucosaminyltransferase A [Source:HGNC Symbol;Acc:HGNC:7047]
9792	2.72639e-43	1.22286	0.953	0.612	6.05203e-39	0	ZFP36L1	Nsc_radial glia	Microglial cell	ZFP36 ring finger protein like 1 [Source:HGNC Symbol;Acc:HGNC:1107]
9793	2.72639e-43	1.22286	0.953	0.612	6.05203e-39	0	ZFP36L1		Exhausted CD8+ T cell	ZFP36 ring finger protein like 1 [Source:HGNC Symbol;Acc:HGNC:1107]
9794	2.72639e-43	1.22286	0.953	0.612	6.05203e-39	0	ZFP36L1		Regulatory T (Treg) cell	ZFP36 ring finger protein like 1 [Source:HGNC Symbol;Acc:HGNC:1107]
9795	2.72639e-43	1.22286	0.953	0.612	6.05203e-39	0	ZFP36L1		Multilymphoid progenitor cell	ZFP36 ring finger protein like 1 [Source:HGNC Symbol;Acc:HGNC:1107]
9807	6.35569e-29	1.22277	0.457	0.129	1.41084e-24	0	NINJ1		Microglial cell	ninjurin 1 [Source:HGNC Symbol;Acc:HGNC:7824]
9808	6.35569e-29	1.22277	0.457	0.129	1.41084e-24	0	NINJ1		Regulatory T (Treg) cell	ninjurin 1 [Source:HGNC Symbol;Acc:HGNC:7824]
9809	6.35569e-29	1.22277	0.457	0.129	1.41084e-24	0	NINJ1		Paneth cell	ninjurin 1 [Source:HGNC Symbol;Acc:HGNC:7824]
9810	6.35569e-29	1.22277	0.457	0.129	1.41084e-24	0	NINJ1		CD1C-CD141- dendritic cell	ninjurin 1 [Source:HGNC Symbol;Acc:HGNC:7824]
9811	6.35569e-29	1.22277	0.457	0.129	1.41084e-24	0	NINJ1		Monocyte	ninjurin 1 [Source:HGNC Symbol;Acc:HGNC:7824]
9814	2.2638e-43	1.22274	0.917	0.519	5.02517e-39	0	PNRC1		Monocyte	proline rich nuclear receptor coactivator 1 [Source:HGNC Symbol;Acc:HGNC:17278]
9816	6.47263e-29	1.22119	0.42	0.11	1.4368e-24	0	HEXB		Microglial cell	hexosaminidase subunit beta [Source:HGNC Symbol;Acc:HGNC:4879]
9817	5.13921e-23	1.22094	0.337	0.086	1.1408e-18	0	MICAL1		Oligodendrocyte	microtubule associated monooxygenase, calponin and LIM domain containing 1 [Source:HGNC Symbol;Acc:HGNC:20619]
9818	3.76634e-36	1.21886	0.963	0.742	8.36052e-32	0	JUN	B cells	Circulating fetal cell	Jun proto-oncogene, AP-1 transcription factor subunit [Source:HGNC Symbol;Acc:HGNC:6204]
9819	3.76634e-36	1.21886	0.963	0.742	8.36052e-32	0	JUN		Microglial cell	Jun proto-oncogene, AP-1 transcription factor subunit [Source:HGNC Symbol;Acc:HGNC:6204]
9840	7.43767e-25	1.21853	0.373	0.1	1.65101e-20	0	P4HA1		Primitive endoderm cell	prolyl 4-hydroxylase subunit alpha 1 [Source:HGNC Symbol;Acc:HGNC:8546]
9841	7.43767e-25	1.21853	0.373	0.1	1.65101e-20	0	P4HA1		Astrocyte	prolyl 4-hydroxylase subunit alpha 1 [Source:HGNC Symbol;Acc:HGNC:8546]
9842	4.43557e-21	1.21579	0.26	0.056	9.84609e-17	0	TP53I11		Multilymphoid progenitor cell	tumor protein p53 inducible protein 11 [Source:HGNC Symbol;Acc:HGNC:16842]
9843	4.43557e-21	1.21579	0.26	0.056	9.84609e-17	0	TP53I11		Plasmacytoid dendritic cell	tumor protein p53 inducible protein 11 [Source:HGNC Symbol;Acc:HGNC:16842]
9846	8.05689e-30	1.21135	0.49	0.143	1.78847e-25	0	VASH1		AXL+SIGLEC6+ dendritic cell	vasohibin 1 [Source:HGNC Symbol;Acc:HGNC:19964]
9848	1.63889e-22	1.21113	0.31	0.075	3.63801e-18	0	LIMD2	Gdt	Monocyte	LIM domain containing 2 [Source:HGNC Symbol;Acc:HGNC:28142]
9852	2.33207e-33	1.21077	0.757	0.324	5.17673e-29	0	GLS		Alpha cell	glutaminase [Source:HGNC Symbol;Acc:HGNC:4331]
9853	3.70407e-21	1.21012	0.26	0.057	8.22229e-17	0	TMEM173	Endothelial cells	Microglial cell
9854	3.70407e-21	1.21012	0.26	0.057	8.22229e-17	0	TMEM173		CD1C+_B dendritic cell
9856	2.65972e-28	1.2089	0.49	0.149	5.90404e-24	0	GIT2		Secretory progenitor cell	GIT ArfGAP 2 [Source:HGNC Symbol;Acc:HGNC:4273]
9857	2.65972e-28	1.2089	0.49	0.149	5.90404e-24	0	GIT2		4-cell stage cell (Blastomere)	GIT ArfGAP 2 [Source:HGNC Symbol;Acc:HGNC:4273]
9859	1.13503e-33	1.2064	0.44	0.101	2.51953e-29	0	MYOF		Trophectoderm cell	myoferlin [Source:HGNC Symbol;Acc:HGNC:3656]
9860	1.13503e-33	1.2064	0.44	0.101	2.51953e-29	0	MYOF		CD1C-CD141- dendritic cell	myoferlin [Source:HGNC Symbol;Acc:HGNC:3656]
9862	1.75334e-16	1.20619	0.37	0.137	3.89206e-12	0	TCOF1		B cell	treacle ribosome biogenesis factor 1 [Source:HGNC Symbol;Acc:HGNC:11654]
9864	4.98524e-37	1.20477	0.543	0.139	1.10662e-32	0	IRF8	Preb1	Dendritic cell	interferon regulatory factor 8 [Source:HGNC Symbol;Acc:HGNC:5358]
9865	4.98524e-37	1.20477	0.543	0.139	1.10662e-32	0	IRF8		Germinal center B cell	interferon regulatory factor 8 [Source:HGNC Symbol;Acc:HGNC:5358]
9866	4.98524e-37	1.20477	0.543	0.139	1.10662e-32	0	IRF8		Microglial cell	interferon regulatory factor 8 [Source:HGNC Symbol;Acc:HGNC:5358]
9867	4.98524e-37	1.20477	0.543	0.139	1.10662e-32	0	IRF8		Paneth cell	interferon regulatory factor 8 [Source:HGNC Symbol;Acc:HGNC:5358]
9868	4.98524e-37	1.20477	0.543	0.139	1.10662e-32	0	IRF8		Plasmacytoid dendritic cell	interferon regulatory factor 8 [Source:HGNC Symbol;Acc:HGNC:5358]
9869	4.98524e-37	1.20477	0.543	0.139	1.10662e-32	0	IRF8		B cell	interferon regulatory factor 8 [Source:HGNC Symbol;Acc:HGNC:5358]
9906	6.40222e-33	1.20454	0.473	0.12	1.42116e-28	0	RCSD1	B cells	Microglial cell	RCSD domain containing 1 [Source:HGNC Symbol;Acc:HGNC:28310]
9907	6.40222e-33	1.20454	0.473	0.12	1.42116e-28	0	RCSD1		Lake et al.Science.Ex5	RCSD domain containing 1 [Source:HGNC Symbol;Acc:HGNC:28310]
9908	6.40222e-33	1.20454	0.473	0.12	1.42116e-28	0	RCSD1		B cell	RCSD domain containing 1 [Source:HGNC Symbol;Acc:HGNC:28310]
9911	1.64149e-25	1.2044	0.327	0.073	3.64378e-21	0	PLXNB2			plexin B2 [Source:HGNC Symbol;Acc:HGNC:9104]
9912	8.38533e-48	1.20107	0.733	0.215	1.86138e-43	0	LCP1	Microglia cells	Microglial cell	lymphocyte cytosolic protein 1 [Source:HGNC Symbol;Acc:HGNC:6528]
9913	8.38533e-48	1.20107	0.733	0.215	1.86138e-43	0	LCP1		Paneth cell	lymphocyte cytosolic protein 1 [Source:HGNC Symbol;Acc:HGNC:6528]
9914	8.38533e-48	1.20107	0.733	0.215	1.86138e-43	0	LCP1		Monocyte	lymphocyte cytosolic protein 1 [Source:HGNC Symbol;Acc:HGNC:6528]
9916	1.30864e-15	1.2006	0.323	0.114	2.90492e-11	0	DFNA5			gasdermin E [Source:HGNC Symbol;Acc:HGNC:2810]
9917	4.07164e-12	1.19823	0.28	0.109	9.03822e-08	0	PHACTR1	Melanocytes	Monocyte	phosphatase and actin regulator 1 [Source:HGNC Symbol;Acc:HGNC:20990]
9919	4.07164e-12	1.19823	0.28	0.109	9.03822e-08	0	PHACTR1		B cell	phosphatase and actin regulator 1 [Source:HGNC Symbol;Acc:HGNC:20990]
9921	8.22305e-25	1.19624	0.44	0.138	1.82535e-20	0	PPP1R10		Multilymphoid progenitor cell	protein phosphatase 1 regulatory subunit 10 [Source:HGNC Symbol;Acc:HGNC:9284]
9923	4.01075e-49	1.19589	0.917	0.45	8.90306e-45	0	RGS10	Myeloid cells	Microglial cell	regulator of G protein signaling 10 [Source:HGNC Symbol;Acc:HGNC:9992]
9924	4.01075e-49	1.19589	0.917	0.45	8.90306e-45	0	RGS10		CD141+CLEC9A+ dendritic cell	regulator of G protein signaling 10 [Source:HGNC Symbol;Acc:HGNC:9992]
9925	4.01075e-49	1.19589	0.917	0.45	8.90306e-45	0	RGS10		Monocyte	regulator of G protein signaling 10 [Source:HGNC Symbol;Acc:HGNC:9992]
9928	3.46375e-35	1.19524	0.63	0.209	7.68884e-31	0	PLEKHO1		Multilymphoid progenitor cell	pleckstrin homology domain containing O1 [Source:HGNC Symbol;Acc:HGNC:24310]
9930	2.42281e-17	1.19332	0.283	0.081	5.37815e-13	0	SMAD7			SMAD family member 7 [Source:HGNC Symbol;Acc:HGNC:6773]
9931	1.16621e-46	1.19182	0.913	0.469	2.58876e-42	0	YWHAH		FOXN4+ cell	tyrosine 3-monooxygenase/tryptophan 5-monooxygenase activation protein eta [Source:HGNC Symbol;Acc:HGNC:12853]
9932	1.15702e-20	1.19168	0.29	0.072	2.56834e-16	0	HSPBAP1			HSPB1 associated protein 1 [Source:HGNC Symbol;Acc:HGNC:16389]
9933	1.36512e-15	1.19081	0.36	0.136	3.0303e-11	0	MIR181A1HG			MIR181A1 host gene [Source:HGNC Symbol;Acc:HGNC:48659]
9934	7.2709e-22	1.18503	0.277	0.062	1.61399e-17	0	CARD16	T cells	Regulatory T (Treg) cell	caspase recruitment domain family member 16 [Source:HGNC Symbol;Acc:HGNC:33701]
9935	7.2709e-22	1.18503	0.277	0.062	1.61399e-17	0	CARD16		Monocyte	caspase recruitment domain family member 16 [Source:HGNC Symbol;Acc:HGNC:33701]
9937	3.82205e-24	1.18228	0.343	0.085	8.48418e-20	0	ARAP1		SLC16A7+ cell	ArfGAP with RhoGAP domain, ankyrin repeat and PH domain 1 [Source:HGNC Symbol;Acc:HGNC:16925]
9938	3.82205e-24	1.18228	0.343	0.085	8.48418e-20	0	ARAP1		CD1C-CD141- dendritic cell	ArfGAP with RhoGAP domain, ankyrin repeat and PH domain 1 [Source:HGNC Symbol;Acc:HGNC:16925]
9940	1.00056e-29	1.18142	0.397	0.092	2.22104e-25	0	ADCY7		Paneth cell	adenylate cyclase 7 [Source:HGNC Symbol;Acc:HGNC:238]
9941	4.40822e-22	1.18079	0.377	0.112	9.78537e-18	0	ABCG1		Exhausted CD8+ T cell	ATP binding cassette subfamily G member 1 [Source:HGNC Symbol;Acc:HGNC:73]
9942	4.40822e-22	1.18079	0.377	0.112	9.78537e-18	0	ABCG1		Paneth cell	ATP binding cassette subfamily G member 1 [Source:HGNC Symbol;Acc:HGNC:73]
9943	2.48111e-22	1.17616	0.45	0.157	5.50757e-18	0	CREM	Plasma cells	Exhausted CD8+ T cell	cAMP responsive element modulator [Source:HGNC Symbol;Acc:HGNC:2352]
9944	2.48111e-22	1.17616	0.45	0.157	5.50757e-18	0	CREM		Regulatory T (Treg) cell	cAMP responsive element modulator [Source:HGNC Symbol;Acc:HGNC:2352]
9945	2.48111e-22	1.17616	0.45	0.157	5.50757e-18	0	CREM		Exhausted CD4+ T cell	cAMP responsive element modulator [Source:HGNC Symbol;Acc:HGNC:2352]
9952	1.16711e-18	1.17474	0.587	0.291	2.59076e-14	0	PDK4	Islet cells	Microglial cell	pyruvate dehydrogenase kinase 4 [Source:HGNC Symbol;Acc:HGNC:8812]
9953	2.12976e-20	1.17449	0.273	0.064	4.72763e-16	0	CYTH4		Microglial cell	cytohesin 4 [Source:HGNC Symbol;Acc:HGNC:9505]
9954	2.12976e-20	1.17449	0.273	0.064	4.72763e-16	0	CYTH4		Paneth cell	cytohesin 4 [Source:HGNC Symbol;Acc:HGNC:9505]
9955	2.12976e-20	1.17449	0.273	0.064	4.72763e-16	0	CYTH4		Plasmacytoid dendritic cell	cytohesin 4 [Source:HGNC Symbol;Acc:HGNC:9505]
9957	8.08723e-27	1.17234	0.48	0.155	1.7952e-22	0	TMEM176B	Fibroblasts	Liver bud hepatic cell	transmembrane protein 176B [Source:HGNC Symbol;Acc:HGNC:29596]
9958	8.08723e-27	1.17234	0.48	0.155	1.7952e-22	0	TMEM176B		Granulosa cell	transmembrane protein 176B [Source:HGNC Symbol;Acc:HGNC:29596]
9959	8.08723e-27	1.17234	0.48	0.155	1.7952e-22	0	TMEM176B		CD1C-CD141- dendritic cell	transmembrane protein 176B [Source:HGNC Symbol;Acc:HGNC:29596]
9960	8.08723e-27	1.17234	0.48	0.155	1.7952e-22	0	TMEM176B		Monocyte	transmembrane protein 176B [Source:HGNC Symbol;Acc:HGNC:29596]
9985	1.47263e-56	1.16952	0.977	0.623	3.26895e-52	0	HLA-B	Glial cells	Astrocyte	major histocompatibility complex, class I, B [Source:HGNC Symbol;Acc:HGNC:4932]
9986	1.47263e-56	1.16952	0.977	0.623	3.26895e-52	0	HLA-B		Microglial cell	major histocompatibility complex, class I, B [Source:HGNC Symbol;Acc:HGNC:4932]
9987	1.47263e-56	1.16952	0.977	0.623	3.26895e-52	0	HLA-B		Multilymphoid progenitor cell	major histocompatibility complex, class I, B [Source:HGNC Symbol;Acc:HGNC:4932]
9988	1.47263e-56	1.16952	0.977	0.623	3.26895e-52	0	HLA-B		Monocyte	major histocompatibility complex, class I, B [Source:HGNC Symbol;Acc:HGNC:4932]
10021	2.03194e-18	1.16728	0.343	0.109	4.5105e-14	0	SLC35F6		Paneth cell	solute carrier family 35 member F6 [Source:HGNC Symbol;Acc:HGNC:26055]
10022	6.08568e-47	1.16654	0.747	0.233	1.3509e-42	0	ENTPD1	Endothelial cells	B cell	ectonucleoside triphosphate diphosphohydrolase 1 [Source:HGNC Symbol;Acc:HGNC:3363]
10023	6.08568e-47	1.16654	0.747	0.233	1.3509e-42	0	ENTPD1		Megakaryocyte erythroid cell	ectonucleoside triphosphate diphosphohydrolase 1 [Source:HGNC Symbol;Acc:HGNC:3363]
10024	6.08568e-47	1.16654	0.747	0.233	1.3509e-42	0	ENTPD1		Specialist antigen presenting cell	ectonucleoside triphosphate diphosphohydrolase 1 [Source:HGNC Symbol;Acc:HGNC:3363]
10025	6.08568e-47	1.16654	0.747	0.233	1.3509e-42	0	ENTPD1		T cell	ectonucleoside triphosphate diphosphohydrolase 1 [Source:HGNC Symbol;Acc:HGNC:3363]
10026	6.08568e-47	1.16654	0.747	0.233	1.3509e-42	0	ENTPD1		T helper cell	ectonucleoside triphosphate diphosphohydrolase 1 [Source:HGNC Symbol;Acc:HGNC:3363]
10027	6.08568e-47	1.16654	0.747	0.233	1.3509e-42	0	ENTPD1		Microglial cell	ectonucleoside triphosphate diphosphohydrolase 1 [Source:HGNC Symbol;Acc:HGNC:3363]
10028	6.08568e-47	1.16654	0.747	0.233	1.3509e-42	0	ENTPD1		Exhausted CD8+ T cell	ectonucleoside triphosphate diphosphohydrolase 1 [Source:HGNC Symbol;Acc:HGNC:3363]
10029	6.08568e-47	1.16654	0.747	0.233	1.3509e-42	0	ENTPD1		Exhausted CD4+ T cell	ectonucleoside triphosphate diphosphohydrolase 1 [Source:HGNC Symbol;Acc:HGNC:3363]
10030	6.08568e-47	1.16654	0.747	0.233	1.3509e-42	0	ENTPD1		CD1C+_A dendritic cell	ectonucleoside triphosphate diphosphohydrolase 1 [Source:HGNC Symbol;Acc:HGNC:3363]
10031	6.08568e-47	1.16654	0.747	0.233	1.3509e-42	0	ENTPD1		Endothelial cell	ectonucleoside triphosphate diphosphohydrolase 1 [Source:HGNC Symbol;Acc:HGNC:3363]
10055	1.72093e-30	1.16633	0.543	0.173	3.82012e-26	0	GM2A		Trophectoderm cell	ganglioside GM2 activator [Source:HGNC Symbol;Acc:HGNC:4367]
10056	1.72093e-30	1.16633	0.543	0.173	3.82012e-26	0	GM2A		Microglial cell	ganglioside GM2 activator [Source:HGNC Symbol;Acc:HGNC:4367]
10057	1.72093e-30	1.16633	0.543	0.173	3.82012e-26	0	GM2A		Basal cell	ganglioside GM2 activator [Source:HGNC Symbol;Acc:HGNC:4367]
10058	1.72093e-30	1.16633	0.543	0.173	3.82012e-26	0	GM2A		Paneth cell	ganglioside GM2 activator [Source:HGNC Symbol;Acc:HGNC:4367]
10059	2.61048e-46	1.16567	0.833	0.3	5.79474e-42	0	ST6GAL1	Plasma cells	Endothelial cell	ST6 beta-galactoside alpha-2,6-sialyltransferase 1 [Source:HGNC Symbol;Acc:HGNC:10860]
10061	2.61048e-46	1.16567	0.833	0.3	5.79474e-42	0	ST6GAL1		B cell	ST6 beta-galactoside alpha-2,6-sialyltransferase 1 [Source:HGNC Symbol;Acc:HGNC:10860]
10063	6.18078e-25	1.16477	0.367	0.093	1.37201e-20	0	RREB1		Plasmacytoid dendritic cell	ras responsive element binding protein 1 [Source:HGNC Symbol;Acc:HGNC:10449]
10065	2.57344e-21	1.16027	0.4	0.13	5.71253e-17	0	CD55	Progenitor cells	Adipose-derived stem cell	CD55 molecule (Cromer blood group) [Source:HGNC Symbol;Acc:HGNC:2665]
10066	2.57344e-21	1.16027	0.4	0.13	5.71253e-17	0	CD55		Neutrophil	CD55 molecule (Cromer blood group) [Source:HGNC Symbol;Acc:HGNC:2665]
10067	2.57344e-21	1.16027	0.4	0.13	5.71253e-17	0	CD55		Cancer stem cell	CD55 molecule (Cromer blood group) [Source:HGNC Symbol;Acc:HGNC:2665]
10068	2.57344e-21	1.16027	0.4	0.13	5.71253e-17	0	CD55		Mesenchymal stem cell	CD55 molecule (Cromer blood group) [Source:HGNC Symbol;Acc:HGNC:2665]
10069	2.57344e-21	1.16027	0.4	0.13	5.71253e-17	0	CD55		Mesenchymal stromal cell	CD55 molecule (Cromer blood group) [Source:HGNC Symbol;Acc:HGNC:2665]
10070	2.57344e-21	1.16027	0.4	0.13	5.71253e-17	0	CD55		Naive CD8+ T cell	CD55 molecule (Cromer blood group) [Source:HGNC Symbol;Acc:HGNC:2665]
10071	2.57344e-21	1.16027	0.4	0.13	5.71253e-17	0	CD55		Naive CD4+ T cell	CD55 molecule (Cromer blood group) [Source:HGNC Symbol;Acc:HGNC:2665]
10072	2.57344e-21	1.16027	0.4	0.13	5.71253e-17	0	CD55		Monocyte	CD55 molecule (Cromer blood group) [Source:HGNC Symbol;Acc:HGNC:2665]
10073	2.57344e-21	1.16027	0.4	0.13	5.71253e-17	0	CD55		B cell	CD55 molecule (Cromer blood group) [Source:HGNC Symbol;Acc:HGNC:2665]
10120	2.6911e-74	1.15915	1	0.88	5.9737e-70	0	ITM2B	Promyelocytes	Microglial cell	integral membrane protein 2B [Source:HGNC Symbol;Acc:HGNC:6174]
10121	2.6911e-74	1.15915	1	0.88	5.9737e-70	0	ITM2B		Granulosa cell	integral membrane protein 2B [Source:HGNC Symbol;Acc:HGNC:6174]
10122	2.6911e-74	1.15915	1	0.88	5.9737e-70	0	ITM2B		CD1C-CD141- dendritic cell	integral membrane protein 2B [Source:HGNC Symbol;Acc:HGNC:6174]
10123	2.6911e-74	1.15915	1	0.88	5.9737e-70	0	ITM2B		Monocyte	integral membrane protein 2B [Source:HGNC Symbol;Acc:HGNC:6174]
10134	1.13921e-15	1.15803	0.343	0.126	2.52882e-11	0	CTDSP1		Monocyte	CTD small phosphatase 1 [Source:HGNC Symbol;Acc:HGNC:21614]
10136	9.7507e-49	1.15723	0.957	0.498	2.16446e-44	0	KCTD12	Choroid plexus cells	Microglial cell	potassium channel tetramerization domain containing 12 [Source:HGNC Symbol;Acc:HGNC:14678]
10137	1.01088e-32	1.15584	0.447	0.105	2.24396e-28	0	DOCK11		Ionocyte cell	dedicator of cytokinesis 11 [Source:HGNC Symbol;Acc:HGNC:23483]
10138	1.01088e-32	1.15584	0.447	0.105	2.24396e-28	0	DOCK11		FGFR1HighNME5- epithelial cell	dedicator of cytokinesis 11 [Source:HGNC Symbol;Acc:HGNC:23483]
10139	3.64588e-20	1.15369	0.28	0.068	8.09313e-16	0	SMCO4		Monocyte	single-pass membrane protein with coiled-coil domains 4 [Source:HGNC Symbol;Acc:HGNC:24810]
10141	1.59924e-44	1.15362	0.793	0.279	3.55e-40	0	TGFBR1			transforming growth factor beta receptor 1 [Source:HGNC Symbol;Acc:HGNC:11772]
10142	1.79872e-08	1.1522	0.28	0.137	0.00039928	0	IFI27	B cells	Cancer stem cell	interferon alpha inducible protein 27 [Source:HGNC Symbol;Acc:HGNC:5397]
10143	1.79872e-08	1.1522	0.28	0.137	0.00039928	0	IFI27		Ciliated cell	interferon alpha inducible protein 27 [Source:HGNC Symbol;Acc:HGNC:5397]
10144	1.79872e-08	1.1522	0.28	0.137	0.00039928	0	IFI27		Goblet cell	interferon alpha inducible protein 27 [Source:HGNC Symbol;Acc:HGNC:5397]
10181	9.44841e-39	1.1496	0.56	0.145	2.09736e-34	0	LAT2	CD8 T cells	Microglial cell	linker for activation of T cells family member 2 [Source:HGNC Symbol;Acc:HGNC:12749]
10182	9.44841e-39	1.1496	0.56	0.145	2.09736e-34	0	LAT2		Exhausted CD8+ T cell	linker for activation of T cells family member 2 [Source:HGNC Symbol;Acc:HGNC:12749]
10183	9.44841e-39	1.1496	0.56	0.145	2.09736e-34	0	LAT2		Regulatory T (Treg) cell	linker for activation of T cells family member 2 [Source:HGNC Symbol;Acc:HGNC:12749]
10184	9.44841e-39	1.1496	0.56	0.145	2.09736e-34	0	LAT2		Paneth cell	linker for activation of T cells family member 2 [Source:HGNC Symbol;Acc:HGNC:12749]
10185	9.44841e-39	1.1496	0.56	0.145	2.09736e-34	0	LAT2		Lymphoid-primed multipotent progenitor cell	linker for activation of T cells family member 2 [Source:HGNC Symbol;Acc:HGNC:12749]
10186	9.44841e-39	1.1496	0.56	0.145	2.09736e-34	0	LAT2		CD1C+_B dendritic cell	linker for activation of T cells family member 2 [Source:HGNC Symbol;Acc:HGNC:12749]
10187	9.44841e-39	1.1496	0.56	0.145	2.09736e-34	0	LAT2		Monocyte	linker for activation of T cells family member 2 [Source:HGNC Symbol;Acc:HGNC:12749]
10201	1.65281e-20	1.147	0.29	0.072	3.66891e-16	0	HK1	Glycolysis	CD1C-CD141- dendritic cell	hexokinase 1 [Source:HGNC Symbol;Acc:HGNC:4922]
10203	3.86375e-32	1.14625	0.437	0.103	8.57675e-28	0	ANXA11		Microglial cell	annexin A11 [Source:HGNC Symbol;Acc:HGNC:535]
10204	3.86375e-32	1.14625	0.437	0.103	8.57675e-28	0	ANXA11		Monocyte	annexin A11 [Source:HGNC Symbol;Acc:HGNC:535]
10206	7.18318e-54	1.14533	0.95	0.437	1.59452e-49	0	MEF2C	Cvp	Cardiomyocyte	myocyte enhancer factor 2C [Source:HGNC Symbol;Acc:HGNC:6996]
10207	7.18318e-54	1.14533	0.95	0.437	1.59452e-49	0	MEF2C		Neural progenitor cell	myocyte enhancer factor 2C [Source:HGNC Symbol;Acc:HGNC:6996]
10208	7.18318e-54	1.14533	0.95	0.437	1.59452e-49	0	MEF2C		Interneuron	myocyte enhancer factor 2C [Source:HGNC Symbol;Acc:HGNC:6996]
10209	7.18318e-54	1.14533	0.95	0.437	1.59452e-49	0	MEF2C		Endothelial cell	myocyte enhancer factor 2C [Source:HGNC Symbol;Acc:HGNC:6996]
10210	7.18318e-54	1.14533	0.95	0.437	1.59452e-49	0	MEF2C		Multilymphoid progenitor cell	myocyte enhancer factor 2C [Source:HGNC Symbol;Acc:HGNC:6996]
10212	7.18318e-54	1.14533	0.95	0.437	1.59452e-49	0	MEF2C		B cell	myocyte enhancer factor 2C [Source:HGNC Symbol;Acc:HGNC:6996]
10270	1.46189e-51	1.14363	0.97	0.589	3.24509e-47	0	EPB41L2		Oligodendrocyte progenitor cell	erythrocyte membrane protein band 4.1 like 2 [Source:HGNC Symbol;Acc:HGNC:3379]
10271	1.29668e-31	1.14353	0.583	0.194	2.87838e-27	0	EIF4A3	Pericytes	Paneth cell	eukaryotic translation initiation factor 4A3 [Source:HGNC Symbol;Acc:HGNC:18683]
10272	1.29668e-31	1.14353	0.583	0.194	2.87838e-27	0	EIF4A3		Plasmacytoid dendritic cell	eukaryotic translation initiation factor 4A3 [Source:HGNC Symbol;Acc:HGNC:18683]
10277	1.62366e-24	1.14319	0.413	0.122	3.6042e-20	0	SRPR
10278	6.45126e-42	1.14225	0.693	0.217	1.43205e-37	0	TGFBR2	Endothelial cells	Ionocyte cell	transforming growth factor beta receptor 2 [Source:HGNC Symbol;Acc:HGNC:11773]
10279	6.45126e-42	1.14225	0.693	0.217	1.43205e-37	0	TGFBR2		Plasmacytoid dendritic cell	transforming growth factor beta receptor 2 [Source:HGNC Symbol;Acc:HGNC:11773]
10281	9.25608e-46	1.14181	0.773	0.25	2.05466e-41	0	LHFPL2	Microglia cells	Microglial cell	LHFPL tetraspan subfamily member 2 [Source:HGNC Symbol;Acc:HGNC:6588]
10282	1.78962e-20	1.14021	0.29	0.073	3.97259e-16	0	MTMR14			myotubularin related protein 14 [Source:HGNC Symbol;Acc:HGNC:26190]
10283	3.04014e-19	1.13828	0.283	0.075	6.7485e-15	0	TLR6		Basophil	toll like receptor 6 [Source:HGNC Symbol;Acc:HGNC:16711]
10284	3.04014e-19	1.13828	0.283	0.075	6.7485e-15	0	TLR6		Memory B cell	toll like receptor 6 [Source:HGNC Symbol;Acc:HGNC:16711]
10285	3.04014e-19	1.13828	0.283	0.075	6.7485e-15	0	TLR6		Neutrophil	toll like receptor 6 [Source:HGNC Symbol;Acc:HGNC:16711]
10286	2.8574e-27	1.13805	0.453	0.135	6.34286e-23	0	FAM198B		Primitive endoderm cell
10287	2.32039e-30	1.13786	0.607	0.203	5.1508e-26	0	LPIN2		Microglial cell	lipin 2 [Source:HGNC Symbol;Acc:HGNC:14450]
10288	1.25541e-33	1.13622	0.413	0.089	2.78675e-29	0	RGS19		Microglial cell	regulator of G protein signaling 19 [Source:HGNC Symbol;Acc:HGNC:13735]
10289	1.25541e-33	1.13622	0.413	0.089	2.78675e-29	0	RGS19		Effector CD8+ memory T (Tem) cell	regulator of G protein signaling 19 [Source:HGNC Symbol;Acc:HGNC:13735]
10290	1.25541e-33	1.13622	0.413	0.089	2.78675e-29	0	RGS19		Paneth cell	regulator of G protein signaling 19 [Source:HGNC Symbol;Acc:HGNC:13735]
10291	1.25541e-33	1.13622	0.413	0.089	2.78675e-29	0	RGS19		Monocyte	regulator of G protein signaling 19 [Source:HGNC Symbol;Acc:HGNC:13735]
10293	5.84e-27	1.13587	0.463	0.141	1.29636e-22	0	PIK3IP1	T cells	Beta cell	phosphoinositide-3-kinase interacting protein 1 [Source:HGNC Symbol;Acc:HGNC:24942]
10294	5.84e-27	1.13587	0.463	0.141	1.29636e-22	0	PIK3IP1		Naive CD8+ T cell	phosphoinositide-3-kinase interacting protein 1 [Source:HGNC Symbol;Acc:HGNC:24942]
10295	5.84e-27	1.13587	0.463	0.141	1.29636e-22	0	PIK3IP1		CD1C-CD141- dendritic cell	phosphoinositide-3-kinase interacting protein 1 [Source:HGNC Symbol;Acc:HGNC:24942]
10301	3.77579e-50	1.13579	0.923	0.379	8.38151e-46	0	FAM49B		Monocyte	CYFIP related Rac1 interactor B [Source:HGNC Symbol;Acc:HGNC:25216]
10303	3.55193e-42	1.13065	0.683	0.209	7.88457e-38	0	LPAR6	Mesenchymal-like cells	Microglial cell	lysophosphatidic acid receptor 6 [Source:HGNC Symbol;Acc:HGNC:15520]
10304	3.55193e-42	1.13065	0.683	0.209	7.88457e-38	0	LPAR6		Paneth cell	lysophosphatidic acid receptor 6 [Source:HGNC Symbol;Acc:HGNC:15520]
10307	2.97266e-36	1.13007	0.587	0.169	6.59871e-32	0	CORO1A	Natural killer (NK) cells	Microglial cell	coronin 1A [Source:HGNC Symbol;Acc:HGNC:2252]
10308	2.97266e-36	1.13007	0.587	0.169	6.59871e-32	0	CORO1A		Monocyte	coronin 1A [Source:HGNC Symbol;Acc:HGNC:2252]
10322	5.42037e-24	1.12999	0.44	0.139	1.20321e-19	0	MMD	Dendritic cells		monocyte to macrophage differentiation associated [Source:HGNC Symbol;Acc:HGNC:7153]
10323	1.53992e-17	1.12774	0.433	0.173	3.41831e-13	0	SLC2A3	Ectoderm cells	Cancer stem cell	solute carrier family 2 member 3 [Source:HGNC Symbol;Acc:HGNC:11007]
10324	1.53992e-17	1.12774	0.433	0.173	3.41831e-13	0	SLC2A3		SLC16A7+ cell	solute carrier family 2 member 3 [Source:HGNC Symbol;Acc:HGNC:11007]
10325	1.53992e-17	1.12774	0.433	0.173	3.41831e-13	0	SLC2A3		FGFR1LowNME5- epithelial cell	solute carrier family 2 member 3 [Source:HGNC Symbol;Acc:HGNC:11007]
10326	1.53992e-17	1.12774	0.433	0.173	3.41831e-13	0	SLC2A3		CD1C+_A dendritic cell	solute carrier family 2 member 3 [Source:HGNC Symbol;Acc:HGNC:11007]
10327	1.53992e-17	1.12774	0.433	0.173	3.41831e-13	0	SLC2A3		CD1C+_B dendritic cell	solute carrier family 2 member 3 [Source:HGNC Symbol;Acc:HGNC:11007]
10328	1.53992e-17	1.12774	0.433	0.173	3.41831e-13	0	SLC2A3		Monocyte	solute carrier family 2 member 3 [Source:HGNC Symbol;Acc:HGNC:11007]
10359	1.31855e-28	1.1274	0.53	0.172	2.92693e-24	0	HSD17B11		Monocyte	hydroxysteroid 17-beta dehydrogenase 11 [Source:HGNC Symbol;Acc:HGNC:22960]
10361	5.58249e-18	1.12729	0.447	0.174	1.2392e-13	0	DNAJB4			DnaJ heat shock protein family (Hsp40) member B4 [Source:HGNC Symbol;Acc:HGNC:14886]
10362	2.02585e-34	1.12694	0.497	0.129	4.49697e-30	0	IER5L			immediate early response 5 like [Source:HGNC Symbol;Acc:HGNC:23679]
10363	1.23858e-42	1.1261	0.633	0.174	2.74939e-38	0	C1orf54	Pericytes		chromosome 1 open reading frame 54 [Source:HGNC Symbol;Acc:HGNC:26258]
10366	1.90875e-28	1.12465	0.437	0.118	4.23705e-24	0	TMEM156		SLC16A7+ cell	transmembrane protein 156 [Source:HGNC Symbol;Acc:HGNC:26260]
10367	1.90875e-28	1.12465	0.437	0.118	4.23705e-24	0	TMEM156		Multilymphoid progenitor cell	transmembrane protein 156 [Source:HGNC Symbol;Acc:HGNC:26260]
10368	1.90875e-28	1.12465	0.437	0.118	4.23705e-24	0	TMEM156		B cell	transmembrane protein 156 [Source:HGNC Symbol;Acc:HGNC:26260]
10371	5.61868e-07	1.12277	0.993	0.989	0.0124723	0	SPP1	Nsc	Microglial cell	secreted phosphoprotein 1 [Source:HGNC Symbol;Acc:HGNC:11255]
10372	5.61868e-07	1.12277	0.993	0.989	0.0124723	0	SPP1		Granulosa cell	secreted phosphoprotein 1 [Source:HGNC Symbol;Acc:HGNC:11255]
10404	2.08338e-43	1.12264	0.79	0.286	4.62468e-39	0	SP100		Microglial cell	SP100 nuclear antigen [Source:HGNC Symbol;Acc:HGNC:11206]
10405	2.08338e-43	1.12264	0.79	0.286	4.62468e-39	0	SP100		B cell	SP100 nuclear antigen [Source:HGNC Symbol;Acc:HGNC:11206]
10407	3.09835e-11	1.12238	0.267	0.103	6.87771e-07	0	ETV3			ETS variant transcription factor 3 [Source:HGNC Symbol;Acc:HGNC:3492]
10408	4.31474e-16	1.11828	0.74	0.42	9.57786e-12	0	HSPB1	Plasma cells	Neural progenitor cell	heat shock protein family B (small) member 1 [Source:HGNC Symbol;Acc:HGNC:5246]
10409	4.31474e-16	1.11828	0.74	0.42	9.57786e-12	0	HSPB1		Astrocyte	heat shock protein family B (small) member 1 [Source:HGNC Symbol;Acc:HGNC:5246]
10410	4.31474e-16	1.11828	0.74	0.42	9.57786e-12	0	HSPB1		Regulatory T (Treg) cell	heat shock protein family B (small) member 1 [Source:HGNC Symbol;Acc:HGNC:5246]
10411	4.31474e-16	1.11828	0.74	0.42	9.57786e-12	0	HSPB1		Liver bud hepatic cell	heat shock protein family B (small) member 1 [Source:HGNC Symbol;Acc:HGNC:5246]
10412	4.31474e-16	1.11828	0.74	0.42	9.57786e-12	0	HSPB1		Basal cell	heat shock protein family B (small) member 1 [Source:HGNC Symbol;Acc:HGNC:5246]
10413	4.31474e-16	1.11828	0.74	0.42	9.57786e-12	0	HSPB1		Endothelial cell	heat shock protein family B (small) member 1 [Source:HGNC Symbol;Acc:HGNC:5246]
10443	1.17501e-28	1.1182	0.54	0.178	2.60829e-24	0	ITPRIPL2			ITPRIP like 2 [Source:HGNC Symbol;Acc:HGNC:27257]
10444	6.19471e-26	1.11804	0.83	0.485	1.3751e-21	0	HSPA1B	Natural killer T (NKT) cells	Microglial cell	heat shock protein family A (Hsp70) member 1B [Source:HGNC Symbol;Acc:HGNC:5233]
10445	6.19471e-26	1.11804	0.83	0.485	1.3751e-21	0	HSPA1B		Regulatory T (Treg) cell	heat shock protein family A (Hsp70) member 1B [Source:HGNC Symbol;Acc:HGNC:5233]
10446	3.70069e-26	1.11678	0.683	0.297	8.2148e-22	0	YME1L1	T cells		YME1 like 1 ATPase [Source:HGNC Symbol;Acc:HGNC:12843]
10447	7.1831e-39	1.11282	0.617	0.176	1.59451e-34	0	GMFG	Pericytes	Microglial cell	glia maturation factor gamma [Source:HGNC Symbol;Acc:HGNC:4374]
10448	7.1831e-39	1.11282	0.617	0.176	1.59451e-34	0	GMFG		Paneth cell	glia maturation factor gamma [Source:HGNC Symbol;Acc:HGNC:4374]
10449	7.1831e-39	1.11282	0.617	0.176	1.59451e-34	0	GMFG		Monocyte	glia maturation factor gamma [Source:HGNC Symbol;Acc:HGNC:4374]
10451	8.24625e-27	1.11236	0.677	0.296	1.8305e-22	0	IFRD1	Natural killer (NK) cells		interferon related developmental regulator 1 [Source:HGNC Symbol;Acc:HGNC:5456]
10452	2.61752e-20	1.11107	0.317	0.089	5.81037e-16	0	TTC7A			tetratricopeptide repeat domain 7A [Source:HGNC Symbol;Acc:HGNC:19750]
10453	6.57499e-24	1.11103	0.567	0.226	1.45952e-19	0	SAP30			Sin3A associated protein 30 [Source:HGNC Symbol;Acc:HGNC:10532]
10454	1.08357e-23	1.10814	0.84	0.493	2.40531e-19	0	CPM	CD4 T cells	Anterior foregut endoderm cell	carboxypeptidase M [Source:HGNC Symbol;Acc:HGNC:2311]
10455	1.08357e-23	1.10814	0.84	0.493	2.40531e-19	0	CPM		Alveolar epithelial progenitor cell	carboxypeptidase M [Source:HGNC Symbol;Acc:HGNC:2311]
10456	1.08357e-23	1.10814	0.84	0.493	2.40531e-19	0	CPM		Liver bud hepatic cell	carboxypeptidase M [Source:HGNC Symbol;Acc:HGNC:2311]
10457	1.08357e-23	1.10814	0.84	0.493	2.40531e-19	0	CPM		SLC16A7+ cell	carboxypeptidase M [Source:HGNC Symbol;Acc:HGNC:2311]
10458	1.08357e-23	1.10814	0.84	0.493	2.40531e-19	0	CPM		Mast cell	carboxypeptidase M [Source:HGNC Symbol;Acc:HGNC:2311]
10484	2.28332e-20	1.10741	0.287	0.071	5.06852e-16	0	APOBEC3C		Epiblast cell	apolipoprotein B mRNA editing enzyme catalytic subunit 3C [Source:HGNC Symbol;Acc:HGNC:17353]
10485	2.28332e-20	1.10741	0.287	0.071	5.06852e-16	0	APOBEC3C		Exhausted CD8+ T cell	apolipoprotein B mRNA editing enzyme catalytic subunit 3C [Source:HGNC Symbol;Acc:HGNC:17353]
10486	2.28332e-20	1.10741	0.287	0.071	5.06852e-16	0	APOBEC3C		Granulosa cell	apolipoprotein B mRNA editing enzyme catalytic subunit 3C [Source:HGNC Symbol;Acc:HGNC:17353]
10488	1.75699e-18	1.10618	0.277	0.073	3.90017e-14	0	PNP		Mucosal-associated invariant T cell	purine nucleoside phosphorylase [Source:HGNC Symbol;Acc:HGNC:7892]
10489	1.75699e-18	1.10618	0.277	0.073	3.90017e-14	0	PNP		Enterocyte progenitor cell	purine nucleoside phosphorylase [Source:HGNC Symbol;Acc:HGNC:7892]
10490	1.75699e-18	1.10618	0.277	0.073	3.90017e-14	0	PNP		Monocyte	purine nucleoside phosphorylase [Source:HGNC Symbol;Acc:HGNC:7892]
10492	5.00544e-46	1.10442	0.967	0.567	1.11111e-41	0	HLA-C		Astrocyte	major histocompatibility complex, class I, C [Source:HGNC Symbol;Acc:HGNC:4933]
10493	5.00544e-46	1.10442	0.967	0.567	1.11111e-41	0	HLA-C		Microglial cell	major histocompatibility complex, class I, C [Source:HGNC Symbol;Acc:HGNC:4933]
10494	5.00544e-46	1.10442	0.967	0.567	1.11111e-41	0	HLA-C		Monocyte	major histocompatibility complex, class I, C [Source:HGNC Symbol;Acc:HGNC:4933]
10496	6.275e-25	1.10437	0.393	0.11	1.39292e-20	0	EMB		Enterocyte progenitor cell	embigin [Source:HGNC Symbol;Acc:HGNC:30465]
10497	6.275e-25	1.10437	0.393	0.11	1.39292e-20	0	EMB		Plasmacytoid dendritic cell	embigin [Source:HGNC Symbol;Acc:HGNC:30465]
10499	6.27851e-37	1.1038	0.823	0.37	1.3937e-32	0	MAF	T cells	Induced pluripotent stem cell	MAF bZIP transcription factor [Source:HGNC Symbol;Acc:HGNC:6776]
10500	6.27851e-37	1.1038	0.823	0.37	1.3937e-32	0	MAF		T helper17 (Th17) cell	MAF bZIP transcription factor [Source:HGNC Symbol;Acc:HGNC:6776]
10501	6.27851e-37	1.1038	0.823	0.37	1.3937e-32	0	MAF		T helper2 (Th2) cell	MAF bZIP transcription factor [Source:HGNC Symbol;Acc:HGNC:6776]
10502	6.27851e-37	1.1038	0.823	0.37	1.3937e-32	0	MAF		Neuron	MAF bZIP transcription factor [Source:HGNC Symbol;Acc:HGNC:6776]
10503	6.27851e-37	1.1038	0.823	0.37	1.3937e-32	0	MAF		Interneuron	MAF bZIP transcription factor [Source:HGNC Symbol;Acc:HGNC:6776]
10504	6.27851e-37	1.1038	0.823	0.37	1.3937e-32	0	MAF		Microglial cell	MAF bZIP transcription factor [Source:HGNC Symbol;Acc:HGNC:6776]
10505	6.27851e-37	1.1038	0.823	0.37	1.3937e-32	0	MAF		Regulatory T (Treg) cell	MAF bZIP transcription factor [Source:HGNC Symbol;Acc:HGNC:6776]
10506	6.27851e-37	1.1038	0.823	0.37	1.3937e-32	0	MAF		Exhausted CD4+ T cell	MAF bZIP transcription factor [Source:HGNC Symbol;Acc:HGNC:6776]
10507	6.27851e-37	1.1038	0.823	0.37	1.3937e-32	0	MAF		Ionocyte cell	MAF bZIP transcription factor [Source:HGNC Symbol;Acc:HGNC:6776]
10508	6.27851e-37	1.1038	0.823	0.37	1.3937e-32	0	MAF		Paneth cell	MAF bZIP transcription factor [Source:HGNC Symbol;Acc:HGNC:6776]
10509	6.27851e-37	1.1038	0.823	0.37	1.3937e-32	0	MAF		Multilymphoid progenitor cell	MAF bZIP transcription factor [Source:HGNC Symbol;Acc:HGNC:6776]
10547	2.69608e-26	1.10309	0.457	0.135	5.98477e-22	0	MYO1F	Kupffer cells	Microglial cell	myosin IF [Source:HGNC Symbol;Acc:HGNC:7600]
10548	2.69608e-26	1.10309	0.457	0.135	5.98477e-22	0	MYO1F		Effector CD8+ memory T (Tem) cell	myosin IF [Source:HGNC Symbol;Acc:HGNC:7600]
10549	2.69608e-26	1.10309	0.457	0.135	5.98477e-22	0	MYO1F		CD4+ cytotoxic T cell	myosin IF [Source:HGNC Symbol;Acc:HGNC:7600]
10550	2.69608e-26	1.10309	0.457	0.135	5.98477e-22	0	MYO1F		SLC16A7+ cell	myosin IF [Source:HGNC Symbol;Acc:HGNC:7600]
10551	2.69608e-26	1.10309	0.457	0.135	5.98477e-22	0	MYO1F		Goblet cell	myosin IF [Source:HGNC Symbol;Acc:HGNC:7600]
10552	2.69608e-26	1.10309	0.457	0.135	5.98477e-22	0	MYO1F		Monocyte	myosin IF [Source:HGNC Symbol;Acc:HGNC:7600]
10568	9.91032e-29	1.10284	0.613	0.23	2.19989e-24	0	CTTNBP2NL		Regulatory T (Treg) cell	CTTNBP2 N-terminal like [Source:HGNC Symbol;Acc:HGNC:25330]
10569	9.91032e-29	1.10284	0.613	0.23	2.19989e-24	0	CTTNBP2NL		CD141+CLEC9A+ dendritic cell	CTTNBP2 N-terminal like [Source:HGNC Symbol;Acc:HGNC:25330]
10571	2.13656e-33	1.10214	0.6	0.187	4.74275e-29	0	SYNGR2		Microglial cell	synaptogyrin 2 [Source:HGNC Symbol;Acc:HGNC:11499]
10572	2.13656e-33	1.10214	0.6	0.187	4.74275e-29	0	SYNGR2		Exhausted CD8+ T cell	synaptogyrin 2 [Source:HGNC Symbol;Acc:HGNC:11499]
10573	2.13656e-33	1.10214	0.6	0.187	4.74275e-29	0	SYNGR2		Regulatory T (Treg) cell	synaptogyrin 2 [Source:HGNC Symbol;Acc:HGNC:11499]
10574	2.13656e-33	1.10214	0.6	0.187	4.74275e-29	0	SYNGR2		B cell	synaptogyrin 2 [Source:HGNC Symbol;Acc:HGNC:11499]
10576	6.15764e-32	1.10164	0.697	0.274	1.36687e-27	0	IFI44L	Dendritic cells	SLC16A7+ cell	interferon induced protein 44 like [Source:HGNC Symbol;Acc:HGNC:17817]
10577	6.15764e-32	1.10164	0.697	0.274	1.36687e-27	0	IFI44L		Multilymphoid progenitor cell	interferon induced protein 44 like [Source:HGNC Symbol;Acc:HGNC:17817]
10578	6.15764e-32	1.10164	0.697	0.274	1.36687e-27	0	IFI44L		Plasmacytoid dendritic cell	interferon induced protein 44 like [Source:HGNC Symbol;Acc:HGNC:17817]
10606	1.08756e-29	1.10143	0.467	0.13	2.41418e-25	0	DRAM2		B cell	DNA damage regulated autophagy modulator 2 [Source:HGNC Symbol;Acc:HGNC:28769]
10608	3.46356e-38	1.09982	0.887	0.435	7.68841e-34	0	SKIL	Lymphocyte cells	Monocyte	SKI like proto-oncogene [Source:HGNC Symbol;Acc:HGNC:10897]
10610	1.37996e-27	1.09941	0.4	0.102	3.06323e-23	0	ARHGAP15	Lymphocyte cells		Rho GTPase activating protein 15 [Source:HGNC Symbol;Acc:HGNC:21030]
10612	6.22364e-22	1.09829	0.363	0.104	1.38152e-17	0	LRRC8C		MKI67+ progenitor cell	leucine rich repeat containing 8 VRAC subunit C [Source:HGNC Symbol;Acc:HGNC:25075]
10613	5.4767e-34	1.09726	0.75	0.298	1.21572e-29	0	FOXN3		Multilymphoid progenitor cell	forkhead box N3 [Source:HGNC Symbol;Acc:HGNC:1928]
10615	1.06175e-22	1.09718	0.44	0.146	2.35688e-18	0	GBP2	T cells	Exhausted CD8+ T cell	guanylate binding protein 2 [Source:HGNC Symbol;Acc:HGNC:4183]
10616	1.06175e-22	1.09718	0.44	0.146	2.35688e-18	0	GBP2		Regulatory T (Treg) cell	guanylate binding protein 2 [Source:HGNC Symbol;Acc:HGNC:4183]
10617	1.06175e-22	1.09718	0.44	0.146	2.35688e-18	0	GBP2		Pit progenitor cell	guanylate binding protein 2 [Source:HGNC Symbol;Acc:HGNC:4183]
10618	1.06175e-22	1.09718	0.44	0.146	2.35688e-18	0	GBP2		CD1C-CD141- dendritic cell	guanylate binding protein 2 [Source:HGNC Symbol;Acc:HGNC:4183]
10619	1.06175e-22	1.09718	0.44	0.146	2.35688e-18	0	GBP2		Monocyte	guanylate binding protein 2 [Source:HGNC Symbol;Acc:HGNC:4183]
10622	7.92196e-20	1.09712	0.397	0.135	1.75852e-15	0	C9orf72		Monocyte	C9orf72-SMCR8 complex subunit [Source:HGNC Symbol;Acc:HGNC:28337]
10624	2.44819e-22	1.09485	0.37	0.107	5.43449e-18	0	SSH1		Exhausted CD8+ T cell	slingshot protein phosphatase 1 [Source:HGNC Symbol;Acc:HGNC:30579]
10625	2.44819e-22	1.09485	0.37	0.107	5.43449e-18	0	SSH1		Regulatory T (Treg) cell	slingshot protein phosphatase 1 [Source:HGNC Symbol;Acc:HGNC:30579]
10626	2.44819e-22	1.09485	0.37	0.107	5.43449e-18	0	SSH1		SLC16A7+ cell	slingshot protein phosphatase 1 [Source:HGNC Symbol;Acc:HGNC:30579]
10627	2.00465e-20	1.09129	0.293	0.074	4.44993e-16	0	SIPA1		Multilymphoid progenitor cell	signal-induced proliferation-associated 1 [Source:HGNC Symbol;Acc:HGNC:10885]
10629	4.1337e-19	1.08927	0.54	0.234	9.17598e-15	0	PPP1R15B			protein phosphatase 1 regulatory subunit 15B [Source:HGNC Symbol;Acc:HGNC:14951]
10630	7.74636e-25	1.08902	0.39	0.107	1.71954e-20	0	P2RX4		Microglial cell	purinergic receptor P2X 4 [Source:HGNC Symbol;Acc:HGNC:8535]
10631	7.74636e-25	1.08902	0.39	0.107	1.71954e-20	0	P2RX4		Pit progenitor cell	purinergic receptor P2X 4 [Source:HGNC Symbol;Acc:HGNC:8535]
10632	3.6343e-23	1.08746	0.413	0.128	8.06742e-19	0	RP11-439A17.7
10633	8.52411e-15	1.08681	0.493	0.231	1.89218e-10	0	TFRC	Erythroblasts	Myeloid-derived suppressor cell	transferrin receptor [Source:HGNC Symbol;Acc:HGNC:11763]
10634	8.52411e-15	1.08681	0.493	0.231	1.89218e-10	0	TFRC		Hepatoblast	transferrin receptor [Source:HGNC Symbol;Acc:HGNC:11763]
10635	8.52411e-15	1.08681	0.493	0.231	1.89218e-10	0	TFRC		Mesenchymal cell	transferrin receptor [Source:HGNC Symbol;Acc:HGNC:11763]
10636	8.52411e-15	1.08681	0.493	0.231	1.89218e-10	0	TFRC		Endothelial cell	transferrin receptor [Source:HGNC Symbol;Acc:HGNC:11763]
10637	8.52411e-15	1.08681	0.493	0.231	1.89218e-10	0	TFRC		Hematopoietic cell	transferrin receptor [Source:HGNC Symbol;Acc:HGNC:11763]
10638	8.52411e-15	1.08681	0.493	0.231	1.89218e-10	0	TFRC		Oral keratinocyte stem cell	transferrin receptor [Source:HGNC Symbol;Acc:HGNC:11763]
10639	8.52411e-15	1.08681	0.493	0.231	1.89218e-10	0	TFRC		B cell	transferrin receptor [Source:HGNC Symbol;Acc:HGNC:11763]
10640	8.52411e-15	1.08681	0.493	0.231	1.89218e-10	0	TFRC		Adipose-derived stromal cell	transferrin receptor [Source:HGNC Symbol;Acc:HGNC:11763]
10641	8.52411e-15	1.08681	0.493	0.231	1.89218e-10	0	TFRC		Megakaryocyte progenitor cell	transferrin receptor [Source:HGNC Symbol;Acc:HGNC:11763]
10642	8.52411e-15	1.08681	0.493	0.231	1.89218e-10	0	TFRC		Activated CD4+ T cell	transferrin receptor [Source:HGNC Symbol;Acc:HGNC:11763]
10643	8.52411e-15	1.08681	0.493	0.231	1.89218e-10	0	TFRC		Keratinocyte	transferrin receptor [Source:HGNC Symbol;Acc:HGNC:11763]
10644	8.52411e-15	1.08681	0.493	0.231	1.89218e-10	0	TFRC		Erythroblast	transferrin receptor [Source:HGNC Symbol;Acc:HGNC:11763]
10645	8.52411e-15	1.08681	0.493	0.231	1.89218e-10	0	TFRC		Erythroid cell	transferrin receptor [Source:HGNC Symbol;Acc:HGNC:11763]
10646	8.52411e-15	1.08681	0.493	0.231	1.89218e-10	0	TFRC		Adipose-derived stem cell	transferrin receptor [Source:HGNC Symbol;Acc:HGNC:11763]
10647	8.52411e-15	1.08681	0.493	0.231	1.89218e-10	0	TFRC		Mast cell progenitor	transferrin receptor [Source:HGNC Symbol;Acc:HGNC:11763]
10648	8.52411e-15	1.08681	0.493	0.231	1.89218e-10	0	TFRC		Stem cell	transferrin receptor [Source:HGNC Symbol;Acc:HGNC:11763]
10649	8.52411e-15	1.08681	0.493	0.231	1.89218e-10	0	TFRC		Circulating fetal cell	transferrin receptor [Source:HGNC Symbol;Acc:HGNC:11763]
10650	8.52411e-15	1.08681	0.493	0.231	1.89218e-10	0	TFRC		Macrophage	transferrin receptor [Source:HGNC Symbol;Acc:HGNC:11763]
10651	8.52411e-15	1.08681	0.493	0.231	1.89218e-10	0	TFRC		Mesoderm cell	transferrin receptor [Source:HGNC Symbol;Acc:HGNC:11763]
10652	8.52411e-15	1.08681	0.493	0.231	1.89218e-10	0	TFRC		Proerythroblast	transferrin receptor [Source:HGNC Symbol;Acc:HGNC:11763]
10653	8.52411e-15	1.08681	0.493	0.231	1.89218e-10	0	TFRC		Cancer stem cell	transferrin receptor [Source:HGNC Symbol;Acc:HGNC:11763]
10654	8.52411e-15	1.08681	0.493	0.231	1.89218e-10	0	TFRC		Mesenchymal stromal cell	transferrin receptor [Source:HGNC Symbol;Acc:HGNC:11763]
10655	8.52411e-15	1.08681	0.493	0.231	1.89218e-10	0	TFRC		Trophectoderm cell	transferrin receptor [Source:HGNC Symbol;Acc:HGNC:11763]
10656	8.52411e-15	1.08681	0.493	0.231	1.89218e-10	0	TFRC		Exhausted CD8+ T cell	transferrin receptor [Source:HGNC Symbol;Acc:HGNC:11763]
10657	8.52411e-15	1.08681	0.493	0.231	1.89218e-10	0	TFRC		Regulatory T (Treg) cell	transferrin receptor [Source:HGNC Symbol;Acc:HGNC:11763]
10658	8.52411e-15	1.08681	0.493	0.231	1.89218e-10	0	TFRC		Granulosa cell	transferrin receptor [Source:HGNC Symbol;Acc:HGNC:11763]
10768	3.156e-31	1.08568	0.497	0.14	7.00569e-27	0	TBC1D1		Ionocyte cell	TBC1 domain family member 1 [Source:HGNC Symbol;Acc:HGNC:11578]
10769	2.58232e-20	1.08526	0.303	0.08	5.73224e-16	0	RNPEPL1		Lymphoid-primed multipotent progenitor cell	arginyl aminopeptidase like 1 [Source:HGNC Symbol;Acc:HGNC:10079]
10771	1.144e-16	1.0818	0.437	0.178	2.53944e-12	0	ABL2		SLC16A7+ cell	ABL proto-oncogene 2, non-receptor tyrosine kinase [Source:HGNC Symbol;Acc:HGNC:77]
10772	4.98422e-14	1.08171	0.297	0.104	1.1064e-09	0	NXF1			nuclear RNA export factor 1 [Source:HGNC Symbol;Acc:HGNC:8071]
10773	1.09314e-27	1.07542	0.697	0.309	2.42656e-23	0	TPP1		Microglial cell	tripeptidyl peptidase 1 [Source:HGNC Symbol;Acc:HGNC:2073]
10774	1.09314e-27	1.07542	0.697	0.309	2.42656e-23	0	TPP1		Regulatory T (Treg) cell	tripeptidyl peptidase 1 [Source:HGNC Symbol;Acc:HGNC:2073]
10775	1.09314e-27	1.07542	0.697	0.309	2.42656e-23	0	TPP1		Paneth cell	tripeptidyl peptidase 1 [Source:HGNC Symbol;Acc:HGNC:2073]
10776	1.06449e-14	1.07123	0.253	0.076	2.36295e-10	0	TBC1D16		Epiblast cell	TBC1 domain family member 16 [Source:HGNC Symbol;Acc:HGNC:28356]
10777	1.24211e-23	1.06733	0.4	0.119	2.75724e-19	0	UCP2	Natural killer (NK) cells	Neural progenitor cell	uncoupling protein 2 [Source:HGNC Symbol;Acc:HGNC:12518]
10778	1.24211e-23	1.06733	0.4	0.119	2.75724e-19	0	UCP2		Microglial cell	uncoupling protein 2 [Source:HGNC Symbol;Acc:HGNC:12518]
10779	1.24211e-23	1.06733	0.4	0.119	2.75724e-19	0	UCP2		Regulatory T (Treg) cell	uncoupling protein 2 [Source:HGNC Symbol;Acc:HGNC:12518]
10780	1.24211e-23	1.06733	0.4	0.119	2.75724e-19	0	UCP2		Ciliated cell	uncoupling protein 2 [Source:HGNC Symbol;Acc:HGNC:12518]
[truncated: 786 more rows]

## Sheet: Cluster 1
	p_val	avg_log2FC	pct.1	pct.2	p_val_adj	cluster	gene	cell_type_singleCellBase	cellName_cell_markers_db	description
0	6.01855e-168	5.35233	0.843	0.048	1.336e-163	1	POSTN	Mesenchymal-like cells	Ionocyte cell	periostin [Source:HGNC Symbol;Acc:HGNC:16953]
1	6.01855e-168	5.35233	0.843	0.048	1.336e-163	1	POSTN		FGFR1HighNME5- epithelial cell	periostin [Source:HGNC Symbol;Acc:HGNC:16953]
2	6.01855e-168	5.35233	0.843	0.048	1.336e-163	1	POSTN		Monocyte	periostin [Source:HGNC Symbol;Acc:HGNC:16953]
3	6.01855e-168	5.35233	0.843	0.048	1.336e-163	1	POSTN		Lake et al.Science.Ex8	periostin [Source:HGNC Symbol;Acc:HGNC:16953]
72	3.98186e-37	3.44323	0.257	0.023	8.83893e-33	1	METTL7B		Enterocyte progenitor cell
73	3.98186e-37	3.44323	0.257	0.023	8.83893e-33	1	METTL7B		Granulocyte-monocyte progenitor
75	2.14335e-99	2.88675	0.896	0.239	4.75781e-95	1	KRT79	Adipocytes		keratin 79 [Source:HGNC Symbol;Acc:HGNC:28930]
76	7.61223e-45	2.78467	0.47	0.101	1.68976e-40	1	NAB2			NGFI-A binding protein 2 [Source:HGNC Symbol;Acc:HGNC:7627]
77	6.83497e-58	2.70431	0.574	0.112	1.51723e-53	1	SOX11	Epithelial cells	Neural stem cell	SRY-box transcription factor 11 [Source:HGNC Symbol;Acc:HGNC:11191]
78	6.83497e-58	2.70431	0.574	0.112	1.51723e-53	1	SOX11		Astrocyte	SRY-box transcription factor 11 [Source:HGNC Symbol;Acc:HGNC:11191]
79	6.83497e-58	2.70431	0.574	0.112	1.51723e-53	1	SOX11		Microglial cell	SRY-box transcription factor 11 [Source:HGNC Symbol;Acc:HGNC:11191]
80	6.83497e-58	2.70431	0.574	0.112	1.51723e-53	1	SOX11		Multilymphoid progenitor cell	SRY-box transcription factor 11 [Source:HGNC Symbol;Acc:HGNC:11191]
81	6.83497e-58	2.70431	0.574	0.112	1.51723e-53	1	SOX11		Cancer stem cell	SRY-box transcription factor 11 [Source:HGNC Symbol;Acc:HGNC:11191]
85	1.73244e-32	2.56187	0.317	0.052	3.84568e-28	1	KCND2			potassium voltage-gated channel subfamily D member 2 [Source:HGNC Symbol;Acc:HGNC:6238]
86	4.15597e-44	2.52745	0.47	0.098	9.22542e-40	1	GAS1		FGFR1HighNME5- epithelial cell	growth arrest specific 1 [Source:HGNC Symbol;Acc:HGNC:4165]
87	8.35182e-55	2.50668	0.57	0.119	1.85394e-50	1	CENPF	Xcr1-cd1s	Neural progenitor cell	centromere protein F [Source:HGNC Symbol;Acc:HGNC:1857]
88	8.35182e-55	2.50668	0.57	0.119	1.85394e-50	1	CENPF		MKI67+ progenitor cell	centromere protein F [Source:HGNC Symbol;Acc:HGNC:1857]
117	2.59262e-49	2.45513	0.561	0.136	5.7551e-45	1	RP11-611O2.5
118	6.91339e-31	2.44039	0.3	0.049	1.53464e-26	1	FJX1	Neural cells	Mesenchymal cell	four-jointed box kinase 1 [Source:HGNC Symbol;Acc:HGNC:17166]
119	1.74395e-63	2.31982	0.752	0.226	3.87121e-59	1	DGCR6L			DiGeorge syndrome critical region gene 6 like [Source:HGNC Symbol;Acc:HGNC:18551]
120	4.78455e-94	2.1994	0.987	0.548	1.06207e-89	1	CAND1			cullin associated and neddylation dissociated 1 [Source:HGNC Symbol;Acc:HGNC:30688]
121	1.17093e-26	2.18863	0.3	0.058	2.59923e-22	1	DCX	Ctc	Neural stem cell	doublecortin [Source:HGNC Symbol;Acc:HGNC:2714]
122	1.17093e-26	2.18863	0.3	0.058	2.59923e-22	1	DCX		Oligodendrocyte progenitor cell	doublecortin [Source:HGNC Symbol;Acc:HGNC:2714]
123	1.17093e-26	2.18863	0.3	0.058	2.59923e-22	1	DCX		Microglial cell	doublecortin [Source:HGNC Symbol;Acc:HGNC:2714]
133	1.05004e-46	2.12038	0.443	0.072	2.33088e-42	1	MMP16			matrix metallopeptidase 16 [Source:HGNC Symbol;Acc:HGNC:7162]
134	2.0282e-21	2.09493	0.283	0.067	4.50221e-17	1	LHFPL3	Oligodendrocytes	Oligodendrocyte	LHFPL tetraspan subfamily member 3 [Source:HGNC Symbol;Acc:HGNC:6589]
135	2.0282e-21	2.09493	0.283	0.067	4.50221e-17	1	LHFPL3		Oligodendrocyte progenitor cell	LHFPL tetraspan subfamily member 3 [Source:HGNC Symbol;Acc:HGNC:6589]
136	2.0282e-21	2.09493	0.283	0.067	4.50221e-17	1	LHFPL3		Oligodendrocyte precursor cell	LHFPL tetraspan subfamily member 3 [Source:HGNC Symbol;Acc:HGNC:6589]
143	1.10909e-20	2.07723	0.265	0.06	2.46196e-16	1	ITGA7	Pericytes	Astrocyte	integrin subunit alpha 7 [Source:HGNC Symbol;Acc:HGNC:6143]
145	2.48245e-42	2.05341	0.504	0.113	5.51054e-38	1	SOX5	Telencephalic cells		SRY-box transcription factor 5 [Source:HGNC Symbol;Acc:HGNC:11201]
147	3.28192e-42	2.0406	0.513	0.12	7.2852e-38	1	LPHN3	Stromal cells
148	8.53239e-47	2.01732	0.63	0.18	1.89402e-42	1	CDH2	Mesothelial cells	Endothelial cell	cadherin 2 [Source:HGNC Symbol;Acc:HGNC:1759]
149	8.53239e-47	2.01732	0.63	0.18	1.89402e-42	1	CDH2		Limbal mesenchymal cell	cadherin 2 [Source:HGNC Symbol;Acc:HGNC:1759]
150	8.53239e-47	2.01732	0.63	0.18	1.89402e-42	1	CDH2		Cancer stem cell	cadherin 2 [Source:HGNC Symbol;Acc:HGNC:1759]
151	8.53239e-47	2.01732	0.63	0.18	1.89402e-42	1	CDH2		Epithelial cell	cadherin 2 [Source:HGNC Symbol;Acc:HGNC:1759]
152	8.53239e-47	2.01732	0.63	0.18	1.89402e-42	1	CDH2		Mesothelial cell	cadherin 2 [Source:HGNC Symbol;Acc:HGNC:1759]
153	8.53239e-47	2.01732	0.63	0.18	1.89402e-42	1	CDH2		Interstitial cell	cadherin 2 [Source:HGNC Symbol;Acc:HGNC:1759]
154	8.53239e-47	2.01732	0.63	0.18	1.89402e-42	1	CDH2		Mesoderm cell	cadherin 2 [Source:HGNC Symbol;Acc:HGNC:1759]
155	8.53239e-47	2.01732	0.63	0.18	1.89402e-42	1	CDH2		Mesodermal embryonic stem cell	cadherin 2 [Source:HGNC Symbol;Acc:HGNC:1759]
156	8.53239e-47	2.01732	0.63	0.18	1.89402e-42	1	CDH2		Neural stem cell	cadherin 2 [Source:HGNC Symbol;Acc:HGNC:1759]
157	8.53239e-47	2.01732	0.63	0.18	1.89402e-42	1	CDH2		Neuron	cadherin 2 [Source:HGNC Symbol;Acc:HGNC:1759]
158	8.53239e-47	2.01732	0.63	0.18	1.89402e-42	1	CDH2		Radial glial cell	cadherin 2 [Source:HGNC Symbol;Acc:HGNC:1759]
192	1.44897e-25	1.99675	0.396	0.114	3.21643e-21	1	NLGN4X			neuroligin 4 X-linked [Source:HGNC Symbol;Acc:HGNC:14287]
193	8.59115e-39	1.98072	0.409	0.074	1.90706e-34	1	PDGFRA	Adipocytes	Preadipocyte progenitor cell	platelet derived growth factor receptor alpha [Source:HGNC Symbol;Acc:HGNC:8803]
194	8.59115e-39	1.98072	0.409	0.074	1.90706e-34	1	PDGFRA		Hepatoblast	platelet derived growth factor receptor alpha [Source:HGNC Symbol;Acc:HGNC:8803]
195	8.59115e-39	1.98072	0.409	0.074	1.90706e-34	1	PDGFRA		Mesenchymal cell	platelet derived growth factor receptor alpha [Source:HGNC Symbol;Acc:HGNC:8803]
196	8.59115e-39	1.98072	0.409	0.074	1.90706e-34	1	PDGFRA		Stem cell	platelet derived growth factor receptor alpha [Source:HGNC Symbol;Acc:HGNC:8803]
197	8.59115e-39	1.98072	0.409	0.074	1.90706e-34	1	PDGFRA		Glial cell	platelet derived growth factor receptor alpha [Source:HGNC Symbol;Acc:HGNC:8803]
198	8.59115e-39	1.98072	0.409	0.074	1.90706e-34	1	PDGFRA		Megakaryocyte erythroid cell	platelet derived growth factor receptor alpha [Source:HGNC Symbol;Acc:HGNC:8803]
199	8.59115e-39	1.98072	0.409	0.074	1.90706e-34	1	PDGFRA		Neural stem cell	platelet derived growth factor receptor alpha [Source:HGNC Symbol;Acc:HGNC:8803]
200	8.59115e-39	1.98072	0.409	0.074	1.90706e-34	1	PDGFRA		Stromal cell	platelet derived growth factor receptor alpha [Source:HGNC Symbol;Acc:HGNC:8803]
201	8.59115e-39	1.98072	0.409	0.074	1.90706e-34	1	PDGFRA		T cell	platelet derived growth factor receptor alpha [Source:HGNC Symbol;Acc:HGNC:8803]
202	8.59115e-39	1.98072	0.409	0.074	1.90706e-34	1	PDGFRA		T helper cell	platelet derived growth factor receptor alpha [Source:HGNC Symbol;Acc:HGNC:8803]
203	8.59115e-39	1.98072	0.409	0.074	1.90706e-34	1	PDGFRA		Primitive endoderm cell	platelet derived growth factor receptor alpha [Source:HGNC Symbol;Acc:HGNC:8803]
204	8.59115e-39	1.98072	0.409	0.074	1.90706e-34	1	PDGFRA		Oligodendrocyte precursor cell	platelet derived growth factor receptor alpha [Source:HGNC Symbol;Acc:HGNC:8803]
205	8.59115e-39	1.98072	0.409	0.074	1.90706e-34	1	PDGFRA		Granulosa cell	platelet derived growth factor receptor alpha [Source:HGNC Symbol;Acc:HGNC:8803]
206	8.59115e-39	1.98072	0.409	0.074	1.90706e-34	1	PDGFRA		Lake et al.Science.In4	platelet derived growth factor receptor alpha [Source:HGNC Symbol;Acc:HGNC:8803]
385	3.50118e-45	1.93046	0.578	0.149	7.77192e-41	1	ETV1	Interstitial cells	Delta cell	ETS variant transcription factor 1 [Source:HGNC Symbol;Acc:HGNC:3490]
386	3.50118e-45	1.93046	0.578	0.149	7.77192e-41	1	ETV1		Pancreatic polypeptide cell	ETS variant transcription factor 1 [Source:HGNC Symbol;Acc:HGNC:3490]
387	3.50118e-45	1.93046	0.578	0.149	7.77192e-41	1	ETV1		Epiblast cell	ETS variant transcription factor 1 [Source:HGNC Symbol;Acc:HGNC:3490]
388	3.50118e-45	1.93046	0.578	0.149	7.77192e-41	1	ETV1		Astrocyte	ETS variant transcription factor 1 [Source:HGNC Symbol;Acc:HGNC:3490]
389	3.50118e-45	1.93046	0.578	0.149	7.77192e-41	1	ETV1		Oligodendrocyte progenitor cell	ETS variant transcription factor 1 [Source:HGNC Symbol;Acc:HGNC:3490]
390	3.50118e-45	1.93046	0.578	0.149	7.77192e-41	1	ETV1		Exhausted CD8+ T cell	ETS variant transcription factor 1 [Source:HGNC Symbol;Acc:HGNC:3490]
403	1.95534e-24	1.89443	0.343	0.088	4.34046e-20	1	PGM2L1			phosphoglucomutase 2 like 1 [Source:HGNC Symbol;Acc:HGNC:20898]
404	1.4873e-20	1.89139	0.309	0.082	3.30151e-16	1	ILDR2			immunoglobulin like domain containing receptor 2 [Source:HGNC Symbol;Acc:HGNC:18131]
405	7.3311e-83	1.87499	0.991	0.564	1.62736e-78	1	CCND2	Neural cells	Exhausted CD8+ T cell	cyclin D2 [Source:HGNC Symbol;Acc:HGNC:1583]
406	7.3311e-83	1.87499	0.991	0.564	1.62736e-78	1	CCND2		Regulatory T (Treg) cell	cyclin D2 [Source:HGNC Symbol;Acc:HGNC:1583]
407	7.3311e-83	1.87499	0.991	0.564	1.62736e-78	1	CCND2		Basal cell	cyclin D2 [Source:HGNC Symbol;Acc:HGNC:1583]
408	7.3311e-83	1.87499	0.991	0.564	1.62736e-78	1	CCND2		Cancer stem cell	cyclin D2 [Source:HGNC Symbol;Acc:HGNC:1583]
423	2.84771e-23	1.86646	0.278	0.056	6.32134e-19	1	WEE1		Morula cell (Blastomere)	WEE1 G2 checkpoint kinase [Source:HGNC Symbol;Acc:HGNC:12761]
426	2.18951e-31	1.86467	0.3	0.047	4.86028e-27	1	SCG2	Midbrain_hindbrain	Astrocyte	secretogranin II [Source:HGNC Symbol;Acc:HGNC:10575]
427	2.18951e-31	1.86467	0.3	0.047	4.86028e-27	1	SCG2		Ionocyte cell	secretogranin II [Source:HGNC Symbol;Acc:HGNC:10575]
434	1.37098e-52	1.86068	0.626	0.143	3.04329e-48	1	KRT4	Conjunctival cells	Basal cell	keratin 4 [Source:HGNC Symbol;Acc:HGNC:6441]
439	1.49505e-18	1.83889	0.309	0.091	3.31872e-14	1	CRB1		Oligodendrocyte	crumbs cell polarity complex component 1 [Source:HGNC Symbol;Acc:HGNC:2343]
440	1.40133e-86	1.82851	0.996	0.923	3.11067e-82	1	MDM2			MDM2 proto-oncogene [Source:HGNC Symbol;Acc:HGNC:6973]
441	3.00748e-22	1.81478	0.265	0.054	6.67601e-18	1	ASCL1	Neurogenic cells	Intermediate progenitor cell	achaete-scute family bHLH transcription factor 1 [Source:HGNC Symbol;Acc:HGNC:738]
442	3.00748e-22	1.81478	0.265	0.054	6.67601e-18	1	ASCL1		Neural crest cell	achaete-scute family bHLH transcription factor 1 [Source:HGNC Symbol;Acc:HGNC:738]
443	3.00748e-22	1.81478	0.265	0.054	6.67601e-18	1	ASCL1		Brush cell (Tuft cell)	achaete-scute family bHLH transcription factor 1 [Source:HGNC Symbol;Acc:HGNC:738]
444	3.00748e-22	1.81478	0.265	0.054	6.67601e-18	1	ASCL1		Neuroendocrine cell	achaete-scute family bHLH transcription factor 1 [Source:HGNC Symbol;Acc:HGNC:738]
445	3.00748e-22	1.81478	0.265	0.054	6.67601e-18	1	ASCL1		Cancer stem cell	achaete-scute family bHLH transcription factor 1 [Source:HGNC Symbol;Acc:HGNC:738]
471	3.17611e-20	1.8072	0.383	0.13	7.05033e-16	1	NLGN1	Post-synaptic		neuroligin 1 [Source:HGNC Symbol;Acc:HGNC:14291]
472	1.5883e-28	1.80444	0.404	0.108	3.5257e-24	1	PEG10	Epicardium cells	B cell	paternally expressed 10 [Source:HGNC Symbol;Acc:HGNC:14005]
476	1.10779e-28	1.79715	0.413	0.11	2.45907e-24	1	EMP1	Endo		epithelial membrane protein 1 [Source:HGNC Symbol;Acc:HGNC:3333]
478	2.22799e-34	1.78864	0.439	0.103	4.9457e-30	1	KLHL22		SLC16A7+ cell	kelch like family member 22 [Source:HGNC Symbol;Acc:HGNC:25888]
479	1.41951e-29	1.78441	0.474	0.149	3.15104e-25	1	MCRS1			microspherule protein 1 [Source:HGNC Symbol;Acc:HGNC:6960]
480	2.20776e-21	1.76436	0.348	0.102	4.9008e-17	1	PGAP1			post-GPI attachment to proteins inositol deacylase 1 [Source:HGNC Symbol;Acc:HGNC:25712]
481	1.25098e-19	1.76087	0.357	0.119	2.77694e-15	1	RGMB	Epithelial cells	Oligodendrocyte	repulsive guidance molecule BMP co-receptor b [Source:HGNC Symbol;Acc:HGNC:26896]
482	1.25098e-19	1.76087	0.357	0.119	2.77694e-15	1	RGMB		LGR5+ stem cell	repulsive guidance molecule BMP co-receptor b [Source:HGNC Symbol;Acc:HGNC:26896]
483	1.25098e-19	1.76087	0.357	0.119	2.77694e-15	1	RGMB		B cell	repulsive guidance molecule BMP co-receptor b [Source:HGNC Symbol;Acc:HGNC:26896]
489	4.1371e-34	1.75595	0.583	0.205	9.18354e-30	1	GJA1	Nsc	Osteocyte	gap junction protein alpha 1 [Source:HGNC Symbol;Acc:HGNC:4274]
490	4.1371e-34	1.75595	0.583	0.205	9.18354e-30	1	GJA1		Cancer stem cell	gap junction protein alpha 1 [Source:HGNC Symbol;Acc:HGNC:4274]
491	4.1371e-34	1.75595	0.583	0.205	9.18354e-30	1	GJA1		Astrocyte	gap junction protein alpha 1 [Source:HGNC Symbol;Acc:HGNC:4274]
492	4.1371e-34	1.75595	0.583	0.205	9.18354e-30	1	GJA1		Morula cell (Blastomere)	gap junction protein alpha 1 [Source:HGNC Symbol;Acc:HGNC:4274]
504	2.80051e-13	1.73861	0.291	0.111	6.21658e-09	1	B4GALT5			beta-1,4-galactosyltransferase 5 [Source:HGNC Symbol;Acc:HGNC:928]
505	4.25196e-21	1.72499	0.343	0.098	9.4385e-17	1	TRIB2		Astrocyte	tribbles pseudokinase 2 [Source:HGNC Symbol;Acc:HGNC:30809]
506	4.25196e-21	1.72499	0.343	0.098	9.4385e-17	1	TRIB2		Oligodendrocyte progenitor cell	tribbles pseudokinase 2 [Source:HGNC Symbol;Acc:HGNC:30809]
507	4.25196e-21	1.72499	0.343	0.098	9.4385e-17	1	TRIB2		Acinar cell	tribbles pseudokinase 2 [Source:HGNC Symbol;Acc:HGNC:30809]
508	4.25196e-21	1.72499	0.343	0.098	9.4385e-17	1	TRIB2		Multilymphoid progenitor cell	tribbles pseudokinase 2 [Source:HGNC Symbol;Acc:HGNC:30809]
510	5.92119e-18	1.72443	0.257	0.064	1.31438e-13	1	ROBO2	Npcs	Beta cell	roundabout guidance receptor 2 [Source:HGNC Symbol;Acc:HGNC:10250]
511	2.02813e-36	1.71817	0.617	0.219	4.50205e-32	1	BICD1		B cell	BICD cargo adaptor 1 [Source:HGNC Symbol;Acc:HGNC:1049]
513	2.01135e-36	1.70633	0.526	0.141	4.46479e-32	1	FZD3		Epidermal stem cell	frizzled class receptor 3 [Source:HGNC Symbol;Acc:HGNC:4041]
514	2.01135e-36	1.70633	0.526	0.141	4.46479e-32	1	FZD3		Cancer stem cell	frizzled class receptor 3 [Source:HGNC Symbol;Acc:HGNC:4041]
515	2.01135e-36	1.70633	0.526	0.141	4.46479e-32	1	FZD3		Neural cell	frizzled class receptor 3 [Source:HGNC Symbol;Acc:HGNC:4041]
516	2.01135e-36	1.70633	0.526	0.141	4.46479e-32	1	FZD3		Plasmacytoid dendritic cell	frizzled class receptor 3 [Source:HGNC Symbol;Acc:HGNC:4041]
518	7.85078e-23	1.70577	0.287	0.061	1.74272e-18	1	CNTN1		Oligodendrocyte progenitor cell	contactin 1 [Source:HGNC Symbol;Acc:HGNC:2171]
519	5.65025e-47	1.69122	0.57	0.135	1.25424e-42	1	GRIA2		Oligodendrocyte	glutamate ionotropic receptor AMPA type subunit 2 [Source:HGNC Symbol;Acc:HGNC:4572]
520	7.13028e-27	1.69101	0.339	0.073	1.58278e-22	1	ZNF74			zinc finger protein 74 [Source:HGNC Symbol;Acc:HGNC:13144]
521	2.24747e-58	1.68793	0.822	0.262	4.98893e-54	1	MAP2	Inrn	Pyramidal cell	microtubule associated protein 2 [Source:HGNC Symbol;Acc:HGNC:6839]
522	2.24747e-58	1.68793	0.822	0.262	4.98893e-54	1	MAP2		Neuronal progenitor cell	microtubule associated protein 2 [Source:HGNC Symbol;Acc:HGNC:6839]
523	2.24747e-58	1.68793	0.822	0.262	4.98893e-54	1	MAP2		Oligodendrocyte	microtubule associated protein 2 [Source:HGNC Symbol;Acc:HGNC:6839]
545	3.45132e-45	1.68417	0.539	0.126	7.66123e-41	1	PRPF40B			pre-mRNA processing factor 40 homolog B [Source:HGNC Symbol;Acc:HGNC:25031]
546	6.46331e-39	1.67646	0.513	0.126	1.43473e-34	1	TNR	Opcs		tenascin R [Source:HGNC Symbol;Acc:HGNC:11953]
548	1.95453e-16	1.67093	0.291	0.09	4.33867e-12	1	GPR37L1		Oligodendrocyte	G protein-coupled receptor 37 like 1 [Source:HGNC Symbol;Acc:HGNC:14923]
549	1.95453e-16	1.67093	0.291	0.09	4.33867e-12	1	GPR37L1		Astrocyte	G protein-coupled receptor 37 like 1 [Source:HGNC Symbol;Acc:HGNC:14923]
550	2.10509e-31	1.64065	0.483	0.136	4.67288e-27	1	ZNF462		FGFR1LowNME5- epithelial cell	zinc finger protein 462 [Source:HGNC Symbol;Acc:HGNC:21684]
551	4.28031e-24	1.61925	0.413	0.126	9.50143e-20	1	GRIA4	Epithelial cells	Oligodendrocyte	glutamate ionotropic receptor AMPA type subunit 4 [Source:HGNC Symbol;Acc:HGNC:4574]
552	1.34977e-49	1.61365	0.822	0.306	2.99623e-45	1	GPM6A	Mesenchymal cells	Microglial cell	glycoprotein M6A [Source:HGNC Symbol;Acc:HGNC:4460]
553	1.34977e-49	1.61365	0.822	0.306	2.99623e-45	1	GPM6A		Beta cell	glycoprotein M6A [Source:HGNC Symbol;Acc:HGNC:4460]
554	1.34977e-49	1.61365	0.822	0.306	2.99623e-45	1	GPM6A		B cell	glycoprotein M6A [Source:HGNC Symbol;Acc:HGNC:4460]
556	1.35165e-53	1.60991	0.83	0.298	3.0004e-49	1	SOX2	Pluripotency cells	Endometrial stem cell	SRY-box transcription factor 2 [Source:HGNC Symbol;Acc:HGNC:11195]
557	1.35165e-53	1.60991	0.83	0.298	3.0004e-49	1	SOX2		Oviduct-derived stem cell	SRY-box transcription factor 2 [Source:HGNC Symbol;Acc:HGNC:11195]
558	1.35165e-53	1.60991	0.83	0.298	3.0004e-49	1	SOX2		Adipose-derived stromal cell	SRY-box transcription factor 2 [Source:HGNC Symbol;Acc:HGNC:11195]
559	1.35165e-53	1.60991	0.83	0.298	3.0004e-49	1	SOX2		Gastric stem cell	SRY-box transcription factor 2 [Source:HGNC Symbol;Acc:HGNC:11195]
560	1.35165e-53	1.60991	0.83	0.298	3.0004e-49	1	SOX2		Megakaryocyte	SRY-box transcription factor 2 [Source:HGNC Symbol;Acc:HGNC:11195]
561	1.35165e-53	1.60991	0.83	0.298	3.0004e-49	1	SOX2		Mesenchymal stem cell	SRY-box transcription factor 2 [Source:HGNC Symbol;Acc:HGNC:11195]
562	1.35165e-53	1.60991	0.83	0.298	3.0004e-49	1	SOX2		Neural progenitor cell	SRY-box transcription factor 2 [Source:HGNC Symbol;Acc:HGNC:11195]
563	1.35165e-53	1.60991	0.83	0.298	3.0004e-49	1	SOX2		Neuroepithelial cell	SRY-box transcription factor 2 [Source:HGNC Symbol;Acc:HGNC:11195]
564	1.35165e-53	1.60991	0.83	0.298	3.0004e-49	1	SOX2		Radial glial cell	SRY-box transcription factor 2 [Source:HGNC Symbol;Acc:HGNC:11195]
565	1.35165e-53	1.60991	0.83	0.298	3.0004e-49	1	SOX2		Neuronal progenitor cell	SRY-box transcription factor 2 [Source:HGNC Symbol;Acc:HGNC:11195]
566	1.35165e-53	1.60991	0.83	0.298	3.0004e-49	1	SOX2		Epiblast cell	SRY-box transcription factor 2 [Source:HGNC Symbol;Acc:HGNC:11195]
567	1.35165e-53	1.60991	0.83	0.298	3.0004e-49	1	SOX2		Astrocyte	SRY-box transcription factor 2 [Source:HGNC Symbol;Acc:HGNC:11195]
568	1.35165e-53	1.60991	0.83	0.298	3.0004e-49	1	SOX2		Cancer stem cell	SRY-box transcription factor 2 [Source:HGNC Symbol;Acc:HGNC:11195]
803	3.0486e-35	1.60288	0.613	0.202	6.76727e-31	1	CADM2	Neural cells	Oligodendrocyte progenitor cell	cell adhesion molecule 2 [Source:HGNC Symbol;Acc:HGNC:29849]
804	3.0486e-35	1.60288	0.613	0.202	6.76727e-31	1	CADM2		Multilymphoid progenitor cell	cell adhesion molecule 2 [Source:HGNC Symbol;Acc:HGNC:29849]
806	4.03927e-21	1.57457	0.47	0.193	8.96636e-17	1	CTC-425F1.4
807	2.15985e-34	1.55817	0.5	0.132	4.79443e-30	1	IGFBP2	Neural cells	Mesenchymal cell	insulin like growth factor binding protein 2 [Source:HGNC Symbol;Acc:HGNC:5471]
812	5.23277e-23	1.55555	0.348	0.089	1.16157e-18	1	ST8SIA1	CD4 T cells	Exhausted CD4+ T cell	ST8 alpha-N-acetyl-neuraminide alpha-2,8-sialyltransferase 1 [Source:HGNC Symbol;Acc:HGNC:10869]
813	5.23277e-23	1.55555	0.348	0.089	1.16157e-18	1	ST8SIA1		Endothelial cell	ST8 alpha-N-acetyl-neuraminide alpha-2,8-sialyltransferase 1 [Source:HGNC Symbol;Acc:HGNC:10869]
815	1.89122e-18	1.54782	0.343	0.108	4.19813e-14	1	IGFBP5	Epicardial cells	Ionocyte cell	insulin like growth factor binding protein 5 [Source:HGNC Symbol;Acc:HGNC:5474]
816	1.89122e-18	1.54782	0.343	0.108	4.19813e-14	1	IGFBP5		PROCR+ progenitor cell	insulin like growth factor binding protein 5 [Source:HGNC Symbol;Acc:HGNC:5474]
817	1.89122e-18	1.54782	0.343	0.108	4.19813e-14	1	IGFBP5		Lake et al.Science.In3	insulin like growth factor binding protein 5 [Source:HGNC Symbol;Acc:HGNC:5474]
863	1.61825e-20	1.52677	0.404	0.144	3.59218e-16	1	HMGCS1	Glia cells	Astrocyte	3-hydroxy-3-methylglutaryl-CoA synthase 1 [Source:HGNC Symbol;Acc:HGNC:5007]
864	1.61825e-20	1.52677	0.404	0.144	3.59218e-16	1	HMGCS1		Multilymphoid progenitor cell	3-hydroxy-3-methylglutaryl-CoA synthase 1 [Source:HGNC Symbol;Acc:HGNC:5007]
869	1.37585e-33	1.50809	0.548	0.188	3.0541e-29	1	MED15			mediator complex subunit 15 [Source:HGNC Symbol;Acc:HGNC:14248]
870	3.0847e-16	1.50622	0.409	0.181	6.84742e-12	1	FAM115A
871	5.86325e-14	1.48988	0.252	0.078	1.30153e-09	1	CAV1	Pericytes	Basal cell	caveolin 1 [Source:HGNC Symbol;Acc:HGNC:1527]
872	5.86325e-14	1.48988	0.252	0.078	1.30153e-09	1	CAV1		Multilymphoid progenitor cell	caveolin 1 [Source:HGNC Symbol;Acc:HGNC:1527]
873	5.86325e-14	1.48988	0.252	0.078	1.30153e-09	1	CAV1		B cell	caveolin 1 [Source:HGNC Symbol;Acc:HGNC:1527]
921	3.92295e-14	1.48233	0.291	0.104	8.70816e-10	1	DENND5B		SLC16A7+ cell	DENN domain containing 5B [Source:HGNC Symbol;Acc:HGNC:28338]
922	3.92295e-14	1.48233	0.291	0.104	8.70816e-10	1	DENND5B		Plasmacytoid dendritic cell	DENN domain containing 5B [Source:HGNC Symbol;Acc:HGNC:28338]
923	3.92295e-14	1.48233	0.291	0.104	8.70816e-10	1	DENND5B		B cell	DENN domain containing 5B [Source:HGNC Symbol;Acc:HGNC:28338]
926	4.12021e-14	1.47829	0.33	0.129	9.14605e-10	1	LENG9			leukocyte receptor cluster member 9 [Source:HGNC Symbol;Acc:HGNC:16306]
927	2.167e-28	1.47107	0.417	0.105	4.81031e-24	1	NRXN1	Schwann cells	Neural progenitor cell	neurexin 1 [Source:HGNC Symbol;Acc:HGNC:8008]
930	2.40802e-22	1.46703	0.309	0.074	5.34533e-18	1	MIAT	Neuroendocrine cells		myocardial infarction associated transcript [Source:HGNC Symbol;Acc:HGNC:33425]
931	1.96524e-20	1.46675	0.378	0.121	4.36244e-16	1	NR2F1	Corticotropes		nuclear receptor subfamily 2 group F member 1 [Source:HGNC Symbol;Acc:HGNC:7975]
936	7.09508e-25	1.46507	0.491	0.173	1.57496e-20	1	F3	Fibroblasts	Monocyte	coagulation factor III, tissue factor [Source:HGNC Symbol;Acc:HGNC:3541]
937	7.09508e-25	1.46507	0.491	0.173	1.57496e-20	1	F3		Adipose-derived stromal cell	coagulation factor III, tissue factor [Source:HGNC Symbol;Acc:HGNC:3541]
938	7.09508e-25	1.46507	0.491	0.173	1.57496e-20	1	F3		Adipose-derived stem cell	coagulation factor III, tissue factor [Source:HGNC Symbol;Acc:HGNC:3541]
939	7.09508e-25	1.46507	0.491	0.173	1.57496e-20	1	F3		Circulating fetal cell	coagulation factor III, tissue factor [Source:HGNC Symbol;Acc:HGNC:3541]
940	7.09508e-25	1.46507	0.491	0.173	1.57496e-20	1	F3		Endothelial cell	coagulation factor III, tissue factor [Source:HGNC Symbol;Acc:HGNC:3541]
956	4.51481e-21	1.46287	0.509	0.222	1.0022e-16	1	FAM211A
957	1.54446e-41	1.46271	0.783	0.358	3.4284e-37	1	CHI3L1	Mesenchymal cells	Paneth cell	chitinase 3 like 1 [Source:HGNC Symbol;Acc:HGNC:1932]
958	1.54446e-41	1.46271	0.783	0.358	3.4284e-37	1	CHI3L1		Granulosa cell	chitinase 3 like 1 [Source:HGNC Symbol;Acc:HGNC:1932]
972	1.64932e-19	1.45385	0.335	0.099	3.66117e-15	1	AKAP12	Fibroblasts-like cells	Mesenchymal cell	A-kinase anchoring protein 12 [Source:HGNC Symbol;Acc:HGNC:370]
973	1.64932e-19	1.45385	0.335	0.099	3.66117e-15	1	AKAP12		Endothelial cell	A-kinase anchoring protein 12 [Source:HGNC Symbol;Acc:HGNC:370]
974	1.64932e-19	1.45385	0.335	0.099	3.66117e-15	1	AKAP12		B cell	A-kinase anchoring protein 12 [Source:HGNC Symbol;Acc:HGNC:370]
975	1.64932e-19	1.45385	0.335	0.099	3.66117e-15	1	AKAP12		Morula cell (Blastomere)	A-kinase anchoring protein 12 [Source:HGNC Symbol;Acc:HGNC:370]
1000	5.35035e-77	1.44815	0.996	0.795	1.18767e-72	1	CPSF6			cleavage and polyadenylation specific factor 6 [Source:HGNC Symbol;Acc:HGNC:13871]
1001	1.53464e-15	1.44775	0.352	0.133	3.4066e-11	1	OLIG2	Tumor cells	Circulating fetal cell	oligodendrocyte transcription factor 2 [Source:HGNC Symbol;Acc:HGNC:9398]
1002	1.53464e-15	1.44775	0.352	0.133	3.4066e-11	1	OLIG2		Monocyte	oligodendrocyte transcription factor 2 [Source:HGNC Symbol;Acc:HGNC:9398]
1016	8.82381e-31	1.44628	0.526	0.161	1.95871e-26	1	LINC00461			long intergenic non-protein coding RNA 461 [Source:HGNC Symbol;Acc:HGNC:42810]
1017	7.43381e-42	1.44418	0.735	0.265	1.65016e-37	1	GAP43	Midbrain_hindbrain	Schwann cell	growth associated protein 43 [Source:HGNC Symbol;Acc:HGNC:4140]
1018	7.43381e-42	1.44418	0.735	0.265	1.65016e-37	1	GAP43		Oligodendrocyte	growth associated protein 43 [Source:HGNC Symbol;Acc:HGNC:4140]
1019	7.43381e-42	1.44418	0.735	0.265	1.65016e-37	1	GAP43		Neural progenitor cell	growth associated protein 43 [Source:HGNC Symbol;Acc:HGNC:4140]
1032	2.81988e-15	1.44104	0.357	0.138	6.25956e-11	1	DPP6			dipeptidyl peptidase like 6 [Source:HGNC Symbol;Acc:HGNC:3010]
1033	4.21585e-26	1.43081	0.426	0.122	9.35834e-22	1	CMYA5		Multilymphoid progenitor cell	cardiomyopathy associated 5 [Source:HGNC Symbol;Acc:HGNC:14305]
1035	1.08685e-37	1.42247	0.691	0.233	2.41258e-33	1	NES	Stem cells	Adipose-derived stem cell	nestin [Source:HGNC Symbol;Acc:HGNC:7756]
1036	1.08685e-37	1.42247	0.691	0.233	2.41258e-33	1	NES		Endometrial stem cell	nestin [Source:HGNC Symbol;Acc:HGNC:7756]
1037	1.08685e-37	1.42247	0.691	0.233	2.41258e-33	1	NES		Photoreceptor cell	nestin [Source:HGNC Symbol;Acc:HGNC:7756]
1038	1.08685e-37	1.42247	0.691	0.233	2.41258e-33	1	NES		Neural crest cell	nestin [Source:HGNC Symbol;Acc:HGNC:7756]
1039	1.08685e-37	1.42247	0.691	0.233	2.41258e-33	1	NES		Epidermal stem cell	nestin [Source:HGNC Symbol;Acc:HGNC:7756]
1040	1.08685e-37	1.42247	0.691	0.233	2.41258e-33	1	NES		Neuroepithelial cell	nestin [Source:HGNC Symbol;Acc:HGNC:7756]
1041	1.08685e-37	1.42247	0.691	0.233	2.41258e-33	1	NES		Radial glial cell	nestin [Source:HGNC Symbol;Acc:HGNC:7756]
1070	1.17328e-07	1.41712	0.252	0.124	0.00260444	1	CKAP2	G2m_s npcs	Neural progenitor cell	cytoskeleton associated protein 2 [Source:HGNC Symbol;Acc:HGNC:1990]
1071	1.17328e-07	1.41712	0.252	0.124	0.00260444	1	CKAP2		Regulatory T (Treg) cell	cytoskeleton associated protein 2 [Source:HGNC Symbol;Acc:HGNC:1990]
1072	1.17328e-07	1.41712	0.252	0.124	0.00260444	1	CKAP2		Exhausted CD4+ T cell	cytoskeleton associated protein 2 [Source:HGNC Symbol;Acc:HGNC:1990]
1076	4.5155e-23	1.41339	0.504	0.186	1.00235e-18	1	PCDH17	Pericytes	Endothelial cell	protocadherin 17 [Source:HGNC Symbol;Acc:HGNC:14267]
1078	1.38814e-12	1.41083	0.252	0.086	3.08139e-08	1	MCC		Lake et al.Science.Ex6	MCC regulator of WNT signaling pathway [Source:HGNC Symbol;Acc:HGNC:6935]
1080	3.21665e-20	1.40563	0.448	0.17	7.14032e-16	1	KLHL4			kelch like family member 4 [Source:HGNC Symbol;Acc:HGNC:6355]
1081	9.40463e-37	1.40113	0.722	0.275	2.08764e-32	1	NFIB	Glial cells	Microglial cell	nuclear factor I B [Source:HGNC Symbol;Acc:HGNC:7785]
1082	9.40463e-37	1.40113	0.722	0.275	2.08764e-32	1	NFIB		Endothelial cell	nuclear factor I B [Source:HGNC Symbol;Acc:HGNC:7785]
1083	9.40463e-37	1.40113	0.722	0.275	2.08764e-32	1	NFIB		Cancer stem cell	nuclear factor I B [Source:HGNC Symbol;Acc:HGNC:7785]
1087	1.60913e-29	1.39465	0.574	0.205	3.57194e-25	1	ID4	Glia cells	Pancreatic polypeptide cell	inhibitor of DNA binding 4 [Source:HGNC Symbol;Acc:HGNC:5363]
1088	1.60913e-29	1.39465	0.574	0.205	3.57194e-25	1	ID4		Neural progenitor cell	inhibitor of DNA binding 4 [Source:HGNC Symbol;Acc:HGNC:5363]
1089	1.60913e-29	1.39465	0.574	0.205	3.57194e-25	1	ID4		Ionocyte cell	inhibitor of DNA binding 4 [Source:HGNC Symbol;Acc:HGNC:5363]
1099	8.73176e-20	1.39356	0.452	0.18	1.93828e-15	1	HIP1		Oligodendrocyte	huntingtin interacting protein 1 [Source:HGNC Symbol;Acc:HGNC:4913]
1100	8.73176e-20	1.39356	0.452	0.18	1.93828e-15	1	HIP1		Trophectoderm cell	huntingtin interacting protein 1 [Source:HGNC Symbol;Acc:HGNC:4913]
1101	8.73176e-20	1.39356	0.452	0.18	1.93828e-15	1	HIP1		SLC16A7+ cell	huntingtin interacting protein 1 [Source:HGNC Symbol;Acc:HGNC:4913]
1102	8.73176e-20	1.39356	0.452	0.18	1.93828e-15	1	HIP1		MKI67+ progenitor cell	huntingtin interacting protein 1 [Source:HGNC Symbol;Acc:HGNC:4913]
1103	8.73176e-20	1.39356	0.452	0.18	1.93828e-15	1	HIP1		AXL+SIGLEC6+ dendritic cell	huntingtin interacting protein 1 [Source:HGNC Symbol;Acc:HGNC:4913]
1105	5.77128e-20	1.3833	0.452	0.177	1.28111e-15	1	CASK		Myeloid cell	calcium/calmodulin dependent serine protein kinase [Source:HGNC Symbol;Acc:HGNC:1497]
1106	5.49087e-21	1.38075	0.552	0.262	1.21886e-16	1	RPAP2		Endothelial cell	RNA polymerase II associated protein 2 [Source:HGNC Symbol;Acc:HGNC:25791]
1108	8.37292e-14	1.37432	0.265	0.086	1.85862e-09	1	LONRF2			LON peptidase N-terminal domain and ring finger 2 [Source:HGNC Symbol;Acc:HGNC:24788]
1109	1.69864e-09	1.36994	0.252	0.107	3.77064e-05	1	FAM171B			family with sequence similarity 171 member B [Source:HGNC Symbol;Acc:HGNC:29412]
1110	1.60706e-18	1.3699	0.339	0.107	3.56736e-14	1	FUT9			fucosyltransferase 9 [Source:HGNC Symbol;Acc:HGNC:4020]
1111	4.41337e-09	1.36796	0.309	0.157	9.79681e-05	1	KIAA0907
1112	1.93341e-12	1.36699	0.283	0.105	4.29179e-08	1	ZNF793		SLC16A7+ cell	zinc finger protein 793 [Source:HGNC Symbol;Acc:HGNC:33115]
1113	6.53916e-73	1.34796	1	0.979	1.45156e-68	1	CCT2	T cells		chaperonin containing TCP1 subunit 2 [Source:HGNC Symbol;Acc:HGNC:1615]
1114	6.24908e-09	1.34143	0.296	0.147	0.000138717	1	SMARCA4		Neural stem cell	SWI/SNF related, matrix associated, actin dependent regulator of chromatin, subfamily a, member 4 [Source:HGNC Symbol;Acc:HGNC:11100]
1115	6.24908e-09	1.34143	0.296	0.147	0.000138717	1	SMARCA4		Multilymphoid progenitor cell	SWI/SNF related, matrix associated, actin dependent regulator of chromatin, subfamily a, member 4 [Source:HGNC Symbol;Acc:HGNC:11100]
1117	4.22273e-44	1.33973	0.77	0.272	9.37361e-40	1	NRCAM		Multilymphoid progenitor cell	neuronal cell adhesion molecule [Source:HGNC Symbol;Acc:HGNC:7994]
1119	7.9286e-16	1.33757	0.387	0.157	1.75999e-11	1	LARP1B			La ribonucleoprotein 1B [Source:HGNC Symbol;Acc:HGNC:24704]
1120	7.52577e-51	1.33472	0.913	0.428	1.67057e-46	1	LANCL2			LanC like glutathione S-transferase 2 [Source:HGNC Symbol;Acc:HGNC:6509]
1121	1.00826e-58	1.32335	0.978	0.535	2.23813e-54	1	KIF5A			kinesin family member 5A [Source:HGNC Symbol;Acc:HGNC:6323]
1122	4.13155e-15	1.31193	0.387	0.162	9.17121e-11	1	AC159540.1
1123	4.08251e-12	1.31007	0.261	0.095	9.06235e-08	1	TTN	Mature cm	Myotube	titin [Source:HGNC Symbol;Acc:HGNC:12403]
1124	4.08251e-12	1.31007	0.261	0.095	9.06235e-08	1	TTN		Myoblast	titin [Source:HGNC Symbol;Acc:HGNC:12403]
1125	4.08251e-12	1.31007	0.261	0.095	9.06235e-08	1	TTN		Multilymphoid progenitor cell	titin [Source:HGNC Symbol;Acc:HGNC:12403]
1126	4.08251e-12	1.31007	0.261	0.095	9.06235e-08	1	TTN		B cell	titin [Source:HGNC Symbol;Acc:HGNC:12403]
1165	2.31067e-15	1.3074	0.313	0.106	5.12922e-11	1	TNC	Fibroblast	Circulating fetal cell	tenascin C [Source:HGNC Symbol;Acc:HGNC:5318]
1166	2.31067e-15	1.3074	0.313	0.106	5.12922e-11	1	TNC		Epidermal stem cell	tenascin C [Source:HGNC Symbol;Acc:HGNC:5318]
1167	2.31067e-15	1.3074	0.313	0.106	5.12922e-11	1	TNC		Radial glial cell	tenascin C [Source:HGNC Symbol;Acc:HGNC:5318]
1168	2.31067e-15	1.3074	0.313	0.106	5.12922e-11	1	TNC		Astrocyte	tenascin C [Source:HGNC Symbol;Acc:HGNC:5318]
1185	1.57481e-23	1.30548	0.53	0.201	3.49576e-19	1	MRPS17		Morula cell (Blastomere)	mitochondrial ribosomal protein S17 [Source:HGNC Symbol;Acc:HGNC:14047]
1187	4.16764e-62	1.30488	1	0.656	9.25132e-58	1	PTPRZ1	Gliogenic_outer radial glia	Interneuron	protein tyrosine phosphatase receptor type Z1 [Source:HGNC Symbol;Acc:HGNC:9685]
1188	4.16764e-62	1.30488	1	0.656	9.25132e-58	1	PTPRZ1		Astrocyte	protein tyrosine phosphatase receptor type Z1 [Source:HGNC Symbol;Acc:HGNC:9685]
1189	4.16764e-62	1.30488	1	0.656	9.25132e-58	1	PTPRZ1		Oligodendrocyte progenitor cell	protein tyrosine phosphatase receptor type Z1 [Source:HGNC Symbol;Acc:HGNC:9685]
1190	4.16764e-62	1.30488	1	0.656	9.25132e-58	1	PTPRZ1		Microglial cell	protein tyrosine phosphatase receptor type Z1 [Source:HGNC Symbol;Acc:HGNC:9685]
1199	1.89511e-15	1.30299	0.365	0.139	4.20676e-11	1	MAGI1			membrane associated guanylate kinase, WW and PDZ domain containing 1 [Source:HGNC Symbol;Acc:HGNC:946]
1200	3.4146e-33	1.30234	0.661	0.243	7.57973e-29	1	SOX9	Neural cells	Cancer stem cell	SRY-box transcription factor 9 [Source:HGNC Symbol;Acc:HGNC:11204]
1201	3.4146e-33	1.30234	0.661	0.243	7.57973e-29	1	SOX9		Chondrocyte	SRY-box transcription factor 9 [Source:HGNC Symbol;Acc:HGNC:11204]
1202	3.4146e-33	1.30234	0.661	0.243	7.57973e-29	1	SOX9		Intestinal stem cell	SRY-box transcription factor 9 [Source:HGNC Symbol;Acc:HGNC:11204]
1203	3.4146e-33	1.30234	0.661	0.243	7.57973e-29	1	SOX9		Neural progenitor cell	SRY-box transcription factor 9 [Source:HGNC Symbol;Acc:HGNC:11204]
1204	3.4146e-33	1.30234	0.661	0.243	7.57973e-29	1	SOX9		LGR5+ stem cell	SRY-box transcription factor 9 [Source:HGNC Symbol;Acc:HGNC:11204]
1315	4.81184e-08	1.29526	0.265	0.13	0.00106813	1	RCN1	Nsc	Neural progenitor cell	reticulocalbin 1 [Source:HGNC Symbol;Acc:HGNC:9934]
1316	4.81184e-08	1.29526	0.265	0.13	0.00106813	1	RCN1		Astrocyte	reticulocalbin 1 [Source:HGNC Symbol;Acc:HGNC:9934]
1319	8.84674e-12	1.2826	0.313	0.13	1.9638e-07	1	KIF21A		Astrocyte	kinesin family member 21A [Source:HGNC Symbol;Acc:HGNC:19349]
1320	7.19951e-18	1.28227	0.348	0.114	1.59815e-13	1	GRIA3	Neural cells	Alpha cell	glutamate ionotropic receptor AMPA type subunit 3 [Source:HGNC Symbol;Acc:HGNC:4573]
1321	7.19951e-18	1.28227	0.348	0.114	1.59815e-13	1	GRIA3		Neuron	glutamate ionotropic receptor AMPA type subunit 3 [Source:HGNC Symbol;Acc:HGNC:4573]
1324	1.54789e-74	1.27829	1	0.856	3.43601e-70	1	EGFR		Cancer stem cell	epidermal growth factor receptor [Source:HGNC Symbol;Acc:HGNC:3236]
1325	1.24766e-23	1.27798	0.452	0.151	2.76956e-19	1	MEST	Nsc	Oligodendrocyte	mesoderm specific transcript [Source:HGNC Symbol;Acc:HGNC:7028]
1326	1.24766e-23	1.27798	0.452	0.151	2.76956e-19	1	MEST		Oocyte	mesoderm specific transcript [Source:HGNC Symbol;Acc:HGNC:7028]
1340	1.08636e-75	1.27246	1	0.96	2.41151e-71	1	RAB3IP			RAB3A interacting protein [Source:HGNC Symbol;Acc:HGNC:16508]
1341	5.98536e-08	1.24927	0.291	0.151	0.00132863	1	DFFA		SLC16A7+ cell	DNA fragmentation factor subunit alpha [Source:HGNC Symbol;Acc:HGNC:2772]
1342	3.37925e-27	1.24746	0.426	0.119	7.50126e-23	1	CADPS	Enteroendocrine cells	Mast cell	calcium dependent secretion activator [Source:HGNC Symbol;Acc:HGNC:1426]
1348	4.35528e-17	1.24687	0.413	0.163	9.66785e-13	1	TEAD1		Basal cell	TEA domain transcription factor 1 [Source:HGNC Symbol;Acc:HGNC:11714]
1349	4.35528e-17	1.24687	0.413	0.163	9.66785e-13	1	TEAD1		Trophectoderm cell	TEA domain transcription factor 1 [Source:HGNC Symbol;Acc:HGNC:11714]
1350	1.45157e-13	1.24511	0.317	0.119	3.2222e-09	1	FXYD6	Neural cells	Oligodendrocyte	FXYD domain containing ion transport regulator 6 [Source:HGNC Symbol;Acc:HGNC:4030]
1351	1.45157e-13	1.24511	0.317	0.119	3.2222e-09	1	FXYD6		Microglial cell	FXYD domain containing ion transport regulator 6 [Source:HGNC Symbol;Acc:HGNC:4030]
1352	1.45157e-13	1.24511	0.317	0.119	3.2222e-09	1	FXYD6		Mesenchymal cell	FXYD domain containing ion transport regulator 6 [Source:HGNC Symbol;Acc:HGNC:4030]
1353	1.45157e-13	1.24511	0.317	0.119	3.2222e-09	1	FXYD6		Endothelial cell	FXYD domain containing ion transport regulator 6 [Source:HGNC Symbol;Acc:HGNC:4030]
1354	1.45157e-13	1.24511	0.317	0.119	3.2222e-09	1	FXYD6		Ionocyte cell	FXYD domain containing ion transport regulator 6 [Source:HGNC Symbol;Acc:HGNC:4030]
1365	2.35938e-08	1.24508	0.37	0.217	0.000523735	1	GGCX			gamma-glutamyl carboxylase [Source:HGNC Symbol;Acc:HGNC:4247]
1366	1.43941e-25	1.245	0.574	0.234	3.19521e-21	1	SACS		Enteroendocrine cell	sacsin molecular chaperone [Source:HGNC Symbol;Acc:HGNC:10519]
1367	2.99246e-21	1.23879	0.548	0.234	6.64266e-17	1	LSAMP		Oligodendrocyte progenitor cell	limbic system associated membrane protein [Source:HGNC Symbol;Acc:HGNC:6705]
1368	1.46039e-11	1.23676	0.352	0.162	3.24176e-07	1	WLS	Nsc_radial glia	Ionocyte cell	Wnt ligand secretion mediator [Source:HGNC Symbol;Acc:HGNC:30238]
1369	5.36851e-28	1.2078	0.726	0.381	1.1917e-23	1	MSI2	Dn(q)	Cancer stem cell	musashi RNA binding protein 2 [Source:HGNC Symbol;Acc:HGNC:18585]
1370	5.36851e-28	1.2078	0.726	0.381	1.1917e-23	1	MSI2		Neural stem cell	musashi RNA binding protein 2 [Source:HGNC Symbol;Acc:HGNC:18585]
1371	8.71634e-42	1.20524	0.843	0.378	1.93485e-37	1	FABP7	Gliogenic_outer radial glia	Glial cell	fatty acid binding protein 7 [Source:HGNC Symbol;Acc:HGNC:3562]
1372	8.71634e-42	1.20524	0.843	0.378	1.93485e-37	1	FABP7		Neural stem cell	fatty acid binding protein 7 [Source:HGNC Symbol;Acc:HGNC:3562]
1373	8.71634e-42	1.20524	0.843	0.378	1.93485e-37	1	FABP7		Radial glial cell	fatty acid binding protein 7 [Source:HGNC Symbol;Acc:HGNC:3562]
1374	8.71634e-42	1.20524	0.843	0.378	1.93485e-37	1	FABP7		Oligodendrocyte	fatty acid binding protein 7 [Source:HGNC Symbol;Acc:HGNC:3562]
1375	8.71634e-42	1.20524	0.843	0.378	1.93485e-37	1	FABP7		Astrocyte	fatty acid binding protein 7 [Source:HGNC Symbol;Acc:HGNC:3562]
1376	8.71634e-42	1.20524	0.843	0.378	1.93485e-37	1	FABP7		Microglial cell	fatty acid binding protein 7 [Source:HGNC Symbol;Acc:HGNC:3562]
1419	1.68985e-52	1.20245	0.987	0.732	3.75112e-48	1	YEATS4			YEATS domain containing 4 [Source:HGNC Symbol;Acc:HGNC:24859]
1420	1.57391e-11	1.18585	0.296	0.117	3.49377e-07	1	ZNF711			zinc finger protein 711 [Source:HGNC Symbol;Acc:HGNC:13128]
1421	4.95904e-29	1.18429	0.683	0.291	1.10081e-24	1	PIP4K2C			phosphatidylinositol-5-phosphate 4-kinase type 2 gamma [Source:HGNC Symbol;Acc:HGNC:23786]
1422	8.53053e-08	1.17319	0.257	0.124	0.00189361	1	ZNF117			zinc finger protein 117 [Source:HGNC Symbol;Acc:HGNC:12897]
1423	4.74171e-22	1.16817	0.504	0.198	1.05256e-17	1	NPAS3			neuronal PAS domain protein 3 [Source:HGNC Symbol;Acc:HGNC:19311]
1424	5.43544e-23	1.16734	0.504	0.186	1.20656e-18	1	TIMP3	Mesenchymal cells	Endothelial cell	TIMP metallopeptidase inhibitor 3 [Source:HGNC Symbol;Acc:HGNC:11822]
1425	5.43544e-23	1.16734	0.504	0.186	1.20656e-18	1	TIMP3		Mast cell	TIMP metallopeptidase inhibitor 3 [Source:HGNC Symbol;Acc:HGNC:11822]
1440	5.28394e-18	1.16537	0.387	0.133	1.17293e-13	1	DCLK1	Epithelial cells	Esophageal mucosal cell	doublecortin like kinase 1 [Source:HGNC Symbol;Acc:HGNC:2700]
1441	5.28394e-18	1.16537	0.387	0.133	1.17293e-13	1	DCLK1		Small intestinal stem cell	doublecortin like kinase 1 [Source:HGNC Symbol;Acc:HGNC:2700]
1442	5.28394e-18	1.16537	0.387	0.133	1.17293e-13	1	DCLK1		Colorectal stem cell	doublecortin like kinase 1 [Source:HGNC Symbol;Acc:HGNC:2700]
1443	2.12313e-14	1.16172	0.417	0.191	4.71293e-10	1	N4BP2		Exhausted CD4+ T cell	NEDD4 binding protein 2 [Source:HGNC Symbol;Acc:HGNC:29851]
1444	2.12313e-14	1.16172	0.417	0.191	4.71293e-10	1	N4BP2		SLC16A7+ cell	NEDD4 binding protein 2 [Source:HGNC Symbol;Acc:HGNC:29851]
1445	2.12313e-14	1.16172	0.417	0.191	4.71293e-10	1	N4BP2		Plasmacytoid dendritic cell	NEDD4 binding protein 2 [Source:HGNC Symbol;Acc:HGNC:29851]
1447	4.31492e-27	1.15952	0.8	0.522	9.57827e-23	1	MT-ND6			mitochondrially encoded NADH:ubiquinone oxidoreductase core subunit 6 [Source:HGNC Symbol;Acc:HGNC:7462]
1448	9.19086e-28	1.15689	0.617	0.234	2.04019e-23	1	ATP1B2	Astrocytes		ATPase Na+/K+ transporting subunit beta 2 [Source:HGNC Symbol;Acc:HGNC:805]
1449	1.03756e-37	1.15304	0.887	0.425	2.30318e-33	1	ITGB8	Undifferentiated epithelia	Oligodendrocyte progenitor cell	integrin subunit beta 8 [Source:HGNC Symbol;Acc:HGNC:6163]
1450	1.03756e-37	1.15304	0.887	0.425	2.30318e-33	1	ITGB8		Lake et al.Science.Ex8	integrin subunit beta 8 [Source:HGNC Symbol;Acc:HGNC:6163]
1452	1.93526e-12	1.14824	0.265	0.093	4.2959e-08	1	PCLO			piccolo presynaptic cytomatrix protein [Source:HGNC Symbol;Acc:HGNC:13406]
1453	1.42396e-06	1.14371	0.291	0.164	0.031609	1	SYNC			syncoilin, intermediate filament protein [Source:HGNC Symbol;Acc:HGNC:28897]
1454	2.55878e-14	1.14207	0.37	0.144	5.67998e-10	1	RFX4	Nsc_radial glia		regulatory factor X4 [Source:HGNC Symbol;Acc:HGNC:9985]
1455	1.30867e-07	1.14081	0.291	0.154	0.00290499	1	IPO8			importin 8 [Source:HGNC Symbol;Acc:HGNC:9853]
1456	4.5062e-13	1.13858	0.317	0.121	1.00029e-08	1	MGST1	Ectoderm cells	Acinar cell	microsomal glutathione S-transferase 1 [Source:HGNC Symbol;Acc:HGNC:7061]
1457	4.5062e-13	1.13858	0.317	0.121	1.00029e-08	1	MGST1		Enterocyte progenitor cell	microsomal glutathione S-transferase 1 [Source:HGNC Symbol;Acc:HGNC:7061]
1458	4.5062e-13	1.13858	0.317	0.121	1.00029e-08	1	MGST1		LGR5+ stem cell	microsomal glutathione S-transferase 1 [Source:HGNC Symbol;Acc:HGNC:7061]
1459	4.5062e-13	1.13858	0.317	0.121	1.00029e-08	1	MGST1		Granulocyte-monocyte progenitor	microsomal glutathione S-transferase 1 [Source:HGNC Symbol;Acc:HGNC:7061]
1460	4.5062e-13	1.13858	0.317	0.121	1.00029e-08	1	MGST1		CD1C+_B dendritic cell	microsomal glutathione S-transferase 1 [Source:HGNC Symbol;Acc:HGNC:7061]
1505	4.48568e-15	1.13633	0.43	0.186	9.95731e-11	1	POU3F3	Distal tubule cells		POU class 3 homeobox 3 [Source:HGNC Symbol;Acc:HGNC:9216]
1509	1.60456e-12	1.1351	0.461	0.245	3.56181e-08	1	SPRY2	Endothelial cells	Astrocyte	sprouty RTK signaling antagonist 2 [Source:HGNC Symbol;Acc:HGNC:11270]
1510	3.47139e-10	1.13278	0.348	0.174	7.70579e-06	1	ZBTB10			zinc finger and BTB domain containing 10 [Source:HGNC Symbol;Acc:HGNC:30953]
1511	3.82518e-14	1.13179	0.348	0.134	8.49113e-10	1	RIMKLB			ribosomal modification protein rimK like family member B [Source:HGNC Symbol;Acc:HGNC:29228]
1512	6.28946e-33	1.13057	0.722	0.326	1.39613e-28	1	TSPAN31			tetraspanin 31 [Source:HGNC Symbol;Acc:HGNC:10539]
1513	6.65256e-16	1.12967	0.422	0.174	1.47674e-11	1	PPAP2B
1514	1.24532e-09	1.12801	0.252	0.102	2.76437e-05	1	VEGFA	Cardiomyocytes	Corneal endothelial cell	vascular endothelial growth factor A [Source:HGNC Symbol;Acc:HGNC:12680]
1515	1.24532e-09	1.12801	0.252	0.102	2.76437e-05	1	VEGFA		Cancer stem cell	vascular endothelial growth factor A [Source:HGNC Symbol;Acc:HGNC:12680]
1516	1.24532e-09	1.12801	0.252	0.102	2.76437e-05	1	VEGFA		Myeloid cell	vascular endothelial growth factor A [Source:HGNC Symbol;Acc:HGNC:12680]
1517	1.24532e-09	1.12801	0.252	0.102	2.76437e-05	1	VEGFA		Platelet	vascular endothelial growth factor A [Source:HGNC Symbol;Acc:HGNC:12680]
1546	9.18564e-21	1.128	0.504	0.192	2.03903e-16	1	PBX1	Stem cells		PBX homeobox 1 [Source:HGNC Symbol;Acc:HGNC:8632]
1551	2.7445e-26	1.12635	0.526	0.182	6.09223e-22	1	WWTR1			WW domain containing transcription regulator 1 [Source:HGNC Symbol;Acc:HGNC:24042]
1552	1.36619e-13	1.12593	0.287	0.099	3.03268e-09	1	CSRP2	Epithelial cells	Neuron	cysteine and glycine rich protein 2 [Source:HGNC Symbol;Acc:HGNC:2470]
1553	1.36619e-13	1.12593	0.287	0.099	3.03268e-09	1	CSRP2		Astrocyte	cysteine and glycine rich protein 2 [Source:HGNC Symbol;Acc:HGNC:2470]
1554	1.36619e-13	1.12593	0.287	0.099	3.03268e-09	1	CSRP2		Oligodendrocyte progenitor cell	cysteine and glycine rich protein 2 [Source:HGNC Symbol;Acc:HGNC:2470]
1555	1.36619e-13	1.12593	0.287	0.099	3.03268e-09	1	CSRP2		Microglial cell	cysteine and glycine rich protein 2 [Source:HGNC Symbol;Acc:HGNC:2470]
1556	1.36619e-13	1.12593	0.287	0.099	3.03268e-09	1	CSRP2		4-cell stage cell (Blastomere)	cysteine and glycine rich protein 2 [Source:HGNC Symbol;Acc:HGNC:2470]
1582	1.26e-16	1.12436	0.583	0.33	2.79694e-12	1	CAMK2D	Dendritic cells	Primitive endoderm cell	calcium/calmodulin dependent protein kinase II delta [Source:HGNC Symbol;Acc:HGNC:1462]
1583	1.26e-16	1.12436	0.583	0.33	2.79694e-12	1	CAMK2D		CD141+CLEC9A+ dendritic cell	calcium/calmodulin dependent protein kinase II delta [Source:HGNC Symbol;Acc:HGNC:1462]
1588	1.38844e-07	1.12273	0.3	0.156	0.00308207	1	AEBP2			AE binding protein 2 [Source:HGNC Symbol;Acc:HGNC:24051]
1589	1.93589e-37	1.12267	0.839	0.396	4.29728e-33	1	CNN3	Nsc_radial glia	Astrocyte	calponin 3 [Source:HGNC Symbol;Acc:HGNC:2157]
1590	1.93589e-37	1.12267	0.839	0.396	4.29728e-33	1	CNN3		Microglial cell	calponin 3 [Source:HGNC Symbol;Acc:HGNC:2157]
1591	1.93589e-37	1.12267	0.839	0.396	4.29728e-33	1	CNN3		Ionocyte cell	calponin 3 [Source:HGNC Symbol;Acc:HGNC:2157]
1592	1.93589e-37	1.12267	0.839	0.396	4.29728e-33	1	CNN3		Oocyte	calponin 3 [Source:HGNC Symbol;Acc:HGNC:2157]
1594	1.42588e-07	1.122	0.291	0.156	0.00316516	1	TM7SF3		FOXN4+ cell	transmembrane 7 superfamily member 3 [Source:HGNC Symbol;Acc:HGNC:23049]
1595	1.42588e-07	1.122	0.291	0.156	0.00316516	1	TM7SF3		Granulocyte-monocyte progenitor	transmembrane 7 superfamily member 3 [Source:HGNC Symbol;Acc:HGNC:23049]
1597	4.92193e-09	1.11808	0.278	0.128	0.000109257	1	ZNF138			zinc finger protein 138 [Source:HGNC Symbol;Acc:HGNC:12922]
1598	2.1548e-05	1.11566	0.257	0.151	0.478322	1	CLCC1		Cancer stem cell	chloride channel CLIC like 1 [Source:HGNC Symbol;Acc:HGNC:29675]
1599	2.47758e-05	1.11499	0.274	0.172	0.549974	1	ODC1	T cells	Brush cell (Tuft cell)	ornithine decarboxylase 1 [Source:HGNC Symbol;Acc:HGNC:8109]
1600	2.47758e-05	1.11499	0.274	0.172	0.549974	1	ODC1		Neuroendocrine cell	ornithine decarboxylase 1 [Source:HGNC Symbol;Acc:HGNC:8109]
1601	2.47758e-05	1.11499	0.274	0.172	0.549974	1	ODC1		B cell	ornithine decarboxylase 1 [Source:HGNC Symbol;Acc:HGNC:8109]
1615	1.71576e-06	1.11431	0.274	0.15	0.0380865	1	RP11-138A9.2
1616	3.70337e-18	1.1137	0.417	0.156	8.22074e-14	1	RP11-611O2.1
1617	1.16555e-07	1.11108	0.257	0.123	0.00258729	1	AASS		Astrocyte	aminoadipate-semialdehyde synthase [Source:HGNC Symbol;Acc:HGNC:17366]
1618	4.34563e-51	1.10532	1	0.851	9.64643e-47	1	FRS2			fibroblast growth factor receptor substrate 2 [Source:HGNC Symbol;Acc:HGNC:16971]
1619	1.82717e-14	1.10163	0.457	0.222	4.05595e-10	1	TRIM24			tripartite motif containing 24 [Source:HGNC Symbol;Acc:HGNC:11812]
1620	2.3582e-17	1.09314	0.422	0.166	5.23472e-13	1	PFN2	Neural cells	Microglial cell	profilin 2 [Source:HGNC Symbol;Acc:HGNC:8882]
1621	2.3582e-17	1.09314	0.422	0.166	5.23472e-13	1	PFN2		Ciliated epithelial cell	profilin 2 [Source:HGNC Symbol;Acc:HGNC:8882]
1622	2.3582e-17	1.09314	0.422	0.166	5.23472e-13	1	PFN2		B cell	profilin 2 [Source:HGNC Symbol;Acc:HGNC:8882]
1628	9.11352e-10	1.09127	0.339	0.17	2.02302e-05	1	ZNF121			zinc finger protein 121 [Source:HGNC Symbol;Acc:HGNC:12904]
1629	1.97667e-07	1.08968	0.291	0.156	0.00438782	1	EMC1			ER membrane protein complex subunit 1 [Source:HGNC Symbol;Acc:HGNC:28957]
1630	3.62499e-09	1.08346	0.287	0.129	8.04675e-05	1	FERMT2	Neural cells	Astrocyte	FERM domain containing kindlin 2 [Source:HGNC Symbol;Acc:HGNC:15767]
1631	2.27067e-16	1.07832	0.422	0.174	5.04042e-12	1	KIF3A		Ciliated epithelial cell	kinesin family member 3A [Source:HGNC Symbol;Acc:HGNC:6319]
1632	7.86906e-17	1.07477	0.535	0.273	1.74677e-12	1	CAMSAP2			calmodulin regulated spectrin associated protein family member 2 [Source:HGNC Symbol;Acc:HGNC:29188]
1633	8.86167e-25	1.07325	0.63	0.306	1.96711e-20	1	TRIO		FGFR1HighNME5- epithelial cell	trio Rho guanine nucleotide exchange factor [Source:HGNC Symbol;Acc:HGNC:12303]
1634	6.97759e-14	1.06624	0.439	0.2	1.54889e-09	1	PTPRS	Plasmacytoid dentritic cells	Plasmacytoid dendritic cell	protein tyrosine phosphatase receptor type S [Source:HGNC Symbol;Acc:HGNC:9681]
1636	1.15732e-48	1.06572	0.983	0.629	2.56901e-44	1	CDK4	Bbdi-resistant cells		cyclin dependent kinase 4 [Source:HGNC Symbol;Acc:HGNC:1773]
1637	8.69704e-15	1.05453	0.461	0.227	1.93057e-10	1	PHLDA1	Neural cells	Intestinal epithelial stem cell	pleckstrin homology like domain family A member 1 [Source:HGNC Symbol;Acc:HGNC:8933]
1638	8.69704e-15	1.05453	0.461	0.227	1.93057e-10	1	PHLDA1		Oligodendrocyte	pleckstrin homology like domain family A member 1 [Source:HGNC Symbol;Acc:HGNC:8933]
1639	8.69704e-15	1.05453	0.461	0.227	1.93057e-10	1	PHLDA1		Interneuron	pleckstrin homology like domain family A member 1 [Source:HGNC Symbol;Acc:HGNC:8933]
1640	8.69704e-15	1.05453	0.461	0.227	1.93057e-10	1	PHLDA1		Exhausted CD8+ T cell	pleckstrin homology like domain family A member 1 [Source:HGNC Symbol;Acc:HGNC:8933]
1641	8.69704e-15	1.05453	0.461	0.227	1.93057e-10	1	PHLDA1		Regulatory T (Treg) cell	pleckstrin homology like domain family A member 1 [Source:HGNC Symbol;Acc:HGNC:8933]
1647	1.21932e-14	1.05413	0.522	0.293	2.70665e-10	1	CALU			calumenin [Source:HGNC Symbol;Acc:HGNC:1458]
1648	3.24255e-11	1.05315	0.322	0.138	7.19781e-07	1	ZNF608		Enteroendocrine cell	zinc finger protein 608 [Source:HGNC Symbol;Acc:HGNC:29238]
1649	3.24255e-11	1.05315	0.322	0.138	7.19781e-07	1	ZNF608		Multilymphoid progenitor cell	zinc finger protein 608 [Source:HGNC Symbol;Acc:HGNC:29238]
1651	4.96162e-13	1.05226	0.33	0.13	1.10138e-08	1	RNF180			ring finger protein 180 [Source:HGNC Symbol;Acc:HGNC:27752]
1652	1.26159e-13	1.05149	0.409	0.183	2.80048e-09	1	LRP6			LDL receptor related protein 6 [Source:HGNC Symbol;Acc:HGNC:6698]
1653	6.19131e-09	1.05022	0.378	0.213	0.000137435	1	ZNF721			zinc finger protein 721 [Source:HGNC Symbol;Acc:HGNC:29425]
1654	1.69922e-12	1.04899	0.478	0.256	3.77193e-08	1	CTC-444N24.11
1655	4.60641e-59	1.04483	1	0.989	1.02253e-54	1	SEC61G	Neural cells	Plasmacytoid dendritic cell	SEC61 translocon subunit gamma [Source:HGNC Symbol;Acc:HGNC:18277]
1657	2.38184e-40	1.04455	0.804	0.316	5.28721e-36	1	NOVA1	Midbrain_hindbrain	Oligodendrocyte progenitor cell	NOVA alternative splicing regulator 1 [Source:HGNC Symbol;Acc:HGNC:7886]
1658	2.38184e-40	1.04455	0.804	0.316	5.28721e-36	1	NOVA1		Ciliated epithelial cell	NOVA alternative splicing regulator 1 [Source:HGNC Symbol;Acc:HGNC:7886]
1659	4.36669e-12	1.03322	0.396	0.184	9.69318e-08	1	TSPAN7	Endothelial cells	Beta cell	tetraspanin 7 [Source:HGNC Symbol;Acc:HGNC:11854]
1660	4.36669e-12	1.03322	0.396	0.184	9.69318e-08	1	TSPAN7		Neuron	tetraspanin 7 [Source:HGNC Symbol;Acc:HGNC:11854]
1661	4.36669e-12	1.03322	0.396	0.184	9.69318e-08	1	TSPAN7		Astrocyte	tetraspanin 7 [Source:HGNC Symbol;Acc:HGNC:11854]
1662	4.36669e-12	1.03322	0.396	0.184	9.69318e-08	1	TSPAN7		Oligodendrocyte progenitor cell	tetraspanin 7 [Source:HGNC Symbol;Acc:HGNC:11854]
1663	4.36669e-12	1.03322	0.396	0.184	9.69318e-08	1	TSPAN7		MKI67+ progenitor cell	tetraspanin 7 [Source:HGNC Symbol;Acc:HGNC:11854]
1664	4.36669e-12	1.03322	0.396	0.184	9.69318e-08	1	TSPAN7		Granulosa cell	tetraspanin 7 [Source:HGNC Symbol;Acc:HGNC:11854]
1665	4.36669e-12	1.03322	0.396	0.184	9.69318e-08	1	TSPAN7		Oocyte	tetraspanin 7 [Source:HGNC Symbol;Acc:HGNC:11854]
1668	4.20614e-23	1.03124	0.491	0.178	9.3368e-19	1	B4GALNT1			beta-1,4-N-acetyl-galactosaminyltransferase 1 [Source:HGNC Symbol;Acc:HGNC:4117]
1669	6.19385e-14	1.03083	0.348	0.133	1.37491e-09	1	CHL1		Neural progenitor cell	cell adhesion molecule L1 like [Source:HGNC Symbol;Acc:HGNC:1939]
1670	5.72884e-23	1.02424	0.43	0.129	1.27169e-18	1	SOX6	Neuroglial cells	Oligodendrocyte progenitor cell	SRY-box transcription factor 6 [Source:HGNC Symbol;Acc:HGNC:16421]
1675	1.07398e-11	1.0235	0.409	0.196	2.38401e-07	1	KLHL42			kelch like family member 42 [Source:HGNC Symbol;Acc:HGNC:29252]
1676	1.87294e-12	1.01879	0.487	0.272	4.15755e-08	1	PPHLN1			periphilin 1 [Source:HGNC Symbol;Acc:HGNC:19369]
1677	1.21283e-07	1.01739	0.261	0.127	0.00269223	1	ZNF677			zinc finger protein 677 [Source:HGNC Symbol;Acc:HGNC:28730]
1678	2.70602e-11	1.01492	0.5	0.301	6.00681e-07	1	KRAS			KRAS proto-oncogene, GTPase [Source:HGNC Symbol;Acc:HGNC:6407]
1679	3.45621e-15	1.01286	0.409	0.163	7.67209e-11	1	POU3F2			POU class 3 homeobox 2 [Source:HGNC Symbol;Acc:HGNC:9215]
1680	2.0202e-06	1.00981	0.252	0.129	0.0448445	1	MEIS2	Neural cells	Pancreatic polypeptide cell	Meis homeobox 2 [Source:HGNC Symbol;Acc:HGNC:7001]
1681	2.0202e-06	1.00981	0.252	0.129	0.0448445	1	MEIS2		Microglial cell	Meis homeobox 2 [Source:HGNC Symbol;Acc:HGNC:7001]
1682	2.0202e-06	1.00981	0.252	0.129	0.0448445	1	MEIS2		Endothelial cell	Meis homeobox 2 [Source:HGNC Symbol;Acc:HGNC:7001]
1696	1.43448e-07	1.0088	0.313	0.167	0.00318426	1	TPM1	Mature cm	Ionocyte cell	tropomyosin 1 [Source:HGNC Symbol;Acc:HGNC:12010]
1708	9.65391e-13	1.00194	0.339	0.136	2.14297e-08	1	SLC4A4	Astrocytes	Secretory cell	solute carrier family 4 member 4 [Source:HGNC Symbol;Acc:HGNC:11030]
1709	9.65391e-13	1.00194	0.339	0.136	2.14297e-08	1	SLC4A4		Multilymphoid progenitor cell	solute carrier family 4 member 4 [Source:HGNC Symbol;Acc:HGNC:11030]
1717	1.28132e-09	0.999598	0.435	0.261	2.84428e-05	1	BCAT1		Acinar cell	branched chain amino acid transaminase 1 [Source:HGNC Symbol;Acc:HGNC:976]
1718	1.28132e-09	0.999598	0.435	0.261	2.84428e-05	1	BCAT1		Endothelial cell	branched chain amino acid transaminase 1 [Source:HGNC Symbol;Acc:HGNC:976]
1719	1.28132e-09	0.999598	0.435	0.261	2.84428e-05	1	BCAT1		Morula cell (Blastomere)	branched chain amino acid transaminase 1 [Source:HGNC Symbol;Acc:HGNC:976]
1722	2.4375e-06	0.998764	0.252	0.13	0.0541076	1	ZNF780B			zinc finger protein 780B [Source:HGNC Symbol;Acc:HGNC:33109]
1723	1.00517e-39	0.998234	0.961	0.757	2.23127e-35	1	VIM	Natural killer (NK) cells	Mesenchymal stromal cell	vimentin [Source:HGNC Symbol;Acc:HGNC:12692]
1724	1.00517e-39	0.998234	0.961	0.757	2.23127e-35	1	VIM		Limbal mesenchymal cell	vimentin [Source:HGNC Symbol;Acc:HGNC:12692]
1725	1.00517e-39	0.998234	0.961	0.757	2.23127e-35	1	VIM		Cancer cell	vimentin [Source:HGNC Symbol;Acc:HGNC:12692]
1726	1.00517e-39	0.998234	0.961	0.757	2.23127e-35	1	VIM		Trophoblast cell	vimentin [Source:HGNC Symbol;Acc:HGNC:12692]
1727	1.00517e-39	0.998234	0.961	0.757	2.23127e-35	1	VIM		Epithelial cell	vimentin [Source:HGNC Symbol;Acc:HGNC:12692]
1728	1.00517e-39	0.998234	0.961	0.757	2.23127e-35	1	VIM		Stromal cell	vimentin [Source:HGNC Symbol;Acc:HGNC:12692]
1729	1.00517e-39	0.998234	0.961	0.757	2.23127e-35	1	VIM		Myofibroblast	vimentin [Source:HGNC Symbol;Acc:HGNC:12692]
1730	1.00517e-39	0.998234	0.961	0.757	2.23127e-35	1	VIM		Basal epithelial cell	vimentin [Source:HGNC Symbol;Acc:HGNC:12692]
1731	1.00517e-39	0.998234	0.961	0.757	2.23127e-35	1	VIM		Glial cell	vimentin [Source:HGNC Symbol;Acc:HGNC:12692]
1732	1.00517e-39	0.998234	0.961	0.757	2.23127e-35	1	VIM		Neural crest cell	vimentin [Source:HGNC Symbol;Acc:HGNC:12692]
1733	1.00517e-39	0.998234	0.961	0.757	2.23127e-35	1	VIM		Radial glial cell	vimentin [Source:HGNC Symbol;Acc:HGNC:12692]
1734	1.00517e-39	0.998234	0.961	0.757	2.23127e-35	1	VIM		Neural progenitor cell	vimentin [Source:HGNC Symbol;Acc:HGNC:12692]
1735	1.00517e-39	0.998234	0.961	0.757	2.23127e-35	1	VIM		Interneuron	vimentin [Source:HGNC Symbol;Acc:HGNC:12692]
1736	1.00517e-39	0.998234	0.961	0.757	2.23127e-35	1	VIM		Astrocyte	vimentin [Source:HGNC Symbol;Acc:HGNC:12692]
1737	1.00517e-39	0.998234	0.961	0.757	2.23127e-35	1	VIM		Liver bud hepatic cell	vimentin [Source:HGNC Symbol;Acc:HGNC:12692]
1738	1.00517e-39	0.998234	0.961	0.757	2.23127e-35	1	VIM		Ciliated cell	vimentin [Source:HGNC Symbol;Acc:HGNC:12692]
1739	1.00517e-39	0.998234	0.961	0.757	2.23127e-35	1	VIM		Granulocyte-monocyte progenitor	vimentin [Source:HGNC Symbol;Acc:HGNC:12692]
1740	1.00517e-39	0.998234	0.961	0.757	2.23127e-35	1	VIM		Monocyte	vimentin [Source:HGNC Symbol;Acc:HGNC:12692]
2203	1.92743e-20	0.994705	0.622	0.3	4.2785e-16	1	TSC22D1	Megakaryocytes	Microglial cell	TSC22 domain family member 1 [Source:HGNC Symbol;Acc:HGNC:16826]
2204	1.92743e-20	0.994705	0.622	0.3	4.2785e-16	1	TSC22D1		Multilymphoid progenitor cell	TSC22 domain family member 1 [Source:HGNC Symbol;Acc:HGNC:16826]
2205	1.92743e-20	0.994705	0.622	0.3	4.2785e-16	1	TSC22D1		Mast cell	TSC22 domain family member 1 [Source:HGNC Symbol;Acc:HGNC:16826]
2213	3.01866e-06	0.98917	0.291	0.168	0.0670083	1	ZNF92		B cell	zinc finger protein 92 [Source:HGNC Symbol;Acc:HGNC:13168]
2215	7.75096e-15	0.985562	0.535	0.275	1.72056e-10	1	CYP51A1		Astrocyte	cytochrome P450 family 51 subfamily A member 1 [Source:HGNC Symbol;Acc:HGNC:2649]
2216	7.75096e-15	0.985562	0.535	0.275	1.72056e-10	1	CYP51A1		Ionocyte cell	cytochrome P450 family 51 subfamily A member 1 [Source:HGNC Symbol;Acc:HGNC:2649]
2217	9.16211e-09	0.985499	0.352	0.189	0.000203381	1	SOCS4			suppressor of cytokine signaling 4 [Source:HGNC Symbol;Acc:HGNC:19392]
2218	4.00106e-05	0.98347	0.278	0.175	0.888155	1	PIK3CA			phosphatidylinositol-4,5-bisphosphate 3-kinase catalytic subunit alpha [Source:HGNC Symbol;Acc:HGNC:8975]
2219	1.027e-09	0.983461	0.252	0.1	2.27974e-05	1	HMGB3	Epithelial cells	Neural progenitor cell	high mobility group box 3 [Source:HGNC Symbol;Acc:HGNC:5004]
2220	1.027e-09	0.983461	0.252	0.1	2.27974e-05	1	HMGB3		Endothelial cell	high mobility group box 3 [Source:HGNC Symbol;Acc:HGNC:5004]
2221	1.027e-09	0.983461	0.252	0.1	2.27974e-05	1	HMGB3		Granulosa cell	high mobility group box 3 [Source:HGNC Symbol;Acc:HGNC:5004]
2222	1.027e-09	0.983461	0.252	0.1	2.27974e-05	1	HMGB3		B cell	high mobility group box 3 [Source:HGNC Symbol;Acc:HGNC:5004]
2233	7.70402e-08	0.981049	0.404	0.254	0.00171014	1	RAB3GAP2			RAB3 GTPase activating non-catalytic protein subunit 2 [Source:HGNC Symbol;Acc:HGNC:17168]
2234	2.70001e-09	0.97664	0.361	0.185	5.99349e-05	1	SNHG14			small nucleolar RNA host gene 14 [Source:HGNC Symbol;Acc:HGNC:37462]
2235	7.7344e-07	0.975923	0.304	0.168	0.0171688	1	ZNF506		Pancreatic polypeptide cell	zinc finger protein 506 [Source:HGNC Symbol;Acc:HGNC:23780]
2236	7.7344e-07	0.975923	0.304	0.168	0.0171688	1	ZNF506		Plasmacytoid dendritic cell	zinc finger protein 506 [Source:HGNC Symbol;Acc:HGNC:23780]
2238	1.14153e-07	0.972983	0.27	0.134	0.00253397	1	HS2ST1			heparan sulfate 2-O-sulfotransferase 1 [Source:HGNC Symbol;Acc:HGNC:5193]
2239	8.78347e-09	0.972657	0.33	0.169	0.000194975	1	TP53BP2		Monocyte	tumor protein p53 binding protein 2 [Source:HGNC Symbol;Acc:HGNC:12000]
2241	8.8956e-12	0.971524	0.539	0.34	1.97464e-07	1	PDE4B	Submucosal gland basal	Oligodendrocyte progenitor cell	phosphodiesterase 4B [Source:HGNC Symbol;Acc:HGNC:8781]
2242	8.8956e-12	0.971524	0.539	0.34	1.97464e-07	1	PDE4B		Paneth cell	phosphodiesterase 4B [Source:HGNC Symbol;Acc:HGNC:8781]
2245	2.62698e-11	0.969265	0.361	0.163	5.83137e-07	1	MAGI2-AS3			MAGI2 antisense RNA 3 [Source:HGNC Symbol;Acc:HGNC:40862]
2246	6.31954e-11	0.966857	0.487	0.282	1.40281e-06	1	ZNF91			zinc finger protein 91 [Source:HGNC Symbol;Acc:HGNC:13166]
2247	5.04295e-09	0.963518	0.3	0.141	0.000111943	1	DAG1	Monocytes	Astrocyte	dystroglycan 1 [Source:HGNC Symbol;Acc:HGNC:2666]
2248	8.91762e-10	0.962189	0.313	0.142	1.97953e-05	1	TNIK			TRAF2 and NCK interacting kinase [Source:HGNC Symbol;Acc:HGNC:30765]
2249	2.50861e-08	0.961727	0.335	0.175	0.000556861	1	ZNF493		Ionocyte cell	zinc finger protein 493 [Source:HGNC Symbol;Acc:HGNC:23708]
2250	3.74765e-07	0.957742	0.252	0.122	0.00831903	1	IGF1R		Naive CD8+ T cell	insulin like growth factor 1 receptor [Source:HGNC Symbol;Acc:HGNC:5465]
2251	3.74765e-07	0.957742	0.252	0.122	0.00831903	1	IGF1R		Multilymphoid progenitor cell	insulin like growth factor 1 receptor [Source:HGNC Symbol;Acc:HGNC:5465]
2253	9.47579e-36	0.955058	0.952	0.595	2.10344e-31	1	MAP1B	Midbrain_hindbrain		microtubule associated protein 1B [Source:HGNC Symbol;Acc:HGNC:6836]
2257	3.69542e-34	0.947945	0.661	0.226	8.20309e-30	1	VCAN	Myeloid cells	DCLK1+ progenitor cell	versican [Source:HGNC Symbol;Acc:HGNC:2464]
2258	3.69542e-34	0.947945	0.661	0.226	8.20309e-30	1	VCAN		Granulosa cell	versican [Source:HGNC Symbol;Acc:HGNC:2464]
2259	3.69542e-34	0.947945	0.661	0.226	8.20309e-30	1	VCAN		CD1C+_B dendritic cell	versican [Source:HGNC Symbol;Acc:HGNC:2464]
2260	3.69542e-34	0.947945	0.661	0.226	8.20309e-30	1	VCAN		Monocyte	versican [Source:HGNC Symbol;Acc:HGNC:2464]
2348	1.00761e-15	0.945971	0.539	0.28	2.23668e-11	1	REV3L			REV3 like, DNA directed polymerase zeta catalytic subunit [Source:HGNC Symbol;Acc:HGNC:9968]
2349	2.58163e-11	0.945644	0.396	0.186	5.73069e-07	1	CDC42BPA			CDC42 binding protein kinase alpha [Source:HGNC Symbol;Acc:HGNC:1737]
2350	5.55355e-29	0.944223	0.865	0.547	1.23278e-24	1	NFIA	Neural cells	Astrocyte	nuclear factor I A [Source:HGNC Symbol;Acc:HGNC:7784]
2351	5.18718e-09	0.942142	0.304	0.139	0.000115145	1	PLS3	Subplate	Neuron	plastin 3 [Source:HGNC Symbol;Acc:HGNC:9091]
2352	5.18718e-09	0.942142	0.304	0.139	0.000115145	1	PLS3		Interneuron	plastin 3 [Source:HGNC Symbol;Acc:HGNC:9091]
2355	1.57197e-06	0.939713	0.313	0.179	0.0348945	1	ZNF43			zinc finger protein 43 [Source:HGNC Symbol;Acc:HGNC:13109]
2356	4.13682e-22	0.935146	0.683	0.345	9.18291e-18	1	CPE	Fibroblasts-like cells	Astrocyte	carboxypeptidase E [Source:HGNC Symbol;Acc:HGNC:2303]
2357	4.13682e-22	0.935146	0.683	0.345	9.18291e-18	1	CPE		Brush cell (Tuft cell)	carboxypeptidase E [Source:HGNC Symbol;Acc:HGNC:2303]
2358	4.13682e-22	0.935146	0.683	0.345	9.18291e-18	1	CPE		Neuroendocrine cell	carboxypeptidase E [Source:HGNC Symbol;Acc:HGNC:2303]
2377	5.1656e-36	0.934394	0.9	0.56	1.14666e-31	1	VOPP1		B cell	VOPP1 WW domain binding protein [Source:HGNC Symbol;Acc:HGNC:34518]
2379	7.6483e-54	0.932239	0.996	0.915	1.69777e-49	1	CLU	Gliogenic_outer radial glia	Dendritic cell	clusterin [Source:HGNC Symbol;Acc:HGNC:2095]
2380	7.6483e-54	0.932239	0.996	0.915	1.69777e-49	1	CLU		Purkinje cell	clusterin [Source:HGNC Symbol;Acc:HGNC:2095]
2381	7.6483e-54	0.932239	0.996	0.915	1.69777e-49	1	CLU		Alpha cell	clusterin [Source:HGNC Symbol;Acc:HGNC:2095]
2382	7.6483e-54	0.932239	0.996	0.915	1.69777e-49	1	CLU		Mast cell	clusterin [Source:HGNC Symbol;Acc:HGNC:2095]
2464	1.88275e-07	0.931493	0.283	0.139	0.00417934	1	SEMA6D		Astrocyte	semaphorin 6D [Source:HGNC Symbol;Acc:HGNC:16770]
2465	7.27173e-27	0.925597	0.73	0.345	1.61418e-22	1	SLC1A2	Astrocytes		solute carrier family 1 member 2 [Source:HGNC Symbol;Acc:HGNC:10940]
2466	6.38004e-34	0.921559	0.865	0.421	1.41624e-29	1	DTX3		Multilymphoid progenitor cell	deltex E3 ubiquitin ligase 3 [Source:HGNC Symbol;Acc:HGNC:24457]
2468	5.70433e-10	0.92111	0.287	0.119	1.26625e-05	1	FAT3			FAT atypical cadherin 3 [Source:HGNC Symbol;Acc:HGNC:23112]
2469	4.03224e-12	0.919718	0.43	0.214	8.95076e-08	1	SLC38A1		Multilymphoid progenitor cell	solute carrier family 38 member 1 [Source:HGNC Symbol;Acc:HGNC:13447]
2470	4.03224e-12	0.919718	0.43	0.214	8.95076e-08	1	SLC38A1		Plasmacytoid dendritic cell	solute carrier family 38 member 1 [Source:HGNC Symbol;Acc:HGNC:13447]
2473	6.45601e-07	0.918186	0.361	0.218	0.0143311	1	SIPA1L1			signal induced proliferation associated 1 like 1 [Source:HGNC Symbol;Acc:HGNC:20284]
2474	3.18296e-07	0.917408	0.352	0.204	0.00706552	1	TAF1		Retinal ganglion cell	TATA-box binding protein associated factor 1 [Source:HGNC Symbol;Acc:HGNC:11535]
2475	3.18296e-07	0.917408	0.352	0.204	0.00706552	1	TAF1		SLC16A7+ cell	TATA-box binding protein associated factor 1 [Source:HGNC Symbol;Acc:HGNC:11535]
2476	1.93272e-12	0.916133	0.352	0.146	4.29025e-08	1	PRRX1	Neural cells	Monocyte	paired related homeobox 1 [Source:HGNC Symbol;Acc:HGNC:9142]
2477	1.93272e-12	0.916133	0.352	0.146	4.29025e-08	1	PRRX1		Lake et al.Science.Ex7	paired related homeobox 1 [Source:HGNC Symbol;Acc:HGNC:9142]
2496	3.97055e-13	0.911483	0.548	0.32	8.81383e-09	1	CDK6	T cells		cyclin dependent kinase 6 [Source:HGNC Symbol;Acc:HGNC:1777]
2501	4.91868e-09	0.908376	0.435	0.269	0.000109185	1	C1orf56	Natural killer T (NKT) cells		chromosome 1 open reading frame 56 [Source:HGNC Symbol;Acc:HGNC:26045]
2503	1.89195e-05	0.907852	0.439	0.337	0.419976	1	EIF5A	Stem cells	Granulosa cell	eukaryotic translation initiation factor 5A [Source:HGNC Symbol;Acc:HGNC:3300]
2505	3.81482e-06	0.90659	0.261	0.139	0.0846813	1	DPY19L3			dpy-19 like C-mannosyltransferase 3 [Source:HGNC Symbol;Acc:HGNC:27120]
2506	7.6638e-13	0.906163	0.535	0.305	1.70121e-08	1	MLF2			myeloid leukemia factor 2 [Source:HGNC Symbol;Acc:HGNC:7126]
2507	7.16827e-07	0.905392	0.352	0.213	0.0159121	1	CCND1	Nsc	Microglial cell	cyclin D1 [Source:HGNC Symbol;Acc:HGNC:1582]
2508	7.16827e-07	0.905392	0.352	0.213	0.0159121	1	CCND1		CD141+CLEC9A+ dendritic cell	cyclin D1 [Source:HGNC Symbol;Acc:HGNC:1582]
2543	3.62342e-10	0.900537	0.448	0.258	8.04328e-06	1	LENG8		SLC16A7+ cell	leukocyte receptor cluster member 8 [Source:HGNC Symbol;Acc:HGNC:15500]
2544	8.90422e-08	0.899801	0.352	0.198	0.00197656	1	PTBP2		FGFR1HighNME5- epithelial cell	polypyrimidine tract binding protein 2 [Source:HGNC Symbol;Acc:HGNC:17662]
2545	5.85444e-18	0.898374	0.583	0.29	1.29957e-13	1	SEPT11	Epicardium cells
2547	8.12084e-12	0.897573	0.461	0.245	1.80266e-07	1	GABPB1-AS1			GABPB1 antisense RNA 1 [Source:HGNC Symbol;Acc:HGNC:44157]
2548	8.98551e-10	0.897417	0.461	0.271	1.9946e-05	1	RCN2			reticulocalbin 2 [Source:HGNC Symbol;Acc:HGNC:9935]
2549	1.9409e-07	0.888518	0.274	0.136	0.0043084	1	CMAS			cytidine monophosphate N-acetylneuraminic acid synthetase [Source:HGNC Symbol;Acc:HGNC:18290]
2550	1.82032e-12	0.888144	0.609	0.405	4.04075e-08	1	TROVE2			Ro60, Y RNA binding protein [Source:HGNC Symbol;Acc:HGNC:11313]
2551	1.52812e-06	0.885631	0.357	0.226	0.0339213	1	CDKN1B		Ionocyte cell	cyclin dependent kinase inhibitor 1B [Source:HGNC Symbol;Acc:HGNC:1785]
2552	7.38316e-06	0.885464	0.265	0.149	0.163891	1	AK3		SLC16A7+ cell	adenylate kinase 3 [Source:HGNC Symbol;Acc:HGNC:17376]
2553	2.53874e-34	0.884031	0.861	0.403	5.63549e-30	1	SPARCL1	Epicardium cells		SPARC like 1 [Source:HGNC Symbol;Acc:HGNC:11220]
2564	1.33131e-05	0.883701	0.317	0.203	0.295523	1	SLC39A6			solute carrier family 39 member 6 [Source:HGNC Symbol;Acc:HGNC:18607]
2565	9.6756e-07	0.882796	0.27	0.139	0.0214779	1	ALDH7A1			aldehyde dehydrogenase 7 family member A1 [Source:HGNC Symbol;Acc:HGNC:877]
2566	5.54565e-21	0.882626	0.509	0.201	1.23102e-16	1	SERPINA3		Astrocyte	serpin family A member 3 [Source:HGNC Symbol;Acc:HGNC:16]
2567	5.54565e-21	0.882626	0.509	0.201	1.23102e-16	1	SERPINA3		Liver bud hepatic cell	serpin family A member 3 [Source:HGNC Symbol;Acc:HGNC:16]
2568	5.54565e-21	0.882626	0.509	0.201	1.23102e-16	1	SERPINA3		Secretory cell	serpin family A member 3 [Source:HGNC Symbol;Acc:HGNC:16]
2569	9.52686e-19	0.879802	0.796	0.554	2.11477e-14	1	TTC3	Neural cells		tetratricopeptide repeat domain 3 [Source:HGNC Symbol;Acc:HGNC:12393]
2570	5.5474e-10	0.878944	0.552	0.381	1.23141e-05	1	DNM1L			dynamin 1 like [Source:HGNC Symbol;Acc:HGNC:2973]
2571	4.83479e-15	0.877201	0.483	0.217	1.07323e-10	1	TRIM9			tripartite motif containing 9 [Source:HGNC Symbol;Acc:HGNC:16288]
2572	8.97794e-05	0.87686	0.265	0.166	1	1	MAP3K13			mitogen-activated protein kinase kinase kinase 13 [Source:HGNC Symbol;Acc:HGNC:6852]
2573	0.00225044	0.875512	0.296	0.222	1	1	SUPT5H			SPT5 homolog, DSIF elongation factor subunit [Source:HGNC Symbol;Acc:HGNC:11469]
2574	0.000539259	0.874573	0.252	0.167	1	1	HSPA13		B cell	heat shock protein family A (Hsp70) member 13 [Source:HGNC Symbol;Acc:HGNC:11375]
2576	8.69941e-08	0.86725	0.291	0.146	0.0019311	1	NBEA		Ciliated epithelial cell	neurobeachin [Source:HGNC Symbol;Acc:HGNC:7648]
2577	0.00128509	0.86503	0.27	0.189	1	1	ZNHIT6			zinc finger HIT-type containing 6 [Source:HGNC Symbol;Acc:HGNC:26089]
2578	7.92457e-31	0.860419	0.948	0.634	1.7591e-26	1	EGR1	Monocytes	Microglial cell	early growth response 1 [Source:HGNC Symbol;Acc:HGNC:3238]
2579	7.92457e-31	0.860419	0.948	0.634	1.7591e-26	1	EGR1		Mast cell	early growth response 1 [Source:HGNC Symbol;Acc:HGNC:3238]
2590	3.12078e-07	0.85315	0.335	0.189	0.00692751	1	ERC1		SLC16A7+ cell	ELKS/RAB6-interacting/CAST family member 1 [Source:HGNC Symbol;Acc:HGNC:17072]
2591	1.17802e-22	0.848261	0.861	0.629	2.61496e-18	1	TCF4	Stem cells	Microglial cell	transcription factor 4 [Source:HGNC Symbol;Acc:HGNC:11634]
2592	1.17802e-22	0.848261	0.861	0.629	2.61496e-18	1	TCF4		Multilymphoid progenitor cell	transcription factor 4 [Source:HGNC Symbol;Acc:HGNC:11634]
2593	1.17802e-22	0.848261	0.861	0.629	2.61496e-18	1	TCF4		Cancer stem cell	transcription factor 4 [Source:HGNC Symbol;Acc:HGNC:11634]
2596	1.17802e-22	0.848261	0.861	0.629	2.61496e-18	1	TCF4		Plasmacytoid dendritic cell	transcription factor 4 [Source:HGNC Symbol;Acc:HGNC:11634]
2597	1.17802e-22	0.848261	0.861	0.629	2.61496e-18	1	TCF4		B cell	transcription factor 4 [Source:HGNC Symbol;Acc:HGNC:11634]
2663	4.58099e-28	0.846145	0.826	0.455	1.01689e-23	1	TUBB2B	Midbrain_hindbrain	Microglial cell	tubulin beta 2B class IIb [Source:HGNC Symbol;Acc:HGNC:30829]
2664	4.58099e-28	0.846145	0.826	0.455	1.01689e-23	1	TUBB2B		Brush cell (Tuft cell)	tubulin beta 2B class IIb [Source:HGNC Symbol;Acc:HGNC:30829]
2665	4.58099e-28	0.846145	0.826	0.455	1.01689e-23	1	TUBB2B		Neuroendocrine cell	tubulin beta 2B class IIb [Source:HGNC Symbol;Acc:HGNC:30829]
2693	8.99959e-08	0.844757	0.457	0.304	0.00199773	1	FUBP1			far upstream element binding protein 1 [Source:HGNC Symbol;Acc:HGNC:4004]
2694	4.64776e-11	0.84425	0.417	0.209	1.03171e-06	1	CDKN2A		Regulatory T (Treg) cell	cyclin dependent kinase inhibitor 2A [Source:HGNC Symbol;Acc:HGNC:1787]
2695	4.64776e-11	0.84425	0.417	0.209	1.03171e-06	1	CDKN2A		Exhausted CD4+ T cell	cyclin dependent kinase inhibitor 2A [Source:HGNC Symbol;Acc:HGNC:1787]
2696	4.64776e-11	0.84425	0.417	0.209	1.03171e-06	1	CDKN2A		FOXN4+ cell	cyclin dependent kinase inhibitor 2A [Source:HGNC Symbol;Acc:HGNC:1787]
2697	4.64776e-11	0.84425	0.417	0.209	1.03171e-06	1	CDKN2A		Secretory progenitor cell	cyclin dependent kinase inhibitor 2A [Source:HGNC Symbol;Acc:HGNC:1787]
2698	6.13136e-07	0.843499	0.313	0.173	0.0136104	1	PRR4	Sertoli cells		proline rich 4 [Source:HGNC Symbol;Acc:HGNC:18020]
2699	2.0229e-05	0.841836	0.343	0.23	0.449043	1	RAD23B			RAD23 homolog B, nucleotide excision repair protein [Source:HGNC Symbol;Acc:HGNC:9813]
2700	1.57618e-11	0.839329	0.487	0.269	3.49881e-07	1	LIMA1		Oligodendrocyte	LIM domain and actin binding 1 [Source:HGNC Symbol;Acc:HGNC:24636]
2701	1.57618e-11	0.839329	0.487	0.269	3.49881e-07	1	LIMA1		Oligodendrocyte progenitor cell	LIM domain and actin binding 1 [Source:HGNC Symbol;Acc:HGNC:24636]
2702	1.57618e-11	0.839329	0.487	0.269	3.49881e-07	1	LIMA1		Exhausted CD4+ T cell	LIM domain and actin binding 1 [Source:HGNC Symbol;Acc:HGNC:24636]
2703	1.57618e-11	0.839329	0.487	0.269	3.49881e-07	1	LIMA1		Ionocyte cell	LIM domain and actin binding 1 [Source:HGNC Symbol;Acc:HGNC:24636]
2704	1.57618e-11	0.839329	0.487	0.269	3.49881e-07	1	LIMA1		CD141+CLEC9A+ dendritic cell	LIM domain and actin binding 1 [Source:HGNC Symbol;Acc:HGNC:24636]
2706	5.62013e-07	0.839201	0.383	0.244	0.0124756	1	PPP2R5E			protein phosphatase 2 regulatory subunit B'epsilon [Source:HGNC Symbol;Acc:HGNC:9313]
2707	1.62885e-05	0.838356	0.317	0.205	0.361571	1	AGPAT5			1-acylglycerol-3-phosphate O-acyltransferase 5 [Source:HGNC Symbol;Acc:HGNC:20886]
2708	3.02392e-07	0.837423	0.478	0.342	0.0067125	1	RBM6		SLC16A7+ cell	RNA binding motif protein 6 [Source:HGNC Symbol;Acc:HGNC:9903]
2709	4.00589e-13	0.835105	0.613	0.383	8.89227e-09	1	ABI2	Endothelial cells	Beta cell	abl interactor 2 [Source:HGNC Symbol;Acc:HGNC:24011]
2710	4.00589e-13	0.835105	0.613	0.383	8.89227e-09	1	ABI2		Regulatory T (Treg) cell	abl interactor 2 [Source:HGNC Symbol;Acc:HGNC:24011]
2711	4.00589e-13	0.835105	0.613	0.383	8.89227e-09	1	ABI2		SLC16A7+ cell	abl interactor 2 [Source:HGNC Symbol;Acc:HGNC:24011]
2712	4.00589e-13	0.835105	0.613	0.383	8.89227e-09	1	ABI2		Plasmacytoid dendritic cell	abl interactor 2 [Source:HGNC Symbol;Acc:HGNC:24011]
2714	1.30636e-06	0.834026	0.309	0.172	0.0289986	1	ASPH	Islet cells	Alpha cell	aspartate beta-hydroxylase [Source:HGNC Symbol;Acc:HGNC:757]
2715	1.30636e-06	0.834026	0.309	0.172	0.0289986	1	ASPH		Plasmacytoid dendritic cell	aspartate beta-hydroxylase [Source:HGNC Symbol;Acc:HGNC:757]
2717	3.73834e-18	0.832015	0.57	0.258	8.29836e-14	1	DSEL		SLC16A7+ cell	dermatan sulfate epimerase like [Source:HGNC Symbol;Acc:HGNC:18144]
2718	0.000271713	0.831728	0.257	0.163	1	1	SENP5			SUMO specific peptidase 5 [Source:HGNC Symbol;Acc:HGNC:28407]
2719	2.22404e-05	0.825477	0.322	0.204	0.493693	1	RBM12B			RNA binding motif protein 12B [Source:HGNC Symbol;Acc:HGNC:32310]
2720	2.61201e-07	0.825264	0.404	0.255	0.00579815	1	RPAIN		Microglial cell	RPA interacting protein [Source:HGNC Symbol;Acc:HGNC:28641]
2721	2.61201e-07	0.825264	0.404	0.255	0.00579815	1	RPAIN		Multilymphoid progenitor cell	RPA interacting protein [Source:HGNC Symbol;Acc:HGNC:28641]
2723	5.27562e-05	0.824124	0.265	0.158	1	1	IP6K2			inositol hexakisphosphate kinase 2 [Source:HGNC Symbol;Acc:HGNC:17313]
2724	2.29915e-07	0.822563	0.4	0.254	0.00510366	1	PSMD12			proteasome 26S subunit, non-ATPase 12 [Source:HGNC Symbol;Acc:HGNC:9557]
2725	1.66027e-05	0.820289	0.304	0.188	0.368548	1	MYO9A			myosin IXA [Source:HGNC Symbol;Acc:HGNC:7608]
2726	1.21327e-29	0.816098	0.752	0.344	2.69322e-25	1	SOX4	Natural killer (NK) cells	Astrocyte	SRY-box transcription factor 4 [Source:HGNC Symbol;Acc:HGNC:11200]
2727	1.21327e-29	0.816098	0.752	0.344	2.69322e-25	1	SOX4		Oligodendrocyte progenitor cell	SRY-box transcription factor 4 [Source:HGNC Symbol;Acc:HGNC:11200]
2728	1.21327e-29	0.816098	0.752	0.344	2.69322e-25	1	SOX4		Microglial cell	SRY-box transcription factor 4 [Source:HGNC Symbol;Acc:HGNC:11200]
2729	1.21327e-29	0.816098	0.752	0.344	2.69322e-25	1	SOX4		Regulatory T (Treg) cell	SRY-box transcription factor 4 [Source:HGNC Symbol;Acc:HGNC:11200]
2730	1.21327e-29	0.816098	0.752	0.344	2.69322e-25	1	SOX4		Brush cell (Tuft cell)	SRY-box transcription factor 4 [Source:HGNC Symbol;Acc:HGNC:11200]
2731	1.21327e-29	0.816098	0.752	0.344	2.69322e-25	1	SOX4		Neuroendocrine cell	SRY-box transcription factor 4 [Source:HGNC Symbol;Acc:HGNC:11200]
2732	1.21327e-29	0.816098	0.752	0.344	2.69322e-25	1	SOX4		Endothelial cell	SRY-box transcription factor 4 [Source:HGNC Symbol;Acc:HGNC:11200]
2733	1.21327e-29	0.816098	0.752	0.344	2.69322e-25	1	SOX4		Multilymphoid progenitor cell	SRY-box transcription factor 4 [Source:HGNC Symbol;Acc:HGNC:11200]
2734	1.21327e-29	0.816098	0.752	0.344	2.69322e-25	1	SOX4		AXL+SIGLEC6+ dendritic cell	SRY-box transcription factor 4 [Source:HGNC Symbol;Acc:HGNC:11200]
2735	1.21327e-29	0.816098	0.752	0.344	2.69322e-25	1	SOX4		Cancer stem cell	SRY-box transcription factor 4 [Source:HGNC Symbol;Acc:HGNC:11200]
2876	4.99876e-15	0.813978	0.643	0.392	1.10962e-10	1	YBX3	Stem cells	Acinar cell	Y-box binding protein 3 [Source:HGNC Symbol;Acc:HGNC:2428]
2878	0.00188343	0.813708	0.291	0.216	1	1	ARFGAP3			ADP ribosylation factor GTPase activating protein 3 [Source:HGNC Symbol;Acc:HGNC:661]
2879	1.21744e-17	0.812094	0.552	0.246	2.70247e-13	1	CALD1	Cardiomyocytes	Smooth muscle cell	caldesmon 1 [Source:HGNC Symbol;Acc:HGNC:1441]
2887	1.76731e-08	0.80919	0.483	0.323	0.000392308	1	ERGIC2			ERGIC and golgi 2 [Source:HGNC Symbol;Acc:HGNC:30208]
2888	3.96051e-13	0.805025	0.648	0.438	8.79153e-09	1	CTNNB1	Monocytes	Circulating fetal cell	catenin beta 1 [Source:HGNC Symbol;Acc:HGNC:2514]
2889	3.96051e-13	0.805025	0.648	0.438	8.79153e-09	1	CTNNB1		Stem cell	catenin beta 1 [Source:HGNC Symbol;Acc:HGNC:2514]
2890	3.96051e-13	0.805025	0.648	0.438	8.79153e-09	1	CTNNB1		Neural stem cell	catenin beta 1 [Source:HGNC Symbol;Acc:HGNC:2514]
2891	3.96051e-13	0.805025	0.648	0.438	8.79153e-09	1	CTNNB1		Exhausted CD8+ T cell	catenin beta 1 [Source:HGNC Symbol;Acc:HGNC:2514]
2892	3.96051e-13	0.805025	0.648	0.438	8.79153e-09	1	CTNNB1		Regulatory T (Treg) cell	catenin beta 1 [Source:HGNC Symbol;Acc:HGNC:2514]
2898	0.000196304	0.8031	0.265	0.17	1	1	SLC16A1		Cancer stem cell	solute carrier family 16 member 1 [Source:HGNC Symbol;Acc:HGNC:10922]
2899	0.000196304	0.8031	0.265	0.17	1	1	SLC16A1		Regulatory T (Treg) cell	solute carrier family 16 member 1 [Source:HGNC Symbol;Acc:HGNC:10922]
2900	0.000196304	0.8031	0.265	0.17	1	1	SLC16A1		Brush cell (Tuft cell)	solute carrier family 16 member 1 [Source:HGNC Symbol;Acc:HGNC:10922]
2901	0.000196304	0.8031	0.265	0.17	1	1	SLC16A1		Neuroendocrine cell	solute carrier family 16 member 1 [Source:HGNC Symbol;Acc:HGNC:10922]
2902	6.24695e-08	0.800911	0.509	0.366	0.0013867	1	YWHAG			tyrosine 3-monooxygenase/tryptophan 5-monooxygenase activation protein gamma [Source:HGNC Symbol;Acc:HGNC:12852]
2903	1.82752e-10	0.798596	0.365	0.175	4.05673e-06	1	FLNA	Muscle cells	Effector CD8+ memory T (Tem) cell	filamin A [Source:HGNC Symbol;Acc:HGNC:3754]
2904	1.82752e-10	0.798596	0.365	0.175	4.05673e-06	1	FLNA		CD1C-CD141- dendritic cell	filamin A [Source:HGNC Symbol;Acc:HGNC:3754]
2906	7.15076e-11	0.797594	0.609	0.421	1.58733e-06	1	NONO		Brush cell (Tuft cell)	non-POU domain containing octamer binding [Source:HGNC Symbol;Acc:HGNC:7871]
2907	7.15076e-11	0.797594	0.609	0.421	1.58733e-06	1	NONO		Neuroendocrine cell	non-POU domain containing octamer binding [Source:HGNC Symbol;Acc:HGNC:7871]
2908	3.71494e-08	0.796657	0.348	0.187	0.000824643	1	ABAT	Astrocytes	Purkinje cell	4-aminobutyrate aminotransferase [Source:HGNC Symbol;Acc:HGNC:23]
2909	3.71494e-08	0.796657	0.348	0.187	0.000824643	1	ABAT		Astrocyte	4-aminobutyrate aminotransferase [Source:HGNC Symbol;Acc:HGNC:23]
2910	0.000158849	0.796608	0.265	0.165	1	1	LCORL		Delta cell	ligand dependent nuclear receptor corepressor like [Source:HGNC Symbol;Acc:HGNC:30776]
2911	1.90658e-07	0.795957	0.352	0.203	0.00423222	1	WASL			WASP like actin nucleation promoting factor [Source:HGNC Symbol;Acc:HGNC:12735]
2912	2.104e-11	0.79322	0.457	0.237	4.67046e-07	1	HOPX	Hspc2	Astrocyte	HOP homeobox [Source:HGNC Symbol;Acc:HGNC:24961]
2913	2.104e-11	0.79322	0.457	0.237	4.67046e-07	1	HOPX		CD4+ cytotoxic T cell	HOP homeobox [Source:HGNC Symbol;Acc:HGNC:24961]
2914	2.104e-11	0.79322	0.457	0.237	4.67046e-07	1	HOPX		Secretory progenitor cell	HOP homeobox [Source:HGNC Symbol;Acc:HGNC:24961]
2960	1.29725e-26	0.79281	0.709	0.315	2.87964e-22	1	MARCH9
2961	8.80078e-10	0.792265	0.361	0.18	1.9536e-05	1	NCKAP1			NCK associated protein 1 [Source:HGNC Symbol;Acc:HGNC:7666]
2962	2.30975e-05	0.790388	0.265	0.154	0.512718	1	DHX40			DEAH-box helicase 40 [Source:HGNC Symbol;Acc:HGNC:18018]
2963	5.09588e-09	0.78963	0.413	0.226	0.000113118	1	GPSM2			G protein signaling modulator 2 [Source:HGNC Symbol;Acc:HGNC:29501]
2964	3.1321e-08	0.783231	0.5	0.325	0.000695263	1	MARCH6
2965	1.15795e-07	0.782199	0.509	0.356	0.00257041	1	EIF4G3			eukaryotic translation initiation factor 4 gamma 3 [Source:HGNC Symbol;Acc:HGNC:3298]
2966	5.7016e-08	0.781678	0.535	0.391	0.00126564	1	KHDRBS1			KH RNA binding domain containing, signal transduction associated 1 [Source:HGNC Symbol;Acc:HGNC:18116]
2967	1.9539e-06	0.781172	0.43	0.297	0.0433727	1	MLEC			malectin [Source:HGNC Symbol;Acc:HGNC:28973]
2968	0.000191393	0.780844	0.313	0.215	1	1	SUCO		B cell	SUN domain containing ossification factor [Source:HGNC Symbol;Acc:HGNC:1240]
2970	5.78699e-06	0.780441	0.296	0.167	0.12846	1	SDC3	Oligodendrocytes	Astrocyte	syndecan 3 [Source:HGNC Symbol;Acc:HGNC:10660]
2971	8.55875e-09	0.778892	0.326	0.153	0.000189987	1	C1orf21	Tumor cells	Effector CD8+ memory T (Tem) cell	chromosome 1 open reading frame 21 [Source:HGNC Symbol;Acc:HGNC:15494]
2972	8.55875e-09	0.778892	0.326	0.153	0.000189987	1	C1orf21		CD4+ cytotoxic T cell	chromosome 1 open reading frame 21 [Source:HGNC Symbol;Acc:HGNC:15494]
2973	1.32579e-09	0.777842	0.391	0.203	2.943e-05	1	PALLD		Trophectoderm cell	palladin, cytoskeletal associated protein [Source:HGNC Symbol;Acc:HGNC:17068]
2974	1.32579e-09	0.777842	0.391	0.203	2.943e-05	1	PALLD		Alpha cell	palladin, cytoskeletal associated protein [Source:HGNC Symbol;Acc:HGNC:17068]
2975	1.32579e-09	0.777842	0.391	0.203	2.943e-05	1	PALLD		Multilymphoid progenitor cell	palladin, cytoskeletal associated protein [Source:HGNC Symbol;Acc:HGNC:17068]
2977	7.24713e-08	0.776292	0.265	0.122	0.00160872	1	ZFHX4	Neural cells	Neural progenitor cell	zinc finger homeobox 4 [Source:HGNC Symbol;Acc:HGNC:30939]
2978	7.24713e-08	0.776292	0.265	0.122	0.00160872	1	ZFHX4		FGFR1HighNME5- epithelial cell	zinc finger homeobox 4 [Source:HGNC Symbol;Acc:HGNC:30939]
2979	2.77744e-06	0.775397	0.417	0.283	0.0616535	1	RBM26			RNA binding motif protein 26 [Source:HGNC Symbol;Acc:HGNC:20327]
2980	8.82892e-05	0.774058	0.317	0.213	1	1	MAPK1IP1L			mitogen-activated protein kinase 1 interacting protein 1 like [Source:HGNC Symbol;Acc:HGNC:19840]
2981	9.06248e-21	0.772413	0.843	0.605	2.01169e-16	1	LDHB	Endothelial cells	Oligodendrocyte	lactate dehydrogenase B [Source:HGNC Symbol;Acc:HGNC:6541]
2982	9.06248e-21	0.772413	0.843	0.605	2.01169e-16	1	LDHB		Naive CD8+ T cell	lactate dehydrogenase B [Source:HGNC Symbol;Acc:HGNC:6541]
2983	9.06248e-21	0.772413	0.843	0.605	2.01169e-16	1	LDHB		Morula cell (Blastomere)	lactate dehydrogenase B [Source:HGNC Symbol;Acc:HGNC:6541]
2985	4.14404e-07	0.771193	0.404	0.257	0.00919894	1	SMAD5			SMAD family member 5 [Source:HGNC Symbol;Acc:HGNC:6771]
2986	0.000185925	0.770163	0.278	0.181	1	1	SCRN1			secernin 1 [Source:HGNC Symbol;Acc:HGNC:22192]
2987	6.26005e-06	0.768366	0.348	0.223	0.138961	1	ZNF37A		SLC16A7+ cell	zinc finger protein 37A [Source:HGNC Symbol;Acc:HGNC:13102]
2988	1.45647e-11	0.768177	0.5	0.26	3.23307e-07	1	ENAH			ENAH actin regulator [Source:HGNC Symbol;Acc:HGNC:18271]
2989	2.53885e-05	0.764999	0.387	0.274	0.563574	1	VBP1		Ionocyte cell	VHL binding protein 1 [Source:HGNC Symbol;Acc:HGNC:12662]
2990	7.21617e-07	0.764235	0.387	0.245	0.0160185	1	LRRC58		SLC16A7+ cell	leucine rich repeat containing 58 [Source:HGNC Symbol;Acc:HGNC:26968]
2991	1.98461e-08	0.76391	0.435	0.264	0.000440545	1	TFRC	Erythroblasts	Myeloid-derived suppressor cell	transferrin receptor [Source:HGNC Symbol;Acc:HGNC:11763]
2992	1.98461e-08	0.76391	0.435	0.264	0.000440545	1	TFRC		Hepatoblast	transferrin receptor [Source:HGNC Symbol;Acc:HGNC:11763]
2993	1.98461e-08	0.76391	0.435	0.264	0.000440545	1	TFRC		Mesenchymal cell	transferrin receptor [Source:HGNC Symbol;Acc:HGNC:11763]
2994	1.98461e-08	0.76391	0.435	0.264	0.000440545	1	TFRC		Endothelial cell	transferrin receptor [Source:HGNC Symbol;Acc:HGNC:11763]
2995	1.98461e-08	0.76391	0.435	0.264	0.000440545	1	TFRC		Hematopoietic cell	transferrin receptor [Source:HGNC Symbol;Acc:HGNC:11763]
2996	1.98461e-08	0.76391	0.435	0.264	0.000440545	1	TFRC		Oral keratinocyte stem cell	transferrin receptor [Source:HGNC Symbol;Acc:HGNC:11763]
2997	1.98461e-08	0.76391	0.435	0.264	0.000440545	1	TFRC		B cell	transferrin receptor [Source:HGNC Symbol;Acc:HGNC:11763]
2998	1.98461e-08	0.76391	0.435	0.264	0.000440545	1	TFRC		Adipose-derived stromal cell	transferrin receptor [Source:HGNC Symbol;Acc:HGNC:11763]
2999	1.98461e-08	0.76391	0.435	0.264	0.000440545	1	TFRC		Megakaryocyte progenitor cell	transferrin receptor [Source:HGNC Symbol;Acc:HGNC:11763]
3000	1.98461e-08	0.76391	0.435	0.264	0.000440545	1	TFRC		Activated CD4+ T cell	transferrin receptor [Source:HGNC Symbol;Acc:HGNC:11763]
3001	1.98461e-08	0.76391	0.435	0.264	0.000440545	1	TFRC		Keratinocyte	transferrin receptor [Source:HGNC Symbol;Acc:HGNC:11763]
3002	1.98461e-08	0.76391	0.435	0.264	0.000440545	1	TFRC		Erythroblast	transferrin receptor [Source:HGNC Symbol;Acc:HGNC:11763]
3003	1.98461e-08	0.76391	0.435	0.264	0.000440545	1	TFRC		Erythroid cell	transferrin receptor [Source:HGNC Symbol;Acc:HGNC:11763]
3004	1.98461e-08	0.76391	0.435	0.264	0.000440545	1	TFRC		Adipose-derived stem cell	transferrin receptor [Source:HGNC Symbol;Acc:HGNC:11763]
3005	1.98461e-08	0.76391	0.435	0.264	0.000440545	1	TFRC		Mast cell progenitor	transferrin receptor [Source:HGNC Symbol;Acc:HGNC:11763]
3006	1.98461e-08	0.76391	0.435	0.264	0.000440545	1	TFRC		Stem cell	transferrin receptor [Source:HGNC Symbol;Acc:HGNC:11763]
3007	1.98461e-08	0.76391	0.435	0.264	0.000440545	1	TFRC		Circulating fetal cell	transferrin receptor [Source:HGNC Symbol;Acc:HGNC:11763]
3008	1.98461e-08	0.76391	0.435	0.264	0.000440545	1	TFRC		Macrophage	transferrin receptor [Source:HGNC Symbol;Acc:HGNC:11763]
3009	1.98461e-08	0.76391	0.435	0.264	0.000440545	1	TFRC		Mesoderm cell	transferrin receptor [Source:HGNC Symbol;Acc:HGNC:11763]
3010	1.98461e-08	0.76391	0.435	0.264	0.000440545	1	TFRC		Proerythroblast	transferrin receptor [Source:HGNC Symbol;Acc:HGNC:11763]
3011	1.98461e-08	0.76391	0.435	0.264	0.000440545	1	TFRC		Cancer stem cell	transferrin receptor [Source:HGNC Symbol;Acc:HGNC:11763]
3012	1.98461e-08	0.76391	0.435	0.264	0.000440545	1	TFRC		Mesenchymal stromal cell	transferrin receptor [Source:HGNC Symbol;Acc:HGNC:11763]
3013	1.98461e-08	0.76391	0.435	0.264	0.000440545	1	TFRC		Trophectoderm cell	transferrin receptor [Source:HGNC Symbol;Acc:HGNC:11763]
3014	1.98461e-08	0.76391	0.435	0.264	0.000440545	1	TFRC		Exhausted CD8+ T cell	transferrin receptor [Source:HGNC Symbol;Acc:HGNC:11763]
3015	1.98461e-08	0.76391	0.435	0.264	0.000440545	1	TFRC		Regulatory T (Treg) cell	transferrin receptor [Source:HGNC Symbol;Acc:HGNC:11763]
3016	1.98461e-08	0.76391	0.435	0.264	0.000440545	1	TFRC		Granulosa cell	transferrin receptor [Source:HGNC Symbol;Acc:HGNC:11763]
3126	1.76455e-09	0.761729	0.443	0.249	3.91694e-05	1	SCRG1	Gliogenic_outer radial glia	Astrocyte	stimulator of chondrogenesis 1 [Source:HGNC Symbol;Acc:HGNC:17036]
3127	1.76455e-09	0.761729	0.443	0.249	3.91694e-05	1	SCRG1		Oligodendrocyte progenitor cell	stimulator of chondrogenesis 1 [Source:HGNC Symbol;Acc:HGNC:17036]
3128	1.76455e-09	0.761729	0.443	0.249	3.91694e-05	1	SCRG1		Multilymphoid progenitor cell	stimulator of chondrogenesis 1 [Source:HGNC Symbol;Acc:HGNC:17036]
3130	6.16322e-09	0.760671	0.283	0.126	0.000136811	1	SORBS1			sorbin and SH3 domain containing 1 [Source:HGNC Symbol;Acc:HGNC:14565]
3131	8.27351e-10	0.75939	0.435	0.237	1.83655e-05	1	CCDC14			coiled-coil domain containing 14 [Source:HGNC Symbol;Acc:HGNC:25766]
3132	2.31414e-10	0.757833	0.404	0.199	5.13692e-06	1	DNER	Midbrain_hindbrain	Endocrine progenitor cell	delta/notch like EGF repeat containing [Source:HGNC Symbol;Acc:HGNC:24456]
3133	2.31414e-10	0.757833	0.404	0.199	5.13692e-06	1	DNER		Astrocyte	delta/notch like EGF repeat containing [Source:HGNC Symbol;Acc:HGNC:24456]
3136	0.000324437	0.757488	0.287	0.195	1	1	PAIP1		Plasmacytoid dendritic cell	poly(A) binding protein interacting protein 1 [Source:HGNC Symbol;Acc:HGNC:16945]
3138	1.12595e-06	0.756432	0.335	0.195	0.0249938	1	GGPS1		SLC16A7+ cell	geranylgeranyl diphosphate synthase 1 [Source:HGNC Symbol;Acc:HGNC:4249]
3139	2.20718e-07	0.751894	0.452	0.302	0.00489951	1	NBPF1			NBPF member 1 [Source:HGNC Symbol;Acc:HGNC:26088]
3140	0.00750332	0.74993	0.252	0.186	1	1	NFATC2IP		SLC16A7+ cell	nuclear factor of activated T cells 2 interacting protein [Source:HGNC Symbol;Acc:HGNC:25906]
3141	0.00750332	0.74993	0.252	0.186	1	1	NFATC2IP		Plasmacytoid dendritic cell	nuclear factor of activated T cells 2 interacting protein [Source:HGNC Symbol;Acc:HGNC:25906]
3143	1.63869e-05	0.749053	0.296	0.173	0.363755	1	TNRC6C			trinucleotide repeat containing adaptor 6C [Source:HGNC Symbol;Acc:HGNC:29318]
3144	6.53305e-14	0.747047	0.63	0.376	1.45021e-09	1	RHOBTB3			Rho related BTB domain containing 3 [Source:HGNC Symbol;Acc:HGNC:18757]
3145	2.7679e-05	0.743867	0.357	0.247	0.614419	1	SUMF2			sulfatase modifying factor 2 [Source:HGNC Symbol;Acc:HGNC:20415]
3146	1.00889e-12	0.743501	0.652	0.423	2.23953e-08	1	RSF1			remodeling and spacing factor 1 [Source:HGNC Symbol;Acc:HGNC:18118]
3147	4.72689e-06	0.739962	0.404	0.271	0.104928	1	TRPS1		Exhausted CD8+ T cell	transcriptional repressor GATA binding 1 [Source:HGNC Symbol;Acc:HGNC:12340]
3148	4.72689e-06	0.739962	0.404	0.271	0.104928	1	TRPS1		Regulatory T (Treg) cell	transcriptional repressor GATA binding 1 [Source:HGNC Symbol;Acc:HGNC:12340]
3149	4.72689e-06	0.739962	0.404	0.271	0.104928	1	TRPS1		Exhausted CD4+ T cell	transcriptional repressor GATA binding 1 [Source:HGNC Symbol;Acc:HGNC:12340]
3150	4.72689e-06	0.739962	0.404	0.271	0.104928	1	TRPS1		Monocyte	transcriptional repressor GATA binding 1 [Source:HGNC Symbol;Acc:HGNC:12340]
3152	1.31417e-06	0.734287	0.413	0.268	0.0291719	1	SETD5			SET domain containing 5 [Source:HGNC Symbol;Acc:HGNC:25566]
3153	2.17356e-05	0.734088	0.257	0.141	0.482486	1	RFTN2		Oligodendrocyte progenitor cell	raftlin family member 2 [Source:HGNC Symbol;Acc:HGNC:26402]
3154	3.75479e-08	0.734071	0.322	0.159	0.000833488	1	RP11-553L6.5
3155	4.4734e-06	0.733851	0.378	0.243	0.0993004	1	RECQL		Ionocyte cell	RecQ like helicase [Source:HGNC Symbol;Acc:HGNC:9948]
3156	1.66038e-07	0.7322	0.496	0.339	0.00368572	1	MIA3			MIA SH3 domain ER export factor 3 [Source:HGNC Symbol;Acc:HGNC:24008]
3157	1.9155e-20	0.731107	0.652	0.325	4.25203e-16	1	FBXO32	Oligodendrocytes	Ionocyte cell	F-box protein 32 [Source:HGNC Symbol;Acc:HGNC:16731]
3158	1.9155e-20	0.731107	0.652	0.325	4.25203e-16	1	FBXO32		Pit progenitor cell	F-box protein 32 [Source:HGNC Symbol;Acc:HGNC:16731]
3161	0.000140765	0.731071	0.326	0.222	1	1	PTPLAD1
3162	0.0014595	0.729175	0.252	0.172	1	1	RBM12			RNA binding motif protein 12 [Source:HGNC Symbol;Acc:HGNC:9898]
3163	0.00191053	0.729156	0.361	0.281	1	1	C1QBP	Stem cells		complement C1q binding protein [Source:HGNC Symbol;Acc:HGNC:1243]
3164	0.00952927	0.727391	0.257	0.192	1	1	YLPM1			YLP motif containing 1 [Source:HGNC Symbol;Acc:HGNC:17798]
3165	4.51612e-07	0.723805	0.322	0.167	0.0100249	1	DPYSL3	Neural cells	Neural stem cell	dihydropyrimidinase like 3 [Source:HGNC Symbol;Acc:HGNC:3015]
3166	4.51612e-07	0.723805	0.322	0.167	0.0100249	1	DPYSL3		Neural progenitor cell	dihydropyrimidinase like 3 [Source:HGNC Symbol;Acc:HGNC:3015]
3167	4.51612e-07	0.723805	0.322	0.167	0.0100249	1	DPYSL3		Lymphoid-primed multipotent progenitor cell	dihydropyrimidinase like 3 [Source:HGNC Symbol;Acc:HGNC:3015]
3169	2.81502e-05	0.721491	0.396	0.272	0.624879	1	ZNF326			zinc finger protein 326 [Source:HGNC Symbol;Acc:HGNC:14104]
3170	1.18621e-07	0.719014	0.387	0.227	0.00263315	1	SMARCA1		Alpha cell	SWI/SNF related, matrix associated, actin dependent regulator of chromatin, subfamily a, member 1 [Source:HGNC Symbol;Acc:HGNC:11097]
3171	2.9065e-05	0.716588	0.326	0.208	0.645184	1	IPO9			importin 9 [Source:HGNC Symbol;Acc:HGNC:19425]
3172	1.09707e-07	0.716247	0.335	0.177	0.00243528	1	MAGED1		Microglial cell	MAGE family member D1 [Source:HGNC Symbol;Acc:HGNC:6813]
3173	1.09707e-07	0.716247	0.335	0.177	0.00243528	1	MAGED1		Plasmacytoid dendritic cell	MAGE family member D1 [Source:HGNC Symbol;Acc:HGNC:6813]
3175	0.000120062	0.715843	0.27	0.166	1	1	ZNF146			zinc finger protein 146 [Source:HGNC Symbol;Acc:HGNC:12931]
3176	0.000313819	0.71466	0.313	0.213	1	1	TERF1	Undifferentiated stem-like cells		telomeric repeat binding factor 1 [Source:HGNC Symbol;Acc:HGNC:11728]
3177	0.00100853	0.714636	0.3	0.215	1	1	KHSRP			KH-type splicing regulatory protein [Source:HGNC Symbol;Acc:HGNC:6316]
3178	4.73744e-14	0.712954	0.43	0.187	1.05162e-09	1	FHL1	Cardiomyocytes		four and a half LIM domains 1 [Source:HGNC Symbol;Acc:HGNC:3702]
3182	8.72201e-05	0.710936	0.43	0.322	1	1	ADAM9	Endothelial cells	Microglial cell	ADAM metallopeptidase domain 9 [Source:HGNC Symbol;Acc:HGNC:216]
3183	1.3671e-11	0.705433	0.648	0.437	3.03469e-07	1	ARHGAP5			Rho GTPase activating protein 5 [Source:HGNC Symbol;Acc:HGNC:675]
3184	0.000187594	0.704688	0.261	0.162	1	1	NME1	T cells	Oligodendrocyte	NME/NM23 nucleoside diphosphate kinase 1 [Source:HGNC Symbol;Acc:HGNC:7849]
3185	0.000187594	0.704688	0.261	0.162	1	1	NME1		Liver bud hepatic cell	NME/NM23 nucleoside diphosphate kinase 1 [Source:HGNC Symbol;Acc:HGNC:7849]
3186	3.00679e-06	0.704172	0.417	0.277	0.0667447	1	PANK3			pantothenate kinase 3 [Source:HGNC Symbol;Acc:HGNC:19365]
3187	0.00157167	0.700729	0.252	0.169	1	1	TOPORS			TOP1 binding arginine/serine rich protein, E3 ubiquitin ligase [Source:HGNC Symbol;Acc:HGNC:21653]
3188	7.28376e-05	0.698173	0.257	0.151	1	1	ITSN1		SLC16A7+ cell	intersectin 1 [Source:HGNC Symbol;Acc:HGNC:6183]
3189	0.000237471	0.697754	0.287	0.186	1	1	MLLT4
3190	2.89204e-08	0.696943	0.448	0.277	0.000641975	1	MAN1A2		Regulatory T (Treg) cell	mannosidase alpha class 1A member 2 [Source:HGNC Symbol;Acc:HGNC:6822]
3191	2.89204e-08	0.696943	0.448	0.277	0.000641975	1	MAN1A2		Multilymphoid progenitor cell	mannosidase alpha class 1A member 2 [Source:HGNC Symbol;Acc:HGNC:6822]
3193	2.15138e-14	0.693023	0.809	0.604	4.77564e-10	1	PPP1CB		Regulatory T (Treg) cell	protein phosphatase 1 catalytic subunit beta [Source:HGNC Symbol;Acc:HGNC:9282]
3194	0.000159459	0.689578	0.404	0.298	1	1	WDR26			WD repeat domain 26 [Source:HGNC Symbol;Acc:HGNC:21208]
3195	0.000186032	0.689424	0.365	0.269	1	1	TRIM33			tripartite motif containing 33 [Source:HGNC Symbol;Acc:HGNC:16290]
3196	8.27518e-06	0.68818	0.309	0.187	0.183692	1	MRPS35			mitochondrial ribosomal protein S35 [Source:HGNC Symbol;Acc:HGNC:16635]
3197	2.61397e-24	0.687386	0.822	0.46	5.80248e-20	1	TSFM			Ts translation elongation factor, mitochondrial [Source:HGNC Symbol;Acc:HGNC:12367]
3198	0.00013261	0.684805	0.383	0.282	1	1	WBP11			WW domain binding protein 11 [Source:HGNC Symbol;Acc:HGNC:16461]
3199	0.000849282	0.683206	0.313	0.225	1	1	TXN2			thioredoxin 2 [Source:HGNC Symbol;Acc:HGNC:17772]
3200	2.40416e-10	0.68249	0.452	0.237	5.33676e-06	1	BAALC	Microvascular	Progenitor cell	BAALC binder of MAP3K1 and KLF4 [Source:HGNC Symbol;Acc:HGNC:14333]
3202	1.18867e-05	0.681166	0.457	0.339	0.263861	1	TAF7		B cell	TATA-box binding protein associated factor 7 [Source:HGNC Symbol;Acc:HGNC:11541]
3204	4.6757e-05	0.680751	0.378	0.262	1	1	PURB		SLC16A7+ cell	purine rich element binding protein B [Source:HGNC Symbol;Acc:HGNC:9702]
3205	3.46647e-06	0.680262	0.343	0.21	0.0769486	1	NUDT4	Erythrocytes		nudix hydrolase 4 [Source:HGNC Symbol;Acc:HGNC:8051]
3207	8.55204e-12	0.67839	0.696	0.512	1.89838e-07	1	TNRC6B		SLC16A7+ cell	trinucleotide repeat containing adaptor 6B [Source:HGNC Symbol;Acc:HGNC:29190]
3208	3.57596e-05	0.677105	0.252	0.14	0.793793	1	MDK	Nsc	Neural progenitor cell	midkine [Source:HGNC Symbol;Acc:HGNC:6972]
3209	3.57596e-05	0.677105	0.252	0.14	0.793793	1	MDK		Interneuron	midkine [Source:HGNC Symbol;Acc:HGNC:6972]
3210	3.57596e-05	0.677105	0.252	0.14	0.793793	1	MDK		Microglial cell	midkine [Source:HGNC Symbol;Acc:HGNC:6972]
3211	3.57596e-05	0.677105	0.252	0.14	0.793793	1	MDK		Mesenchymal cell	midkine [Source:HGNC Symbol;Acc:HGNC:6972]
3212	3.57596e-05	0.677105	0.252	0.14	0.793793	1	MDK		Endothelial cell	midkine [Source:HGNC Symbol;Acc:HGNC:6972]
3213	3.57596e-05	0.677105	0.252	0.14	0.793793	1	MDK		Granulosa cell	midkine [Source:HGNC Symbol;Acc:HGNC:6972]
3256	1.9509e-31	0.675792	0.448	0.111	4.33061e-27	1	MEG3	Ctc		maternally expressed 3 [Source:HGNC Symbol;Acc:HGNC:14575]
3263	1.95934e-09	0.675062	0.27	0.109	4.34935e-05	1	RORB			RAR related orphan receptor B [Source:HGNC Symbol;Acc:HGNC:10259]
3269	1.13211e-07	0.671623	0.465	0.302	0.00251306	1	ATF7IP			activating transcription factor 7 interacting protein [Source:HGNC Symbol;Acc:HGNC:20092]
3270	5.42628e-08	0.67	0.604	0.457	0.00120453	1	PRKDC			protein kinase, DNA-activated, catalytic subunit [Source:HGNC Symbol;Acc:HGNC:9413]
3271	2.09079e-05	0.668603	0.409	0.287	0.464114	1	YAF2			YY1 associated factor 2 [Source:HGNC Symbol;Acc:HGNC:17363]
3272	2.40247e-06	0.667513	0.387	0.245	0.0533299	1	IMPAD1			3'(2'), 5'-bisphosphate nucleotidase 2 [Source:HGNC Symbol;Acc:HGNC:26019]
3273	1.65212e-05	0.66661	0.339	0.219	0.366738	1	POU2F1			POU class 2 homeobox 1 [Source:HGNC Symbol;Acc:HGNC:9212]
3274	1.82454e-08	0.665499	0.5	0.327	0.000405012	1	TSPAN3		Astrocyte	tetraspanin 3 [Source:HGNC Symbol;Acc:HGNC:17752]
3275	1.82454e-08	0.665499	0.5	0.327	0.000405012	1	TSPAN3		Plasmacytoid dendritic cell	tetraspanin 3 [Source:HGNC Symbol;Acc:HGNC:17752]
3276	1.82454e-08	0.665499	0.5	0.327	0.000405012	1	TSPAN3		B cell	tetraspanin 3 [Source:HGNC Symbol;Acc:HGNC:17752]
3279	9.4652e-13	0.664838	0.67	0.403	2.10109e-08	1	KIF1B		Endothelial cell	kinesin family member 1B [Source:HGNC Symbol;Acc:HGNC:16636]
3280	9.4652e-13	0.664838	0.67	0.403	2.10109e-08	1	KIF1B		SLC16A7+ cell	kinesin family member 1B [Source:HGNC Symbol;Acc:HGNC:16636]
3281	1.27675e-06	0.66284	0.343	0.2	0.0283414	1	RCAN1			regulator of calcineurin 1 [Source:HGNC Symbol;Acc:HGNC:3040]
3282	1.14479e-05	0.657629	0.278	0.156	0.25412	1	MAP1LC3A		Regulatory T (Treg) cell	microtubule associated protein 1 light chain 3 alpha [Source:HGNC Symbol;Acc:HGNC:6838]
3283	1.14479e-05	0.657629	0.278	0.156	0.25412	1	MAP1LC3A		Exhausted CD4+ T cell	microtubule associated protein 1 light chain 3 alpha [Source:HGNC Symbol;Acc:HGNC:6838]
3284	0.000710148	0.651916	0.252	0.164	1	1	TMEM181		CD4+ cytotoxic T cell	transmembrane protein 181 [Source:HGNC Symbol;Acc:HGNC:20958]
3285	2.43056e-05	0.651036	0.509	0.407	0.539535	1	COX20			cytochrome c oxidase assembly factor COX20 [Source:HGNC Symbol;Acc:HGNC:26970]
3286	1.31479e-12	0.650612	0.73	0.545	2.91858e-08	1	LINC00657
3287	2.04512e-16	0.650498	0.739	0.407	4.53975e-12	1	NGFRAP1	Bud tip adjacent
3288	9.1755e-25	0.646866	0.77	0.418	2.03678e-20	1	KCNQ1OT1	Midbrain_hindbrain		KCNQ1 opposite strand/antisense transcript 1 [Source:HGNC Symbol;Acc:HGNC:6295]
3289	0.00156728	0.64673	0.309	0.227	1	1	TTC19			tetratricopeptide repeat domain 19 [Source:HGNC Symbol;Acc:HGNC:26006]
3290	0.000140054	0.646497	0.309	0.205	1	1	ELAVL1	Neuronal cells		ELAV like RNA binding protein 1 [Source:HGNC Symbol;Acc:HGNC:3312]
3291	2.38499e-07	0.646363	0.491	0.326	0.00529421	1	AGO3			argonaute RISC catalytic component 3 [Source:HGNC Symbol;Acc:HGNC:18421]
3292	2.4307e-05	0.645727	0.343	0.222	0.539566	1	CTBP1			C-terminal binding protein 1 [Source:HGNC Symbol;Acc:HGNC:2494]
3293	5.70173e-08	0.645449	0.543	0.365	0.00126567	1	ZKSCAN1		SLC16A7+ cell	zinc finger with KRAB and SCAN domains 1 [Source:HGNC Symbol;Acc:HGNC:13101]
3294	7.47549e-07	0.645042	0.283	0.142	0.0165941	1	SOX8	Nephron	Oligodendrocyte	SRY-box transcription factor 8 [Source:HGNC Symbol;Acc:HGNC:11203]
3295	7.47549e-07	0.645042	0.283	0.142	0.0165941	1	SOX8		Astrocyte	SRY-box transcription factor 8 [Source:HGNC Symbol;Acc:HGNC:11203]
3296	7.47549e-07	0.645042	0.283	0.142	0.0165941	1	SOX8		Oligodendrocyte progenitor cell	SRY-box transcription factor 8 [Source:HGNC Symbol;Acc:HGNC:11203]
3300	4.77762e-30	0.64404	1	0.931	1.06054e-25	1	MT-ND5			mitochondrially encoded NADH:ubiquinone oxidoreductase core subunit 5 [Source:HGNC Symbol;Acc:HGNC:7461]
3301	5.87031e-06	0.642848	0.343	0.21	0.130309	1	JPX			JPX transcript, XIST activator [Source:HGNC Symbol;Acc:HGNC:37191]
3302	1.29013e-06	0.642025	0.417	0.264	0.0286383	1	SUGP2		SLC16A7+ cell	SURP and G-patch domain containing 2 [Source:HGNC Symbol;Acc:HGNC:18641]
3303	1.1255e-05	0.639044	0.409	0.281	0.249838	1	PDPN	Alveolar cells	Osteocyte	podoplanin [Source:HGNC Symbol;Acc:HGNC:29602]
3304	1.1255e-05	0.639044	0.409	0.281	0.249838	1	PDPN		Idiopathic pulmonary fibrosis cell	podoplanin [Source:HGNC Symbol;Acc:HGNC:29602]
3305	1.1255e-05	0.639044	0.409	0.281	0.249838	1	PDPN		Epithelial cell	podoplanin [Source:HGNC Symbol;Acc:HGNC:29602]
3306	1.1255e-05	0.639044	0.409	0.281	0.249838	1	PDPN		Primitive endoderm cell	podoplanin [Source:HGNC Symbol;Acc:HGNC:29602]
3307	1.1255e-05	0.639044	0.409	0.281	0.249838	1	PDPN		Astrocyte	podoplanin [Source:HGNC Symbol;Acc:HGNC:29602]
3308	1.1255e-05	0.639044	0.409	0.281	0.249838	1	PDPN		Microglial cell	podoplanin [Source:HGNC Symbol;Acc:HGNC:29602]
3309	1.1255e-05	0.639044	0.409	0.281	0.249838	1	PDPN		DCLK1+ progenitor cell	podoplanin [Source:HGNC Symbol;Acc:HGNC:29602]
3352	0.000562885	0.638142	0.374	0.281	1	1	BMPR2	Endothelial cells	Mesenchymal stem cell	bone morphogenetic protein receptor type 2 [Source:HGNC Symbol;Acc:HGNC:1078]
3353	0.000562885	0.638142	0.374	0.281	1	1	BMPR2		SLC16A7+ cell	bone morphogenetic protein receptor type 2 [Source:HGNC Symbol;Acc:HGNC:1078]
3354	2.72267e-06	0.637804	0.43	0.287	0.0604379	1	NIN			ninein [Source:HGNC Symbol;Acc:HGNC:14906]
3355	0.000152865	0.636305	0.422	0.324	1	1	RPL7L1		SLC16A7+ cell	ribosomal protein L7 like 1 [Source:HGNC Symbol;Acc:HGNC:21370]
3356	0.000209594	0.634528	0.283	0.181	1	1	ZNF528	Natural killer (NK) cells		zinc finger protein 528 [Source:HGNC Symbol;Acc:HGNC:29384]
3357	5.72871e-11	0.632271	0.639	0.433	1.27166e-06	1	NAMPT	Monocytes	Regulatory T (Treg) cell	nicotinamide phosphoribosyltransferase [Source:HGNC Symbol;Acc:HGNC:30092]
3358	5.72871e-11	0.632271	0.639	0.433	1.27166e-06	1	NAMPT		Paneth cell	nicotinamide phosphoribosyltransferase [Source:HGNC Symbol;Acc:HGNC:30092]
3359	5.72871e-11	0.632271	0.639	0.433	1.27166e-06	1	NAMPT		CD1C-CD141- dendritic cell	nicotinamide phosphoribosyltransferase [Source:HGNC Symbol;Acc:HGNC:30092]
3360	5.72871e-11	0.632271	0.639	0.433	1.27166e-06	1	NAMPT		Monocyte	nicotinamide phosphoribosyltransferase [Source:HGNC Symbol;Acc:HGNC:30092]
3363	5.72871e-11	0.632271	0.639	0.433	1.27166e-06	1	NAMPT		Neutrophil	nicotinamide phosphoribosyltransferase [Source:HGNC Symbol;Acc:HGNC:30092]
3373	2.2295e-09	0.63163	0.404	0.208	4.94905e-05	1	METTL1		Enteroendocrine cell	methyltransferase 1, tRNA methylguanosine [Source:HGNC Symbol;Acc:HGNC:7030]
3374	0.00494745	0.629692	0.313	0.244	1	1	HSPA4			heat shock protein family A (Hsp70) member 4 [Source:HGNC Symbol;Acc:HGNC:5237]
3375	1.32417e-07	0.629429	0.552	0.389	0.00293939	1	ACSL3		Monocyte	acyl-CoA synthetase long chain family member 3 [Source:HGNC Symbol;Acc:HGNC:3570]
3377	2.70645e-14	0.628205	0.457	0.209	6.00779e-10	1	CXCL14	Choroid/astro cells	Astrocyte	C-X-C motif chemokine ligand 14 [Source:HGNC Symbol;Acc:HGNC:10640]
3390	0.000288304	0.627138	0.326	0.225	1	1	CLSTN1			calsyntenin 1 [Source:HGNC Symbol;Acc:HGNC:17447]
3391	2.03687e-05	0.626466	0.461	0.333	0.452144	1	SREK1		Alpha cell	splicing regulatory glutamic acid and lysine rich protein 1 [Source:HGNC Symbol;Acc:HGNC:17882]
3392	2.03687e-05	0.626466	0.461	0.333	0.452144	1	SREK1		SLC16A7+ cell	splicing regulatory glutamic acid and lysine rich protein 1 [Source:HGNC Symbol;Acc:HGNC:17882]
3393	9.401e-05	0.625115	0.343	0.24	1	1	ERLEC1			endoplasmic reticulum lectin 1 [Source:HGNC Symbol;Acc:HGNC:25222]
3394	0.00691778	0.624656	0.257	0.188	1	1	UBXN2A			UBX domain protein 2A [Source:HGNC Symbol;Acc:HGNC:27265]
3395	7.41732e-06	0.623032	0.309	0.179	0.16465	1	ZNF254		B cell	zinc finger protein 254 [Source:HGNC Symbol;Acc:HGNC:13047]
3397	0.00156375	0.622471	0.27	0.186	1	1	FIP1L1			factor interacting with PAPOLA and CPSF1 [Source:HGNC Symbol;Acc:HGNC:19124]
3398	0.000579152	0.621044	0.287	0.194	1	1	C5orf42
3399	0.00239808	0.619764	0.283	0.203	1	1	TCERG1			transcription elongation regulator 1 [Source:HGNC Symbol;Acc:HGNC:15630]
3400	0.00334833	0.617657	0.261	0.187	1	1	WSB2		Exhausted CD4+ T cell	WD repeat and SOCS box containing 2 [Source:HGNC Symbol;Acc:HGNC:19222]
3401	1.78849e-10	0.617546	0.748	0.578	3.97008e-06	1	EIF1AX	The non-proliferative nature of npictbs		eukaryotic translation initiation factor 1A X-linked [Source:HGNC Symbol;Acc:HGNC:3250]
3402	2.28839e-16	0.61732	0.809	0.602	5.07977e-12	1	MACF1	Fibroblasts		microtubule actin crosslinking factor 1 [Source:HGNC Symbol;Acc:HGNC:13664]
3404	4.88376e-07	0.615608	0.522	0.366	0.010841	1	RBBP4			RB binding protein 4, chromatin remodeling factor [Source:HGNC Symbol;Acc:HGNC:9887]
3405	0.000315903	0.614695	0.343	0.244	1	1	RLIM			ring finger protein, LIM domain interacting [Source:HGNC Symbol;Acc:HGNC:13429]
3406	0.00204374	0.614471	0.474	0.4	1	1	LARS		SLC16A7+ cell
3407	0.00161056	0.61383	0.309	0.227	1	1	NOTCH2NL
3408	0.000256317	0.612966	0.283	0.18	1	1	PCNX
3409	0.00285992	0.611512	0.326	0.246	1	1	DDX52			DExD-box helicase 52 [Source:HGNC Symbol;Acc:HGNC:20038]
3410	1.23999e-08	0.611214	0.517	0.325	0.000275253	1	TIMP1	Monocytes	Stromal cell	TIMP metallopeptidase inhibitor 1 [Source:HGNC Symbol;Acc:HGNC:11820]
3411	1.23999e-08	0.611214	0.517	0.325	0.000275253	1	TIMP1		Astrocyte	TIMP metallopeptidase inhibitor 1 [Source:HGNC Symbol;Acc:HGNC:11820]
3412	1.23999e-08	0.611214	0.517	0.325	0.000275253	1	TIMP1		Liver bud hepatic cell	TIMP metallopeptidase inhibitor 1 [Source:HGNC Symbol;Acc:HGNC:11820]
3413	1.23999e-08	0.611214	0.517	0.325	0.000275253	1	TIMP1		Basal cell	TIMP metallopeptidase inhibitor 1 [Source:HGNC Symbol;Acc:HGNC:11820]
3414	1.23999e-08	0.611214	0.517	0.325	0.000275253	1	TIMP1		CD1C-CD141- dendritic cell	TIMP metallopeptidase inhibitor 1 [Source:HGNC Symbol;Acc:HGNC:11820]
3415	1.23999e-08	0.611214	0.517	0.325	0.000275253	1	TIMP1		Monocyte	TIMP metallopeptidase inhibitor 1 [Source:HGNC Symbol;Acc:HGNC:11820]
3482	1.89031e-15	0.610559	0.691	0.364	4.19611e-11	1	SCD5		Oligodendrocyte progenitor cell	stearoyl-CoA desaturase 5 [Source:HGNC Symbol;Acc:HGNC:21088]
3483	1.89031e-15	0.610559	0.691	0.364	4.19611e-11	1	SCD5		Beta cell	stearoyl-CoA desaturase 5 [Source:HGNC Symbol;Acc:HGNC:21088]
3484	7.4963e-08	0.609513	0.309	0.151	0.00166403	1	ZNF667-AS1			ZNF667 antisense RNA 1 (head to head) [Source:HGNC Symbol;Acc:HGNC:44321]
3485	8.80757e-15	0.60925	0.77	0.517	1.9551e-10	1	PTMS	Natural killer (NK) cells	Exhausted CD8+ T cell	parathymosin [Source:HGNC Symbol;Acc:HGNC:9629]
3486	2.68463e-06	0.606272	0.322	0.187	0.0595933	1	CSAD		SLC16A7+ cell	cysteine sulfinic acid decarboxylase [Source:HGNC Symbol;Acc:HGNC:18966]
3487	2.68463e-06	0.606272	0.322	0.187	0.0595933	1	CSAD		FGFR1HighNME5- epithelial cell	cysteine sulfinic acid decarboxylase [Source:HGNC Symbol;Acc:HGNC:18966]
3488	2.52864e-06	0.605189	0.548	0.426	0.0561308	1	CCT6A		Morula cell (Blastomere)	chaperonin containing TCP1 subunit 6A [Source:HGNC Symbol;Acc:HGNC:1620]
3490	7.69766e-27	0.604991	0.93	0.629	1.70873e-22	1	PTN	Gliogenic_outer radial glia	Nucleus pulposus cell	pleiotrophin [Source:HGNC Symbol;Acc:HGNC:9630]
3491	7.69766e-27	0.604991	0.93	0.629	1.70873e-22	1	PTN		Neural cell	pleiotrophin [Source:HGNC Symbol;Acc:HGNC:9630]
3492	7.69766e-27	0.604991	0.93	0.629	1.70873e-22	1	PTN		Astrocyte	pleiotrophin [Source:HGNC Symbol;Acc:HGNC:9630]
3493	7.69766e-27	0.604991	0.93	0.629	1.70873e-22	1	PTN		Oligodendrocyte progenitor cell	pleiotrophin [Source:HGNC Symbol;Acc:HGNC:9630]
3494	7.69766e-27	0.604991	0.93	0.629	1.70873e-22	1	PTN		Endothelial cell	pleiotrophin [Source:HGNC Symbol;Acc:HGNC:9630]
3562	7.82388e-07	0.604819	0.513	0.36	0.0173674	1	CBX5	Cell cycling cells	Regulatory T (Treg) cell	chromobox 5 [Source:HGNC Symbol;Acc:HGNC:1555]
3563	0.000491469	0.604651	0.339	0.241	1	1	RBM28			RNA binding motif protein 28 [Source:HGNC Symbol;Acc:HGNC:21863]
3564	4.87722e-12	0.603732	0.665	0.436	1.08265e-07	1	MKLN1			muskelin 1 [Source:HGNC Symbol;Acc:HGNC:7109]
3565	2.50928e-19	0.603172	0.939	0.766	5.5701e-15	1	YWHAE			tyrosine 3-monooxygenase/tryptophan 5-monooxygenase activation protein epsilon [Source:HGNC Symbol;Acc:HGNC:12851]
3566	1.12661e-08	0.602627	0.439	0.239	0.000250084	1	ANK2		Ionocyte cell	ankyrin 2 [Source:HGNC Symbol;Acc:HGNC:493]
3567	1.12661e-08	0.602627	0.439	0.239	0.000250084	1	ANK2		B cell	ankyrin 2 [Source:HGNC Symbol;Acc:HGNC:493]
3569	1.14171e-05	0.602073	0.426	0.298	0.253437	1	CPNE3	Dendritic cells	CD141+CLEC9A+ dendritic cell	copine 3 [Source:HGNC Symbol;Acc:HGNC:2316]
3570	1.14171e-05	0.602073	0.426	0.298	0.253437	1	CPNE3		Morula cell (Blastomere)	copine 3 [Source:HGNC Symbol;Acc:HGNC:2316]

## Sheet: Cluster 2
	p_val	avg_log2FC	pct.1	pct.2	p_val_adj	cluster	gene	cell_type_singleCellBase	cellName_cell_markers_db	description
0	7.75691e-24	3.15733	0.34	0.1	1.72188e-19	2	MT1M	Endothelial cells	Liver bud hepatic cell	metallothionein 1M [Source:HGNC Symbol;Acc:HGNC:14296]
1	7.75691e-24	3.15733	0.34	0.1	1.72188e-19	2	MT1M		Goblet cell	metallothionein 1M [Source:HGNC Symbol;Acc:HGNC:14296]
2	1.27324e-18	2.97929	0.321	0.111	2.82634e-14	2	FXYD1	Schwann cells	Astrocyte	FXYD domain containing ion transport regulator 1 [Source:HGNC Symbol;Acc:HGNC:4025]
3	1.27324e-18	2.97929	0.321	0.111	2.82634e-14	2	FXYD1		Liver bud hepatic cell	FXYD domain containing ion transport regulator 1 [Source:HGNC Symbol;Acc:HGNC:4025]
4	4.39174e-46	2.93833	0.702	0.34	9.74878e-42	2	FAM107A	Gliogenic_outer radial glia	Astrocyte	family with sequence similarity 107 member A [Source:HGNC Symbol;Acc:HGNC:30827]
11	5.01927e-25	2.87415	0.419	0.153	1.11418e-20	2	COX7A1	Ctec		cytochrome c oxidase subunit 7A1 [Source:HGNC Symbol;Acc:HGNC:2287]
12	2.31594e-11	2.85724	0.251	0.101	5.14093e-07	2	MYBPC1			myosin binding protein C1 [Source:HGNC Symbol;Acc:HGNC:7549]
13	1.05023e-16	2.78469	0.298	0.101	2.33131e-12	2	LINC00844			long intergenic non-protein coding RNA 844 [Source:HGNC Symbol;Acc:HGNC:45031]
14	3.455e-22	2.77205	0.437	0.19	7.66942e-18	2	MT1E	Erythrocytes	Astrocyte	metallothionein 1E [Source:HGNC Symbol;Acc:HGNC:7397]
15	3.455e-22	2.77205	0.437	0.19	7.66942e-18	2	MT1E		Liver bud hepatic cell	metallothionein 1E [Source:HGNC Symbol;Acc:HGNC:7397]
16	3.455e-22	2.77205	0.437	0.19	7.66942e-18	2	MT1E		Granulosa cell	metallothionein 1E [Source:HGNC Symbol;Acc:HGNC:7397]
17	3.455e-22	2.77205	0.437	0.19	7.66942e-18	2	MT1E		B cell	metallothionein 1E [Source:HGNC Symbol;Acc:HGNC:7397]
50	1.00733e-68	2.77032	0.926	0.732	2.23608e-64	2	GFAP	Pericytes	Neural progenitor cell	glial fibrillary acidic protein [Source:HGNC Symbol;Acc:HGNC:4235]
51	1.00733e-68	2.77032	0.926	0.732	2.23608e-64	2	GFAP		Cancer cell	glial fibrillary acidic protein [Source:HGNC Symbol;Acc:HGNC:4235]
52	1.00733e-68	2.77032	0.926	0.732	2.23608e-64	2	GFAP		Neuron	glial fibrillary acidic protein [Source:HGNC Symbol;Acc:HGNC:4235]
53	1.00733e-68	2.77032	0.926	0.732	2.23608e-64	2	GFAP		Ito cell (hepatic stellate cell)	glial fibrillary acidic protein [Source:HGNC Symbol;Acc:HGNC:4235]
54	1.00733e-68	2.77032	0.926	0.732	2.23608e-64	2	GFAP		Neural stem cell	glial fibrillary acidic protein [Source:HGNC Symbol;Acc:HGNC:4235]
55	1.00733e-68	2.77032	0.926	0.732	2.23608e-64	2	GFAP		Purkinje cell	glial fibrillary acidic protein [Source:HGNC Symbol;Acc:HGNC:4235]
56	1.00733e-68	2.77032	0.926	0.732	2.23608e-64	2	GFAP		Radial glial cell	glial fibrillary acidic protein [Source:HGNC Symbol;Acc:HGNC:4235]
57	1.00733e-68	2.77032	0.926	0.732	2.23608e-64	2	GFAP		Cancer stem cell	glial fibrillary acidic protein [Source:HGNC Symbol;Acc:HGNC:4235]
98	2.24669e-25	2.69926	0.591	0.386	4.98721e-21	2	MT1X	Erythrocytes	Astrocyte	metallothionein 1X [Source:HGNC Symbol;Acc:HGNC:7405]
99	2.24669e-25	2.69926	0.591	0.386	4.98721e-21	2	MT1X		Epiblast cell	metallothionein 1X [Source:HGNC Symbol;Acc:HGNC:7405]
100	2.24669e-25	2.69926	0.591	0.386	4.98721e-21	2	MT1X		Liver bud hepatic cell	metallothionein 1X [Source:HGNC Symbol;Acc:HGNC:7405]
101	2.24669e-25	2.69926	0.591	0.386	4.98721e-21	2	MT1X		Basal cell	metallothionein 1X [Source:HGNC Symbol;Acc:HGNC:7405]
114	4.3098e-17	2.5069	0.484	0.281	9.5669e-13	2	C7orf41
115	6.73742e-11	2.5029	0.307	0.156	1.49557e-06	2	ID3	T cells	Exhausted CD8+ T cell	inhibitor of DNA binding 3 [Source:HGNC Symbol;Acc:HGNC:5362]
116	6.73742e-11	2.5029	0.307	0.156	1.49557e-06	2	ID3		Myoblast	inhibitor of DNA binding 3 [Source:HGNC Symbol;Acc:HGNC:5362]
117	6.73742e-11	2.5029	0.307	0.156	1.49557e-06	2	ID3		Mesenchymal cell	inhibitor of DNA binding 3 [Source:HGNC Symbol;Acc:HGNC:5362]
118	6.73742e-11	2.5029	0.307	0.156	1.49557e-06	2	ID3		Ionocyte cell	inhibitor of DNA binding 3 [Source:HGNC Symbol;Acc:HGNC:5362]
119	6.73742e-11	2.5029	0.307	0.156	1.49557e-06	2	ID3		B cell	inhibitor of DNA binding 3 [Source:HGNC Symbol;Acc:HGNC:5362]
157	2.35099e-84	2.48684	0.967	0.725	5.21872e-80	2	MT3	Gliogenic_outer radial glia	Astrocyte	metallothionein 3 [Source:HGNC Symbol;Acc:HGNC:7408]
158	2.35099e-84	2.48684	0.967	0.725	5.21872e-80	2	MT3		Oligodendrocyte progenitor cell	metallothionein 3 [Source:HGNC Symbol;Acc:HGNC:7408]
159	2.35099e-84	2.48684	0.967	0.725	5.21872e-80	2	MT3		Granulosa cell	metallothionein 3 [Source:HGNC Symbol;Acc:HGNC:7408]
165	3.56909e-23	2.45868	0.502	0.256	7.92267e-19	2	PCSK1N	Midbrain_hindbrain	Neural progenitor cell	proprotein convertase subtilisin/kexin type 1 inhibitor [Source:HGNC Symbol;Acc:HGNC:17301]
170	7.23992e-10	2.40609	0.256	0.115	1.60712e-05	2	TCEAL2			transcription elongation factor A like 2 [Source:HGNC Symbol;Acc:HGNC:29818]
171	1.83863e-08	2.38411	0.251	0.122	0.00040814	2	S100A16	Muscle cells	Trophectoderm cell	S100 calcium binding protein A16 [Source:HGNC Symbol;Acc:HGNC:20441]
172	1.83863e-08	2.38411	0.251	0.122	0.00040814	2	S100A16		Astrocyte	S100 calcium binding protein A16 [Source:HGNC Symbol;Acc:HGNC:20441]
173	1.83863e-08	2.38411	0.251	0.122	0.00040814	2	S100A16		Basal cell	S100 calcium binding protein A16 [Source:HGNC Symbol;Acc:HGNC:20441]
177	4.44624e-29	2.33368	0.656	0.411	9.86977e-25	2	SPARC	Nsc	Osteocyte	secreted protein acidic and cysteine rich [Source:HGNC Symbol;Acc:HGNC:11219]
178	4.44624e-29	2.33368	0.656	0.411	9.86977e-25	2	SPARC		Oligodendrocyte progenitor cell	secreted protein acidic and cysteine rich [Source:HGNC Symbol;Acc:HGNC:11219]
179	4.44624e-29	2.33368	0.656	0.411	9.86977e-25	2	SPARC		DCLK1+ progenitor cell	secreted protein acidic and cysteine rich [Source:HGNC Symbol;Acc:HGNC:11219]
180	4.44624e-29	2.33368	0.656	0.411	9.86977e-25	2	SPARC		Monocyte	secreted protein acidic and cysteine rich [Source:HGNC Symbol;Acc:HGNC:11219]
232	1.68282e-20	2.28204	0.567	0.389	3.73552e-16	2	SNORA76.2
233	0.000323482	2.27575	0.293	0.219	1	2	RAB13	Dendritic cells		RAB13, member RAS oncogene family [Source:HGNC Symbol;Acc:HGNC:9762]
234	5.69167e-09	2.16806	0.33	0.194	0.000126344	2	FGF1	Cholangiocytes	Brush cell (Tuft cell)	fibroblast growth factor 1 [Source:HGNC Symbol;Acc:HGNC:3665]
235	5.69167e-09	2.16806	0.33	0.194	0.000126344	2	FGF1		Neuroendocrine cell	fibroblast growth factor 1 [Source:HGNC Symbol;Acc:HGNC:3665]
236	2.98755e-13	2.1491	0.409	0.235	6.63177e-09	2	RP11-304L19.5
237	7.32042e-08	2.1444	0.353	0.235	0.00162499	2	CXCL14	Choroid/astro cells	Astrocyte	C-X-C motif chemokine ligand 14 [Source:HGNC Symbol;Acc:HGNC:10640]
250	4.39923e-07	2.12548	0.251	0.137	0.00976542	2	OLFM2		Astrocyte	olfactomedin 2 [Source:HGNC Symbol;Acc:HGNC:17189]
251	2.57496e-13	2.08692	0.423	0.248	5.71589e-09	2	ITM2C	Plasmacytoid dentritic cells	Astrocyte	integral membrane protein 2C [Source:HGNC Symbol;Acc:HGNC:6175]
252	2.57496e-13	2.08692	0.423	0.248	5.71589e-09	2	ITM2C		Oligodendrocyte progenitor cell	integral membrane protein 2C [Source:HGNC Symbol;Acc:HGNC:6175]
253	2.57496e-13	2.08692	0.423	0.248	5.71589e-09	2	ITM2C		Microglial cell	integral membrane protein 2C [Source:HGNC Symbol;Acc:HGNC:6175]
254	2.57496e-13	2.08692	0.423	0.248	5.71589e-09	2	ITM2C		Plasmacytoid dendritic cell	integral membrane protein 2C [Source:HGNC Symbol;Acc:HGNC:6175]
255	2.57496e-13	2.08692	0.423	0.248	5.71589e-09	2	ITM2C		B cell	integral membrane protein 2C [Source:HGNC Symbol;Acc:HGNC:6175]
286	2.04841e-63	2.04581	0.991	0.941	4.54706e-59	2	CST3	Plasmacytoid dentritic cells	Monocyte derived dendritic cell	cystatin C [Source:HGNC Symbol;Acc:HGNC:2475]
287	2.04841e-63	2.04581	0.991	0.941	4.54706e-59	2	CST3		Oligodendrocyte progenitor cell	cystatin C [Source:HGNC Symbol;Acc:HGNC:2475]
288	2.04841e-63	2.04581	0.991	0.941	4.54706e-59	2	CST3		Monocyte	cystatin C [Source:HGNC Symbol;Acc:HGNC:2475]
289	2.04841e-63	2.04581	0.991	0.941	4.54706e-59	2	CST3		Mast cell	cystatin C [Source:HGNC Symbol;Acc:HGNC:2475]
346	5.35523e-38	2.02645	0.767	0.524	1.18875e-33	2	PMP2	Gliogenic_outer radial glia	Neural stem cell	peripheral myelin protein 2 [Source:HGNC Symbol;Acc:HGNC:9117]
347	5.35523e-38	2.02645	0.767	0.524	1.18875e-33	2	PMP2		Oligodendrocyte progenitor cell	peripheral myelin protein 2 [Source:HGNC Symbol;Acc:HGNC:9117]
354	1.36145e-08	2.00503	0.344	0.214	0.000302214	2	RBP1	Neural cells	Myofibroblast	retinol binding protein 1 [Source:HGNC Symbol;Acc:HGNC:9919]
355	1.36145e-08	2.00503	0.344	0.214	0.000302214	2	RBP1		Microglial cell	retinol binding protein 1 [Source:HGNC Symbol;Acc:HGNC:9919]
356	1.36145e-08	2.00503	0.344	0.214	0.000302214	2	RBP1		Liver bud hepatic cell	retinol binding protein 1 [Source:HGNC Symbol;Acc:HGNC:9919]
372	6.37444e-52	2.00071	0.898	0.798	1.415e-47	2	MT2A	Natural killer (NK) cells	Liver bud hepatic cell	metallothionein 2A [Source:HGNC Symbol;Acc:HGNC:7406]
373	6.37444e-52	2.00071	0.898	0.798	1.415e-47	2	MT2A		Granulosa cell	metallothionein 2A [Source:HGNC Symbol;Acc:HGNC:7406]
374	6.37444e-52	2.00071	0.898	0.798	1.415e-47	2	MT2A		CD1C-CD141- dendritic cell	metallothionein 2A [Source:HGNC Symbol;Acc:HGNC:7406]
[truncated: 416 more rows]

## Sheet: Cluster 3
	p_val	avg_log2FC	pct.1	pct.2	p_val_adj	cluster	gene	cell_type_singleCellBase	cellName_cell_markers_db	description
[truncated: 1,018 more rows]

[truncated: 8 more sheets: Cluster 4, Cluster 5, Cluster 6, Cluster 7, Summary_cell_markers_db, Summary_singleCellBase, Heatmap, GO_chord_plot]
