# Supplementary material for: Intratumoral Cell Heterogeneity in Patient-Derived Glioblastoma Cell Lines Revealed by Single-Cell RNA-Sequencing
Source: Int J Mol Sci. 2024 Aug 2;25(15):8472. doi: 10.3390/ijms25158472 (PMC11313325; doi:10.3390/ijms25158472)
Supplement: Supplementary file 1 [file ijms-25-08472-s001.zip › Gbl13_info.xlsx]

## Sheet: Cluster 0
	p_val	avg_log2FC	pct.1	pct.2	p_val_adj	cluster	gene	cell_type_singleCellBase	cellName_cell_markers_db	description
0	4.60008e-05	2.00453	0.307	0.198	0.859019	0	GPR135			G protein-coupled receptor 135 [Source:HGNC Symbol;Acc:HGNC:19991]
1	2.12559e-07	1.99844	0.335	0.178	0.00396933	0	RP3-368A4.5
2	5.73049e-08	1.94081	0.506	0.375	0.00107011	0	MXRA5			matrix remodeling associated 5 [Source:HGNC Symbol;Acc:HGNC:7539]
3	0.00118987	1.90879	0.261	0.178	1	0	PLXDC2	Oligodendrocytes	Microglial cell	plexin domain containing 2 [Source:HGNC Symbol;Acc:HGNC:21013]
4	0.00118987	1.90879	0.261	0.178	1	0	PLXDC2		Ionocyte cell	plexin domain containing 2 [Source:HGNC Symbol;Acc:HGNC:21013]
5	0.00118987	1.90879	0.261	0.178	1	0	PLXDC2		Monocyte	plexin domain containing 2 [Source:HGNC Symbol;Acc:HGNC:21013]
7	1.76542e-06	1.89166	0.312	0.168	0.0329675	0	FTX			FTX transcript, XIST regulator [Source:HGNC Symbol;Acc:HGNC:37190]
8	5.46811e-24	1.86357	0.83	0.736	1.02111e-19	0	KCNQ1OT1	Midbrain_hindbrain		KCNQ1 opposite strand/antisense transcript 1 [Source:HGNC Symbol;Acc:HGNC:6295]
9	3.00995e-05	1.84027	0.358	0.242	0.562078	0	RP3-368A4.6
10	6.08196e-08	1.8319	0.409	0.247	0.00113574	0	TRIM73			tripartite motif containing 73 [Source:HGNC Symbol;Acc:HGNC:18162]
11	3.28714e-10	1.81692	0.761	0.837	6.1384e-06	0	ITGB8	Undifferentiated epithelia	Oligodendrocyte progenitor cell	integrin subunit beta 8 [Source:HGNC Symbol;Acc:HGNC:6163]
12	3.28714e-10	1.81692	0.761	0.837	6.1384e-06	0	ITGB8		Lake et al.Science.Ex8	integrin subunit beta 8 [Source:HGNC Symbol;Acc:HGNC:6163]
14	2.95339e-07	1.75382	0.506	0.388	0.00551516	0	COL4A1	Tip cells	Primitive endoderm cell	collagen type IV alpha 1 chain [Source:HGNC Symbol;Acc:HGNC:2202]
24	0.000840049	1.73199	0.295	0.215	1	0	ZNF439			zinc finger protein 439 [Source:HGNC Symbol;Acc:HGNC:20873]
25	0.000984613	1.67955	0.284	0.198	1	0	ADCY6			adenylate cyclase 6 [Source:HGNC Symbol;Acc:HGNC:237]
26	6.80859e-42	1.63173	0.994	1	1.27144e-37	0	MALAT1	Plasma cells		metastasis associated lung adenocarcinoma transcript 1 [Source:HGNC Symbol;Acc:HGNC:29665]
33	0.000599398	1.62403	0.335	0.249	1	0	AC011558.5
34	0.00390032	1.60743	0.261	0.185	1	0	VWA8			von Willebrand factor A domain containing 8 [Source:HGNC Symbol;Acc:HGNC:29071]
35	2.9717e-08	1.60336	0.58	0.491	0.000554935	0	PCDHGC3			protocadherin gamma subfamily C, 3 [Source:HGNC Symbol;Acc:HGNC:8716]
36	0.000162488	1.59493	0.25	0.141	1	0	MT-TS1			mitochondrially encoded tRNA-Ser (UCN) 1 [Source:HGNC Symbol;Acc:HGNC:7497]
37	1.25971e-06	1.59363	0.733	0.822	0.0235238	0	ENPP1	Dendritic cells	Purkinje cell	ectonucleotide pyrophosphatase/phosphodiesterase 1 [Source:HGNC Symbol;Acc:HGNC:3356]
38	1.25971e-06	1.59363	0.733	0.822	0.0235238	0	ENPP1		Liver bud hepatic cell	ectonucleotide pyrophosphatase/phosphodiesterase 1 [Source:HGNC Symbol;Acc:HGNC:3356]
39	1.25971e-06	1.59363	0.733	0.822	0.0235238	0	ENPP1		CD141+CLEC9A+ dendritic cell	ectonucleotide pyrophosphatase/phosphodiesterase 1 [Source:HGNC Symbol;Acc:HGNC:3356]
41	5.18083e-05	1.57621	0.375	0.272	0.967468	0	MIR181A1HG			MIR181A1 host gene [Source:HGNC Symbol;Acc:HGNC:48659]
42	2.35534e-08	1.55932	0.608	0.563	0.000439836	0	FAT1		Astrocyte	FAT atypical cadherin 1 [Source:HGNC Symbol;Acc:HGNC:3595]
43	7.11452e-08	1.55677	0.5	0.36	0.00132857	0	TMEM2			cell migration inducing hyaluronidase 2 [Source:HGNC Symbol;Acc:HGNC:11869]
44	3.40473e-05	1.55354	0.392	0.294	0.6358	0	HIPK3			homeodomain interacting protein kinase 3 [Source:HGNC Symbol;Acc:HGNC:4915]
45	0.00738532	1.54901	0.25	0.18	1	0	GOLGA8A	T cells	Regulatory T (Treg) cell	golgin A8 family member A [Source:HGNC Symbol;Acc:HGNC:31972]
46	0.00738532	1.54901	0.25	0.18	1	0	GOLGA8A		SLC16A7+ cell	golgin A8 family member A [Source:HGNC Symbol;Acc:HGNC:31972]
47	4.25082e-10	1.53543	0.591	0.454	7.93799e-06	0	PCDHGA10			protocadherin gamma subfamily A, 10 [Source:HGNC Symbol;Acc:HGNC:8697]
48	2.37911e-07	1.50435	0.642	0.625	0.00444275	0	ITGA1	Tissue resident effector memory T cell	Myeloid-derived suppressor cell	integrin subunit alpha 1 [Source:HGNC Symbol;Acc:HGNC:6134]
49	2.37911e-07	1.50435	0.642	0.625	0.00444275	0	ITGA1		Natural killer cell	integrin subunit alpha 1 [Source:HGNC Symbol;Acc:HGNC:6134]
50	2.37911e-07	1.50435	0.642	0.625	0.00444275	0	ITGA1		Monocyte	integrin subunit alpha 1 [Source:HGNC Symbol;Acc:HGNC:6134]
51	2.37911e-07	1.50435	0.642	0.625	0.00444275	0	ITGA1		Adipose-derived stem cell	integrin subunit alpha 1 [Source:HGNC Symbol;Acc:HGNC:6134]
52	2.37911e-07	1.50435	0.642	0.625	0.00444275	0	ITGA1		Cancer stem cell	integrin subunit alpha 1 [Source:HGNC Symbol;Acc:HGNC:6134]
53	2.37911e-07	1.50435	0.642	0.625	0.00444275	0	ITGA1		Stromal cell	integrin subunit alpha 1 [Source:HGNC Symbol;Acc:HGNC:6134]
54	2.37911e-07	1.50435	0.642	0.625	0.00444275	0	ITGA1		Hematopoietic stem cell	integrin subunit alpha 1 [Source:HGNC Symbol;Acc:HGNC:6134]
55	2.37911e-07	1.50435	0.642	0.625	0.00444275	0	ITGA1		Mesenchymal stromal cell	integrin subunit alpha 1 [Source:HGNC Symbol;Acc:HGNC:6134]
56	2.37911e-07	1.50435	0.642	0.625	0.00444275	0	ITGA1		Mesenchymal cell	integrin subunit alpha 1 [Source:HGNC Symbol;Acc:HGNC:6134]
102	4.75493e-05	1.49675	0.438	0.363	0.887935	0	MMP16			matrix metallopeptidase 16 [Source:HGNC Symbol;Acc:HGNC:7162]
103	5.35516e-16	1.49486	0.812	0.731	1.00002e-11	0	MRC2	Natural killer (NK) cells	Astrocyte	mannose receptor C type 2 [Source:HGNC Symbol;Acc:HGNC:16875]
104	5.35516e-16	1.49486	0.812	0.731	1.00002e-11	0	MRC2		DCLK1+ progenitor cell	mannose receptor C type 2 [Source:HGNC Symbol;Acc:HGNC:16875]
105	5.74032e-26	1.48619	0.915	0.97	1.07195e-21	0	VCAN	Myeloid cells	DCLK1+ progenitor cell	versican [Source:HGNC Symbol;Acc:HGNC:2464]
106	5.74032e-26	1.48619	0.915	0.97	1.07195e-21	0	VCAN		Granulosa cell	versican [Source:HGNC Symbol;Acc:HGNC:2464]
107	5.74032e-26	1.48619	0.915	0.97	1.07195e-21	0	VCAN		CD1C+_B dendritic cell	versican [Source:HGNC Symbol;Acc:HGNC:2464]
108	5.74032e-26	1.48619	0.915	0.97	1.07195e-21	0	VCAN		Monocyte	versican [Source:HGNC Symbol;Acc:HGNC:2464]
196	7.23545e-05	1.48012	0.42	0.343	1	0	PTPN13		Fibroblast	protein tyrosine phosphatase non-receptor type 13 [Source:HGNC Symbol;Acc:HGNC:9646]
197	7.23545e-05	1.48012	0.42	0.343	1	0	PTPN13		Secretory progenitor cell	protein tyrosine phosphatase non-receptor type 13 [Source:HGNC Symbol;Acc:HGNC:9646]
198	7.23545e-05	1.48012	0.42	0.343	1	0	PTPN13		CD1C-CD141- dendritic cell	protein tyrosine phosphatase non-receptor type 13 [Source:HGNC Symbol;Acc:HGNC:9646]
200	1.21498e-07	1.47009	0.636	0.657	0.00226885	0	ANGPT1	Pericytes		angiopoietin 1 [Source:HGNC Symbol;Acc:HGNC:484]
202	1.61675e-11	1.46303	0.67	0.6	3.01912e-07	0	ITGA4	T cells	Myeloid-derived suppressor cell	integrin subunit alpha 4 [Source:HGNC Symbol;Acc:HGNC:6140]
203	1.61675e-11	1.46303	0.67	0.6	3.01912e-07	0	ITGA4		Neural crest stem cell	integrin subunit alpha 4 [Source:HGNC Symbol;Acc:HGNC:6140]
204	1.61675e-11	1.46303	0.67	0.6	3.01912e-07	0	ITGA4		Granulocyte	integrin subunit alpha 4 [Source:HGNC Symbol;Acc:HGNC:6140]
205	1.61675e-11	1.46303	0.67	0.6	3.01912e-07	0	ITGA4		Regulatory T (Treg) cell	integrin subunit alpha 4 [Source:HGNC Symbol;Acc:HGNC:6140]
206	1.61675e-11	1.46303	0.67	0.6	3.01912e-07	0	ITGA4		Endometrial stem cell	integrin subunit alpha 4 [Source:HGNC Symbol;Acc:HGNC:6140]
207	1.61675e-11	1.46303	0.67	0.6	3.01912e-07	0	ITGA4		Oviduct-derived stem cell	integrin subunit alpha 4 [Source:HGNC Symbol;Acc:HGNC:6140]
208	1.61675e-11	1.46303	0.67	0.6	3.01912e-07	0	ITGA4		Cancer stem cell	integrin subunit alpha 4 [Source:HGNC Symbol;Acc:HGNC:6140]
209	1.61675e-11	1.46303	0.67	0.6	3.01912e-07	0	ITGA4		B cell	integrin subunit alpha 4 [Source:HGNC Symbol;Acc:HGNC:6140]
210	1.61675e-11	1.46303	0.67	0.6	3.01912e-07	0	ITGA4		Conventional dendritic cell	integrin subunit alpha 4 [Source:HGNC Symbol;Acc:HGNC:6140]
211	1.61675e-11	1.46303	0.67	0.6	3.01912e-07	0	ITGA4		Effector regulatory T (Treg) cell	integrin subunit alpha 4 [Source:HGNC Symbol;Acc:HGNC:6140]
212	1.61675e-11	1.46303	0.67	0.6	3.01912e-07	0	ITGA4		Endothelial stem cell	integrin subunit alpha 4 [Source:HGNC Symbol;Acc:HGNC:6140]
213	1.61675e-11	1.46303	0.67	0.6	3.01912e-07	0	ITGA4		Eosinophil	integrin subunit alpha 4 [Source:HGNC Symbol;Acc:HGNC:6140]
214	1.61675e-11	1.46303	0.67	0.6	3.01912e-07	0	ITGA4		Hematopoietic stem cell	integrin subunit alpha 4 [Source:HGNC Symbol;Acc:HGNC:6140]
215	1.61675e-11	1.46303	0.67	0.6	3.01912e-07	0	ITGA4		Mesoderm cell	integrin subunit alpha 4 [Source:HGNC Symbol;Acc:HGNC:6140]
216	1.61675e-11	1.46303	0.67	0.6	3.01912e-07	0	ITGA4		Lymphoid cell	integrin subunit alpha 4 [Source:HGNC Symbol;Acc:HGNC:6140]
217	1.61675e-11	1.46303	0.67	0.6	3.01912e-07	0	ITGA4		Megakaryocyte erythroid cell	integrin subunit alpha 4 [Source:HGNC Symbol;Acc:HGNC:6140]
218	1.61675e-11	1.46303	0.67	0.6	3.01912e-07	0	ITGA4		Myeloid cell	integrin subunit alpha 4 [Source:HGNC Symbol;Acc:HGNC:6140]
219	1.61675e-11	1.46303	0.67	0.6	3.01912e-07	0	ITGA4		Natural killer cell	integrin subunit alpha 4 [Source:HGNC Symbol;Acc:HGNC:6140]
220	1.61675e-11	1.46303	0.67	0.6	3.01912e-07	0	ITGA4		Neutrophil	integrin subunit alpha 4 [Source:HGNC Symbol;Acc:HGNC:6140]
221	1.61675e-11	1.46303	0.67	0.6	3.01912e-07	0	ITGA4		Plasmacytoid dendritic cell	integrin subunit alpha 4 [Source:HGNC Symbol;Acc:HGNC:6140]
222	1.61675e-11	1.46303	0.67	0.6	3.01912e-07	0	ITGA4		Specialist antigen presenting cell	integrin subunit alpha 4 [Source:HGNC Symbol;Acc:HGNC:6140]
223	1.61675e-11	1.46303	0.67	0.6	3.01912e-07	0	ITGA4		Stromal cell	integrin subunit alpha 4 [Source:HGNC Symbol;Acc:HGNC:6140]
224	1.61675e-11	1.46303	0.67	0.6	3.01912e-07	0	ITGA4		T cell	integrin subunit alpha 4 [Source:HGNC Symbol;Acc:HGNC:6140]
340	0.000215008	1.45884	0.415	0.351	1	0	EXTL3			exostosin like glycosyltransferase 3 [Source:HGNC Symbol;Acc:HGNC:3518]
341	0.00749779	1.44417	0.455	0.469	1	0	HMCN1		MKI67+ progenitor cell	hemicentin 1 [Source:HGNC Symbol;Acc:HGNC:19194]
342	1.12087e-05	1.44028	0.426	0.319	0.209312	0	ZNF117			zinc finger protein 117 [Source:HGNC Symbol;Acc:HGNC:12897]
343	2.51469e-06	1.43588	0.506	0.432	0.0469593	0	TRIM23			tripartite motif containing 23 [Source:HGNC Symbol;Acc:HGNC:660]
344	1.04356e-05	1.42867	0.443	0.341	0.194874	0	ZNF83		SLC16A7+ cell	zinc finger protein 83 [Source:HGNC Symbol;Acc:HGNC:13158]
345	0.000875311	1.42458	0.545	0.585	1	0	SLC7A8	Tumor cells	Microglial cell	solute carrier family 7 member 8 [Source:HGNC Symbol;Acc:HGNC:11066]
346	8.09993e-48	1.41149	1	0.988	1.51258e-43	0	DST	Fibroblasts	CD141+CLEC9A+ dendritic cell	dystonin [Source:HGNC Symbol;Acc:HGNC:1090]
354	1.87795e-30	1.40621	0.977	0.899	3.50689e-26	0	MT-ATP8			mitochondrially encoded ATP synthase membrane subunit 8 [Source:HGNC Symbol;Acc:HGNC:7415]
355	3.13736e-05	1.39934	0.472	0.393	0.58587	0	FMN1	Macrophages	SLC16A7+ cell	formin 1 [Source:HGNC Symbol;Acc:HGNC:3768]
356	3.13736e-05	1.39934	0.472	0.393	0.58587	0	FMN1		Multilymphoid progenitor cell	formin 1 [Source:HGNC Symbol;Acc:HGNC:3768]
358	2.60092e-20	1.39797	0.903	0.894	4.85697e-16	0	COL12A1			collagen type XII alpha 1 chain [Source:HGNC Symbol;Acc:HGNC:2188]
359	0.000471082	1.38766	0.375	0.294	1	0	DOCK4		Microglial cell	dedicator of cytokinesis 4 [Source:HGNC Symbol;Acc:HGNC:19192]
360	0.000471082	1.38766	0.375	0.294	1	0	DOCK4		Ionocyte cell	dedicator of cytokinesis 4 [Source:HGNC Symbol;Acc:HGNC:19192]
361	1.98518e-08	1.37688	0.568	0.435	0.000370712	0	AL132709.8
362	0.00559879	1.34955	0.438	0.457	1	0	NEK10		Ciliated epithelial cell	NIMA related kinase 10 [Source:HGNC Symbol;Acc:HGNC:18592]
363	3.82524e-07	1.34843	0.551	0.462	0.00714326	0	PHC3		Plasmacytoid dendritic cell	polyhomeotic homolog 3 [Source:HGNC Symbol;Acc:HGNC:15682]
365	0.000151134	1.34141	0.472	0.422	1	0	ERCC6L2		SLC16A7+ cell	ERCC excision repair 6 like 2 [Source:HGNC Symbol;Acc:HGNC:26922]
366	0.0085757	1.33786	0.273	0.21	1	0	ATP9B		FGFR1HighNME5- epithelial cell	ATPase phospholipid transporting 9B (putative) [Source:HGNC Symbol;Acc:HGNC:13541]
367	0.000127676	1.32728	0.551	0.546	1	0	GJA1	Nsc	Osteocyte	gap junction protein alpha 1 [Source:HGNC Symbol;Acc:HGNC:4274]
368	0.000127676	1.32728	0.551	0.546	1	0	GJA1		Cancer stem cell	gap junction protein alpha 1 [Source:HGNC Symbol;Acc:HGNC:4274]
369	0.000127676	1.32728	0.551	0.546	1	0	GJA1		Astrocyte	gap junction protein alpha 1 [Source:HGNC Symbol;Acc:HGNC:4274]
370	0.000127676	1.32728	0.551	0.546	1	0	GJA1		Morula cell (Blastomere)	gap junction protein alpha 1 [Source:HGNC Symbol;Acc:HGNC:4274]
382	4.33325e-26	1.31532	0.943	0.956	8.09191e-22	0	MEG3	Ctc		maternally expressed 3 [Source:HGNC Symbol;Acc:HGNC:14575]
389	0.00153978	1.31016	0.46	0.432	1	0	HMGCR		Primitive endoderm cell	3-hydroxy-3-methylglutaryl-CoA reductase [Source:HGNC Symbol;Acc:HGNC:5006]
390	1.13384e-25	1.30372	0.915	0.911	2.11733e-21	0	NRP1	Endothelial cells	Regulatory T (Treg) cell	neuropilin 1 [Source:HGNC Symbol;Acc:HGNC:8004]
391	1.13384e-25	1.30372	0.915	0.911	2.11733e-21	0	NRP1		Megakaryocyte erythroid cell	neuropilin 1 [Source:HGNC Symbol;Acc:HGNC:8004]
392	1.13384e-25	1.30372	0.915	0.911	2.11733e-21	0	NRP1		Specialist antigen presenting cell	neuropilin 1 [Source:HGNC Symbol;Acc:HGNC:8004]
393	1.13384e-25	1.30372	0.915	0.911	2.11733e-21	0	NRP1		T cell	neuropilin 1 [Source:HGNC Symbol;Acc:HGNC:8004]
394	1.13384e-25	1.30372	0.915	0.911	2.11733e-21	0	NRP1		Mesenchymal stem cell	neuropilin 1 [Source:HGNC Symbol;Acc:HGNC:8004]
395	1.13384e-25	1.30372	0.915	0.911	2.11733e-21	0	NRP1		Mesenchymal stromal cell	neuropilin 1 [Source:HGNC Symbol;Acc:HGNC:8004]
396	1.13384e-25	1.30372	0.915	0.911	2.11733e-21	0	NRP1		Dendritic cell	neuropilin 1 [Source:HGNC Symbol;Acc:HGNC:8004]
397	1.13384e-25	1.30372	0.915	0.911	2.11733e-21	0	NRP1		Astrocyte	neuropilin 1 [Source:HGNC Symbol;Acc:HGNC:8004]
398	1.13384e-25	1.30372	0.915	0.911	2.11733e-21	0	NRP1		FGFR1HighNME5- epithelial cell	neuropilin 1 [Source:HGNC Symbol;Acc:HGNC:8004]
399	1.13384e-25	1.30372	0.915	0.911	2.11733e-21	0	NRP1		MKI67+ progenitor cell	neuropilin 1 [Source:HGNC Symbol;Acc:HGNC:8004]
400	1.13384e-25	1.30372	0.915	0.911	2.11733e-21	0	NRP1		Endothelial cell	neuropilin 1 [Source:HGNC Symbol;Acc:HGNC:8004]
402	1.13384e-25	1.30372	0.915	0.911	2.11733e-21	0	NRP1		Plasmacytoid dendritic cell	neuropilin 1 [Source:HGNC Symbol;Acc:HGNC:8004]
468	1.16479e-06	1.3006	0.528	0.432	0.0217514	0	PTPRG		Pyramidal cell	protein tyrosine phosphatase receptor type G [Source:HGNC Symbol;Acc:HGNC:9671]
469	4.16594e-21	1.29715	0.864	0.802	7.77947e-17	0	IGF2R		Multilymphoid progenitor cell	insulin like growth factor 2 receptor [Source:HGNC Symbol;Acc:HGNC:5467]
470	4.16594e-21	1.29715	0.864	0.802	7.77947e-17	0	IGF2R		Monocyte	insulin like growth factor 2 receptor [Source:HGNC Symbol;Acc:HGNC:5467]
473	0.0021228	1.29242	0.415	0.383	1	0	EDIL3			EGF like repeats and discoidin domains 3 [Source:HGNC Symbol;Acc:HGNC:3173]
474	3.12612e-05	1.28076	0.67	0.709	0.583772	0	PIK3R1	Natural killer (NK) cells	Primitive endoderm cell	phosphoinositide-3-kinase regulatory subunit 1 [Source:HGNC Symbol;Acc:HGNC:8979]
475	3.12612e-05	1.28076	0.67	0.709	0.583772	0	PIK3R1		Multilymphoid progenitor cell	phosphoinositide-3-kinase regulatory subunit 1 [Source:HGNC Symbol;Acc:HGNC:8979]
483	1.58706e-08	1.28003	0.562	0.454	0.000296367	0	RP11-138A9.1	Monocytes
484	0.00586948	1.27577	0.301	0.24	1	0	REL		Regulatory T (Treg) cell	REL proto-oncogene, NF-kB subunit [Source:HGNC Symbol;Acc:HGNC:9954]
485	0.00232101	1.27459	0.364	0.291	1	0	ZNF587		SLC16A7+ cell	zinc finger protein 587 [Source:HGNC Symbol;Acc:HGNC:30955]
486	0.00232101	1.27459	0.364	0.291	1	0	ZNF587		FGFR1HighNME5- epithelial cell	zinc finger protein 587 [Source:HGNC Symbol;Acc:HGNC:30955]
487	2.43599e-09	1.26887	0.631	0.551	4.54896e-05	0	MDN1		Plasmacytoid dendritic cell	midasin AAA ATPase 1 [Source:HGNC Symbol;Acc:HGNC:18302]
489	1.79634e-05	1.25743	0.449	0.336	0.335448	0	CCZ1B			CCZ1 homolog B, vacuolar protein trafficking and biogenesis associated [Source:HGNC Symbol;Acc:HGNC:21717]
490	0.0067841	1.25636	0.426	0.415	1	0	LACC1		CD141+CLEC9A+ dendritic cell	laccase domain containing 1 [Source:HGNC Symbol;Acc:HGNC:26789]
492	2.54844e-06	1.25241	0.511	0.427	0.0475896	0	HNRNPU-AS1
493	0.000495709	1.24445	0.443	0.393	1	0	SNHG14			small nucleolar RNA host gene 14 [Source:HGNC Symbol;Acc:HGNC:37462]
494	0.000267974	1.23974	0.5	0.479	1	0	PTGFRN		Ionocyte cell	prostaglandin F2 receptor inhibitor [Source:HGNC Symbol;Acc:HGNC:9601]
495	0.000289868	1.23165	0.511	0.494	1	0	TANC1		LGR5+ stem cell	tetratricopeptide repeat, ankyrin repeat and coiled-coil containing 1 [Source:HGNC Symbol;Acc:HGNC:29364]
496	1.36249e-08	1.22278	0.642	0.568	0.000254431	0	AGO3			argonaute RISC catalytic component 3 [Source:HGNC Symbol;Acc:HGNC:18421]
497	9.12117e-24	1.22011	0.989	0.995	1.70329e-19	0	FN1	Mesenchymal-like cells	Mesangial cell	fibronectin 1 [Source:HGNC Symbol;Acc:HGNC:3778]
498	9.12117e-24	1.22011	0.989	0.995	1.70329e-19	0	FN1		Myofibroblast	fibronectin 1 [Source:HGNC Symbol;Acc:HGNC:3778]
499	9.12117e-24	1.22011	0.989	0.995	1.70329e-19	0	FN1		Granulosa cell	fibronectin 1 [Source:HGNC Symbol;Acc:HGNC:3778]
500	9.12117e-24	1.22011	0.989	0.995	1.70329e-19	0	FN1		Mesenchymal stem cell	fibronectin 1 [Source:HGNC Symbol;Acc:HGNC:3778]
501	9.12117e-24	1.22011	0.989	0.995	1.70329e-19	0	FN1		Primitive endoderm cell	fibronectin 1 [Source:HGNC Symbol;Acc:HGNC:3778]
502	9.12117e-24	1.22011	0.989	0.995	1.70329e-19	0	FN1		Endothelial cell	fibronectin 1 [Source:HGNC Symbol;Acc:HGNC:3778]
574	0.000557067	1.21411	0.358	0.277	1	0	ARHGAP42	Mesenchymal cells		Rho GTPase activating protein 42 [Source:HGNC Symbol;Acc:HGNC:26545]
575	0.00192071	1.20924	0.432	0.4	1	0	ZSCAN30		Multilymphoid progenitor cell	zinc finger and SCAN domain containing 30 [Source:HGNC Symbol;Acc:HGNC:33517]
577	1.19657e-10	1.20477	0.773	0.891	2.23447e-06	0	CCDC14			coiled-coil domain containing 14 [Source:HGNC Symbol;Acc:HGNC:25766]
578	2.8412e-08	1.19776	0.642	0.595	0.000530567	0	ITPR2	Oligodendrocytes	Astrocyte	inositol 1,4,5-trisphosphate receptor type 2 [Source:HGNC Symbol;Acc:HGNC:6181]
579	2.8412e-08	1.19776	0.642	0.595	0.000530567	0	ITPR2		Microglial cell	inositol 1,4,5-trisphosphate receptor type 2 [Source:HGNC Symbol;Acc:HGNC:6181]
580	2.8412e-08	1.19776	0.642	0.595	0.000530567	0	ITPR2		Ionocyte cell	inositol 1,4,5-trisphosphate receptor type 2 [Source:HGNC Symbol;Acc:HGNC:6181]
581	2.8412e-08	1.19776	0.642	0.595	0.000530567	0	ITPR2		Plasmacytoid dendritic cell	inositol 1,4,5-trisphosphate receptor type 2 [Source:HGNC Symbol;Acc:HGNC:6181]
588	3.27938e-08	1.18725	0.625	0.595	0.000612391	0	GALNT5		Goblet progenitor cell	polypeptide N-acetylgalactosaminyltransferase 5 [Source:HGNC Symbol;Acc:HGNC:4127]
589	8.30808e-07	1.18493	0.602	0.568	0.0155145	0	BICD1		B cell	BICD cargo adaptor 1 [Source:HGNC Symbol;Acc:HGNC:1049]
591	1.84192e-08	1.18412	0.682	0.684	0.00034396	0	C1orf63			arginine and serine rich protein 1 [Source:HGNC Symbol;Acc:HGNC:25234]
592	0.00120195	1.18311	0.398	0.336	1	0	AC004951.6
593	0.00388028	1.17723	0.403	0.365	1	0	BCL6	T cells	B cell	BCL6 transcription repressor [Source:HGNC Symbol;Acc:HGNC:1001]
594	0.00388028	1.17723	0.403	0.365	1	0	BCL6		Follicular B cell	BCL6 transcription repressor [Source:HGNC Symbol;Acc:HGNC:1001]
595	0.00388028	1.17723	0.403	0.365	1	0	BCL6		Germinal center B cell	BCL6 transcription repressor [Source:HGNC Symbol;Acc:HGNC:1001]
596	0.00388028	1.17723	0.403	0.365	1	0	BCL6		Spermatogonial stem cell	BCL6 transcription repressor [Source:HGNC Symbol;Acc:HGNC:1001]
597	0.00388028	1.17723	0.403	0.365	1	0	BCL6		Multilymphoid progenitor cell	BCL6 transcription repressor [Source:HGNC Symbol;Acc:HGNC:1001]
598	0.00388028	1.17723	0.403	0.365	1	0	BCL6		CD141+CLEC9A+ dendritic cell	BCL6 transcription repressor [Source:HGNC Symbol;Acc:HGNC:1001]
599	0.00388028	1.17723	0.403	0.365	1	0	BCL6		Monocyte	BCL6 transcription repressor [Source:HGNC Symbol;Acc:HGNC:1001]
623	9.47029e-05	1.16914	0.528	0.494	1	0	ZFC3H1			zinc finger C3H1-type containing [Source:HGNC Symbol;Acc:HGNC:28328]
624	0.000102526	1.16837	0.619	0.649	1	0	OLFML2B		Lake et al.Science.Ex8	olfactomedin like 2B [Source:HGNC Symbol;Acc:HGNC:24558]
626	2.6153e-07	1.16752	0.591	0.491	0.00488381	0	KIAA1109
627	3.17371e-05	1.16591	0.506	0.442	0.592658	0	PAXIP1			PAX interacting protein 1 [Source:HGNC Symbol;Acc:HGNC:8624]
628	0.00598077	1.16581	0.324	0.262	1	0	PPP1R12B	Ventricular cardiomyocytes	Ionocyte cell	protein phosphatase 1 regulatory subunit 12B [Source:HGNC Symbol;Acc:HGNC:7619]
629	2.27333e-17	1.16508	0.818	0.763	4.24521e-13	0	RANBP2			RAN binding protein 2 [Source:HGNC Symbol;Acc:HGNC:9848]
630	0.000443405	1.15776	0.557	0.583	1	0	SYNE1		Effector CD8+ memory T (Tem) cell	spectrin repeat containing nuclear envelope protein 1 [Source:HGNC Symbol;Acc:HGNC:17089]
631	0.000443405	1.15776	0.557	0.583	1	0	SYNE1		CD4+ cytotoxic T cell	spectrin repeat containing nuclear envelope protein 1 [Source:HGNC Symbol;Acc:HGNC:17089]
632	0.000443405	1.15776	0.557	0.583	1	0	SYNE1		SLC16A7+ cell	spectrin repeat containing nuclear envelope protein 1 [Source:HGNC Symbol;Acc:HGNC:17089]
633	0.000443405	1.15776	0.557	0.583	1	0	SYNE1		Ciliated epithelial cell	spectrin repeat containing nuclear envelope protein 1 [Source:HGNC Symbol;Acc:HGNC:17089]
634	0.000443405	1.15776	0.557	0.583	1	0	SYNE1		Secretory progenitor cell	spectrin repeat containing nuclear envelope protein 1 [Source:HGNC Symbol;Acc:HGNC:17089]
635	0.000510356	1.15609	0.449	0.4	1	0	LRCH3			leucine rich repeats and calponin homology domain containing 3 [Source:HGNC Symbol;Acc:HGNC:28637]
636	2.41827e-10	1.14928	0.739	0.765	4.51588e-06	0	CUL4B		B cell	cullin 4B [Source:HGNC Symbol;Acc:HGNC:2555]
638	0.00374196	1.14526	0.562	0.617	1	0	IFNGR1	T cells	Microglial cell	interferon gamma receptor 1 [Source:HGNC Symbol;Acc:HGNC:5439]
639	0.00374196	1.14526	0.562	0.617	1	0	IFNGR1		Mucosal-associated invariant T cell	interferon gamma receptor 1 [Source:HGNC Symbol;Acc:HGNC:5439]
640	0.00374196	1.14526	0.562	0.617	1	0	IFNGR1		T helper cell	interferon gamma receptor 1 [Source:HGNC Symbol;Acc:HGNC:5439]
641	0.00374196	1.14526	0.562	0.617	1	0	IFNGR1		Paneth cell	interferon gamma receptor 1 [Source:HGNC Symbol;Acc:HGNC:5439]
642	0.00374196	1.14526	0.562	0.617	1	0	IFNGR1		Monocyte	interferon gamma receptor 1 [Source:HGNC Symbol;Acc:HGNC:5439]
644	0.0044246	1.14484	0.318	0.242	1	0	RP4-717I23.3
645	1.05696e-06	1.14176	0.636	0.617	0.0197377	0	CFH	Rspo3+	Liver bud hepatic cell	complement factor H [Source:HGNC Symbol;Acc:HGNC:4883]
646	1.05696e-06	1.14176	0.636	0.617	0.0197377	0	CFH		Secretory cell	complement factor H [Source:HGNC Symbol;Acc:HGNC:4883]
647	1.05696e-06	1.14176	0.636	0.617	0.0197377	0	CFH		Parietal progenitor cell	complement factor H [Source:HGNC Symbol;Acc:HGNC:4883]
657	0.00259067	1.13391	0.364	0.306	1	0	WDR44			WD repeat domain 44 [Source:HGNC Symbol;Acc:HGNC:30512]
658	0.00186511	1.1323	0.443	0.763	1	0	CDH6	Glia cells		cadherin 6 [Source:HGNC Symbol;Acc:HGNC:1765]
665	8.86206e-36	1.13065	0.983	0.973	1.6549e-31	0	APLP2	Fibroblasts	Microglial cell	amyloid beta precursor like protein 2 [Source:HGNC Symbol;Acc:HGNC:598]
666	8.86206e-36	1.13065	0.983	0.973	1.6549e-31	0	APLP2		Beta cell	amyloid beta precursor like protein 2 [Source:HGNC Symbol;Acc:HGNC:598]
667	8.86206e-36	1.13065	0.983	0.973	1.6549e-31	0	APLP2		Regulatory T (Treg) cell	amyloid beta precursor like protein 2 [Source:HGNC Symbol;Acc:HGNC:598]
668	8.86206e-36	1.13065	0.983	0.973	1.6549e-31	0	APLP2		Ionocyte cell	amyloid beta precursor like protein 2 [Source:HGNC Symbol;Acc:HGNC:598]
669	8.86206e-36	1.13065	0.983	0.973	1.6549e-31	0	APLP2		Granulocyte-monocyte progenitor	amyloid beta precursor like protein 2 [Source:HGNC Symbol;Acc:HGNC:598]
670	8.86206e-36	1.13065	0.983	0.973	1.6549e-31	0	APLP2		Monocyte	amyloid beta precursor like protein 2 [Source:HGNC Symbol;Acc:HGNC:598]
681	2.19345e-24	1.12555	0.949	0.904	4.09605e-20	0	GOLGB1			golgin B1 [Source:HGNC Symbol;Acc:HGNC:4429]
682	1.71661e-10	1.12509	0.727	0.672	3.2056e-06	0	TOP2B			DNA topoisomerase II beta [Source:HGNC Symbol;Acc:HGNC:11990]
683	1.56249e-25	1.12436	0.943	0.956	2.9178e-21	0	APP		Ionocyte cell	amyloid beta precursor protein [Source:HGNC Symbol;Acc:HGNC:620]
684	1.56249e-25	1.12436	0.943	0.956	2.9178e-21	0	APP		Plasmacytoid dendritic cell	amyloid beta precursor protein [Source:HGNC Symbol;Acc:HGNC:620]
686	1.43395e-06	1.12265	0.602	0.565	0.0267776	0	AC005154.6
687	0.00120631	1.12147	0.494	0.501	1	0	LZTS1			leucine zipper tumor suppressor 1 [Source:HGNC Symbol;Acc:HGNC:13861]
688	0.00249884	1.12017	0.472	0.491	1	0	DPY19L4			dpy-19 like 4 [Source:HGNC Symbol;Acc:HGNC:27829]
689	1.97085e-06	1.11909	0.625	0.59	0.0368036	0	SOS2			SOS Ras/Rho guanine nucleotide exchange factor 2 [Source:HGNC Symbol;Acc:HGNC:11188]
690	0.000467213	1.11681	0.534	0.553	1	0	ATR		SLC16A7+ cell	ATR serine/threonine kinase [Source:HGNC Symbol;Acc:HGNC:882]
691	0.000209802	1.11628	0.511	0.477	1	0	CREBZF		SLC16A7+ cell	CREB/ATF bZIP transcription factor [Source:HGNC Symbol;Acc:HGNC:24905]
692	1.59956e-06	1.1148	0.597	0.553	0.0298701	0	ERV3-1			endogenous retrovirus group 3 member 1, envelope [Source:HGNC Symbol;Acc:HGNC:3454]
693	3.05998e-06	1.11455	0.597	0.595	0.0571421	0	PCNX
694	5.61417e-07	1.11199	0.597	0.563	0.0104839	0	MPDZ		Ciliated epithelial cell	multiple PDZ domain crumbs cell polarity complex component [Source:HGNC Symbol;Acc:HGNC:7208]
695	5.53039e-17	1.11078	0.989	0.99	1.03275e-12	0	NEAT1	Beta cells		nuclear paraspeckle assembly transcript 1 [Source:HGNC Symbol;Acc:HGNC:30815]
697	3.7145e-07	1.10835	0.608	0.575	0.00693646	0	ATXN1	Mature cm	Exhausted CD8+ T cell	ataxin 1 [Source:HGNC Symbol;Acc:HGNC:10548]
698	3.7145e-07	1.10835	0.608	0.575	0.00693646	0	ATXN1		Exhausted CD4+ T cell	ataxin 1 [Source:HGNC Symbol;Acc:HGNC:10548]
699	3.7145e-07	1.10835	0.608	0.575	0.00693646	0	ATXN1		Monocyte	ataxin 1 [Source:HGNC Symbol;Acc:HGNC:10548]
701	2.66613e-06	1.10823	0.739	0.81	0.0497873	0	NABP1		Microglial cell	nucleic acid binding protein 1 [Source:HGNC Symbol;Acc:HGNC:26232]
702	2.66613e-06	1.10823	0.739	0.81	0.0497873	0	NABP1		Monocyte	nucleic acid binding protein 1 [Source:HGNC Symbol;Acc:HGNC:26232]
704	1.20306e-21	1.10463	0.994	0.998	2.2466e-17	0	HSP90B1	B cells	Plasmacytoid dendritic cell	heat shock protein 90 beta family member 1 [Source:HGNC Symbol;Acc:HGNC:12028]
708	0.000184379	1.10176	0.585	0.649	1	0	PNRC1		Monocyte	proline rich nuclear receptor coactivator 1 [Source:HGNC Symbol;Acc:HGNC:17278]
710	0.000186027	1.0955	0.517	0.484	1	0	CMTR1			cap methyltransferase 1 [Source:HGNC Symbol;Acc:HGNC:21077]
711	4.15019e-12	1.09354	0.852	0.886	7.75007e-08	0	LRP1		Dendritic cell	LDL receptor related protein 1 [Source:HGNC Symbol;Acc:HGNC:6692]
712	4.15019e-12	1.09354	0.852	0.886	7.75007e-08	0	LRP1		Myeloblast	LDL receptor related protein 1 [Source:HGNC Symbol;Acc:HGNC:6692]
713	4.15019e-12	1.09354	0.852	0.886	7.75007e-08	0	LRP1		CD1C-CD141- dendritic cell	LDL receptor related protein 1 [Source:HGNC Symbol;Acc:HGNC:6692]
714	4.15019e-12	1.09354	0.852	0.886	7.75007e-08	0	LRP1		Monocyte	LDL receptor related protein 1 [Source:HGNC Symbol;Acc:HGNC:6692]
717	1.86265e-06	1.09179	0.75	0.822	0.0347831	0	C6orf141	Enteroendocrine cells		chromosome 6 open reading frame 141 [Source:HGNC Symbol;Acc:HGNC:21351]
718	0.00130204	1.08999	0.426	0.368	1	0	WRN			WRN RecQ like helicase [Source:HGNC Symbol;Acc:HGNC:12791]
719	0.00452902	1.08818	0.415	0.38	1	0	RNF217			ring finger protein 217 [Source:HGNC Symbol;Acc:HGNC:21487]
720	4.3566e-07	1.08392	0.614	0.59	0.00813552	0	ATP6V0A1		Regulatory T (Treg) cell	ATPase H+ transporting V0 subunit a1 [Source:HGNC Symbol;Acc:HGNC:865]
721	4.3566e-07	1.08392	0.614	0.59	0.00813552	0	ATP6V0A1		B cell	ATPase H+ transporting V0 subunit a1 [Source:HGNC Symbol;Acc:HGNC:865]
723	1.25987e-14	1.08384	0.898	0.931	2.35269e-10	0	LAMA4	Mesenchymal-like cells	Endothelial cell	laminin subunit alpha 4 [Source:HGNC Symbol;Acc:HGNC:6484]
725	1.33657e-05	1.08328	0.636	0.61	0.24959	0	MT-ND6			mitochondrially encoded NADH:ubiquinone oxidoreductase core subunit 6 [Source:HGNC Symbol;Acc:HGNC:7462]
726	5.02909e-07	1.08305	0.585	0.521	0.00939133	0	ZNF91			zinc finger protein 91 [Source:HGNC Symbol;Acc:HGNC:13166]
727	0.0085549	1.07843	0.409	0.383	1	0	STXBP5			syntaxin binding protein 5 [Source:HGNC Symbol;Acc:HGNC:19665]
728	1.43077e-10	1.07287	0.71	0.644	2.67181e-06	0	ZBTB1		Mesenchymal cell	zinc finger and BTB domain containing 1 [Source:HGNC Symbol;Acc:HGNC:20259]
729	0.000132092	1.07226	0.568	0.543	1	0	HSPA13		B cell	heat shock protein family A (Hsp70) member 13 [Source:HGNC Symbol;Acc:HGNC:11375]
731	3.25623e-17	1.06999	0.938	0.953	6.08069e-13	0	FBN1	Prg4pos fap cells	FGFR1HighNME5- epithelial cell	fibrillin 1 [Source:HGNC Symbol;Acc:HGNC:3603]
733	0.000342684	1.06968	0.551	0.558	1	0	DPYD		Oligodendrocyte	dihydropyrimidine dehydrogenase [Source:HGNC Symbol;Acc:HGNC:3012]
734	0.000342684	1.06968	0.551	0.558	1	0	DPYD		Monocyte	dihydropyrimidine dehydrogenase [Source:HGNC Symbol;Acc:HGNC:3012]
736	7.55184e-07	1.0686	0.67	0.691	0.0141023	0	UGGT2			UDP-glucose glycoprotein glucosyltransferase 2 [Source:HGNC Symbol;Acc:HGNC:15664]
737	0.000542835	1.06721	0.477	0.435	1	0	TAF1		Retinal ganglion cell	TATA-box binding protein associated factor 1 [Source:HGNC Symbol;Acc:HGNC:11535]
738	0.000542835	1.06721	0.477	0.435	1	0	TAF1		SLC16A7+ cell	TATA-box binding protein associated factor 1 [Source:HGNC Symbol;Acc:HGNC:11535]
739	6.56772e-22	1.06412	0.932	0.97	1.22646e-17	0	MACF1	Fibroblasts		microtubule actin crosslinking factor 1 [Source:HGNC Symbol;Acc:HGNC:13664]
741	5.21505e-07	1.06065	0.699	0.748	0.00973858	0	SEL1L			SEL1L adaptor subunit of ERAD E3 ubiquitin ligase [Source:HGNC Symbol;Acc:HGNC:10717]
742	5.53408e-10	1.05878	0.801	0.857	1.03343e-05	0	SACS		Enteroendocrine cell	sacsin molecular chaperone [Source:HGNC Symbol;Acc:HGNC:10519]
743	5.29606e-24	1.0572	0.909	0.891	9.88986e-20	0	TMEM30A			transmembrane protein 30A [Source:HGNC Symbol;Acc:HGNC:16667]
744	2.58812e-08	1.0527	0.659	0.632	0.000483305	0	DMTF1		SLC16A7+ cell	cyclin D binding myb like transcription factor 1 [Source:HGNC Symbol;Acc:HGNC:14603]
745	0.000846058	1.05118	0.506	0.491	1	0	SHPRH		B cell	SNF2 histone linker PHD RING helicase [Source:HGNC Symbol;Acc:HGNC:19336]
747	0.0071729	1.05021	0.403	0.375	1	0	ZDHHC17		Plasmacytoid dendritic cell	zinc finger DHHC-type palmitoyltransferase 17 [Source:HGNC Symbol;Acc:HGNC:18412]
749	3.46154e-12	1.04825	0.835	0.874	6.46409e-08	0	MIA3			MIA SH3 domain ER export factor 3 [Source:HGNC Symbol;Acc:HGNC:24008]
750	2.56283e-35	1.04782	1	1	4.78583e-31	0	HIF1A	T cells	Astrocyte	hypoxia inducible factor 1 subunit alpha [Source:HGNC Symbol;Acc:HGNC:4910]
751	2.56283e-35	1.04782	1	1	4.78583e-31	0	HIF1A		Monocyte	hypoxia inducible factor 1 subunit alpha [Source:HGNC Symbol;Acc:HGNC:4910]
759	0.00438284	1.04761	0.5	0.506	1	0	HBP1			HMG-box transcription factor 1 [Source:HGNC Symbol;Acc:HGNC:23200]
760	1.33711e-16	1.0463	0.909	0.941	2.49692e-12	0	LAMB1	Hepatic stellate cells	Oocyte	laminin subunit beta 1 [Source:HGNC Symbol;Acc:HGNC:6486]
766	3.6714e-18	1.036	0.903	0.914	6.85597e-14	0	SPTBN1	Epi_gcm2	Naive CD8+ T cell	spectrin beta, non-erythrocytic 1 [Source:HGNC Symbol;Acc:HGNC:11275]
767	3.6714e-18	1.036	0.903	0.914	6.85597e-14	0	SPTBN1		Endothelial cell	spectrin beta, non-erythrocytic 1 [Source:HGNC Symbol;Acc:HGNC:11275]
769	3.30237e-07	1.03596	0.722	0.731	0.00616684	0	RBM5			RNA binding motif protein 5 [Source:HGNC Symbol;Acc:HGNC:9902]
770	3.69886e-06	1.03524	0.585	0.548	0.0690725	0	SNX14			sorting nexin 14 [Source:HGNC Symbol;Acc:HGNC:14977]
771	8.50373e-30	1.03465	0.989	0.98	1.58799e-25	0	RRBP1		Plasmacytoid dendritic cell	ribosome binding protein 1 [Source:HGNC Symbol;Acc:HGNC:10448]
772	8.50373e-30	1.03465	0.989	0.98	1.58799e-25	0	RRBP1		Lake et al.Science.Ex8	ribosome binding protein 1 [Source:HGNC Symbol;Acc:HGNC:10448]
775	0.00332017	1.03446	0.466	0.444	1	0	CEP85L		SLC16A7+ cell	centrosomal protein 85 like [Source:HGNC Symbol;Acc:HGNC:21638]
776	0.00152689	1.03077	0.46	0.417	1	0	TSPYL4		SLC16A7+ cell	TSPY like 4 [Source:HGNC Symbol;Acc:HGNC:21559]
777	1.98424e-15	1.03036	0.869	0.914	3.70538e-11	0	MMP14		Circulating fetal cell	matrix metallopeptidase 14 [Source:HGNC Symbol;Acc:HGNC:7160]
778	9.32804e-13	1.02983	0.824	0.81	1.74192e-08	0	SERINC1			serine incorporator 1 [Source:HGNC Symbol;Acc:HGNC:13464]
779	2.89961e-20	1.02811	0.92	0.958	5.41473e-16	0	ERBB2IP
780	1.66448e-08	1.02747	0.773	0.81	0.000310825	0	FAP		Mesenchymal stromal cell	fibroblast activation protein alpha [Source:HGNC Symbol;Acc:HGNC:3590]
781	1.66448e-08	1.02747	0.773	0.81	0.000310825	0	FAP		Ito cell (hepatic stellate cell)	fibroblast activation protein alpha [Source:HGNC Symbol;Acc:HGNC:3590]
782	1.66448e-08	1.02747	0.773	0.81	0.000310825	0	FAP		Fibroblast	fibroblast activation protein alpha [Source:HGNC Symbol;Acc:HGNC:3590]
783	1.66448e-08	1.02747	0.773	0.81	0.000310825	0	FAP		Alpha cell	fibroblast activation protein alpha [Source:HGNC Symbol;Acc:HGNC:3590]
784	0.00286624	1.02642	0.551	0.612	1	0	ZNF608		Enteroendocrine cell	zinc finger protein 608 [Source:HGNC Symbol;Acc:HGNC:29238]
785	0.00286624	1.02642	0.551	0.612	1	0	ZNF608		Multilymphoid progenitor cell	zinc finger protein 608 [Source:HGNC Symbol;Acc:HGNC:29238]
787	0.000285364	1.02524	0.511	0.474	1	0	PKD2			polycystin 2, transient receptor potential cation channel [Source:HGNC Symbol;Acc:HGNC:9009]
788	0.00332928	1.02458	0.472	0.472	1	0	PTK7		Colonic stem cell	protein tyrosine kinase 7 (inactive) [Source:HGNC Symbol;Acc:HGNC:9618]
789	0.00332928	1.02458	0.472	0.472	1	0	PTK7		Plasmacytoid dendritic cell	protein tyrosine kinase 7 (inactive) [Source:HGNC Symbol;Acc:HGNC:9618]
791	8.82209e-09	1.01795	0.71	0.662	0.000164744	0	DNAJC13			DnaJ heat shock protein family (Hsp40) member C13 [Source:HGNC Symbol;Acc:HGNC:30343]
792	4.40336e-15	1.016	0.875	0.904	8.22283e-11	0	CDH11	Mesenchymal cells	Pluripotent stem cell	cadherin 11 [Source:HGNC Symbol;Acc:HGNC:1750]
793	4.40336e-15	1.016	0.875	0.904	8.22283e-11	0	CDH11		Primitive endoderm cell	cadherin 11 [Source:HGNC Symbol;Acc:HGNC:1750]
798	4.20811e-09	1.0138	0.972	1	7.85822e-05	0	CLU	Gliogenic_outer radial glia	Dendritic cell	clusterin [Source:HGNC Symbol;Acc:HGNC:2095]
799	4.20811e-09	1.0138	0.972	1	7.85822e-05	0	CLU		Purkinje cell	clusterin [Source:HGNC Symbol;Acc:HGNC:2095]
800	4.20811e-09	1.0138	0.972	1	7.85822e-05	0	CLU		Alpha cell	clusterin [Source:HGNC Symbol;Acc:HGNC:2095]
801	4.20811e-09	1.0138	0.972	1	7.85822e-05	0	CLU		Mast cell	clusterin [Source:HGNC Symbol;Acc:HGNC:2095]
883	5.76472e-09	1.01324	0.722	0.726	0.00010765	0	VPS13C			vacuolar protein sorting 13 homolog C [Source:HGNC Symbol;Acc:HGNC:23594]
884	2.18763e-05	1.01238	0.665	0.669	0.408518	0	TENM3			teneurin transmembrane protein 3 [Source:HGNC Symbol;Acc:HGNC:29944]
885	1.4756e-05	1.01121	0.597	0.565	0.275554	0	CCNL2		SLC16A7+ cell	cyclin L2 [Source:HGNC Symbol;Acc:HGNC:20570]
886	0.00035644	1.01112	0.477	0.427	1	0	RSPH3			radial spoke head 3 [Source:HGNC Symbol;Acc:HGNC:21054]
887	0.00111618	1.01085	0.614	0.699	1	0	TGFB2			transforming growth factor beta 2 [Source:HGNC Symbol;Acc:HGNC:11768]
888	2.33423e-06	1.00815	0.727	0.746	0.0435895	0	ARMC9		SLC16A7+ cell	armadillo repeat containing 9 [Source:HGNC Symbol;Acc:HGNC:20730]
889	2.33423e-06	1.00815	0.727	0.746	0.0435895	0	ARMC9		PROM1High progenitor cell	armadillo repeat containing 9 [Source:HGNC Symbol;Acc:HGNC:20730]
890	0.00442873	1.00453	0.466	0.454	1	0	DSE		CD141+CLEC9A+ dendritic cell	dermatan sulfate epimerase [Source:HGNC Symbol;Acc:HGNC:21144]
891	0.00442873	1.00453	0.466	0.454	1	0	DSE		Monocyte	dermatan sulfate epimerase [Source:HGNC Symbol;Acc:HGNC:21144]
894	6.54093e-09	1.00405	0.727	0.691	0.000122145	0	CD46	Platelet	Myeloid-derived suppressor cell	CD46 molecule [Source:HGNC Symbol;Acc:HGNC:6953]
895	6.54093e-09	1.00405	0.727	0.691	0.000122145	0	CD46		Platelet	CD46 molecule [Source:HGNC Symbol;Acc:HGNC:6953]
896	6.54093e-09	1.00405	0.727	0.691	0.000122145	0	CD46		Epidermal stem cell	CD46 molecule [Source:HGNC Symbol;Acc:HGNC:6953]
897	2.77201e-05	1.00301	0.631	0.642	0.517646	0	MSH6			mutS homolog 6 [Source:HGNC Symbol;Acc:HGNC:7329]
898	9.53251e-06	0.999243	0.574	0.556	0.17801	0	TANC2			tetratricopeptide repeat, ankyrin repeat and coiled-coil containing 2 [Source:HGNC Symbol;Acc:HGNC:30212]
899	1.12107e-05	0.997956	0.653	0.679	0.209349	0	PEAK1			pseudopodium enriched atypical kinase 1 [Source:HGNC Symbol;Acc:HGNC:29431]
900	0.0090276	0.996585	0.409	0.395	1	0	SLC25A32		B cell	solute carrier family 25 member 32 [Source:HGNC Symbol;Acc:HGNC:29683]
902	5.03249e-05	0.993164	0.67	0.76	0.939767	0	MIR29B1			microRNA 29b-1 [Source:HGNC Symbol;Acc:HGNC:31619]
903	1.9766e-05	0.992804	0.631	0.674	0.369111	0	EHBP1			EH domain binding protein 1 [Source:HGNC Symbol;Acc:HGNC:29144]
904	3.97512e-07	0.99272	0.653	0.63	0.00742315	0	EDEM3			ER degradation enhancing alpha-mannosidase like protein 3 [Source:HGNC Symbol;Acc:HGNC:16787]
905	5.52618e-16	0.991706	0.869	0.849	1.03196e-11	0	CAND1			cullin associated and neddylation dissociated 1 [Source:HGNC Symbol;Acc:HGNC:30688]
906	4.78445e-06	0.991692	0.636	0.615	0.0893449	0	LNPEP			leucyl and cystinyl aminopeptidase [Source:HGNC Symbol;Acc:HGNC:6656]
907	0.00216917	0.990613	0.517	0.526	1	0	OSBPL3		Exhausted CD8+ T cell	oxysterol binding protein like 3 [Source:HGNC Symbol;Acc:HGNC:16370]
908	0.00216917	0.990613	0.517	0.526	1	0	OSBPL3		CD141+CLEC9A+ dendritic cell	oxysterol binding protein like 3 [Source:HGNC Symbol;Acc:HGNC:16370]
910	1.61663e-10	0.990181	0.773	0.807	3.01889e-06	0	CD109	Perivascular cells	Hematopoietic cell	CD109 molecule [Source:HGNC Symbol;Acc:HGNC:21685]
911	1.61663e-10	0.990181	0.773	0.807	3.01889e-06	0	CD109		Platelet	CD109 molecule [Source:HGNC Symbol;Acc:HGNC:21685]
912	1.61663e-10	0.990181	0.773	0.807	3.01889e-06	0	CD109		Basal cell	CD109 molecule [Source:HGNC Symbol;Acc:HGNC:21685]
916	0.00156462	0.987007	0.631	0.696	1	0	C1S	F.crypt	Liver bud hepatic cell	complement C1s [Source:HGNC Symbol;Acc:HGNC:1247]
917	0.00156462	0.987007	0.631	0.696	1	0	C1S		DCLK1+ progenitor cell	complement C1s [Source:HGNC Symbol;Acc:HGNC:1247]
918	0.00156462	0.987007	0.631	0.696	1	0	C1S		Granulosa cell	complement C1s [Source:HGNC Symbol;Acc:HGNC:1247]
932	8.77201e-05	0.984368	0.761	0.901	1	0	PDE1C		Purkinje cell	phosphodiesterase 1C [Source:HGNC Symbol;Acc:HGNC:8776]
933	8.77201e-05	0.984368	0.761	0.901	1	0	PDE1C		Ionocyte cell	phosphodiesterase 1C [Source:HGNC Symbol;Acc:HGNC:8776]
934	4.78654e-05	0.984346	0.636	0.711	0.893839	0	ADAM12	Mesenchymal-like cells	Mucosal-associated invariant T cell	ADAM metallopeptidase domain 12 [Source:HGNC Symbol;Acc:HGNC:190]
935	0.00012088	0.981929	0.21	0.454	1	0	IGFBP2	Neural cells	Mesenchymal cell	insulin like growth factor binding protein 2 [Source:HGNC Symbol;Acc:HGNC:5471]
940	0.00107763	0.978483	0.562	0.605	1	0	HYOU1			hypoxia up-regulated 1 [Source:HGNC Symbol;Acc:HGNC:16931]
941	5.5347e-15	0.977286	0.864	0.862	1.03355e-10	0	ZNF638			zinc finger protein 638 [Source:HGNC Symbol;Acc:HGNC:17894]
942	0.000808615	0.973749	0.653	0.768	1	0	PDE5A	Mesenchymal cells	Purkinje cell	phosphodiesterase 5A [Source:HGNC Symbol;Acc:HGNC:8784]
943	2.13255e-10	0.973094	0.773	0.79	3.98233e-06	0	TMEM106B			transmembrane protein 106B [Source:HGNC Symbol;Acc:HGNC:22407]
944	1.58119e-15	0.972843	0.875	0.877	2.9527e-11	0	FNDC3B		Secretory cell	fibronectin type III domain containing 3B [Source:HGNC Symbol;Acc:HGNC:24670]
945	1.58119e-15	0.972843	0.875	0.877	2.9527e-11	0	FNDC3B		Granulocyte-monocyte progenitor	fibronectin type III domain containing 3B [Source:HGNC Symbol;Acc:HGNC:24670]
947	1.25144e-11	0.971568	0.83	0.914	2.33694e-07	0	TFRC	Erythroblasts	Myeloid-derived suppressor cell	transferrin receptor [Source:HGNC Symbol;Acc:HGNC:11763]
948	1.25144e-11	0.971568	0.83	0.914	2.33694e-07	0	TFRC		Hepatoblast	transferrin receptor [Source:HGNC Symbol;Acc:HGNC:11763]
949	1.25144e-11	0.971568	0.83	0.914	2.33694e-07	0	TFRC		Mesenchymal cell	transferrin receptor [Source:HGNC Symbol;Acc:HGNC:11763]
950	1.25144e-11	0.971568	0.83	0.914	2.33694e-07	0	TFRC		Endothelial cell	transferrin receptor [Source:HGNC Symbol;Acc:HGNC:11763]
951	1.25144e-11	0.971568	0.83	0.914	2.33694e-07	0	TFRC		Hematopoietic cell	transferrin receptor [Source:HGNC Symbol;Acc:HGNC:11763]
952	1.25144e-11	0.971568	0.83	0.914	2.33694e-07	0	TFRC		Oral keratinocyte stem cell	transferrin receptor [Source:HGNC Symbol;Acc:HGNC:11763]
953	1.25144e-11	0.971568	0.83	0.914	2.33694e-07	0	TFRC		B cell	transferrin receptor [Source:HGNC Symbol;Acc:HGNC:11763]
954	1.25144e-11	0.971568	0.83	0.914	2.33694e-07	0	TFRC		Adipose-derived stromal cell	transferrin receptor [Source:HGNC Symbol;Acc:HGNC:11763]
955	1.25144e-11	0.971568	0.83	0.914	2.33694e-07	0	TFRC		Megakaryocyte progenitor cell	transferrin receptor [Source:HGNC Symbol;Acc:HGNC:11763]
956	1.25144e-11	0.971568	0.83	0.914	2.33694e-07	0	TFRC		Activated CD4+ T cell	transferrin receptor [Source:HGNC Symbol;Acc:HGNC:11763]
957	1.25144e-11	0.971568	0.83	0.914	2.33694e-07	0	TFRC		Keratinocyte	transferrin receptor [Source:HGNC Symbol;Acc:HGNC:11763]
958	1.25144e-11	0.971568	0.83	0.914	2.33694e-07	0	TFRC		Erythroblast	transferrin receptor [Source:HGNC Symbol;Acc:HGNC:11763]
959	1.25144e-11	0.971568	0.83	0.914	2.33694e-07	0	TFRC		Erythroid cell	transferrin receptor [Source:HGNC Symbol;Acc:HGNC:11763]
960	1.25144e-11	0.971568	0.83	0.914	2.33694e-07	0	TFRC		Adipose-derived stem cell	transferrin receptor [Source:HGNC Symbol;Acc:HGNC:11763]
961	1.25144e-11	0.971568	0.83	0.914	2.33694e-07	0	TFRC		Mast cell progenitor	transferrin receptor [Source:HGNC Symbol;Acc:HGNC:11763]
962	1.25144e-11	0.971568	0.83	0.914	2.33694e-07	0	TFRC		Stem cell	transferrin receptor [Source:HGNC Symbol;Acc:HGNC:11763]
963	1.25144e-11	0.971568	0.83	0.914	2.33694e-07	0	TFRC		Circulating fetal cell	transferrin receptor [Source:HGNC Symbol;Acc:HGNC:11763]
964	1.25144e-11	0.971568	0.83	0.914	2.33694e-07	0	TFRC		Macrophage	transferrin receptor [Source:HGNC Symbol;Acc:HGNC:11763]
965	1.25144e-11	0.971568	0.83	0.914	2.33694e-07	0	TFRC		Mesoderm cell	transferrin receptor [Source:HGNC Symbol;Acc:HGNC:11763]
966	1.25144e-11	0.971568	0.83	0.914	2.33694e-07	0	TFRC		Proerythroblast	transferrin receptor [Source:HGNC Symbol;Acc:HGNC:11763]
967	1.25144e-11	0.971568	0.83	0.914	2.33694e-07	0	TFRC		Cancer stem cell	transferrin receptor [Source:HGNC Symbol;Acc:HGNC:11763]
968	1.25144e-11	0.971568	0.83	0.914	2.33694e-07	0	TFRC		Mesenchymal stromal cell	transferrin receptor [Source:HGNC Symbol;Acc:HGNC:11763]
969	1.25144e-11	0.971568	0.83	0.914	2.33694e-07	0	TFRC		Trophectoderm cell	transferrin receptor [Source:HGNC Symbol;Acc:HGNC:11763]
970	1.25144e-11	0.971568	0.83	0.914	2.33694e-07	0	TFRC		Exhausted CD8+ T cell	transferrin receptor [Source:HGNC Symbol;Acc:HGNC:11763]
971	1.25144e-11	0.971568	0.83	0.914	2.33694e-07	0	TFRC		Regulatory T (Treg) cell	transferrin receptor [Source:HGNC Symbol;Acc:HGNC:11763]
972	1.25144e-11	0.971568	0.83	0.914	2.33694e-07	0	TFRC		Granulosa cell	transferrin receptor [Source:HGNC Symbol;Acc:HGNC:11763]
1082	0.000467904	0.970529	0.557	0.556	1	0	TMTC3		Ionocyte cell	transmembrane O-mannosyltransferase targeting cadherins 3 [Source:HGNC Symbol;Acc:HGNC:26899]
1083	1.77703e-18	0.970036	0.92	0.914	3.31842e-14	0	PNN			pinin, desmosome associated protein [Source:HGNC Symbol;Acc:HGNC:9162]
1084	2.25416e-22	0.966844	0.989	0.988	4.20942e-18	0	PDIA3	Islet cells		protein disulfide isomerase family A member 3 [Source:HGNC Symbol;Acc:HGNC:4606]
1085	0.00315736	0.96631	0.438	0.405	1	0	SENP2			SUMO specific peptidase 2 [Source:HGNC Symbol;Acc:HGNC:23116]
1086	0.000431278	0.964153	0.54	0.563	1	0	UBXN7			UBX domain protein 7 [Source:HGNC Symbol;Acc:HGNC:29119]
1087	5.66113e-07	0.963699	0.79	0.919	0.0105716	0	ETV1	Interstitial cells	Delta cell	ETS variant transcription factor 1 [Source:HGNC Symbol;Acc:HGNC:3490]
1088	5.66113e-07	0.963699	0.79	0.919	0.0105716	0	ETV1		Pancreatic polypeptide cell	ETS variant transcription factor 1 [Source:HGNC Symbol;Acc:HGNC:3490]
1089	5.66113e-07	0.963699	0.79	0.919	0.0105716	0	ETV1		Epiblast cell	ETS variant transcription factor 1 [Source:HGNC Symbol;Acc:HGNC:3490]
1090	5.66113e-07	0.963699	0.79	0.919	0.0105716	0	ETV1		Astrocyte	ETS variant transcription factor 1 [Source:HGNC Symbol;Acc:HGNC:3490]
1091	5.66113e-07	0.963699	0.79	0.919	0.0105716	0	ETV1		Oligodendrocyte progenitor cell	ETS variant transcription factor 1 [Source:HGNC Symbol;Acc:HGNC:3490]
1092	5.66113e-07	0.963699	0.79	0.919	0.0105716	0	ETV1		Exhausted CD8+ T cell	ETS variant transcription factor 1 [Source:HGNC Symbol;Acc:HGNC:3490]
1105	0.0022817	0.961383	0.58	0.62	1	0	ANTXR1		Endothelial cell	ANTXR cell adhesion molecule 1 [Source:HGNC Symbol;Acc:HGNC:21014]
1106	0.0022817	0.961383	0.58	0.62	1	0	ANTXR1		Secretory cell	ANTXR cell adhesion molecule 1 [Source:HGNC Symbol;Acc:HGNC:21014]
1107	3.2107e-20	0.960574	0.915	0.926	5.99565e-16	0	LAMC1	Fibroblasts-like cells	B cell	laminin subunit gamma 1 [Source:HGNC Symbol;Acc:HGNC:6492]
1109	1.13561e-11	0.959433	0.818	0.849	2.12064e-07	0	TM9SF2		Regulatory T (Treg) cell	transmembrane 9 superfamily member 2 [Source:HGNC Symbol;Acc:HGNC:11865]
1110	1.13561e-11	0.959433	0.818	0.849	2.12064e-07	0	TM9SF2		Monocyte	transmembrane 9 superfamily member 2 [Source:HGNC Symbol;Acc:HGNC:11865]
1112	0.00211476	0.958688	0.523	0.504	1	0	TRIM4			tripartite motif containing 4 [Source:HGNC Symbol;Acc:HGNC:16275]
1113	0.0016161	0.957121	0.517	0.523	1	0	BMP2K		B cell	BMP2 inducible kinase [Source:HGNC Symbol;Acc:HGNC:18041]
1115	8.58752e-11	0.955224	0.801	0.802	1.60363e-06	0	ZNF451			zinc finger protein 451 [Source:HGNC Symbol;Acc:HGNC:21091]
1116	0.000679279	0.954166	0.528	0.556	1	0	PIK3C3			phosphatidylinositol 3-kinase catalytic subunit type 3 [Source:HGNC Symbol;Acc:HGNC:8974]
1117	1.488e-18	0.954107	0.989	0.99	2.77869e-14	0	COL6A1	Neural cells	Lake et al.Science.Ex4	collagen type VI alpha 1 chain [Source:HGNC Symbol;Acc:HGNC:2211]
1125	0.00479451	0.953918	0.494	0.491	1	0	RNF19A	CD4 T cells	Exhausted CD8+ T cell	ring finger protein 19A, RBR E3 ubiquitin protein ligase [Source:HGNC Symbol;Acc:HGNC:13432]
1126	0.00479451	0.953918	0.494	0.491	1	0	RNF19A		Exhausted CD4+ T cell	ring finger protein 19A, RBR E3 ubiquitin protein ligase [Source:HGNC Symbol;Acc:HGNC:13432]
1127	2.89701e-16	0.953488	0.932	0.965	5.40988e-12	0	VMP1		Microglial cell	vacuole membrane protein 1 [Source:HGNC Symbol;Acc:HGNC:29559]
1128	2.89701e-16	0.953488	0.932	0.965	5.40988e-12	0	VMP1		Exhausted CD8+ T cell	vacuole membrane protein 1 [Source:HGNC Symbol;Acc:HGNC:29559]
1129	2.89701e-16	0.953488	0.932	0.965	5.40988e-12	0	VMP1		Regulatory T (Treg) cell	vacuole membrane protein 1 [Source:HGNC Symbol;Acc:HGNC:29559]
1130	2.89701e-16	0.953488	0.932	0.965	5.40988e-12	0	VMP1		Granulocyte-monocyte progenitor	vacuole membrane protein 1 [Source:HGNC Symbol;Acc:HGNC:29559]
1131	2.89701e-16	0.953488	0.932	0.965	5.40988e-12	0	VMP1		CD1C-CD141- dendritic cell	vacuole membrane protein 1 [Source:HGNC Symbol;Acc:HGNC:29559]
1132	2.89701e-16	0.953488	0.932	0.965	5.40988e-12	0	VMP1		Monocyte	vacuole membrane protein 1 [Source:HGNC Symbol;Acc:HGNC:29559]
1136	0.00657568	0.951856	0.5	0.523	1	0	RICTOR			RPTOR independent companion of MTOR complex 2 [Source:HGNC Symbol;Acc:HGNC:28611]
1137	1.27325e-05	0.951148	0.659	0.696	0.237766	0	ATM		Microglial cell	ATM serine/threonine kinase [Source:HGNC Symbol;Acc:HGNC:795]
1138	1.27325e-05	0.951148	0.659	0.696	0.237766	0	ATM		Naive CD8+ T cell	ATM serine/threonine kinase [Source:HGNC Symbol;Acc:HGNC:795]
1139	1.27325e-05	0.951148	0.659	0.696	0.237766	0	ATM		SLC16A7+ cell	ATM serine/threonine kinase [Source:HGNC Symbol;Acc:HGNC:795]
1140	1.27325e-05	0.951148	0.659	0.696	0.237766	0	ATM		Multilymphoid progenitor cell	ATM serine/threonine kinase [Source:HGNC Symbol;Acc:HGNC:795]
1142	1.69649e-11	0.948423	0.864	0.899	3.16803e-07	0	LINC00657
1143	7.45736e-15	0.947739	0.881	0.914	1.39259e-10	0	ADAM10		Regulatory T (Treg) cell	ADAM metallopeptidase domain 10 [Source:HGNC Symbol;Acc:HGNC:188]
1144	7.45736e-15	0.947739	0.881	0.914	1.39259e-10	0	ADAM10		Brush cell (Tuft cell)	ADAM metallopeptidase domain 10 [Source:HGNC Symbol;Acc:HGNC:188]
1145	7.45736e-15	0.947739	0.881	0.914	1.39259e-10	0	ADAM10		Neuroendocrine cell	ADAM metallopeptidase domain 10 [Source:HGNC Symbol;Acc:HGNC:188]
1146	6.57249e-06	0.946892	0.653	0.644	0.122735	0	DGKH		Exhausted CD8+ T cell	diacylglycerol kinase eta [Source:HGNC Symbol;Acc:HGNC:2854]
1147	7.5144e-06	0.946747	0.75	0.849	0.140324	0	WNT5A	Myofibroblasts		Wnt family member 5A [Source:HGNC Symbol;Acc:HGNC:12784]
1149	0.00477076	0.946532	0.477	0.496	1	0	UBE2V1			ubiquitin conjugating enzyme E2 V1 [Source:HGNC Symbol;Acc:HGNC:12494]
1150	2.54671e-20	0.94296	0.972	0.975	4.75573e-16	0	AKAP9	Neural cells	SLC16A7+ cell	A-kinase anchoring protein 9 [Source:HGNC Symbol;Acc:HGNC:379]
1151	0.00164607	0.941745	0.528	0.538	1	0	SBF2			SET binding factor 2 [Source:HGNC Symbol;Acc:HGNC:2135]
1152	1.82545e-10	0.938122	0.801	0.79	3.40884e-06	0	SETD2		Alpha cell	SET domain containing 2, histone lysine methyltransferase [Source:HGNC Symbol;Acc:HGNC:18420]
1153	0.00197174	0.937533	0.551	0.563	1	0	GPC6	Fibroblasts-like cells	DCLK1+ progenitor cell	glypican 6 [Source:HGNC Symbol;Acc:HGNC:4454]
1156	0.0029164	0.936932	0.477	0.462	1	0	MON2			MON2 homolog, regulator of endosome-to-Golgi trafficking [Source:HGNC Symbol;Acc:HGNC:29177]
1157	2.60825e-06	0.936339	0.676	0.649	0.0487065	0	RP11-349A22.5
1158	3.52685e-07	0.936233	0.693	0.736	0.00658603	0	SETD5			SET domain containing 5 [Source:HGNC Symbol;Acc:HGNC:25566]
1159	2.5074e-15	0.934649	0.864	0.891	4.68231e-11	0	KMT2C		Monocyte	lysine methyltransferase 2C [Source:HGNC Symbol;Acc:HGNC:13726]
1161	8.69462e-11	0.933447	0.761	0.77	1.62363e-06	0	NFAT5		Exhausted CD8+ T cell	nuclear factor of activated T cells 5 [Source:HGNC Symbol;Acc:HGNC:7774]
1162	8.69462e-11	0.933447	0.761	0.77	1.62363e-06	0	NFAT5		Regulatory T (Treg) cell	nuclear factor of activated T cells 5 [Source:HGNC Symbol;Acc:HGNC:7774]
1163	8.69462e-11	0.933447	0.761	0.77	1.62363e-06	0	NFAT5		SLC16A7+ cell	nuclear factor of activated T cells 5 [Source:HGNC Symbol;Acc:HGNC:7774]
1164	4.73188e-11	0.933388	0.881	0.904	8.83631e-07	0	SLFN5			schlafen family member 5 [Source:HGNC Symbol;Acc:HGNC:28286]
1165	7.29478e-08	0.932954	0.699	0.679	0.00136223	0	SNX13		Ciliated epithelial cell	sorting nexin 13 [Source:HGNC Symbol;Acc:HGNC:21335]
1166	5.37192e-06	0.932103	0.67	0.728	0.100315	0	ERLIN2			ER lipid raft associated 2 [Source:HGNC Symbol;Acc:HGNC:1356]
1167	3.39624e-12	0.931779	0.818	0.854	6.34215e-08	0	ITGAV	Macrophages	Stem cell	integrin subunit alpha V [Source:HGNC Symbol;Acc:HGNC:6150]
1168	3.39624e-12	0.931779	0.818	0.854	6.34215e-08	0	ITGAV		Red blood cell (erythrocyte)	integrin subunit alpha V [Source:HGNC Symbol;Acc:HGNC:6150]
1169	3.39624e-12	0.931779	0.818	0.854	6.34215e-08	0	ITGAV		Myeloid cell	integrin subunit alpha V [Source:HGNC Symbol;Acc:HGNC:6150]
1170	3.39624e-12	0.931779	0.818	0.854	6.34215e-08	0	ITGAV		Osteoblast	integrin subunit alpha V [Source:HGNC Symbol;Acc:HGNC:6150]
1171	3.39624e-12	0.931779	0.818	0.854	6.34215e-08	0	ITGAV		Stromal cell	integrin subunit alpha V [Source:HGNC Symbol;Acc:HGNC:6150]
1172	3.39624e-12	0.931779	0.818	0.854	6.34215e-08	0	ITGAV		Mesenchymal stromal cell	integrin subunit alpha V [Source:HGNC Symbol;Acc:HGNC:6150]
1173	3.39624e-12	0.931779	0.818	0.854	6.34215e-08	0	ITGAV		Astrocyte	integrin subunit alpha V [Source:HGNC Symbol;Acc:HGNC:6150]
1188	5.2513e-20	0.931675	0.955	0.963	9.80628e-16	0	PLOD2		Alpha cell	procollagen-lysine,2-oxoglutarate 5-dioxygenase 2 [Source:HGNC Symbol;Acc:HGNC:9082]
1189	0.000417152	0.931592	0.54	0.541	1	0	UBN2		SLC16A7+ cell	ubinuclein 2 [Source:HGNC Symbol;Acc:HGNC:21931]
1190	4.1938e-05	0.929888	0.722	0.8	0.78315	0	COL8A1	Modsmc	DCLK1+ progenitor cell	collagen type VIII alpha 1 chain [Source:HGNC Symbol;Acc:HGNC:2215]
1192	6.63687e-11	0.927801	0.852	0.936	1.23937e-06	0	ALCAM	Stellate cells	Periosteum-derived progenitor cell	activated leukocyte cell adhesion molecule [Source:HGNC Symbol;Acc:HGNC:400]
1193	6.63687e-11	0.927801	0.852	0.936	1.23937e-06	0	ALCAM		Endometrial stem cell	activated leukocyte cell adhesion molecule [Source:HGNC Symbol;Acc:HGNC:400]
1194	6.63687e-11	0.927801	0.852	0.936	1.23937e-06	0	ALCAM		Oviduct-derived stem cell	activated leukocyte cell adhesion molecule [Source:HGNC Symbol;Acc:HGNC:400]
1195	6.63687e-11	0.927801	0.852	0.936	1.23937e-06	0	ALCAM		Endothelial cell	activated leukocyte cell adhesion molecule [Source:HGNC Symbol;Acc:HGNC:400]
1196	6.63687e-11	0.927801	0.852	0.936	1.23937e-06	0	ALCAM		Cancer stem-like cell	activated leukocyte cell adhesion molecule [Source:HGNC Symbol;Acc:HGNC:400]
1197	6.63687e-11	0.927801	0.852	0.936	1.23937e-06	0	ALCAM		Adipose-derived stromal cell	activated leukocyte cell adhesion molecule [Source:HGNC Symbol;Acc:HGNC:400]
1198	6.63687e-11	0.927801	0.852	0.936	1.23937e-06	0	ALCAM		Mucous acinar cell	activated leukocyte cell adhesion molecule [Source:HGNC Symbol;Acc:HGNC:400]
1199	6.63687e-11	0.927801	0.852	0.936	1.23937e-06	0	ALCAM		Cardiac progenitor cell	activated leukocyte cell adhesion molecule [Source:HGNC Symbol;Acc:HGNC:400]
1200	6.63687e-11	0.927801	0.852	0.936	1.23937e-06	0	ALCAM		Cardiomyocyte	activated leukocyte cell adhesion molecule [Source:HGNC Symbol;Acc:HGNC:400]
1201	6.63687e-11	0.927801	0.852	0.936	1.23937e-06	0	ALCAM		Progenitor cell	activated leukocyte cell adhesion molecule [Source:HGNC Symbol;Acc:HGNC:400]
1202	6.63687e-11	0.927801	0.852	0.936	1.23937e-06	0	ALCAM		Bone marrow stem cell	activated leukocyte cell adhesion molecule [Source:HGNC Symbol;Acc:HGNC:400]
1203	6.63687e-11	0.927801	0.852	0.936	1.23937e-06	0	ALCAM		Limbal epithelial stem cell	activated leukocyte cell adhesion molecule [Source:HGNC Symbol;Acc:HGNC:400]
1204	6.63687e-11	0.927801	0.852	0.936	1.23937e-06	0	ALCAM		Epithelial cell	activated leukocyte cell adhesion molecule [Source:HGNC Symbol;Acc:HGNC:400]
1205	6.63687e-11	0.927801	0.852	0.936	1.23937e-06	0	ALCAM		Dental pulp cell	activated leukocyte cell adhesion molecule [Source:HGNC Symbol;Acc:HGNC:400]
1206	6.63687e-11	0.927801	0.852	0.936	1.23937e-06	0	ALCAM		Mesenchymal cell	activated leukocyte cell adhesion molecule [Source:HGNC Symbol;Acc:HGNC:400]
1207	6.63687e-11	0.927801	0.852	0.936	1.23937e-06	0	ALCAM		Stromal cell	activated leukocyte cell adhesion molecule [Source:HGNC Symbol;Acc:HGNC:400]
1208	6.63687e-11	0.927801	0.852	0.936	1.23937e-06	0	ALCAM		Osteoblast	activated leukocyte cell adhesion molecule [Source:HGNC Symbol;Acc:HGNC:400]
1209	6.63687e-11	0.927801	0.852	0.936	1.23937e-06	0	ALCAM		Pericyte	activated leukocyte cell adhesion molecule [Source:HGNC Symbol;Acc:HGNC:400]
1210	6.63687e-11	0.927801	0.852	0.936	1.23937e-06	0	ALCAM		Astrocyte	activated leukocyte cell adhesion molecule [Source:HGNC Symbol;Acc:HGNC:400]
1211	6.63687e-11	0.927801	0.852	0.936	1.23937e-06	0	ALCAM		Oligodendrocyte progenitor cell	activated leukocyte cell adhesion molecule [Source:HGNC Symbol;Acc:HGNC:400]
1212	6.63687e-11	0.927801	0.852	0.936	1.23937e-06	0	ALCAM		Beta cell	activated leukocyte cell adhesion molecule [Source:HGNC Symbol;Acc:HGNC:400]
1213	6.63687e-11	0.927801	0.852	0.936	1.23937e-06	0	ALCAM		PROM1Low progenitor cell	activated leukocyte cell adhesion molecule [Source:HGNC Symbol;Acc:HGNC:400]
1214	1.90973e-14	0.927551	0.875	0.852	3.56622e-10	0	PHF3			PHD finger protein 3 [Source:HGNC Symbol;Acc:HGNC:8921]
1215	4.38119e-10	0.927014	0.818	0.854	8.18143e-06	0	MARCH6
1216	1.78825e-06	0.924571	0.676	0.701	0.0333937	0	HEATR1			HEAT repeat containing 1 [Source:HGNC Symbol;Acc:HGNC:25517]
1217	2.84661e-10	0.923342	0.795	0.79	5.31577e-06	0	KIF1B		Endothelial cell	kinesin family member 1B [Source:HGNC Symbol;Acc:HGNC:16636]
1218	2.84661e-10	0.923342	0.795	0.79	5.31577e-06	0	KIF1B		SLC16A7+ cell	kinesin family member 1B [Source:HGNC Symbol;Acc:HGNC:16636]
1219	2.64473e-07	0.921615	0.688	0.681	0.00493876	0	KIAA1429
1220	1.26926e-06	0.921297	0.693	0.731	0.0237021	0	GPATCH2L			G-patch domain containing 2 like [Source:HGNC Symbol;Acc:HGNC:20210]
1221	0.00756824	0.921233	0.46	0.444	1	0	MUT			methylmalonyl-CoA mutase [Source:HGNC Symbol;Acc:HGNC:7526]
1222	0.00385105	0.919116	0.426	0.375	1	0	AFAP1	Endothelial cells	Brush cell (Tuft cell)	actin filament associated protein 1 [Source:HGNC Symbol;Acc:HGNC:24017]
1223	0.00385105	0.919116	0.426	0.375	1	0	AFAP1		Neuroendocrine cell	actin filament associated protein 1 [Source:HGNC Symbol;Acc:HGNC:24017]
1224	1.58508e-07	0.917495	0.682	0.635	0.00295998	0	TTC14		SLC16A7+ cell	tetratricopeptide repeat domain 14 [Source:HGNC Symbol;Acc:HGNC:24697]
1225	1.58508e-07	0.917495	0.682	0.635	0.00295998	0	TTC14		B cell	tetratricopeptide repeat domain 14 [Source:HGNC Symbol;Acc:HGNC:24697]
1227	1.21184e-09	0.917462	0.824	0.867	2.26298e-05	0	PHACTR2		Astrocyte	phosphatase and actin regulator 2 [Source:HGNC Symbol;Acc:HGNC:20956]
1228	1.21184e-09	0.917462	0.824	0.867	2.26298e-05	0	PHACTR2		Mucosal-associated invariant T cell	phosphatase and actin regulator 2 [Source:HGNC Symbol;Acc:HGNC:20956]
1229	1.21184e-09	0.917462	0.824	0.867	2.26298e-05	0	PHACTR2		Regulatory T (Treg) cell	phosphatase and actin regulator 2 [Source:HGNC Symbol;Acc:HGNC:20956]
1230	0.000584103	0.916899	0.614	0.647	1	0	ZNHIT6			zinc finger HIT-type containing 6 [Source:HGNC Symbol;Acc:HGNC:26089]
1231	0.00105276	0.916425	0.574	0.61	1	0	ATP2C1			ATPase secretory pathway Ca2+ transporting 1 [Source:HGNC Symbol;Acc:HGNC:13211]
1232	0.00214638	0.912424	0.545	0.593	1	0	NIN			ninein [Source:HGNC Symbol;Acc:HGNC:14906]
1233	7.0858e-06	0.908567	0.67	0.706	0.13232	0	PGRMC2			progesterone receptor membrane component 2 [Source:HGNC Symbol;Acc:HGNC:16089]
1234	0.00674832	0.905575	0.511	0.546	1	0	FER			FER tyrosine kinase [Source:HGNC Symbol;Acc:HGNC:3655]
1235	0.000521333	0.904815	0.574	0.615	1	0	TM9SF4			transmembrane 9 superfamily member 4 [Source:HGNC Symbol;Acc:HGNC:30797]
1236	1.57571e-10	0.904647	0.852	0.81	2.94248e-06	0	ASCC3			activating signal cointegrator 1 complex subunit 3 [Source:HGNC Symbol;Acc:HGNC:18697]
1237	2.5904e-14	0.904233	0.932	0.916	4.83732e-10	0	SLC4A7			solute carrier family 4 member 7 [Source:HGNC Symbol;Acc:HGNC:11033]
1238	1.04574e-08	0.904008	0.795	0.842	0.000195281	0	ATP13A3		Regulatory T (Treg) cell	ATPase 13A3 [Source:HGNC Symbol;Acc:HGNC:24113]
1239	1.04574e-08	0.904008	0.795	0.842	0.000195281	0	ATP13A3		Monocyte	ATPase 13A3 [Source:HGNC Symbol;Acc:HGNC:24113]
1241	3.05564e-11	0.903877	0.966	0.98	5.7061e-07	0	MYH9		Microglial cell	myosin heavy chain 9 [Source:HGNC Symbol;Acc:HGNC:7579]
1242	0.00366882	0.90087	0.517	0.541	1	0	ZBTB41			zinc finger and BTB domain containing 41 [Source:HGNC Symbol;Acc:HGNC:24819]
1243	0.00128797	0.900144	0.557	0.583	1	0	PRR14L			proline rich 14 like [Source:HGNC Symbol;Acc:HGNC:28738]
1244	0.00331116	0.897002	0.534	0.578	1	0	LINC00969
1245	2.31357e-15	0.896332	0.903	0.951	4.32035e-11	0	GLS		Alpha cell	glutaminase [Source:HGNC Symbol;Acc:HGNC:4331]
1246	8.23547e-13	0.896034	1	0.99	1.53789e-08	0	HSPA5	Islet cells	Cancer stem cell	heat shock protein family A (Hsp70) member 5 [Source:HGNC Symbol;Acc:HGNC:5238]
1248	0.00858445	0.893433	0.483	0.489	1	0	ENTPD4		SLC16A7+ cell	ectonucleoside triphosphate diphosphohydrolase 4 [Source:HGNC Symbol;Acc:HGNC:14573]
1249	3.26801e-05	0.888831	0.608	0.607	0.610268	0	SPG11			SPG11 vesicle trafficking associated, spatacsin [Source:HGNC Symbol;Acc:HGNC:11226]
1250	0.00714497	0.888799	0.557	0.563	1	0	SPECC1L			sperm antigen with calponin homology and coiled-coil domains 1 like [Source:HGNC Symbol;Acc:HGNC:29022]
1251	0.000300949	0.888548	0.602	0.612	1	0	SLC26A2	Epithelial cells	Secretory cell	solute carrier family 26 member 2 [Source:HGNC Symbol;Acc:HGNC:10994]
1254	3.18388e-06	0.885249	0.375	0.741	0.0594558	0	RDH10	Epicardial cells		retinol dehydrogenase 10 [Source:HGNC Symbol;Acc:HGNC:19975]
1255	2.90071e-13	0.884893	0.96	0.988	5.41678e-09	0	PDIA4	Plasma cells	Plasmacytoid dendritic cell	protein disulfide isomerase family A member 4 [Source:HGNC Symbol;Acc:HGNC:30167]
1257	5.21396e-10	0.884783	0.898	0.884	9.73656e-06	0	OS9		Exhausted CD8+ T cell	OS9 endoplasmic reticulum lectin [Source:HGNC Symbol;Acc:HGNC:16994]
1258	5.21396e-10	0.884783	0.898	0.884	9.73656e-06	0	OS9		Regulatory T (Treg) cell	OS9 endoplasmic reticulum lectin [Source:HGNC Symbol;Acc:HGNC:16994]
1259	0.00456953	0.88361	0.5	0.499	1	0	SASH1		Astrocyte	SAM and SH3 domain containing 1 [Source:HGNC Symbol;Acc:HGNC:19182]
1260	0.00456953	0.88361	0.5	0.499	1	0	SASH1		Endothelial cell	SAM and SH3 domain containing 1 [Source:HGNC Symbol;Acc:HGNC:19182]
1261	0.00456953	0.88361	0.5	0.499	1	0	SASH1		CD1C-CD141- dendritic cell	SAM and SH3 domain containing 1 [Source:HGNC Symbol;Acc:HGNC:19182]
1264	5.06996e-05	0.883033	0.909	0.988	0.946765	0	CYP1B1	Nsc	FGFR1HighNME5- epithelial cell	cytochrome P450 family 1 subfamily B member 1 [Source:HGNC Symbol;Acc:HGNC:2597]
1265	5.06996e-05	0.883033	0.909	0.988	0.946765	0	CYP1B1		Monocyte	cytochrome P450 family 1 subfamily B member 1 [Source:HGNC Symbol;Acc:HGNC:2597]
1282	6.06098e-10	0.882041	0.801	0.805	1.13183e-05	0	PRKD3			protein kinase D3 [Source:HGNC Symbol;Acc:HGNC:9408]
1283	1.52949e-12	0.880763	0.938	0.958	2.85618e-08	0	SEMA3C	Vip	Ionocyte cell	semaphorin 3C [Source:HGNC Symbol;Acc:HGNC:10725]
1284	1.52949e-12	0.880763	0.938	0.958	2.85618e-08	0	SEMA3C		Multilymphoid progenitor cell	semaphorin 3C [Source:HGNC Symbol;Acc:HGNC:10725]
1292	5.64106e-07	0.879514	0.722	0.778	0.0105341	0	DDX6			DEAD-box helicase 6 [Source:HGNC Symbol;Acc:HGNC:2747]
1293	6.24425e-12	0.87794	0.864	0.956	1.16605e-07	0	PDE4DIP	Neural cells	Interneuron	phosphodiesterase 4D interacting protein [Source:HGNC Symbol;Acc:HGNC:15580]
1294	6.24425e-12	0.87794	0.864	0.956	1.16605e-07	0	PDE4DIP		Alpha cell	phosphodiesterase 4D interacting protein [Source:HGNC Symbol;Acc:HGNC:15580]
1295	6.24425e-12	0.87794	0.864	0.956	1.16605e-07	0	PDE4DIP		CD141+CLEC9A+ dendritic cell	phosphodiesterase 4D interacting protein [Source:HGNC Symbol;Acc:HGNC:15580]
1297	0.00371556	0.87776	0.597	0.659	1	0	GABPB1-AS1			GABPB1 antisense RNA 1 [Source:HGNC Symbol;Acc:HGNC:44157]
1298	3.87309e-09	0.877703	0.739	0.694	7.23262e-05	0	MTRNR2L12	Keratinocytes
1299	0.00011615	0.875456	0.636	0.699	1	0	ZMYM2			zinc finger MYM-type containing 2 [Source:HGNC Symbol;Acc:HGNC:12989]
1300	1.97809e-10	0.874943	0.131	0.417	3.69388e-06	0	MT1G	Stem cells	Liver bud hepatic cell	metallothionein 1G [Source:HGNC Symbol;Acc:HGNC:7399]
1307	4.19707e-05	0.871111	0.665	0.709	0.783761	0	ANO6			anoctamin 6 [Source:HGNC Symbol;Acc:HGNC:25240]
1308	1.22277e-07	0.870941	0.75	0.802	0.00228341	0	MYO5A		Regulatory T (Treg) cell	myosin VA [Source:HGNC Symbol;Acc:HGNC:7602]
1309	1.22277e-07	0.870941	0.75	0.802	0.00228341	0	MYO5A		SLC16A7+ cell	myosin VA [Source:HGNC Symbol;Acc:HGNC:7602]
1310	5.80563e-09	0.869866	0.795	0.807	0.000108414	0	ZFHX4	Neural cells	Neural progenitor cell	zinc finger homeobox 4 [Source:HGNC Symbol;Acc:HGNC:30939]
1311	5.80563e-09	0.869866	0.795	0.807	0.000108414	0	ZFHX4		FGFR1HighNME5- epithelial cell	zinc finger homeobox 4 [Source:HGNC Symbol;Acc:HGNC:30939]
1312	4.22578e-21	0.868134	0.966	0.988	7.89123e-17	0	ASPH	Islet cells	Alpha cell	aspartate beta-hydroxylase [Source:HGNC Symbol;Acc:HGNC:757]
1313	4.22578e-21	0.868134	0.966	0.988	7.89123e-17	0	ASPH		Plasmacytoid dendritic cell	aspartate beta-hydroxylase [Source:HGNC Symbol;Acc:HGNC:757]
1315	0.00270785	0.867952	0.5	0.484	1	0	UBR2			ubiquitin protein ligase E3 component n-recognin 2 [Source:HGNC Symbol;Acc:HGNC:21289]
1316	5.63708e-06	0.866801	0.733	0.793	0.105267	0	REV3L			REV3 like, DNA directed polymerase zeta catalytic subunit [Source:HGNC Symbol;Acc:HGNC:9968]
1317	0.00826842	0.865679	0.801	0.97	1	0	CYR61	Nsc_radial glia	Villous stromal cell	cellular communication network factor 1 [Source:HGNC Symbol;Acc:HGNC:2654]
1323	3.62585e-07	0.862943	0.744	0.798	0.0067709	0	MYO10		Astrocyte	myosin X [Source:HGNC Symbol;Acc:HGNC:7593]
1324	3.62585e-07	0.862943	0.744	0.798	0.0067709	0	MYO10		Lake et al.Science.Ex8	myosin X [Source:HGNC Symbol;Acc:HGNC:7593]
1326	1.43629e-05	0.862121	0.676	0.714	0.268213	0	AVL9			AVL9 cell migration associated [Source:HGNC Symbol;Acc:HGNC:28994]
1327	0.00200784	0.861918	0.477	0.467	1	0	RBM12B			RNA binding motif protein 12B [Source:HGNC Symbol;Acc:HGNC:32310]
1328	1.34914e-15	0.861721	0.977	0.988	2.51939e-11	0	ENAH			ENAH actin regulator [Source:HGNC Symbol;Acc:HGNC:18271]
1329	2.90789e-11	0.859037	0.943	0.983	5.43019e-07	0	NAMPT	Monocytes	Regulatory T (Treg) cell	nicotinamide phosphoribosyltransferase [Source:HGNC Symbol;Acc:HGNC:30092]
1330	2.90789e-11	0.859037	0.943	0.983	5.43019e-07	0	NAMPT		Paneth cell	nicotinamide phosphoribosyltransferase [Source:HGNC Symbol;Acc:HGNC:30092]
1331	2.90789e-11	0.859037	0.943	0.983	5.43019e-07	0	NAMPT		CD1C-CD141- dendritic cell	nicotinamide phosphoribosyltransferase [Source:HGNC Symbol;Acc:HGNC:30092]
1332	2.90789e-11	0.859037	0.943	0.983	5.43019e-07	0	NAMPT		Monocyte	nicotinamide phosphoribosyltransferase [Source:HGNC Symbol;Acc:HGNC:30092]
1335	2.90789e-11	0.859037	0.943	0.983	5.43019e-07	0	NAMPT		Neutrophil	nicotinamide phosphoribosyltransferase [Source:HGNC Symbol;Acc:HGNC:30092]
1345	1.09957e-07	0.858926	0.767	0.827	0.00205334	0	SMARCA2			SWI/SNF related, matrix associated, actin dependent regulator of chromatin, subfamily a, member 2 [Source:HGNC Symbol;Acc:HGNC:11098]
1346	0.00168584	0.858701	0.614	0.686	1	0	LONP2		SLC16A7+ cell	lon peptidase 2, peroxisomal [Source:HGNC Symbol;Acc:HGNC:20598]
1347	0.00370195	0.858143	0.517	0.494	1	0	ATXN7			ataxin 7 [Source:HGNC Symbol;Acc:HGNC:10560]
1348	8.99052e-08	0.857874	0.864	0.926	0.00167889	0	COL5A2	Mesenchymal-like cells	DCLK1+ progenitor cell	collagen type V alpha 2 chain [Source:HGNC Symbol;Acc:HGNC:2210]
1349	8.99052e-08	0.857874	0.864	0.926	0.00167889	0	COL5A2		Lake et al.Science.Ex2	collagen type V alpha 2 chain [Source:HGNC Symbol;Acc:HGNC:2210]
1360	1.52953e-07	0.857185	0.949	0.998	0.00285625	0	SLC38A2	Keratinocytes	Liver bud hepatic cell	solute carrier family 38 member 2 [Source:HGNC Symbol;Acc:HGNC:13448]
1361	1.52953e-07	0.857185	0.949	0.998	0.00285625	0	SLC38A2		Plasmacytoid dendritic cell	solute carrier family 38 member 2 [Source:HGNC Symbol;Acc:HGNC:13448]
1363	0.00294001	0.856407	0.523	0.531	1	0	CTB-89H12.4
1364	0.000408118	0.856074	0.642	0.691	1	0	MAML2		Oligodendrocyte	mastermind like transcriptional coactivator 2 [Source:HGNC Symbol;Acc:HGNC:16259]
1365	0.000408118	0.856074	0.642	0.691	1	0	MAML2		Naive CD8+ T cell	mastermind like transcriptional coactivator 2 [Source:HGNC Symbol;Acc:HGNC:16259]
1366	0.000408118	0.856074	0.642	0.691	1	0	MAML2		Multipotent progenitor cell	mastermind like transcriptional coactivator 2 [Source:HGNC Symbol;Acc:HGNC:16259]
1367	0.000408118	0.856074	0.642	0.691	1	0	MAML2		Multilymphoid progenitor cell	mastermind like transcriptional coactivator 2 [Source:HGNC Symbol;Acc:HGNC:16259]
1369	0.00293915	0.855533	0.523	0.533	1	0	RLF			RLF zinc finger [Source:HGNC Symbol;Acc:HGNC:10025]
1370	0.000158199	0.852888	0.625	0.659	1	0	YIPF4		Morula cell (Blastomere)	Yip1 domain family member 4 [Source:HGNC Symbol;Acc:HGNC:28145]
1373	0.000452056	0.851768	0.625	0.704	1	0	TOR1AIP1		Astrocyte	torsin 1A interacting protein 1 [Source:HGNC Symbol;Acc:HGNC:29456]
1374	1.82314e-15	0.851008	0.898	0.901	3.40454e-11	0	POLR2J3	T cells	Basal cell	RNA polymerase II subunit J3 [Source:HGNC Symbol;Acc:HGNC:33853]
1375	1.82314e-15	0.851008	0.898	0.901	3.40454e-11	0	POLR2J3		Multilymphoid progenitor cell	RNA polymerase II subunit J3 [Source:HGNC Symbol;Acc:HGNC:33853]
1377	0.00247224	0.848625	0.557	0.595	1	0	ZNF532		Multilymphoid progenitor cell	zinc finger protein 532 [Source:HGNC Symbol;Acc:HGNC:30940]
1379	0.00247224	0.848625	0.557	0.595	1	0	ZNF532		B cell	zinc finger protein 532 [Source:HGNC Symbol;Acc:HGNC:30940]
1381	0.0042333	0.848304	0.523	0.553	1	0	SLC39A7		Goblet progenitor cell	solute carrier family 39 member 7 [Source:HGNC Symbol;Acc:HGNC:4927]
1382	0.00911967	0.8469	0.523	0.553	1	0	DOCK1		Endothelial cell	dedicator of cytokinesis 1 [Source:HGNC Symbol;Acc:HGNC:2987]
1383	0.00564856	0.846838	0.562	0.605	1	0	PHLDB1		Oligodendrocyte	pleckstrin homology like domain family B member 1 [Source:HGNC Symbol;Acc:HGNC:23697]
1384	1.30326e-06	0.846384	0.756	0.812	0.0243371	0	PRPF38B			pre-mRNA processing factor 38B [Source:HGNC Symbol;Acc:HGNC:25512]
1385	1.9541e-08	0.845204	0.778	0.84	0.000364909	0	HOOK3			hook microtubule tethering protein 3 [Source:HGNC Symbol;Acc:HGNC:23576]
1386	2.50241e-07	0.841638	0.761	0.802	0.004673	0	PARP4			poly(ADP-ribose) polymerase family member 4 [Source:HGNC Symbol;Acc:HGNC:271]
1387	0.00395551	0.840633	0.517	0.523	1	0	GTF2H2C			general transcription factor IIH subunit 2 [Source:HGNC Symbol;Acc:HGNC:4656]
1388	3.18514e-06	0.840388	0.682	0.706	0.0594793	0	YLPM1			YLP motif containing 1 [Source:HGNC Symbol;Acc:HGNC:17798]
1389	0.000365104	0.839569	0.585	0.625	1	0	NUP153			nucleoporin 153 [Source:HGNC Symbol;Acc:HGNC:8062]
1390	2.11834e-10	0.838523	0.864	0.852	3.95579e-06	0	TMEM87A			transmembrane protein 87A [Source:HGNC Symbol;Acc:HGNC:24522]
1391	3.41858e-05	0.836899	0.642	0.672	0.638385	0	HLTF		SLC16A7+ cell	helicase like transcription factor [Source:HGNC Symbol;Acc:HGNC:11099]
1392	0.000129587	0.834876	0.642	0.669	1	0	IL13RA1		Endothelial cell	interleukin 13 receptor subunit alpha 1 [Source:HGNC Symbol;Acc:HGNC:5974]
1393	0.000129587	0.834876	0.642	0.669	1	0	IL13RA1		Megakaryocyte erythroid cell	interleukin 13 receptor subunit alpha 1 [Source:HGNC Symbol;Acc:HGNC:5974]
1394	0.000129587	0.834876	0.642	0.669	1	0	IL13RA1		T cell	interleukin 13 receptor subunit alpha 1 [Source:HGNC Symbol;Acc:HGNC:5974]
1395	0.000129587	0.834876	0.642	0.669	1	0	IL13RA1		T helper cell	interleukin 13 receptor subunit alpha 1 [Source:HGNC Symbol;Acc:HGNC:5974]
1396	0.000129587	0.834876	0.642	0.669	1	0	IL13RA1		Microglial cell	interleukin 13 receptor subunit alpha 1 [Source:HGNC Symbol;Acc:HGNC:5974]
1397	0.000129587	0.834876	0.642	0.669	1	0	IL13RA1		CD1C+_B dendritic cell	interleukin 13 receptor subunit alpha 1 [Source:HGNC Symbol;Acc:HGNC:5974]
1399	0.000129587	0.834876	0.642	0.669	1	0	IL13RA1		B cell	interleukin 13 receptor subunit alpha 1 [Source:HGNC Symbol;Acc:HGNC:5974]
1400	0.000154497	0.834521	0.682	0.738	1	0	PRRC1			proline rich coiled-coil 1 [Source:HGNC Symbol;Acc:HGNC:28164]
1401	5.44824e-19	0.834429	0.966	0.985	1.0174e-14	0	DYNC1H1			dynein cytoplasmic 1 heavy chain 1 [Source:HGNC Symbol;Acc:HGNC:2961]
1402	3.58508e-07	0.833566	0.858	0.926	0.00669478	0	CYP51A1		Astrocyte	cytochrome P450 family 51 subfamily A member 1 [Source:HGNC Symbol;Acc:HGNC:2649]
1403	3.58508e-07	0.833566	0.858	0.926	0.00669478	0	CYP51A1		Ionocyte cell	cytochrome P450 family 51 subfamily A member 1 [Source:HGNC Symbol;Acc:HGNC:2649]
1404	5.25931e-06	0.833337	0.733	0.793	0.0982123	0	ACAP2		Monocyte	ArfGAP with coiled-coil, ankyrin repeat and PH domains 2 [Source:HGNC Symbol;Acc:HGNC:16469]
1406	0.00716394	0.833159	0.523	0.533	1	0	CCDC6		Multilymphoid progenitor cell	coiled-coil domain containing 6 [Source:HGNC Symbol;Acc:HGNC:18782]
1408	0.00581592	0.833097	0.438	0.407	1	0	UBR3			ubiquitin protein ligase E3 component n-recognin 3 [Source:HGNC Symbol;Acc:HGNC:30467]
1409	0.000772419	0.832773	0.562	0.583	1	0	SLC39A10			solute carrier family 39 member 10 [Source:HGNC Symbol;Acc:HGNC:20861]
1410	6.64712e-08	0.831031	0.801	0.896	0.00124128	0	POR		Monocyte	cytochrome p450 oxidoreductase [Source:HGNC Symbol;Acc:HGNC:9208]
1412	0.00757181	0.829813	0.506	0.526	1	0	EMILIN1	Fibroblasts		elastin microfibril interfacer 1 [Source:HGNC Symbol;Acc:HGNC:19880]
1413	2.4591e-06	0.828496	0.761	0.798	0.0459212	0	TM9SF3			transmembrane 9 superfamily member 3 [Source:HGNC Symbol;Acc:HGNC:21529]
1414	0.000174815	0.828232	0.642	0.694	1	0	OPA1			OPA1 mitochondrial dynamin like GTPase [Source:HGNC Symbol;Acc:HGNC:8140]
1415	3.28079e-05	0.828204	0.659	0.659	0.612654	0	KIAA0947
1416	1.19084e-09	0.826896	0.795	0.83	2.22377e-05	0	STT3B			STT3 oligosaccharyltransferase complex catalytic subunit B [Source:HGNC Symbol;Acc:HGNC:30611]
1417	0.00208405	0.825857	0.591	0.62	1	0	MYO9A			myosin IXA [Source:HGNC Symbol;Acc:HGNC:7608]
1418	0.000348801	0.823498	0.653	0.716	1	0	GFPT1			glutamine--fructose-6-phosphate transaminase 1 [Source:HGNC Symbol;Acc:HGNC:4241]
1419	1.244e-06	0.822659	0.795	0.837	0.0232305	0	FNDC3A			fibronectin type III domain containing 3A [Source:HGNC Symbol;Acc:HGNC:20296]
1420	0.00690643	0.822145	0.562	0.627	1	0	LYST	CD8 T cells	Microglial cell	lysosomal trafficking regulator [Source:HGNC Symbol;Acc:HGNC:1968]
1421	0.00690643	0.822145	0.562	0.627	1	0	LYST		Exhausted CD8+ T cell	lysosomal trafficking regulator [Source:HGNC Symbol;Acc:HGNC:1968]
1422	0.00690643	0.822145	0.562	0.627	1	0	LYST		Regulatory T (Treg) cell	lysosomal trafficking regulator [Source:HGNC Symbol;Acc:HGNC:1968]
1423	0.00690643	0.822145	0.562	0.627	1	0	LYST		Exhausted CD4+ T cell	lysosomal trafficking regulator [Source:HGNC Symbol;Acc:HGNC:1968]
1424	0.00690643	0.822145	0.562	0.627	1	0	LYST		CD1C-CD141- dendritic cell	lysosomal trafficking regulator [Source:HGNC Symbol;Acc:HGNC:1968]
1425	0.00690643	0.822145	0.562	0.627	1	0	LYST		Monocyte	lysosomal trafficking regulator [Source:HGNC Symbol;Acc:HGNC:1968]
1436	5.51534e-06	0.821266	0.733	0.827	0.102994	0	CDK13		Endothelial cell	cyclin dependent kinase 13 [Source:HGNC Symbol;Acc:HGNC:1733]
1438	1.70619e-05	0.82094	0.727	0.793	0.318614	0	MUM1		Cancer cell
1439	0.000420006	0.820354	0.682	0.768	1	0	EMP1	Endo		epithelial membrane protein 1 [Source:HGNC Symbol;Acc:HGNC:3333]
1441	0.000278295	0.82029	0.722	0.827	1	0	TLE4		CD1C-CD141- dendritic cell	TLE family member 4, transcriptional corepressor [Source:HGNC Symbol;Acc:HGNC:11840]
1442	0.000278295	0.82029	0.722	0.827	1	0	TLE4		Lake et al.Science.Ex6	TLE family member 4, transcriptional corepressor [Source:HGNC Symbol;Acc:HGNC:11840]
1461	2.56628e-05	0.817587	0.67	0.719	0.479228	0	SKIL	Lymphocyte cells	Monocyte	SKI like proto-oncogene [Source:HGNC Symbol;Acc:HGNC:10897]
1463	0.00303025	0.814405	0.614	0.699	1	0	SOCS5			suppressor of cytokine signaling 5 [Source:HGNC Symbol;Acc:HGNC:16852]
1464	0.000612612	0.813491	0.591	0.593	1	0	ELMSAN1
1465	6.99639e-05	0.812193	0.619	0.627	1	0	FAM91A1			family with sequence similarity 91 member A1 [Source:HGNC Symbol;Acc:HGNC:26306]
1466	4.0458e-25	0.812188	1	0.993	7.55513e-21	0	CANX			calnexin [Source:HGNC Symbol;Acc:HGNC:1473]
1467	0.00204273	0.811902	0.631	0.694	1	0	7SK.2
1468	1.24926e-09	0.810746	0.807	0.867	2.33286e-05	0	TARDBP			TAR DNA binding protein [Source:HGNC Symbol;Acc:HGNC:11571]
1469	1.02103e-08	0.810404	0.784	0.817	0.000190668	0	USP34		SLC16A7+ cell	ubiquitin specific peptidase 34 [Source:HGNC Symbol;Acc:HGNC:20066]
1470	1.83228e-09	0.809925	0.841	0.854	3.42161e-05	0	ZNF292		Regulatory T (Treg) cell	zinc finger protein 292 [Source:HGNC Symbol;Acc:HGNC:18410]
1471	4.03826e-05	0.808726	0.744	0.82	0.754105	0	HEG1		MKI67+ progenitor cell	heart development protein with EGF like domains 1 [Source:HGNC Symbol;Acc:HGNC:29227]
1472	4.03826e-05	0.808726	0.744	0.82	0.754105	0	HEG1		CD1C-CD141- dendritic cell	heart development protein with EGF like domains 1 [Source:HGNC Symbol;Acc:HGNC:29227]
1474	2.72562e-08	0.80592	0.841	0.872	0.000508982	0	NKTR			natural killer cell triggering receptor [Source:HGNC Symbol;Acc:HGNC:7833]
1475	6.49213e-05	0.805698	0.659	0.664	1	0	ARFGEF1			ADP ribosylation factor guanine nucleotide exchange factor 1 [Source:HGNC Symbol;Acc:HGNC:15772]
1476	0.000314314	0.804904	0.665	0.733	1	0	OSMR		Liver bud hepatic cell	oncostatin M receptor [Source:HGNC Symbol;Acc:HGNC:8507]
1477	0.000314314	0.804904	0.665	0.733	1	0	OSMR		Granulosa cell	oncostatin M receptor [Source:HGNC Symbol;Acc:HGNC:8507]
1479	0.00132456	0.803267	0.597	0.635	1	0	YTHDF3			YTH N6-methyladenosine RNA binding protein F3 [Source:HGNC Symbol;Acc:HGNC:26465]
1480	0.0034034	0.80285	0.75	0.884	1	0	LUM	Mesenchymal-like cells	Stromal cell	lumican [Source:HGNC Symbol;Acc:HGNC:6724]
1481	0.0034034	0.80285	0.75	0.884	1	0	LUM		FGFR1HighNME5- epithelial cell	lumican [Source:HGNC Symbol;Acc:HGNC:6724]
1482	0.0034034	0.80285	0.75	0.884	1	0	LUM		DCLK1+ progenitor cell	lumican [Source:HGNC Symbol;Acc:HGNC:6724]
1519	0.000427859	0.80263	0.659	0.728	1	0	LRP12			LDL receptor related protein 12 [Source:HGNC Symbol;Acc:HGNC:31708]
1520	5.15423e-23	0.801979	0.989	0.985	9.62501e-19	0	GTF2I		Exhausted CD8+ T cell	general transcription factor IIi [Source:HGNC Symbol;Acc:HGNC:4659]
1521	0.00160205	0.80197	0.551	0.58	1	0	KLHL9			kelch like family member 9 [Source:HGNC Symbol;Acc:HGNC:18732]
1522	0.000450729	0.801634	0.67	0.765	1	0	NLN		SLC16A7+ cell	neurolysin [Source:HGNC Symbol;Acc:HGNC:16058]
1523	0.00735473	0.801517	0.597	0.686	1	0	ZCCHC11
1524	0.000427292	0.800978	0.693	0.748	1	0	MEF2A		Microglial cell	myocyte enhancer factor 2A [Source:HGNC Symbol;Acc:HGNC:6993]
1525	0.000427292	0.800978	0.693	0.748	1	0	MEF2A		B cell	myocyte enhancer factor 2A [Source:HGNC Symbol;Acc:HGNC:6993]
1527	5.49744e-17	0.800445	0.943	0.975	1.02659e-12	0	FUS			FUS RNA binding protein [Source:HGNC Symbol;Acc:HGNC:4010]
1528	0.000594342	0.800163	0.602	0.615	1	0	TRPM7		SLC16A7+ cell	transient receptor potential cation channel subfamily M member 7 [Source:HGNC Symbol;Acc:HGNC:17994]
1529	4.08373e-06	0.799913	0.943	0.995	0.0762596	0	THBS1	Iast	Ionocyte cell	thrombospondin 1 [Source:HGNC Symbol;Acc:HGNC:11785]
1530	4.08373e-06	0.799913	0.943	0.995	0.0762596	0	THBS1		Monocyte	thrombospondin 1 [Source:HGNC Symbol;Acc:HGNC:11785]
1547	7.22399e-28	0.797252	1	1	1.34901e-23	0	CALD1	Cardiomyocytes	Smooth muscle cell	caldesmon 1 [Source:HGNC Symbol;Acc:HGNC:1441]
1555	1.47169e-06	0.796772	0.801	0.862	0.0274824	0	SLC25A37	Monocytes	Acinar cell	solute carrier family 25 member 37 [Source:HGNC Symbol;Acc:HGNC:29786]
1556	1.47169e-06	0.796772	0.801	0.862	0.0274824	0	SLC25A37		Paneth cell	solute carrier family 25 member 37 [Source:HGNC Symbol;Acc:HGNC:29786]
1557	1.47169e-06	0.796772	0.801	0.862	0.0274824	0	SLC25A37		Monocyte	solute carrier family 25 member 37 [Source:HGNC Symbol;Acc:HGNC:29786]
1558	1.47169e-06	0.796772	0.801	0.862	0.0274824	0	SLC25A37		Neutrophil	solute carrier family 25 member 37 [Source:HGNC Symbol;Acc:HGNC:29786]
1591	2.1473e-15	0.796459	1	0.963	4.00987e-11	0	MT-ND5			mitochondrially encoded NADH:ubiquinone oxidoreductase core subunit 5 [Source:HGNC Symbol;Acc:HGNC:7461]
1592	5.16705e-05	0.795531	0.653	0.672	0.964895	0	CD2AP	Nephron	Plasmacytoid dendritic cell	CD2 associated protein [Source:HGNC Symbol;Acc:HGNC:14258]
1594	0.00253341	0.795353	0.597	0.635	1	0	ZBTB20		Microglial cell	zinc finger and BTB domain containing 20 [Source:HGNC Symbol;Acc:HGNC:13503]
1595	0.00253341	0.795353	0.597	0.635	1	0	ZBTB20		Granulosa cell	zinc finger and BTB domain containing 20 [Source:HGNC Symbol;Acc:HGNC:13503]
1597	2.7959e-10	0.795161	0.864	0.864	5.22105e-06	0	EIF4A2	Epithelial cells	Oocyte	eukaryotic translation initiation factor 4A2 [Source:HGNC Symbol;Acc:HGNC:3284]
1599	0.0040307	0.794465	0.534	0.528	1	0	SLC38A6			solute carrier family 38 member 6 [Source:HGNC Symbol;Acc:HGNC:19863]
1600	0.00636194	0.794343	0.551	0.61	1	0	HIVEP1		Multilymphoid progenitor cell	HIVEP zinc finger 1 [Source:HGNC Symbol;Acc:HGNC:4920]
1602	5.06611e-07	0.794295	0.733	0.743	0.00946045	0	KIDINS220		Ionocyte cell	kinase D interacting substrate 220 [Source:HGNC Symbol;Acc:HGNC:29508]
1603	0.00132039	0.793362	0.631	0.659	1	0	CHM		Secretory progenitor cell	CHM Rab escort protein [Source:HGNC Symbol;Acc:HGNC:1940]
1604	1.91997e-09	0.793171	0.847	0.904	3.58536e-05	0	NUFIP2			nuclear FMR1 interacting protein 2 [Source:HGNC Symbol;Acc:HGNC:17634]
1605	1.98064e-11	0.792043	0.892	0.931	3.69864e-07	0	TBL1XR1		Exhausted CD8+ T cell	TBL1X/Y related 1 [Source:HGNC Symbol;Acc:HGNC:29529]
1606	0.00208779	0.791122	0.733	0.919	1	0	TNC	Fibroblast	Circulating fetal cell	tenascin C [Source:HGNC Symbol;Acc:HGNC:5318]
1607	0.00208779	0.791122	0.733	0.919	1	0	TNC		Epidermal stem cell	tenascin C [Source:HGNC Symbol;Acc:HGNC:5318]
1608	0.00208779	0.791122	0.733	0.919	1	0	TNC		Radial glial cell	tenascin C [Source:HGNC Symbol;Acc:HGNC:5318]
1609	0.00208779	0.791122	0.733	0.919	1	0	TNC		Astrocyte	tenascin C [Source:HGNC Symbol;Acc:HGNC:5318]
1626	1.56851e-05	0.790965	0.682	0.751	0.292904	0	CDC42BPA			CDC42 binding protein kinase alpha [Source:HGNC Symbol;Acc:HGNC:1737]
1627	1.57581e-13	0.787619	0.92	0.933	2.94267e-09	0	LAMP2	Granulocytes	Macrophage	lysosomal associated membrane protein 2 [Source:HGNC Symbol;Acc:HGNC:6501]
1628	1.57581e-13	0.787619	0.92	0.933	2.94267e-09	0	LAMP2		Microglial cell	lysosomal associated membrane protein 2 [Source:HGNC Symbol;Acc:HGNC:6501]
1629	1.57581e-13	0.787619	0.92	0.933	2.94267e-09	0	LAMP2		Monocyte	lysosomal associated membrane protein 2 [Source:HGNC Symbol;Acc:HGNC:6501]
1639	1.76877e-11	0.787503	0.875	0.899	3.30299e-07	0	ARHGAP5			Rho GTPase activating protein 5 [Source:HGNC Symbol;Acc:HGNC:675]
1640	6.93923e-12	0.787395	0.864	0.923	1.29583e-07	0	VCL		Effector CD8+ memory T (Tem) cell	vinculin [Source:HGNC Symbol;Acc:HGNC:12665]
1641	6.93923e-12	0.787395	0.864	0.923	1.29583e-07	0	VCL		CD4+ cytotoxic T cell	vinculin [Source:HGNC Symbol;Acc:HGNC:12665]
1642	6.93923e-12	0.787395	0.864	0.923	1.29583e-07	0	VCL		Monocyte	vinculin [Source:HGNC Symbol;Acc:HGNC:12665]
1644	8.35187e-05	0.786189	0.705	0.758	1	0	MAP3K4			mitogen-activated protein kinase kinase kinase 4 [Source:HGNC Symbol;Acc:HGNC:6856]
1645	7.65811e-09	0.786178	0.835	0.869	0.000143007	0	SMARCA1		Alpha cell	SWI/SNF related, matrix associated, actin dependent regulator of chromatin, subfamily a, member 1 [Source:HGNC Symbol;Acc:HGNC:11097]
1646	5.34191e-09	0.784677	0.926	0.978	9.97549e-05	0	UACA	Fibroblasts-like cells		uveal autoantigen with coiled-coil domains and ankyrin repeats [Source:HGNC Symbol;Acc:HGNC:15947]
1647	4.45501e-05	0.78437	0.716	0.822	0.831929	0	ZMYND8		Goblet cell	zinc finger MYND-type containing 8 [Source:HGNC Symbol;Acc:HGNC:9397]
1648	0.000100763	0.783841	0.665	0.731	1	0	FAM208B		SLC16A7+ cell
1649	1.94838e-06	0.783772	0.778	0.844	0.0363841	0	SREK1		Alpha cell	splicing regulatory glutamic acid and lysine rich protein 1 [Source:HGNC Symbol;Acc:HGNC:17882]
1650	1.94838e-06	0.783772	0.778	0.844	0.0363841	0	SREK1		SLC16A7+ cell	splicing regulatory glutamic acid and lysine rich protein 1 [Source:HGNC Symbol;Acc:HGNC:17882]
1651	1.72279e-10	0.78005	0.83	0.869	3.21714e-06	0	CEP350			centrosomal protein 350 [Source:HGNC Symbol;Acc:HGNC:24238]
1652	0.00497868	0.779911	0.58	0.62	1	0	XRN1		SLC16A7+ cell	5'-3' exoribonuclease 1 [Source:HGNC Symbol;Acc:HGNC:30654]
1653	0.0032518	0.779193	0.585	0.602	1	0	TRRAP		Plasmacytoid dendritic cell	transformation/transcription domain associated protein [Source:HGNC Symbol;Acc:HGNC:12347]
1655	0.00172105	0.778185	0.636	0.726	1	0	SECISBP2L		Non-classical monocyte	SECIS binding protein 2 like [Source:HGNC Symbol;Acc:HGNC:28997]
1656	0.00172105	0.778185	0.636	0.726	1	0	SECISBP2L		Endothelial cell	SECIS binding protein 2 like [Source:HGNC Symbol;Acc:HGNC:28997]
1657	9.50759e-11	0.777151	0.886	0.916	1.77545e-06	0	N4BP2L2		SLC16A7+ cell	NEDD4 binding protein 2 like 2 [Source:HGNC Symbol;Acc:HGNC:26916]
1658	0.000149486	0.775545	0.699	0.756	1	0	SULF2		Plasmacytoid dendritic cell	sulfatase 2 [Source:HGNC Symbol;Acc:HGNC:20392]
1659	0.000149486	0.775545	0.699	0.756	1	0	SULF2		Monocyte	sulfatase 2 [Source:HGNC Symbol;Acc:HGNC:20392]
1662	0.00237024	0.775253	0.693	0.78	1	0	MFSD1		Microglial cell	major facilitator superfamily domain containing 1 [Source:HGNC Symbol;Acc:HGNC:25874]
1663	0.00237024	0.775253	0.693	0.78	1	0	MFSD1		Paneth cell	major facilitator superfamily domain containing 1 [Source:HGNC Symbol;Acc:HGNC:25874]
1664	0.00237024	0.775253	0.693	0.78	1	0	MFSD1		Monocyte	major facilitator superfamily domain containing 1 [Source:HGNC Symbol;Acc:HGNC:25874]
1666	0.00331317	0.773403	0.807	0.928	1	0	SLC20A1		AXL+SIGLEC6+ dendritic cell	solute carrier family 20 member 1 [Source:HGNC Symbol;Acc:HGNC:10946]
1667	0.00331317	0.773403	0.807	0.928	1	0	SLC20A1		Plasmacytoid dendritic cell	solute carrier family 20 member 1 [Source:HGNC Symbol;Acc:HGNC:10946]
1670	3.60449e-12	0.773134	0.881	0.914	6.73102e-08	0	PXDN	Fibroblasts	Ionocyte cell	peroxidasin [Source:HGNC Symbol;Acc:HGNC:14966]
1672	6.86733e-07	0.772256	0.739	0.746	0.0128241	0	HBS1L			HBS1 like translational GTPase [Source:HGNC Symbol;Acc:HGNC:4834]
1673	2.39191e-07	0.771728	0.756	0.788	0.00446666	0	NF1			neurofibromin 1 [Source:HGNC Symbol;Acc:HGNC:7765]
1674	2.73046e-05	0.770751	0.744	0.807	0.509886	0	PSD3		Ionocyte cell	pleckstrin and Sec7 domain containing 3 [Source:HGNC Symbol;Acc:HGNC:19093]
1675	0.00543673	0.770698	0.551	0.565	1	0	SART3			spliceosome associated factor 3, U4/U6 recycling protein [Source:HGNC Symbol;Acc:HGNC:16860]
1676	6.1523e-23	0.770571	0.989	0.99	1.14888e-18	0	DDX5	Neural cells	SLC16A7+ cell	DEAD-box helicase 5 [Source:HGNC Symbol;Acc:HGNC:2746]
1677	0.00076958	0.77043	0.71	0.793	1	0	SUCO		B cell	SUN domain containing ossification factor [Source:HGNC Symbol;Acc:HGNC:1240]
1679	0.00382879	0.769871	0.665	0.778	1	0	SAMD9L	B cells	Exhausted CD8+ T cell	sterile alpha motif domain containing 9 like [Source:HGNC Symbol;Acc:HGNC:1349]
1680	0.00247679	0.769027	0.636	0.721	1	0	USO1		B cell	USO1 vesicle transport factor [Source:HGNC Symbol;Acc:HGNC:30904]
1682	2.46367e-07	0.767659	0.761	0.827	0.00460067	0	NRIP1		Microglial cell	nuclear receptor interacting protein 1 [Source:HGNC Symbol;Acc:HGNC:8001]
1683	2.46367e-07	0.767659	0.761	0.827	0.00460067	0	NRIP1		Mucosal-associated invariant T cell	nuclear receptor interacting protein 1 [Source:HGNC Symbol;Acc:HGNC:8001]
1684	0.00065639	0.766017	0.614	0.672	1	0	TMEM43		Basal cell	transmembrane protein 43 [Source:HGNC Symbol;Acc:HGNC:28472]
1685	0.0035601	0.766016	0.568	0.63	1	0	E2F3			E2F transcription factor 3 [Source:HGNC Symbol;Acc:HGNC:3115]
1686	5.29444e-16	0.763798	0.898	0.946	9.88683e-12	0	SPTAN1		Exhausted CD8+ T cell	spectrin alpha, non-erythrocytic 1 [Source:HGNC Symbol;Acc:HGNC:11273]
1687	5.29444e-16	0.763798	0.898	0.946	9.88683e-12	0	SPTAN1		SLC16A7+ cell	spectrin alpha, non-erythrocytic 1 [Source:HGNC Symbol;Acc:HGNC:11273]
1688	5.88924e-05	0.76343	0.642	0.672	1	0	ITCH			itchy E3 ubiquitin protein ligase [Source:HGNC Symbol;Acc:HGNC:13890]
1689	0.000241011	0.762875	0.653	0.701	1	0	CTR9			CTR9 homolog, Paf1/RNA polymerase II complex component [Source:HGNC Symbol;Acc:HGNC:16850]
1690	3.34022e-06	0.761862	0.693	0.714	0.0623754	0	RBM33			RNA binding motif protein 33 [Source:HGNC Symbol;Acc:HGNC:27223]
1691	5.1276e-09	0.760432	0.801	0.81	9.57528e-05	0	AHCTF1			AT-hook containing transcription factor 1 [Source:HGNC Symbol;Acc:HGNC:24618]
1692	2.52333e-24	0.760229	1	1	4.71206e-20	0	PPIB	B cells		peptidylprolyl isomerase B [Source:HGNC Symbol;Acc:HGNC:9255]
1693	1.3972e-06	0.760081	0.733	0.748	0.0260912	0	MAGT1		Astrocyte	magnesium transporter 1 [Source:HGNC Symbol;Acc:HGNC:28880]
1694	1.12424e-08	0.75805	0.869	0.914	0.00020994	0	GLG1			golgi glycoprotein 1 [Source:HGNC Symbol;Acc:HGNC:4316]
1695	2.07735e-07	0.757889	0.773	0.802	0.00387924	0	ARHGAP35			Rho GTPase activating protein 35 [Source:HGNC Symbol;Acc:HGNC:4591]
1696	0.000320789	0.755247	0.619	0.681	1	0	CCNL1	Fibroblasts	SLC16A7+ cell	cyclin L1 [Source:HGNC Symbol;Acc:HGNC:20569]
1697	0.000320789	0.755247	0.619	0.681	1	0	CCNL1		Monocyte	cyclin L1 [Source:HGNC Symbol;Acc:HGNC:20569]
1699	9.77546e-06	0.754873	0.733	0.8	0.182547	0	TP53BP1			tumor protein p53 binding protein 1 [Source:HGNC Symbol;Acc:HGNC:11999]
1700	0.000751839	0.753662	0.631	0.689	1	0	UGGT1		SLC16A7+ cell	UDP-glucose glycoprotein glucosyltransferase 1 [Source:HGNC Symbol;Acc:HGNC:15663]
1701	0.000327333	0.751971	0.648	0.711	1	0	RDH11			retinol dehydrogenase 11 [Source:HGNC Symbol;Acc:HGNC:17964]
1702	1.8464e-29	0.748656	0.994	0.995	3.44797e-25	0	HNRNPU			heterogeneous nuclear ribonucleoprotein U [Source:HGNC Symbol;Acc:HGNC:5048]
1703	0.00509503	0.748489	0.585	0.588	1	0	DPY19L1		FOXN4+ cell	dpy-19 like C-mannosyltransferase 1 [Source:HGNC Symbol;Acc:HGNC:22205]
1704	0.00509503	0.748489	0.585	0.588	1	0	DPY19L1		Ciliated epithelial cell	dpy-19 like C-mannosyltransferase 1 [Source:HGNC Symbol;Acc:HGNC:22205]
1705	1.28033e-15	0.748252	0.932	0.97	2.39089e-11	0	CHD4		Endothelial cell	chromodomain helicase DNA binding protein 4 [Source:HGNC Symbol;Acc:HGNC:1919]
1706	0.00292695	0.74747	0.699	0.844	1	0	ALPK2			alpha kinase 2 [Source:HGNC Symbol;Acc:HGNC:20565]
1707	7.89122e-05	0.746903	0.682	0.763	1	0	ANKRD17			ankyrin repeat domain 17 [Source:HGNC Symbol;Acc:HGNC:23575]
1708	1.09316e-05	0.746729	0.693	0.714	0.204137	0	SNX9		Exhausted CD8+ T cell	sorting nexin 9 [Source:HGNC Symbol;Acc:HGNC:14973]
1709	1.09316e-05	0.746729	0.693	0.714	0.204137	0	SNX9		Regulatory T (Treg) cell	sorting nexin 9 [Source:HGNC Symbol;Acc:HGNC:14973]
1710	6.36556e-07	0.746627	0.79	0.889	0.011887	0	P4HA1		Primitive endoderm cell	prolyl 4-hydroxylase subunit alpha 1 [Source:HGNC Symbol;Acc:HGNC:8546]
1711	6.36556e-07	0.746627	0.79	0.889	0.011887	0	P4HA1		Astrocyte	prolyl 4-hydroxylase subunit alpha 1 [Source:HGNC Symbol;Acc:HGNC:8546]
1712	4.67972e-11	0.745686	0.881	0.896	8.7389e-07	0	DCTN4			dynactin subunit 4 [Source:HGNC Symbol;Acc:HGNC:15518]
1713	2.14422e-05	0.745088	0.733	0.8	0.400411	0	CUL3			cullin 3 [Source:HGNC Symbol;Acc:HGNC:2553]
1714	0.00676477	0.745086	0.614	0.723	1	0	SUN1			Sad1 and UNC84 domain containing 1 [Source:HGNC Symbol;Acc:HGNC:18587]
1715	9.03295e-13	0.744416	0.938	0.953	1.68681e-08	0	ASAP1		CD141+CLEC9A+ dendritic cell	ArfGAP with SH3 domain, ankyrin repeat and PH domain 1 [Source:HGNC Symbol;Acc:HGNC:2720]
1717	1.05365e-05	0.742068	0.727	0.802	0.196759	0	UBR5			ubiquitin protein ligase E3 component n-recognin 5 [Source:HGNC Symbol;Acc:HGNC:16806]
1718	2.95143e-05	0.741455	0.71	0.723	0.551151	0	CSNK1G3		B cell	casein kinase 1 gamma 3 [Source:HGNC Symbol;Acc:HGNC:2456]
1720	0.00404116	0.741197	0.545	0.543	1	0	IPO8			importin 8 [Source:HGNC Symbol;Acc:HGNC:9853]
1721	1.12653e-11	0.740163	0.903	0.943	2.10369e-07	0	LPP		SLC16A7+ cell	LIM domain containing preferred translocation partner in lipoma [Source:HGNC Symbol;Acc:HGNC:6679]
1722	0.001886	0.740163	0.614	0.696	1	0	RASA1		Enteroendocrine cell	RAS p21 protein activator 1 [Source:HGNC Symbol;Acc:HGNC:9871]
1723	7.6599e-09	0.740072	0.795	0.812	0.000143041	0	GOLGA3			golgin A3 [Source:HGNC Symbol;Acc:HGNC:4426]
1724	1.58828e-05	0.738333	0.682	0.684	0.296596	0	EP400			E1A binding protein p400 [Source:HGNC Symbol;Acc:HGNC:11958]
1725	6.33775e-05	0.737585	0.659	0.706	1	0	ERC1		SLC16A7+ cell	ELKS/RAB6-interacting/CAST family member 1 [Source:HGNC Symbol;Acc:HGNC:17072]
1726	0.00853478	0.736989	0.534	0.548	1	0	TNKS			tankyrase [Source:HGNC Symbol;Acc:HGNC:11941]
1727	6.97922e-07	0.735392	0.795	0.844	0.013033	0	USP33			ubiquitin specific peptidase 33 [Source:HGNC Symbol;Acc:HGNC:20059]
1728	2.94068e-09	0.735155	0.847	0.899	5.49143e-05	0	FAM115A
1729	9.31307e-06	0.734913	0.75	0.825	0.173912	0	UFL1			UFM1 specific ligase 1 [Source:HGNC Symbol;Acc:HGNC:23039]
1730	5.42047e-05	0.733283	0.795	0.886	1	0	ENG	Stem cells	Endometrial stem cell	endoglin [Source:HGNC Symbol;Acc:HGNC:3349]
1731	5.42047e-05	0.733283	0.795	0.886	1	0	ENG		Oviduct-derived stem cell	endoglin [Source:HGNC Symbol;Acc:HGNC:3349]
1732	5.42047e-05	0.733283	0.795	0.886	1	0	ENG		Limbal mesenchymal cell	endoglin [Source:HGNC Symbol;Acc:HGNC:3349]
1733	5.42047e-05	0.733283	0.795	0.886	1	0	ENG		Adipose multilineage-differentiating stress-enduring cell	endoglin [Source:HGNC Symbol;Acc:HGNC:3349]
1734	5.42047e-05	0.733283	0.795	0.886	1	0	ENG		Amniotic fluid stem cell	endoglin [Source:HGNC Symbol;Acc:HGNC:3349]
1735	5.42047e-05	0.733283	0.795	0.886	1	0	ENG		Bone marrow stem cell	endoglin [Source:HGNC Symbol;Acc:HGNC:3349]
1736	5.42047e-05	0.733283	0.795	0.886	1	0	ENG		Osteoblast	endoglin [Source:HGNC Symbol;Acc:HGNC:3349]
1737	5.42047e-05	0.733283	0.795	0.886	1	0	ENG		Dental pulp cell	endoglin [Source:HGNC Symbol;Acc:HGNC:3349]
1738	5.42047e-05	0.733283	0.795	0.886	1	0	ENG		Mesenchymal progenitor cell	endoglin [Source:HGNC Symbol;Acc:HGNC:3349]
1739	5.42047e-05	0.733283	0.795	0.886	1	0	ENG		Progenitor cell	endoglin [Source:HGNC Symbol;Acc:HGNC:3349]
1740	5.42047e-05	0.733283	0.795	0.886	1	0	ENG		Epithelial cell	endoglin [Source:HGNC Symbol;Acc:HGNC:3349]
1741	5.42047e-05	0.733283	0.795	0.886	1	0	ENG		Mesenchymal cell	endoglin [Source:HGNC Symbol;Acc:HGNC:3349]
1742	5.42047e-05	0.733283	0.795	0.886	1	0	ENG		Endothelial stem cell	endoglin [Source:HGNC Symbol;Acc:HGNC:3349]
1743	5.42047e-05	0.733283	0.795	0.886	1	0	ENG		Mesoderm cell	endoglin [Source:HGNC Symbol;Acc:HGNC:3349]
1744	5.42047e-05	0.733283	0.795	0.886	1	0	ENG		Proerythroblast	endoglin [Source:HGNC Symbol;Acc:HGNC:3349]
1745	5.42047e-05	0.733283	0.795	0.886	1	0	ENG		Adventitial cell	endoglin [Source:HGNC Symbol;Acc:HGNC:3349]
1746	5.42047e-05	0.733283	0.795	0.886	1	0	ENG		MKI67+ progenitor cell	endoglin [Source:HGNC Symbol;Acc:HGNC:3349]
1798	9.71293e-05	0.732663	0.727	0.822	1	0	COLEC12	Macrophages	Endothelial cell	collectin subfamily member 12 [Source:HGNC Symbol;Acc:HGNC:16016]
1799	9.71293e-05	0.732663	0.727	0.822	1	0	COLEC12		FGFR1HighNME5- epithelial cell	collectin subfamily member 12 [Source:HGNC Symbol;Acc:HGNC:16016]
1800	9.71293e-05	0.732663	0.727	0.822	1	0	COLEC12		DCLK1+ progenitor cell	collectin subfamily member 12 [Source:HGNC Symbol;Acc:HGNC:16016]
1801	1.03679e-09	0.731791	0.886	0.938	1.93611e-05	0	ATP2A2	Cardiomyocytes		ATPase sarcoplasmic/endoplasmic reticulum Ca2+ transporting 2 [Source:HGNC Symbol;Acc:HGNC:812]
1802	0.000245374	0.728835	0.648	0.681	1	0	STX12			syntaxin 12 [Source:HGNC Symbol;Acc:HGNC:11430]
1803	2.17073e-10	0.726719	0.898	0.901	4.05362e-06	0	NIPBL			NIPBL cohesin loading factor [Source:HGNC Symbol;Acc:HGNC:28862]
1804	0.000290942	0.726125	0.699	0.748	1	0	ZNF146			zinc finger protein 146 [Source:HGNC Symbol;Acc:HGNC:12931]
1805	0.00440269	0.725895	0.614	0.694	1	0	LEPRE1
1806	1.35297e-05	0.725567	0.744	0.785	0.252654	0	NUCB1			nucleobindin 1 [Source:HGNC Symbol;Acc:HGNC:8043]
1807	1.4072e-14	0.725305	0.955	0.97	2.6278e-10	0	DDX17		SLC16A7+ cell	DEAD-box helicase 17 [Source:HGNC Symbol;Acc:HGNC:2740]
1808	0.000177654	0.724954	0.778	0.909	1	0	SLC7A11		Plasmacytoid dendritic cell	solute carrier family 7 member 11 [Source:HGNC Symbol;Acc:HGNC:11059]
1809	0.000177654	0.724954	0.778	0.909	1	0	SLC7A11		Lake et al.Science.In2	solute carrier family 7 member 11 [Source:HGNC Symbol;Acc:HGNC:11059]
1812	0.00280022	0.724795	0.517	0.526	1	0	GXYLT1			glucoside xylosyltransferase 1 [Source:HGNC Symbol;Acc:HGNC:27482]
1813	1.09486e-05	0.724587	0.744	0.83	0.204454	0	TRIO		FGFR1HighNME5- epithelial cell	trio Rho guanine nucleotide exchange factor [Source:HGNC Symbol;Acc:HGNC:12303]
1814	1.81078e-06	0.722697	0.818	0.872	0.0338146	0	ZC3H11A			zinc finger CCCH-type containing 11A [Source:HGNC Symbol;Acc:HGNC:29093]
1815	2.86885e-05	0.722364	0.727	0.805	0.535729	0	F2R	CD8 T cells	Exhausted CD4+ T cell	coagulation factor II thrombin receptor [Source:HGNC Symbol;Acc:HGNC:3537]
1816	2.86885e-05	0.722364	0.727	0.805	0.535729	0	F2R		MKI67+ progenitor cell	coagulation factor II thrombin receptor [Source:HGNC Symbol;Acc:HGNC:3537]
1817	2.86885e-05	0.722364	0.727	0.805	0.535729	0	F2R		Endothelial cell	coagulation factor II thrombin receptor [Source:HGNC Symbol;Acc:HGNC:3537]
1818	2.86885e-05	0.722364	0.727	0.805	0.535729	0	F2R		Morula cell (Blastomere)	coagulation factor II thrombin receptor [Source:HGNC Symbol;Acc:HGNC:3537]
1827	3.36584e-07	0.721424	0.818	0.854	0.00628536	0	PCYOX1		Plasmacytoid dendritic cell	prenylcysteine oxidase 1 [Source:HGNC Symbol;Acc:HGNC:20588]
1829	2.60511e-10	0.72095	0.909	0.958	4.86479e-06	0	PNISR		Alpha cell	PNN interacting serine and arginine rich protein [Source:HGNC Symbol;Acc:HGNC:21222]
1830	2.60511e-10	0.72095	0.909	0.958	4.86479e-06	0	PNISR		B cell	PNN interacting serine and arginine rich protein [Source:HGNC Symbol;Acc:HGNC:21222]
1832	0.000521808	0.717064	0.847	0.943	1	0	MET	Tumor cells	Hepatocyte	MET proto-oncogene, receptor tyrosine kinase [Source:HGNC Symbol;Acc:HGNC:7029]
1833	0.000521808	0.717064	0.847	0.943	1	0	MET		Liver bud hepatic cell	MET proto-oncogene, receptor tyrosine kinase [Source:HGNC Symbol;Acc:HGNC:7029]
1836	0.000572237	0.716891	0.608	0.654	1	0	CUL2			cullin 2 [Source:HGNC Symbol;Acc:HGNC:2552]
1837	0.00963971	0.716357	0.585	0.642	1	0	TIA1		Lymphoid cell	TIA1 cytotoxic granule associated RNA binding protein [Source:HGNC Symbol;Acc:HGNC:11802]
1838	0.00963971	0.716357	0.585	0.642	1	0	TIA1		SLC16A7+ cell	TIA1 cytotoxic granule associated RNA binding protein [Source:HGNC Symbol;Acc:HGNC:11802]
1839	1.59019e-06	0.716065	0.784	0.8	0.0296952	0	MYH10	Mesenchymal cells	Endothelial cell	myosin heavy chain 10 [Source:HGNC Symbol;Acc:HGNC:7568]
1841	0.00249812	0.715817	0.551	0.585	1	0	HERC1			HECT and RLD domain containing E3 ubiquitin protein ligase family member 1 [Source:HGNC Symbol;Acc:HGNC:4867]
1842	4.55172e-05	0.714693	0.79	0.812	0.849988	0	ABCC3		CD1C-CD141- dendritic cell	ATP binding cassette subfamily C member 3 [Source:HGNC Symbol;Acc:HGNC:54]
1844	0.00265492	0.713693	0.619	0.644	1	0	EPB41L2		Oligodendrocyte progenitor cell	erythrocyte membrane protein band 4.1 like 2 [Source:HGNC Symbol;Acc:HGNC:3379]
1845	0.0046672	0.713205	0.574	0.64	1	0	FUBP3			far upstream element binding protein 3 [Source:HGNC Symbol;Acc:HGNC:4005]
1846	1.28205e-07	0.712415	0.801	0.854	0.0023941	0	ZNF148			zinc finger protein 148 [Source:HGNC Symbol;Acc:HGNC:12933]
1847	0.000104896	0.709892	0.744	0.82	1	0	IMPAD1			3'(2'), 5'-bisphosphate nucleotidase 2 [Source:HGNC Symbol;Acc:HGNC:26019]
1848	1.07306e-06	0.709828	0.773	0.844	0.0200383	0	MCM4	Xcr1-cd1s	Neural progenitor cell	minichromosome maintenance complex component 4 [Source:HGNC Symbol;Acc:HGNC:6947]
1849	1.07306e-06	0.709828	0.773	0.844	0.0200383	0	MCM4		Granulosa cell	minichromosome maintenance complex component 4 [Source:HGNC Symbol;Acc:HGNC:6947]
1850	1.07306e-06	0.709828	0.773	0.844	0.0200383	0	MCM4		Granulocyte-monocyte progenitor	minichromosome maintenance complex component 4 [Source:HGNC Symbol;Acc:HGNC:6947]
1858	8.19305e-05	0.708609	0.864	0.928	1	0	DAB2	Immune cells	Trophectoderm cell	DAB adaptor protein 2 [Source:HGNC Symbol;Acc:HGNC:2662]
1859	8.19305e-05	0.708609	0.864	0.928	1	0	DAB2		Microglial cell	DAB adaptor protein 2 [Source:HGNC Symbol;Acc:HGNC:2662]
1860	8.19305e-05	0.708609	0.864	0.928	1	0	DAB2		Paneth cell	DAB adaptor protein 2 [Source:HGNC Symbol;Acc:HGNC:2662]
1861	8.19305e-05	0.708609	0.864	0.928	1	0	DAB2		Endothelial cell	DAB adaptor protein 2 [Source:HGNC Symbol;Acc:HGNC:2662]
1862	8.19305e-05	0.708609	0.864	0.928	1	0	DAB2		AXL+SIGLEC6+ dendritic cell	DAB adaptor protein 2 [Source:HGNC Symbol;Acc:HGNC:2662]
1863	8.19305e-05	0.708609	0.864	0.928	1	0	DAB2		Plasmacytoid dendritic cell	DAB adaptor protein 2 [Source:HGNC Symbol;Acc:HGNC:2662]
1876	0.000202884	0.707185	0.682	0.758	1	0	RBM23			RNA binding motif protein 23 [Source:HGNC Symbol;Acc:HGNC:20155]
1877	0.00188952	0.70677	0.756	0.869	1	0	ENC1	CD8 T cells	Oligodendrocyte progenitor cell	ectodermal-neural cortex 1 [Source:HGNC Symbol;Acc:HGNC:3345]
1880	0.000239998	0.706693	0.659	0.721	1	0	SMG1		SLC16A7+ cell	SMG1 nonsense mediated mRNA decay associated PI3K related kinase [Source:HGNC Symbol;Acc:HGNC:30045]
1881	8.81094e-11	0.705723	0.938	0.983	1.64536e-06	0	SPOCK1	F.crypt	Astrocyte	SPARC (osteonectin), cwcv and kazal like domains proteoglycan 1 [Source:HGNC Symbol;Acc:HGNC:11251]
1884	0.00923378	0.705684	0.562	0.583	1	0	JMJD1C		Monocyte	jumonji domain containing 1C [Source:HGNC Symbol;Acc:HGNC:12313]
1886	0.00155168	0.70561	0.733	0.847	1	0	CRIM1		Plasmacytoid dendritic cell	cysteine rich transmembrane BMP regulator 1 [Source:HGNC Symbol;Acc:HGNC:2359]
1887	0.00155168	0.70561	0.733	0.847	1	0	CRIM1		Lake et al.Science.In3	cysteine rich transmembrane BMP regulator 1 [Source:HGNC Symbol;Acc:HGNC:2359]
1890	8.08168e-05	0.703691	0.636	0.677	1	0	KIF13A			kinesin family member 13A [Source:HGNC Symbol;Acc:HGNC:14566]
1891	2.34635e-06	0.703664	0.795	0.849	0.0438158	0	SETX			senataxin [Source:HGNC Symbol;Acc:HGNC:445]
1892	0.000165172	0.703198	0.722	0.822	1	0	POLK		Endothelial cell	DNA polymerase kappa [Source:HGNC Symbol;Acc:HGNC:9183]
1894	1.29323e-06	0.701173	0.778	0.825	0.0241499	0	RNF213		Microglial cell	ring finger protein 213 [Source:HGNC Symbol;Acc:HGNC:14539]
1895	1.29323e-06	0.701173	0.778	0.825	0.0241499	0	RNF213		Lymphoid-primed multipotent progenitor cell	ring finger protein 213 [Source:HGNC Symbol;Acc:HGNC:14539]
1897	2.26154e-11	0.700423	0.949	0.973	4.22321e-07	0	COPB2			COPI coat complex subunit beta 2 [Source:HGNC Symbol;Acc:HGNC:2232]
1898	1.09941e-13	0.69938	0.938	0.98	2.05305e-09	0	MYOF		Trophectoderm cell	myoferlin [Source:HGNC Symbol;Acc:HGNC:3656]
1899	1.09941e-13	0.69938	0.938	0.98	2.05305e-09	0	MYOF		CD1C-CD141- dendritic cell	myoferlin [Source:HGNC Symbol;Acc:HGNC:3656]
1901	1.27428e-05	0.698916	0.727	0.773	0.23796	0	CHMP4B		Monocyte	charged multivesicular body protein 4B [Source:HGNC Symbol;Acc:HGNC:16171]
1903	1.32912e-09	0.698859	0.847	0.877	2.482e-05	0	PBRM1			polybromo 1 [Source:HGNC Symbol;Acc:HGNC:30064]
1904	0.00468124	0.697564	0.625	0.677	1	0	KDELC2	Multiciliated cells	FOXN4+ cell	protein O-glucosyltransferase 3 [Source:HGNC Symbol;Acc:HGNC:28496]
1905	1.60961e-06	0.695126	0.767	0.837	0.0300578	0	BIRC6		SLC16A7+ cell	baculoviral IAP repeat containing 6 [Source:HGNC Symbol;Acc:HGNC:13516]
1906	4.1774e-07	0.694699	0.852	0.886	0.00780088	0	PAM	Beta cells	Exhausted CD8+ T cell	peptidylglycine alpha-amidating monooxygenase [Source:HGNC Symbol;Acc:HGNC:8596]
1908	4.40829e-05	0.693787	0.716	0.723	0.823203	0	DIS3			DIS3 homolog, exosome endoribonuclease and 3'-5' exoribonuclease [Source:HGNC Symbol;Acc:HGNC:20604]
1909	0.00160859	0.693442	0.676	0.758	1	0	KIAA1033
1910	0.00136286	0.693386	0.705	0.783	1	0	FAM210B	Red cells	Ionocyte cell	family with sequence similarity 210 member B [Source:HGNC Symbol;Acc:HGNC:16102]
1911	0.00136286	0.693386	0.705	0.783	1	0	FAM210B		Lymphoid-primed multipotent progenitor cell	family with sequence similarity 210 member B [Source:HGNC Symbol;Acc:HGNC:16102]
1916	0.000872931	0.693318	0.602	0.654	1	0	OXSR1		Monocyte	oxidative stress responsive kinase 1 [Source:HGNC Symbol;Acc:HGNC:8508]
1918	1.05508e-07	0.691873	0.83	0.881	0.00197026	0	CEP170			centrosomal protein 170 [Source:HGNC Symbol;Acc:HGNC:28920]
1919	0.00121236	0.691263	0.92	0.978	1	0	BGN	Mesenchymal-like cells	Osteocyte	biglycan [Source:HGNC Symbol;Acc:HGNC:1044]
1920	0.00121236	0.691263	0.92	0.978	1	0	BGN		MKI67+ progenitor cell	biglycan [Source:HGNC Symbol;Acc:HGNC:1044]
1929	5.53274e-10	0.690738	0.909	0.943	1.03318e-05	0	PPFIBP1	Endothelial cells	Plasmacytoid dendritic cell	PPFIA binding protein 1 [Source:HGNC Symbol;Acc:HGNC:9249]
1933	1.89163e-06	0.690646	0.858	0.951	0.0353243	0	FSTL1	Fibroblasts	Endothelial cell	follistatin like 1 [Source:HGNC Symbol;Acc:HGNC:3972]
1935	0.000646688	0.688259	0.79	0.884	1	0	WLS	Nsc_radial glia	Ionocyte cell	Wnt ligand secretion mediator [Source:HGNC Symbol;Acc:HGNC:30238]
1936	0.00017783	0.687929	0.744	0.837	1	0	TIPARP			TCDD inducible poly(ADP-ribose) polymerase [Source:HGNC Symbol;Acc:HGNC:23696]
1937	0.0080035	0.686453	0.568	0.602	1	0	KPNA1			karyopherin subunit alpha 1 [Source:HGNC Symbol;Acc:HGNC:6394]
1938	0.000716783	0.685967	0.733	0.849	1	0	DLG1		Endothelial cell	discs large MAGUK scaffold protein 1 [Source:HGNC Symbol;Acc:HGNC:2900]
1939	2.6443e-06	0.685851	0.733	0.758	0.0493796	0	SENP6			SUMO specific peptidase 6 [Source:HGNC Symbol;Acc:HGNC:20944]
1940	0.000293016	0.684906	0.585	0.583	1	0	ZNF217		Granulosa cell	zinc finger protein 217 [Source:HGNC Symbol;Acc:HGNC:13009]
1942	0.000950534	0.68398	0.614	0.696	1	0	RBM6		SLC16A7+ cell	RNA binding motif protein 6 [Source:HGNC Symbol;Acc:HGNC:9903]
1943	0.0002993	0.683619	0.659	0.699	1	0	GTF3C1			general transcription factor IIIC subunit 1 [Source:HGNC Symbol;Acc:HGNC:4664]
1944	2.41835e-05	0.682647	0.773	0.874	0.451602	0	FKBP14		SLC16A7+ cell	FKBP prolyl isomerase 14 [Source:HGNC Symbol;Acc:HGNC:18625]
1945	2.41835e-05	0.682647	0.773	0.874	0.451602	0	FKBP14		Parietal progenitor cell	FKBP prolyl isomerase 14 [Source:HGNC Symbol;Acc:HGNC:18625]
1946	0.00027781	0.6821	0.722	0.815	1	0	PICALM		Monocyte	phosphatidylinositol binding clathrin assembly protein [Source:HGNC Symbol;Acc:HGNC:15514]
1948	1.19147e-10	0.681892	0.909	0.953	2.22496e-06	0	PLS3	Subplate	Neuron	plastin 3 [Source:HGNC Symbol;Acc:HGNC:9091]
1949	1.19147e-10	0.681892	0.909	0.953	2.22496e-06	0	PLS3		Interneuron	plastin 3 [Source:HGNC Symbol;Acc:HGNC:9091]
1952	0.000387408	0.68137	0.682	0.763	1	0	CASP8AP2	Cell cycling cells		caspase 8 associated protein 2 [Source:HGNC Symbol;Acc:HGNC:1510]
1953	6.04695e-07	0.681127	0.807	0.899	0.0112921	0	PRRC2B			proline rich coiled-coil 2B [Source:HGNC Symbol;Acc:HGNC:28121]
1954	0.00271628	0.680511	0.574	0.615	1	0	SP3			Sp3 transcription factor [Source:HGNC Symbol;Acc:HGNC:11208]
1955	0.00152679	0.680126	0.676	0.748	1	0	BMPR2	Endothelial cells	Mesenchymal stem cell	bone morphogenetic protein receptor type 2 [Source:HGNC Symbol;Acc:HGNC:1078]
1956	0.00152679	0.680126	0.676	0.748	1	0	BMPR2		SLC16A7+ cell	bone morphogenetic protein receptor type 2 [Source:HGNC Symbol;Acc:HGNC:1078]
1957	1.83733e-05	0.679773	0.705	0.76	0.343103	0	FAM208A
1958	0.00256529	0.679376	0.506	0.484	1	0	ASXL2		Regulatory T (Treg) cell	ASXL transcriptional regulator 2 [Source:HGNC Symbol;Acc:HGNC:23805]
1959	6.10932e-07	0.679062	0.92	0.941	0.0114085	0	TMX3			thioredoxin related transmembrane protein 3 [Source:HGNC Symbol;Acc:HGNC:24718]
1960	0.000523089	0.678536	0.688	0.756	1	0	IGF2BP3			insulin like growth factor 2 mRNA binding protein 3 [Source:HGNC Symbol;Acc:HGNC:28868]
1961	9.21631e-05	0.678511	0.739	0.817	1	0	LBR		Monocyte	lamin B receptor [Source:HGNC Symbol;Acc:HGNC:6518]
1963	2.65551e-05	0.678425	0.778	0.889	0.49589	0	SAMD9			sterile alpha motif domain containing 9 [Source:HGNC Symbol;Acc:HGNC:1348]
1964	1.05773e-08	0.677797	0.972	0.98	0.00019752	0	DPYSL2		Regulatory T (Treg) cell	dihydropyrimidinase like 2 [Source:HGNC Symbol;Acc:HGNC:3014]
1965	1.05773e-08	0.677797	0.972	0.98	0.00019752	0	DPYSL2		Endothelial cell	dihydropyrimidinase like 2 [Source:HGNC Symbol;Acc:HGNC:3014]
1966	1.05773e-08	0.677797	0.972	0.98	0.00019752	0	DPYSL2		AXL+SIGLEC6+ dendritic cell	dihydropyrimidinase like 2 [Source:HGNC Symbol;Acc:HGNC:3014]
1969	5.09848e-06	0.677435	0.744	0.862	0.095209	0	PDS5B			PDS5 cohesin associated factor B [Source:HGNC Symbol;Acc:HGNC:20418]
1970	1.51845e-05	0.676498	0.773	0.854	0.283555	0	CUX1	Corticotropes	Monocyte	cut like homeobox 1 [Source:HGNC Symbol;Acc:HGNC:2557]
1972	0.000333453	0.676142	0.705	0.793	1	0	TAB2			TGF-beta activated kinase 1 (MAP3K7) binding protein 2 [Source:HGNC Symbol;Acc:HGNC:17075]
1973	0.00815573	0.674797	0.761	0.896	1	0	SIPA1L2		Microglial cell	signal induced proliferation associated 1 like 2 [Source:HGNC Symbol;Acc:HGNC:23800]
1974	0.00175786	0.674582	0.608	0.617	1	0	MPP5
1975	0.00808625	0.67423	0.631	0.721	1	0	APPL2		Microglial cell	adaptor protein, phosphotyrosine interacting with PH domain and leucine zipper 2 [Source:HGNC Symbol;Acc:HGNC:18242]
1976	0.000299984	0.673836	0.727	0.802	1	0	MBTPS1		Secretory progenitor cell	membrane bound transcription factor peptidase, site 1 [Source:HGNC Symbol;Acc:HGNC:15456]
1977	1.14368e-16	0.672965	0.955	0.985	2.13571e-12	0	CLTC		Exhausted CD4+ T cell	clathrin heavy chain [Source:HGNC Symbol;Acc:HGNC:2092]
1978	0.000102076	0.671837	0.801	0.899	1	0	KDM5A			lysine demethylase 5A [Source:HGNC Symbol;Acc:HGNC:9886]
1979	8.85513e-09	0.670601	0.852	0.881	0.000165361	0	HSD17B4			hydroxysteroid 17-beta dehydrogenase 4 [Source:HGNC Symbol;Acc:HGNC:5213]
1980	0.00114203	0.669051	0.614	0.659	1	0	MYO9B		Multilymphoid progenitor cell	myosin IXB [Source:HGNC Symbol;Acc:HGNC:7609]
1982	1.04981e-05	0.667748	0.71	0.788	0.196041	0	MARCH7
1983	2.99185e-07	0.667564	0.841	0.879	0.00558698	0	PJA2			praja ring finger ubiquitin ligase 2 [Source:HGNC Symbol;Acc:HGNC:17481]
1984	2.50392e-08	0.666542	0.994	0.995	0.000467582	0	COL1A2	Mesenchymal-like cells	Circulating fetal cell	collagen type I alpha 2 chain [Source:HGNC Symbol;Acc:HGNC:2198]
1985	2.50392e-08	0.666542	0.994	0.995	0.000467582	0	COL1A2		Mesenchymal cell	collagen type I alpha 2 chain [Source:HGNC Symbol;Acc:HGNC:2198]
1986	2.50392e-08	0.666542	0.994	0.995	0.000467582	0	COL1A2		DCLK1+ progenitor cell	collagen type I alpha 2 chain [Source:HGNC Symbol;Acc:HGNC:2198]
1987	2.50392e-08	0.666542	0.994	0.995	0.000467582	0	COL1A2		Granulosa cell	collagen type I alpha 2 chain [Source:HGNC Symbol;Acc:HGNC:2198]
2069	2.55081e-07	0.666155	0.784	0.835	0.00476338	0	NPEPPS			aminopeptidase puromycin sensitive [Source:HGNC Symbol;Acc:HGNC:7900]
2070	0.00205613	0.665254	0.705	0.805	1	0	PHTF2		Exhausted CD8+ T cell	putative homeodomain transcription factor 2 [Source:HGNC Symbol;Acc:HGNC:13411]
2071	0.00205613	0.665254	0.705	0.805	1	0	PHTF2		Regulatory T (Treg) cell	putative homeodomain transcription factor 2 [Source:HGNC Symbol;Acc:HGNC:13411]
2072	0.00205613	0.665254	0.705	0.805	1	0	PHTF2		Exhausted CD4+ T cell	putative homeodomain transcription factor 2 [Source:HGNC Symbol;Acc:HGNC:13411]
2073	0.00205613	0.665254	0.705	0.805	1	0	PHTF2		FGFR1LowNME5- epithelial cell	putative homeodomain transcription factor 2 [Source:HGNC Symbol;Acc:HGNC:13411]
2074	0.00205613	0.665254	0.705	0.805	1	0	PHTF2		CD1C-CD141- dendritic cell	putative homeodomain transcription factor 2 [Source:HGNC Symbol;Acc:HGNC:13411]
2076	6.31498e-06	0.664966	0.812	0.881	0.117926	0	TMF1			TATA element modulatory factor 1 [Source:HGNC Symbol;Acc:HGNC:11870]
2077	7.96874e-05	0.663095	0.716	0.79	1	0	VPS41			VPS41 subunit of HOPS complex [Source:HGNC Symbol;Acc:HGNC:12713]
2078	0.00101417	0.662133	0.653	0.652	1	0	ATF6			activating transcription factor 6 [Source:HGNC Symbol;Acc:HGNC:791]
2079	2.01061e-09	0.661742	0.886	0.943	3.75461e-05	0	USP9X			ubiquitin specific peptidase 9 X-linked [Source:HGNC Symbol;Acc:HGNC:12632]
2080	2.51243e-09	0.66062	0.903	0.968	4.69172e-05	0	FAM3C		Exhausted CD8+ T cell	FAM3 metabolism regulating signaling molecule C [Source:HGNC Symbol;Acc:HGNC:18664]
2081	2.51243e-09	0.66062	0.903	0.968	4.69172e-05	0	FAM3C		B cell	FAM3 metabolism regulating signaling molecule C [Source:HGNC Symbol;Acc:HGNC:18664]
2083	0.00368016	0.659372	0.665	0.753	1	0	FUT8		Exhausted CD8+ T cell	fucosyltransferase 8 [Source:HGNC Symbol;Acc:HGNC:4019]
2084	0.00368016	0.659372	0.665	0.753	1	0	FUT8		Exhausted CD4+ T cell	fucosyltransferase 8 [Source:HGNC Symbol;Acc:HGNC:4019]
2085	0.00368016	0.659372	0.665	0.753	1	0	FUT8		B cell	fucosyltransferase 8 [Source:HGNC Symbol;Acc:HGNC:4019]
2087	9.10675e-12	0.659013	1	1	1.70059e-07	0	DCBLD2	Astrocytes	Endothelial cell	discoidin, CUB and LCCL domain containing 2 [Source:HGNC Symbol;Acc:HGNC:24627]
2088	8.84118e-10	0.656631	0.898	0.946	1.651e-05	0	ANKLE2		Monocyte	ankyrin repeat and LEM domain containing 2 [Source:HGNC Symbol;Acc:HGNC:29101]
2090	3.12771e-06	0.656312	0.778	0.849	0.0584068	0	ARHGEF12		Regulatory T (Treg) cell	Rho guanine nucleotide exchange factor 12 [Source:HGNC Symbol;Acc:HGNC:14193]
2091	4.81352e-08	0.655901	0.824	0.872	0.000898876	0	NCKAP1			NCK associated protein 1 [Source:HGNC Symbol;Acc:HGNC:7666]
2092	1.96921e-05	0.654703	0.761	0.825	0.36773	0	PHIP		SLC16A7+ cell	pleckstrin homology domain interacting protein [Source:HGNC Symbol;Acc:HGNC:15673]
2093	8.89943e-09	0.654596	0.898	0.933	0.000166188	0	EEA1			early endosome antigen 1 [Source:HGNC Symbol;Acc:HGNC:3185]
2094	0.00122057	0.654543	0.767	0.812	1	0	IBTK		Morula cell (Blastomere)	inhibitor of Bruton tyrosine kinase [Source:HGNC Symbol;Acc:HGNC:17853]
2096	2.11065e-06	0.65452	0.841	0.891	0.0394143	0	USP8		B cell	ubiquitin specific peptidase 8 [Source:HGNC Symbol;Acc:HGNC:12631]
2098	0.00802954	0.654155	0.665	0.741	1	0	MGEA5
2099	6.97483e-07	0.653939	0.818	0.914	0.0130248	0	SYNJ2			synaptojanin 2 [Source:HGNC Symbol;Acc:HGNC:11504]
2100	2.95002e-10	0.653742	0.869	0.938	5.50886e-06	0	MKLN1			muskelin 1 [Source:HGNC Symbol;Acc:HGNC:7109]
2101	4.56681e-05	0.653633	0.886	0.933	0.852805	0	UTRN		SLC16A7+ cell	utrophin [Source:HGNC Symbol;Acc:HGNC:12635]
2102	0.00164782	0.653498	0.852	0.953	1	0	STAT1	Promyelocytes	M1 macrophage	signal transducer and activator of transcription 1 [Source:HGNC Symbol;Acc:HGNC:11362]
2105	0.00036453	0.652631	0.705	0.82	1	0	GART			phosphoribosylglycinamide formyltransferase, phosphoribosylglycinamide synthetase, phosphoribosylaminoimidazole synthetase [Source:HGNC Symbol;Acc:HGNC:4163]
2106	0.00400765	0.652131	0.631	0.719	1	0	FNIP1			folliculin interacting protein 1 [Source:HGNC Symbol;Acc:HGNC:29418]
2107	0.0069782	0.652006	0.562	0.6	1	0	RLIM			ring finger protein, LIM domain interacting [Source:HGNC Symbol;Acc:HGNC:13429]
2108	5.32237e-05	0.651843	0.858	0.956	0.9939	0	COL5A1	Neural cells	Stromal cell	collagen type V alpha 1 chain [Source:HGNC Symbol;Acc:HGNC:2209]
2109	5.32237e-05	0.651843	0.858	0.956	0.9939	0	COL5A1		DCLK1+ progenitor cell	collagen type V alpha 1 chain [Source:HGNC Symbol;Acc:HGNC:2209]
2112	0.00267188	0.651807	0.602	0.64	1	0	HNRNPL			heterogeneous nuclear ribonucleoprotein L [Source:HGNC Symbol;Acc:HGNC:5045]
2113	0.000256684	0.65172	0.676	0.716	1	0	BTBD7		SLC16A7+ cell	BTB domain containing 7 [Source:HGNC Symbol;Acc:HGNC:18269]
2114	0.000687792	0.65101	0.733	0.815	1	0	ZC3H7A		Regulatory T (Treg) cell	zinc finger CCCH-type containing 7A [Source:HGNC Symbol;Acc:HGNC:30959]
2115	0.000687792	0.65101	0.733	0.815	1	0	ZC3H7A		Oocyte	zinc finger CCCH-type containing 7A [Source:HGNC Symbol;Acc:HGNC:30959]
2117	9.11338e-06	0.650167	0.767	0.795	0.170183	0	ADAM9	Endothelial cells	Microglial cell	ADAM metallopeptidase domain 9 [Source:HGNC Symbol;Acc:HGNC:216]
2118	3.86269e-05	0.649492	0.733	0.805	0.721318	0	TAF15			TATA-box binding protein associated factor 15 [Source:HGNC Symbol;Acc:HGNC:11547]
2119	0.000113791	0.649486	0.79	0.842	1	0	ZNF281			zinc finger protein 281 [Source:HGNC Symbol;Acc:HGNC:13075]
2120	7.84564e-13	0.648798	0.96	0.963	1.46509e-08	0	SSR1		Monocyte	signal sequence receptor subunit 1 [Source:HGNC Symbol;Acc:HGNC:11323]
2122	0.000472035	0.647908	0.693	0.741	1	0	FOXN3		Multilymphoid progenitor cell	forkhead box N3 [Source:HGNC Symbol;Acc:HGNC:1928]
2124	9.48074e-06	0.647615	0.812	0.869	0.177043	0	CDK6	T cells		cyclin dependent kinase 6 [Source:HGNC Symbol;Acc:HGNC:1777]
2129	0.000194235	0.645633	0.727	0.778	1	0	ZC3HAV1			zinc finger CCCH-type containing, antiviral 1 [Source:HGNC Symbol;Acc:HGNC:23721]
2130	9.03767e-11	0.645396	0.915	0.946	1.6877e-06	0	ACSL4		Exhausted CD8+ T cell	acyl-CoA synthetase long chain family member 4 [Source:HGNC Symbol;Acc:HGNC:3571]
2131	9.03767e-11	0.645396	0.915	0.946	1.6877e-06	0	ACSL4		Regulatory T (Treg) cell	acyl-CoA synthetase long chain family member 4 [Source:HGNC Symbol;Acc:HGNC:3571]
2132	9.03767e-11	0.645396	0.915	0.946	1.6877e-06	0	ACSL4		Brush cell (Tuft cell)	acyl-CoA synthetase long chain family member 4 [Source:HGNC Symbol;Acc:HGNC:3571]
2133	9.03767e-11	0.645396	0.915	0.946	1.6877e-06	0	ACSL4		Neuroendocrine cell	acyl-CoA synthetase long chain family member 4 [Source:HGNC Symbol;Acc:HGNC:3571]
2134	9.03767e-11	0.645396	0.915	0.946	1.6877e-06	0	ACSL4		Mast cell	acyl-CoA synthetase long chain family member 4 [Source:HGNC Symbol;Acc:HGNC:3571]
2136	1.06794e-11	0.645379	0.926	0.946	1.99427e-07	0	DDX3X	The non-proliferative nature of npictbs	Monocyte	DEAD-box helicase 3 X-linked [Source:HGNC Symbol;Acc:HGNC:2745]
2137	1.06794e-11	0.645379	0.926	0.946	1.99427e-07	0	DDX3X		B cell	DEAD-box helicase 3 X-linked [Source:HGNC Symbol;Acc:HGNC:2745]
2140	0.000286208	0.644981	0.676	0.743	1	0	API5			apoptosis inhibitor 5 [Source:HGNC Symbol;Acc:HGNC:594]
2141	5.68559e-06	0.643146	0.795	0.849	0.106173	0	SPEN			spen family transcriptional repressor [Source:HGNC Symbol;Acc:HGNC:17575]
2142	0.00110686	0.643125	0.693	0.83	1	0	ZFYVE16		SLC16A7+ cell	zinc finger FYVE-type containing 16 [Source:HGNC Symbol;Acc:HGNC:20756]
2143	6.52897e-05	0.642684	0.733	0.805	1	0	HERC2			HECT and RLD domain containing E3 ubiquitin protein ligase 2 [Source:HGNC Symbol;Acc:HGNC:4868]
2144	3.88693e-06	0.642667	0.801	0.857	0.0725845	0	ABHD2			abhydrolase domain containing 2, acylglycerol lipase [Source:HGNC Symbol;Acc:HGNC:18717]
2145	0.00665823	0.641359	0.653	0.721	1	0	SEC24D			SEC24 homolog D, COPII coat complex component [Source:HGNC Symbol;Acc:HGNC:10706]
2146	5.91085e-10	0.641184	0.875	0.928	1.10379e-05	0	DHX9		8-cell stage cell (Blastomere)	DExH-box helicase 9 [Source:HGNC Symbol;Acc:HGNC:2750]
2148	1.37337e-21	0.63927	1	0.998	2.56462e-17	0	CALU			calumenin [Source:HGNC Symbol;Acc:HGNC:1458]
2149	0.000184132	0.638861	0.784	0.896	1	0	DDR2			discoidin domain receptor tyrosine kinase 2 [Source:HGNC Symbol;Acc:HGNC:2731]
2150	3.16514e-06	0.638088	0.818	0.869	0.0591059	0	CHD9			chromodomain helicase DNA binding protein 9 [Source:HGNC Symbol;Acc:HGNC:25701]
2151	5.91944e-05	0.637289	0.722	0.785	1	0	TAOK1			TAO kinase 1 [Source:HGNC Symbol;Acc:HGNC:29259]
2152	0.00518632	0.637115	0.602	0.669	1	0	EXOC4			exocyst complex component 4 [Source:HGNC Symbol;Acc:HGNC:30389]
2153	0.00242171	0.634576	0.688	0.793	1	0	ADNP			activity dependent neuroprotector homeobox [Source:HGNC Symbol;Acc:HGNC:15766]
2154	0.00892143	0.634052	0.574	0.625	1	0	UHRF1BP1L		Ionocyte cell
2155	2.94005e-05	0.633942	0.727	0.743	0.549025	0	TBC1D5			TBC1 domain family member 5 [Source:HGNC Symbol;Acc:HGNC:19166]
2156	4.56479e-07	0.633917	0.898	0.978	0.00852429	0	MAP4K4		Multilymphoid progenitor cell	mitogen-activated protein kinase kinase kinase kinase 4 [Source:HGNC Symbol;Acc:HGNC:6866]
2157	4.56479e-07	0.633917	0.898	0.978	0.00852429	0	MAP4K4		Plasmacytoid dendritic cell	mitogen-activated protein kinase kinase kinase kinase 4 [Source:HGNC Symbol;Acc:HGNC:6866]
2160	0.00175317	0.633712	0.608	0.647	1	0	UBA6			ubiquitin like modifier activating enzyme 6 [Source:HGNC Symbol;Acc:HGNC:25581]
2161	3.34213e-12	0.633297	0.966	0.98	6.24109e-08	0	UBE2H			ubiquitin conjugating enzyme E2 H [Source:HGNC Symbol;Acc:HGNC:12484]
2162	6.3572e-11	0.632648	0.915	0.941	1.18714e-06	0	TXNDC5	B cells	Plasmacytoid dendritic cell	thioredoxin domain containing 5 [Source:HGNC Symbol;Acc:HGNC:21073]
2163	6.3572e-11	0.632648	0.915	0.941	1.18714e-06	0	TXNDC5		B cell	thioredoxin domain containing 5 [Source:HGNC Symbol;Acc:HGNC:21073]
2166	1.18984e-12	0.632548	0.943	0.97	2.22191e-08	0	ATRX		B cell	ATRX chromatin remodeler [Source:HGNC Symbol;Acc:HGNC:886]
2168	0.0086308	0.632108	0.648	0.753	1	0	FAM129B		Monocyte
2170	2.7704e-07	0.631326	0.875	0.909	0.00517344	0	RPN1			ribophorin I [Source:HGNC Symbol;Acc:HGNC:10381]
2171	1.75635e-05	0.628648	0.818	0.872	0.327982	0	RBMS1		Microglial cell	RNA binding motif single stranded interacting protein 1 [Source:HGNC Symbol;Acc:HGNC:9907]
2172	1.75635e-05	0.628648	0.818	0.872	0.327982	0	RBMS1		Monocyte	RNA binding motif single stranded interacting protein 1 [Source:HGNC Symbol;Acc:HGNC:9907]
2174	0.00821077	0.628368	0.636	0.746	1	0	FYTTD1			forty-two-three domain containing 1 [Source:HGNC Symbol;Acc:HGNC:25407]
2175	0.000125861	0.628334	0.739	0.822	1	0	UTP20			UTP20 small subunit processome component [Source:HGNC Symbol;Acc:HGNC:17897]
2176	3.26185e-09	0.627974	0.926	0.96	6.09119e-05	0	FAM126A		FGFR1LowNME5- epithelial cell
2177	3.26185e-09	0.627974	0.926	0.96	6.09119e-05	0	FAM126A		DCLK1+ progenitor cell
2178	3.26185e-09	0.627974	0.926	0.96	6.09119e-05	0	FAM126A		Endothelial cell
2179	3.26185e-09	0.627974	0.926	0.96	6.09119e-05	0	FAM126A		CD1C-CD141- dendritic cell
2182	6.71559e-10	0.627288	0.886	0.928	1.25407e-05	0	HECTD1			HECT domain E3 ubiquitin protein ligase 1 [Source:HGNC Symbol;Acc:HGNC:20157]
2183	2.49024e-16	0.626508	0.972	0.985	4.65028e-12	0	EIF4G1		8-cell stage cell (Blastomere)	eukaryotic translation initiation factor 4 gamma 1 [Source:HGNC Symbol;Acc:HGNC:3296]
2185	9.72763e-12	0.624345	0.926	0.958	1.81654e-07	0	HUWE1			HECT, UBA and WWE domain containing E3 ubiquitin protein ligase 1 [Source:HGNC Symbol;Acc:HGNC:30892]
2186	0.00173003	0.623409	0.727	0.788	1	0	NCOA4	Erythrocytes		nuclear receptor coactivator 4 [Source:HGNC Symbol;Acc:HGNC:7671]
2187	2.10243e-07	0.620257	0.318	0.689	0.00392607	0	CRABP2	Nsc	Granulosa cell	cellular retinoic acid binding protein 2 [Source:HGNC Symbol;Acc:HGNC:2339]
2203	3.13717e-05	0.61921	0.807	0.906	0.585835	0	RIF1			replication timing regulatory factor 1 [Source:HGNC Symbol;Acc:HGNC:23207]
2204	0.0001175	0.617255	0.761	0.857	1	0	AKAP13			A-kinase anchoring protein 13 [Source:HGNC Symbol;Acc:HGNC:371]
2205	2.3428e-05	0.614709	0.869	0.956	0.437495	0	ZKSCAN1		SLC16A7+ cell	zinc finger with KRAB and SCAN domains 1 [Source:HGNC Symbol;Acc:HGNC:13101]
2206	0.0038701	0.614709	0.653	0.773	1	0	PTK2		Ionocyte cell	protein tyrosine kinase 2 [Source:HGNC Symbol;Acc:HGNC:9611]
2207	0.0038701	0.614709	0.653	0.773	1	0	PTK2		CD141+CLEC9A+ dendritic cell	protein tyrosine kinase 2 [Source:HGNC Symbol;Acc:HGNC:9611]
2209	0.00745701	0.614511	0.682	0.783	1	0	PDXDC1			pyridoxal dependent decarboxylase domain containing 1 [Source:HGNC Symbol;Acc:HGNC:28995]
2210	0.00749533	0.612608	0.614	0.701	1	0	MTR			5-methyltetrahydrofolate-homocysteine methyltransferase [Source:HGNC Symbol;Acc:HGNC:7468]
2211	0.0026417	0.612524	0.648	0.741	1	0	PDS5A			PDS5 cohesin associated factor A [Source:HGNC Symbol;Acc:HGNC:29088]
2212	0.00133368	0.612144	0.699	0.785	1	0	VEZF1		Effector CD8+ memory T (Tem) cell	vascular endothelial zinc finger 1 [Source:HGNC Symbol;Acc:HGNC:12949]
2213	1.19908e-07	0.611127	0.881	0.965	0.00223917	0	CAPRIN1			cell cycle associated protein 1 [Source:HGNC Symbol;Acc:HGNC:6743]
2214	3.09539e-05	0.611101	0.756	0.832	0.578034	0	ZNF644			zinc finger protein 644 [Source:HGNC Symbol;Acc:HGNC:29222]
2215	0.000966233	0.610612	0.693	0.76	1	0	GLYR1			glyoxylate reductase 1 homolog [Source:HGNC Symbol;Acc:HGNC:24434]
2216	1.53335e-07	0.610157	0.949	0.975	0.00286338	0	COL6A2	Epicardium cells	Endothelial cell	collagen type VI alpha 2 chain [Source:HGNC Symbol;Acc:HGNC:2212]
2226	1.27051e-10	0.609109	0.903	0.948	2.37254e-06	0	CD164	Islet cells	Hematopoietic stem cell	CD164 molecule [Source:HGNC Symbol;Acc:HGNC:1632]
2227	1.27051e-10	0.609109	0.903	0.948	2.37254e-06	0	CD164		Stem cell	CD164 molecule [Source:HGNC Symbol;Acc:HGNC:1632]
2228	1.27051e-10	0.609109	0.903	0.948	2.37254e-06	0	CD164		Microglial cell	CD164 molecule [Source:HGNC Symbol;Acc:HGNC:1632]
2229	1.27051e-10	0.609109	0.903	0.948	2.37254e-06	0	CD164		Ionocyte cell	CD164 molecule [Source:HGNC Symbol;Acc:HGNC:1632]
2230	1.27051e-10	0.609109	0.903	0.948	2.37254e-06	0	CD164		Plasmacytoid dendritic cell	CD164 molecule [Source:HGNC Symbol;Acc:HGNC:1632]
2232	2.89306e-08	0.60829	0.932	0.943	0.00054025	0	TRIP11		SLC16A7+ cell	thyroid hormone receptor interactor 11 [Source:HGNC Symbol;Acc:HGNC:12305]
2233	2.89306e-08	0.60829	0.932	0.943	0.00054025	0	TRIP11		B cell	thyroid hormone receptor interactor 11 [Source:HGNC Symbol;Acc:HGNC:12305]
2235	4.93901e-05	0.608069	0.767	0.847	0.922311	0	DCBLD1			discoidin, CUB and LCCL domain containing 1 [Source:HGNC Symbol;Acc:HGNC:21479]
2236	0.000738266	0.607999	0.682	0.746	1	0	BMS1			BMS1 ribosome biogenesis factor [Source:HGNC Symbol;Acc:HGNC:23505]
2237	0.00730709	0.60581	0.642	0.741	1	0	ADD1	Endothelial cells		adducin 1 [Source:HGNC Symbol;Acc:HGNC:243]
2238	0.00294688	0.603061	0.659	0.723	1	0	SLC30A7			solute carrier family 30 member 7 [Source:HGNC Symbol;Acc:HGNC:19306]
2239	0.00834387	0.602746	0.767	0.864	1	0	GNS	Neutrophils	CD1C-CD141- dendritic cell	glucosamine (N-acetyl)-6-sulfatase [Source:HGNC Symbol;Acc:HGNC:4422]
2240	0.00834387	0.602746	0.767	0.864	1	0	GNS		Monocyte	glucosamine (N-acetyl)-6-sulfatase [Source:HGNC Symbol;Acc:HGNC:4422]
2243	9.62908e-10	0.602568	0.875	0.926	1.79813e-05	0	PURB		SLC16A7+ cell	purine rich element binding protein B [Source:HGNC Symbol;Acc:HGNC:9702]
2244	1.21853e-06	0.602262	0.949	0.99	0.0227548	0	AHNAK	CD8 T cells	Effector CD8+ memory T (Tem) cell	AHNAK nucleoprotein [Source:HGNC Symbol;Acc:HGNC:347]
2245	1.21853e-06	0.602262	0.949	0.99	0.0227548	0	AHNAK		CD4+ cytotoxic T cell	AHNAK nucleoprotein [Source:HGNC Symbol;Acc:HGNC:347]
2246	1.21853e-06	0.602262	0.949	0.99	0.0227548	0	AHNAK		Monocyte	AHNAK nucleoprotein [Source:HGNC Symbol;Acc:HGNC:347]
2252	1.86915e-05	0.602176	0.767	0.844	0.349045	0	IFNAR1			interferon alpha and beta receptor subunit 1 [Source:HGNC Symbol;Acc:HGNC:5432]
2253	6.0618e-09	0.60189	0.875	0.951	0.000113198	0	RBBP4			RB binding protein 4, chromatin remodeling factor [Source:HGNC Symbol;Acc:HGNC:9887]
2254	4.24151e-12	0.60027	0.972	0.985	7.9206e-08	0	TGOLN2		Microglial cell	trans-golgi network protein 2 [Source:HGNC Symbol;Acc:HGNC:15450]

## Sheet: Cluster 1
	p_val	avg_log2FC	pct.1	pct.2	p_val_adj	cluster	gene	cell_type_singleCellBase	cellName_cell_markers_db	description
0	9.0949e-07	1.32926	0.255	0.096	0.0169838	1	AP1M2			adaptor related protein complex 1 subunit mu 2 [Source:HGNC Symbol;Acc:HGNC:558]
1	0.000110876	1.18037	0.255	0.13	1	1	VGF	Oligodendrocytes	Alpha cell	VGF nerve growth factor inducible [Source:HGNC Symbol;Acc:HGNC:12684]
3	3.92644e-06	1.04475	0.315	0.144	0.0733224	1	CLCN6			chloride voltage-gated channel 6 [Source:HGNC Symbol;Acc:HGNC:2024]
4	1.38424e-08	0.972933	0.545	0.298	0.000258493	1	MYBL2	Progenitor cells	Granulocyte-monocyte progenitor	MYB proto-oncogene like 2 [Source:HGNC Symbol;Acc:HGNC:7548]
5	1.38424e-08	0.972933	0.545	0.298	0.000258493	1	MYBL2		Plasmacytoid dendritic cell	MYB proto-oncogene like 2 [Source:HGNC Symbol;Acc:HGNC:7548]
6	1.38424e-08	0.972933	0.545	0.298	0.000258493	1	MYBL2		B cell	MYB proto-oncogene like 2 [Source:HGNC Symbol;Acc:HGNC:7548]
10	5.73929e-05	0.936044	0.352	0.197	1	1	GINS3			GINS complex subunit 3 [Source:HGNC Symbol;Acc:HGNC:25851]
11	1.52504e-06	0.907453	0.473	0.267	0.0284786	1	RNMTL1
12	2.81004e-06	0.864117	0.491	0.281	0.0524747	1	RSPO3	Nsc_radial glia	Primitive endoderm cell	R-spondin 3 [Source:HGNC Symbol;Acc:HGNC:20866]
13	2.81004e-06	0.864117	0.491	0.281	0.0524747	1	RSPO3		Pit progenitor cell	R-spondin 3 [Source:HGNC Symbol;Acc:HGNC:20866]
22	1.13174e-08	0.862471	0.697	0.469	0.000211342	1	MLF1IP	Cycling T cells
24	0.00220103	0.862157	0.261	0.156	1	1	GLIS2			GLIS family zinc finger 2 [Source:HGNC Symbol;Acc:HGNC:29450]
25	0.00320542	0.803203	0.321	0.212	1	1	GEMIN4			gem nuclear organelle associated protein 4 [Source:HGNC Symbol;Acc:HGNC:15717]
26	0.00166661	0.758874	0.424	0.291	1	1	CDKN2D	Cardiomyocytes	Multilymphoid progenitor cell	cyclin dependent kinase inhibitor 2D [Source:HGNC Symbol;Acc:HGNC:1790]
28	2.39909e-05	0.757318	0.564	0.37	0.448006	1	NR1D1		Mucosal-associated invariant T cell	nuclear receptor subfamily 1 group D member 1 [Source:HGNC Symbol;Acc:HGNC:7962]
29	0.00166712	0.750731	0.279	0.171	1	1	TMEM234		Ciliated epithelial cell	transmembrane protein 234 [Source:HGNC Symbol;Acc:HGNC:28837]
30	0.000287314	0.748644	0.279	0.147	1	1	ORC1			origin recognition complex subunit 1 [Source:HGNC Symbol;Acc:HGNC:8487]
31	1.58708e-06	0.746601	0.533	0.317	0.029637	1	CDK5RAP1		SLC16A7+ cell	CDK5 regulatory subunit associated protein 1 [Source:HGNC Symbol;Acc:HGNC:15880]
32	1.58708e-06	0.746601	0.533	0.317	0.029637	1	CDK5RAP1		FGFR1HighNME5- epithelial cell	CDK5 regulatory subunit associated protein 1 [Source:HGNC Symbol;Acc:HGNC:15880]
33	9.28829e-06	0.737777	0.436	0.248	0.17345	1	DCK		Plasmacytoid dendritic cell	deoxycytidine kinase [Source:HGNC Symbol;Acc:HGNC:2704]
35	0.00517343	0.735346	0.321	0.221	1	1	C20orf196
36	0.00261314	0.732041	0.327	0.216	1	1	OXSM			3-oxoacyl-ACP synthase, mitochondrial [Source:HGNC Symbol;Acc:HGNC:26063]
37	2.80668e-10	0.73106	0.842	0.608	5.2412e-06	1	PNP		Mucosal-associated invariant T cell	purine nucleoside phosphorylase [Source:HGNC Symbol;Acc:HGNC:7892]
38	2.80668e-10	0.73106	0.842	0.608	5.2412e-06	1	PNP		Enterocyte progenitor cell	purine nucleoside phosphorylase [Source:HGNC Symbol;Acc:HGNC:7892]
39	2.80668e-10	0.73106	0.842	0.608	5.2412e-06	1	PNP		Monocyte	purine nucleoside phosphorylase [Source:HGNC Symbol;Acc:HGNC:7892]
41	0.00030493	0.703548	0.358	0.207	1	1	ERCC6L			ERCC excision repair 6 like, spindle assembly checkpoint helicase [Source:HGNC Symbol;Acc:HGNC:20794]
42	4.2261e-08	0.6974	0.721	0.505	0.000789181	1	NUF2	G2m_s npcs	Neural progenitor cell	NUF2 component of NDC80 kinetochore complex [Source:HGNC Symbol;Acc:HGNC:14621]
43	4.2261e-08	0.6974	0.721	0.505	0.000789181	1	NUF2		MKI67+ progenitor cell	NUF2 component of NDC80 kinetochore complex [Source:HGNC Symbol;Acc:HGNC:14621]
44	4.2261e-08	0.6974	0.721	0.505	0.000789181	1	NUF2		Granulocyte-monocyte progenitor	NUF2 component of NDC80 kinetochore complex [Source:HGNC Symbol;Acc:HGNC:14621]
54	0.000222913	0.69668	0.448	0.298	1	1	NEK2	G2m_s npcs	FOXN4+ cell	NIMA related kinase 2 [Source:HGNC Symbol;Acc:HGNC:7745]
58	1.25914e-11	0.686497	0.939	0.688	2.35132e-07	1	TEX30	Lymphocyte cells		testis expressed 30 [Source:HGNC Symbol;Acc:HGNC:25188]
59	0.00169707	0.679011	0.273	0.156	1	1	MBLAC1			metallo-beta-lactamase domain containing 1 [Source:HGNC Symbol;Acc:HGNC:22180]
60	0.000857103	0.673544	0.352	0.214	1	1	SCARB1			scavenger receptor class B member 1 [Source:HGNC Symbol;Acc:HGNC:1664]
61	7.85501e-05	0.671581	0.485	0.303	1	1	POC1A	Multiciliated cells		POC1 centriolar protein A [Source:HGNC Symbol;Acc:HGNC:24488]
62	1.7616e-14	0.668917	0.964	0.724	3.28962e-10	1	UBE2T	Progenitor cells	Neural progenitor cell	ubiquitin conjugating enzyme E2 T [Source:HGNC Symbol;Acc:HGNC:25009]
63	1.7616e-14	0.668917	0.964	0.724	3.28962e-10	1	UBE2T		Interneuron	ubiquitin conjugating enzyme E2 T [Source:HGNC Symbol;Acc:HGNC:25009]
64	1.7616e-14	0.668917	0.964	0.724	3.28962e-10	1	UBE2T		FOXN4+ cell	ubiquitin conjugating enzyme E2 T [Source:HGNC Symbol;Acc:HGNC:25009]
65	1.7616e-14	0.668917	0.964	0.724	3.28962e-10	1	UBE2T		MKI67+ progenitor cell	ubiquitin conjugating enzyme E2 T [Source:HGNC Symbol;Acc:HGNC:25009]
74	0.000260672	0.653484	0.394	0.243	1	1	ZNF672			zinc finger protein 672 [Source:HGNC Symbol;Acc:HGNC:26179]
75	7.50507e-14	0.652113	0.927	0.668	1.4015e-09	1	CTC-425F1.4
76	7.64873e-10	0.651538	0.8	0.502	1.42832e-05	1	CDC6	Cycling T cells		cell division cycle 6 [Source:HGNC Symbol;Acc:HGNC:1744]
78	5.36624e-07	0.648508	0.764	0.519	0.0100209	1	PSMC3IP			PSMC3 interacting protein [Source:HGNC Symbol;Acc:HGNC:17928]
79	4.10615e-05	0.645684	0.709	0.457	0.766783	1	KRT81	CD8 T cells		keratin 81 [Source:HGNC Symbol;Acc:HGNC:6458]
82	2.38923e-07	0.644987	0.673	0.43	0.00446165	1	ASF1B	Multiciliated cells	1-cell stage cell (Blastomere)	anti-silencing function 1B histone chaperone [Source:HGNC Symbol;Acc:HGNC:20996]
86	0.000264521	0.642221	0.467	0.308	1	1	NIF3L1		SLC16A7+ cell	NGG1 interacting factor 3 like 1 [Source:HGNC Symbol;Acc:HGNC:13390]
87	0.00117473	0.641171	0.388	0.25	1	1	METTL4			methyltransferase 4, N6-adenosine [Source:HGNC Symbol;Acc:HGNC:24726]
88	0.00115095	0.641103	0.37	0.238	1	1	APBA3			amyloid beta precursor protein binding family A member 3 [Source:HGNC Symbol;Acc:HGNC:580]
89	8.62576e-07	0.640117	0.739	0.5	0.0161077	1	CDT1	Progenitor cells	FOXN4+ cell	chromatin licensing and DNA replication factor 1 [Source:HGNC Symbol;Acc:HGNC:24576]
90	1.06231e-12	0.639063	0.933	0.678	1.98376e-08	1	ORC6	Progenitor cells	Neural progenitor cell	origin recognition complex subunit 6 [Source:HGNC Symbol;Acc:HGNC:17151]
92	6.00098e-08	0.620933	0.909	0.7	0.00112062	1	TCEAL7			transcription elongation factor A like 7 [Source:HGNC Symbol;Acc:HGNC:28336]
93	0.00847391	0.60997	0.279	0.18	1	1	WBP1L			WW domain binding protein 1 like [Source:HGNC Symbol;Acc:HGNC:23510]
94	0.000589426	0.609112	0.4	0.255	1	1	BEX2	Sertoli cells		brain expressed X-linked 2 [Source:HGNC Symbol;Acc:HGNC:30933]
96	0.0003014	0.60766	0.527	0.37	1	1	CCNDBP1	Erythrocytes		cyclin D1 binding protein 1 [Source:HGNC Symbol;Acc:HGNC:1587]
97	4.06108e-10	0.607545	0.891	0.683	7.58365e-06	1	VPS26A			VPS26 retromer complex component A [Source:HGNC Symbol;Acc:HGNC:12711]
98	0.000287145	0.606747	0.4	0.252	1	1	HYLS1	Multiciliated cells	FOXN4+ cell	HYLS1 centriolar and ciliogenesis associated [Source:HGNC Symbol;Acc:HGNC:26558]
99	0.00312044	0.604691	0.321	0.207	1	1	C11orf82
100	2.80162e-06	0.604236	0.745	0.502	0.0523175	1	TPGS1		FGFR1HighNME5- epithelial cell	tubulin polyglutamylase complex subunit 1 [Source:HGNC Symbol;Acc:HGNC:25058]
101	4.04495e-06	0.601784	0.564	0.363	0.0755354	1	PGM2		Basal cell	phosphoglucomutase 2 [Source:HGNC Symbol;Acc:HGNC:8906]

## Sheet: Cluster 2
	p_val	avg_log2FC	pct.1	pct.2	p_val_adj	cluster	gene	cell_type_singleCellBase	cellName_cell_markers_db	description
0	1.90291e-10	2.07667	0.272	0.066	3.55349e-06	2	RP11-119F19.2
1	4.35498e-09	1.33933	0.424	0.162	8.13249e-05	2	BCAS4		Multilymphoid progenitor cell	breast carcinoma amplified sequence 4 [Source:HGNC Symbol;Acc:HGNC:14367]
3	4.35498e-09	1.33933	0.424	0.162	8.13249e-05	2	BCAS4		B cell	breast carcinoma amplified sequence 4 [Source:HGNC Symbol;Acc:HGNC:14367]
5	1.23571e-07	1.19645	0.28	0.088	0.00230757	2	AC096559.1	Gc
7	6.17412e-07	1.15609	0.288	0.099	0.0115296	2	RP11-505K9.1
8	2.85483e-06	1.14353	0.288	0.114	0.0533111	2	MT1A	Stromal cells	Liver bud hepatic cell	metallothionein 1A [Source:HGNC Symbol;Acc:HGNC:7393]
9	2.85483e-06	1.14353	0.288	0.114	0.0533111	2	MT1A		Granulosa cell	metallothionein 1A [Source:HGNC Symbol;Acc:HGNC:7393]
20	1.03919e-07	1.10608	0.288	0.09	0.00194058	2	RP5-886K2.3
21	3.83438e-07	1.0937	0.288	0.096	0.00716032	2	SMKR1			small lysine rich protein 1 [Source:HGNC Symbol;Acc:HGNC:43561]
22	5.33476e-06	1.07799	0.336	0.149	0.0996213	2	PDCD2L			programmed cell death 2 like [Source:HGNC Symbol;Acc:HGNC:28194]
23	4.42412e-06	1.05725	0.384	0.175	0.0826161	2	ROGDI			rogdi atypical leucine zipper [Source:HGNC Symbol;Acc:HGNC:29478]
24	3.89882e-24	1.05195	0.984	0.936	7.28065e-20	2	HIST1H4C	Cell cycling cells	Neural progenitor cell
25	3.89882e-24	1.05195	0.984	0.936	7.28065e-20	2	HIST1H4C		MKI67+ progenitor cell
26	3.89882e-24	1.05195	0.984	0.936	7.28065e-20	2	HIST1H4C		Endothelial cell
27	3.89882e-24	1.05195	0.984	0.936	7.28065e-20	2	HIST1H4C		Multilymphoid progenitor cell
28	3.89882e-24	1.05195	0.984	0.936	7.28065e-20	2	HIST1H4C		B cell
128	7.97311e-08	1.02261	0.376	0.143	0.0014889	2	PSTK			phosphoseryl-tRNA kinase [Source:HGNC Symbol;Acc:HGNC:28578]
129	2.13234e-06	1.01956	0.312	0.116	0.0398194	2	OCEL1		Multilymphoid progenitor cell	occludin/ELL domain containing 1 [Source:HGNC Symbol;Acc:HGNC:26221]
131	1.57677e-08	1.01583	0.528	0.232	0.000294445	2	ZNHIT2		Ciliated cell	zinc finger HIT-type containing 2 [Source:HGNC Symbol;Acc:HGNC:1177]
132	4.32311e-07	1.00948	0.472	0.215	0.00807298	2	NPB	M cells	Pit progenitor cell	neuropeptide B [Source:HGNC Symbol;Acc:HGNC:30099]
134	5.47016e-05	0.990345	0.304	0.138	1	2	MUC12	Tumor cells		mucin 12, cell surface associated [Source:HGNC Symbol;Acc:HGNC:7510]
136	1.83298e-08	0.981409	0.536	0.232	0.00034229	2	RP11-879F14.2
137	1.27193e-10	0.979787	0.648	0.276	2.37519e-06	2	RP11-680A11.5
138	1.07612e-05	0.979091	0.328	0.14	0.200955	2	DDTL			D-dopachrome tautomerase like [Source:HGNC Symbol;Acc:HGNC:33446]
139	7.43902e-08	0.97463	0.368	0.132	0.00138916	2	C1orf159			chromosome 1 open reading frame 159 [Source:HGNC Symbol;Acc:HGNC:26062]
140	0.000110055	0.973725	0.256	0.11	1	2	AP001816.1
141	0.000202976	0.965009	0.264	0.118	1	2	C11orf70
142	3.80842e-10	0.960841	0.664	0.322	7.11185e-06	2	RPUSD1			RNA pseudouridine synthase domain containing 1 [Source:HGNC Symbol;Acc:HGNC:14173]
143	1.25875e-06	0.948669	0.48	0.235	0.0235059	2	TMEM186			transmembrane protein 186 [Source:HGNC Symbol;Acc:HGNC:24530]
144	7.85577e-05	0.948148	0.392	0.193	1	2	KRTAP1-5			keratin associated protein 1-5 [Source:HGNC Symbol;Acc:HGNC:16777]
145	4.95455e-08	0.934998	0.512	0.221	0.000925213	2	MYEOV			myeloma overexpressed [Source:HGNC Symbol;Acc:HGNC:7563]
146	0.000390195	0.932502	0.288	0.138	1	2	SEPT1
147	1.51416e-07	0.928576	0.36	0.129	0.00282754	2	AC124789.1
148	1.2085e-06	0.926572	0.336	0.129	0.0225676	2	FABP3	Cardiomyocytes	Cardiomyocyte	fatty acid binding protein 3 [Source:HGNC Symbol;Acc:HGNC:3557]
149	1.2085e-06	0.926572	0.336	0.129	0.0225676	2	FABP3		Trophectoderm cell	fatty acid binding protein 3 [Source:HGNC Symbol;Acc:HGNC:3557]
150	1.2085e-06	0.926572	0.336	0.129	0.0225676	2	FABP3		FGFR1LowNME5- epithelial cell	fatty acid binding protein 3 [Source:HGNC Symbol;Acc:HGNC:3557]
154	2.14245e-08	0.922313	0.728	0.417	0.000400082	2	FAM195A
155	3.07841e-06	0.919386	0.408	0.18	0.0574862	2	ECE2		Acinar cell	endothelin converting enzyme 2 [Source:HGNC Symbol;Acc:HGNC:13275]
156	6.31543e-06	0.917406	0.4	0.182	0.117934	2	MND1	Epithelial cells		meiotic nuclear divisions 1 [Source:HGNC Symbol;Acc:HGNC:24839]
157	0.000298403	0.909583	0.28	0.129	1	2	SYN1	Inrn	Monocyte	synapsin I [Source:HGNC Symbol;Acc:HGNC:11494]
161	0.000317157	0.909104	0.312	0.151	1	2	C10orf11	Oligodendrocytes
162	3.62095e-07	0.904697	0.392	0.156	0.00676176	2	ANAPC2			anaphase promoting complex subunit 2 [Source:HGNC Symbol;Acc:HGNC:19989]
163	3.71294e-07	0.899135	0.4	0.16	0.00693355	2	SNCG	Microvascular		synuclein gamma [Source:HGNC Symbol;Acc:HGNC:11141]
169	1.19886e-11	0.894751	0.856	0.504	2.23876e-07	2	GFER			growth factor, augmenter of liver regeneration [Source:HGNC Symbol;Acc:HGNC:4236]
170	3.57754e-06	0.888384	0.336	0.14	0.066807	2	CXCL3	Dendritic cells	Paneth cell	C-X-C motif chemokine ligand 3 [Source:HGNC Symbol;Acc:HGNC:4604]
171	3.57754e-06	0.888384	0.336	0.14	0.066807	2	CXCL3		Monocyte	C-X-C motif chemokine ligand 3 [Source:HGNC Symbol;Acc:HGNC:4604]
188	2.39409e-05	0.882188	0.264	0.103	0.447072	2	RP11-66N11.8
189	2.38084e-07	0.88185	0.48	0.213	0.00444598	2	CTD-2078B5.2
190	1.02649e-05	0.881644	0.344	0.145	0.191686	2	DHRS12			dehydrogenase/reductase 12 [Source:HGNC Symbol;Acc:HGNC:25832]
191	5.65384e-05	0.87781	0.288	0.123	1	2	RP11-499E18.1
192	9.09272e-11	0.875404	0.704	0.327	1.69797e-06	2	TRIB3	Tumor cells		tribbles pseudokinase 3 [Source:HGNC Symbol;Acc:HGNC:16228]
193	3.45732e-09	0.871998	0.704	0.368	6.4562e-05	2	PHLDA3		Basal cell	pleckstrin homology like domain family A member 3 [Source:HGNC Symbol;Acc:HGNC:8934]
194	5.29372e-14	0.866246	0.776	0.342	9.88549e-10	2	CLIC3	Plasmacytoid dentritic cells	Plasmacytoid dendritic cell	chloride intracellular channel 3 [Source:HGNC Symbol;Acc:HGNC:2064]
206	3.67876e-08	0.863691	0.688	0.357	0.000686972	2	C16orf74		Basal cell	chromosome 16 open reading frame 74 [Source:HGNC Symbol;Acc:HGNC:23362]
207	3.67876e-08	0.863691	0.688	0.357	0.000686972	2	C16orf74		Multilymphoid progenitor cell	chromosome 16 open reading frame 74 [Source:HGNC Symbol;Acc:HGNC:23362]
208	3.67876e-08	0.863691	0.688	0.357	0.000686972	2	C16orf74		Monocyte	chromosome 16 open reading frame 74 [Source:HGNC Symbol;Acc:HGNC:23362]
211	3.67876e-08	0.863691	0.688	0.357	0.000686972	2	C16orf74		B cell	chromosome 16 open reading frame 74 [Source:HGNC Symbol;Acc:HGNC:23362]
213	0.0025993	0.862698	0.256	0.138	1	2	DHRS1			dehydrogenase/reductase 1 [Source:HGNC Symbol;Acc:HGNC:16445]
214	5.90058e-08	0.860569	0.48	0.195	0.00110187	2	CTC-524C5.2
215	9.01195e-07	0.854673	0.376	0.147	0.0168289	2	PAM16			presequence translocase associated motor 16 [Source:HGNC Symbol;Acc:HGNC:29679]
216	2.18616e-07	0.853484	0.472	0.213	0.00408244	2	GSDMD			gasdermin D [Source:HGNC Symbol;Acc:HGNC:25697]
217	4.04739e-05	0.851228	0.304	0.129	0.75581	2	B3GNTL1			UDP-GlcNAc:betaGal beta-1,3-N-acetylglucosaminyltransferase like 1 [Source:HGNC Symbol;Acc:HGNC:21727]
218	5.70955e-07	0.84809	0.36	0.143	0.010662	2	FSD1			fibronectin type III and SPRY domain containing 1 [Source:HGNC Symbol;Acc:HGNC:13745]
219	4.54659e-19	0.847514	0.976	0.82	8.4903e-15	2	PSMB9			proteasome 20S subunit beta 9 [Source:HGNC Symbol;Acc:HGNC:9546]
220	1.01983e-08	0.835905	0.728	0.368	0.000190443	2	GALK1			galactokinase 1 [Source:HGNC Symbol;Acc:HGNC:4118]
221	0.000132591	0.833889	0.448	0.237	1	2	MVD		Multilymphoid progenitor cell	mevalonate diphosphate decarboxylase [Source:HGNC Symbol;Acc:HGNC:7529]
223	2.33646e-05	0.830361	0.408	0.2	0.436311	2	DBNDD1			dysbindin domain containing 1 [Source:HGNC Symbol;Acc:HGNC:28455]
224	0.000552651	0.8253	0.328	0.16	1	2	ARMC5			armadillo repeat containing 5 [Source:HGNC Symbol;Acc:HGNC:25781]
225	0.000395784	0.82148	0.4	0.219	1	2	SNORA76.2
226	1.42966e-23	0.818788	0.976	0.897	2.66974e-19	2	STRA13
227	0.00061678	0.817252	0.256	0.121	1	2	APOM		B cell	apolipoprotein M [Source:HGNC Symbol;Acc:HGNC:13916]
229	1.66013e-06	0.81383	0.416	0.18	0.0310012	2	SFXN4			sideroflexin 4 [Source:HGNC Symbol;Acc:HGNC:16088]
230	0.00303756	0.812162	0.256	0.132	1	2	RAC3			Rac family small GTPase 3 [Source:HGNC Symbol;Acc:HGNC:9803]
231	0.000170429	0.811922	0.256	0.107	1	2	EFNA4			ephrin A4 [Source:HGNC Symbol;Acc:HGNC:3224]
232	6.31839e-05	0.81135	0.296	0.127	1	2	F12			coagulation factor XII [Source:HGNC Symbol;Acc:HGNC:3530]
233	2.91663e-06	0.810002	0.496	0.241	0.0544652	2	COMTD1			catechol-O-methyltransferase domain containing 1 [Source:HGNC Symbol;Acc:HGNC:26309]
234	3.45789e-07	0.809123	0.56	0.274	0.00645726	2	NIT1			nitrilase 1 [Source:HGNC Symbol;Acc:HGNC:7828]
235	1.42983e-07	0.805049	0.44	0.18	0.00267007	2	SPATC1L		Alpha cell	spermatogenesis and centriole associated 1 like [Source:HGNC Symbol;Acc:HGNC:1298]
236	1.42983e-07	0.805049	0.44	0.18	0.00267007	2	SPATC1L		FGFR1LowNME5- epithelial cell	spermatogenesis and centriole associated 1 like [Source:HGNC Symbol;Acc:HGNC:1298]
237	1.42983e-07	0.805049	0.44	0.18	0.00267007	2	SPATC1L		B cell	spermatogenesis and centriole associated 1 like [Source:HGNC Symbol;Acc:HGNC:1298]
239	8.64253e-15	0.801443	0.92	0.664	1.61391e-10	2	NUPR1	Macrophages	Acinar cell	nuclear protein 1, transcriptional regulator [Source:HGNC Symbol;Acc:HGNC:29990]
240	8.64253e-15	0.801443	0.92	0.664	1.61391e-10	2	NUPR1		Granulosa cell	nuclear protein 1, transcriptional regulator [Source:HGNC Symbol;Acc:HGNC:29990]
251	2.40044e-30	0.800471	1	0.965	4.48257e-26	2	PRDX5	Secretory cells	Exhausted CD8+ T cell	peroxiredoxin 5 [Source:HGNC Symbol;Acc:HGNC:9355]
252	2.40044e-30	0.800471	1	0.965	4.48257e-26	2	PRDX5		Regulatory T (Treg) cell	peroxiredoxin 5 [Source:HGNC Symbol;Acc:HGNC:9355]
253	2.40044e-30	0.800471	1	0.965	4.48257e-26	2	PRDX5		Ciliated cell	peroxiredoxin 5 [Source:HGNC Symbol;Acc:HGNC:9355]
254	2.40044e-30	0.800471	1	0.965	4.48257e-26	2	PRDX5		Monocyte	peroxiredoxin 5 [Source:HGNC Symbol;Acc:HGNC:9355]
266	5.52545e-07	0.785995	0.576	0.294	0.0103182	2	FADS3			fatty acid desaturase 3 [Source:HGNC Symbol;Acc:HGNC:3576]
267	3.18005e-06	0.784092	0.44	0.206	0.0593842	2	NRGN	Myeloid cells	Pyramidal cell	neurogranin [Source:HGNC Symbol;Acc:HGNC:8000]
268	4.25805e-09	0.78349	0.84	0.561	7.95149e-05	2	C12orf45
269	5.93625e-06	0.78272	0.36	0.151	0.110854	2	AC087393.1
270	4.23691e-24	0.775921	0.984	0.886	7.91201e-20	2	NUDT1		Endothelial cell	nudix hydrolase 1 [Source:HGNC Symbol;Acc:HGNC:8048]
272	7.47745e-08	0.772139	0.544	0.239	0.00139634	2	PYCARD		Microglial cell	PYD and CARD domain containing [Source:HGNC Symbol;Acc:HGNC:16608]
273	7.47745e-08	0.772139	0.544	0.239	0.00139634	2	PYCARD		Monocyte	PYD and CARD domain containing [Source:HGNC Symbol;Acc:HGNC:16608]
275	0.000105632	0.766619	0.392	0.197	1	2	CTD-2270L9.4
276	7.25679e-10	0.764823	0.896	0.594	1.35513e-05	2	ACOT7	Dp(p)		acyl-CoA thioesterase 7 [Source:HGNC Symbol;Acc:HGNC:24157]
277	3.1802e-07	0.764593	0.52	0.246	0.00593871	2	TRAPPC6A			trafficking protein particle complex subunit 6A [Source:HGNC Symbol;Acc:HGNC:23069]
278	1.28484e-07	0.764184	0.64	0.325	0.00239932	2	PKMYT1	Cycling T cells		protein kinase, membrane associated tyrosine/threonine 1 [Source:HGNC Symbol;Acc:HGNC:29650]
280	1.7284e-25	0.763506	1	0.917	3.22762e-21	2	APRT	Neural cells		adenine phosphoribosyltransferase [Source:HGNC Symbol;Acc:HGNC:626]
281	3.39649e-32	0.762809	0.992	0.98	6.3426e-28	2	MRPL52			mitochondrial ribosomal protein L52 [Source:HGNC Symbol;Acc:HGNC:16655]
282	2.07129e-06	0.752234	0.648	0.346	0.0386794	2	LIN7B			lin-7 homolog B, crumbs cell polarity complex component [Source:HGNC Symbol;Acc:HGNC:17788]
283	2.75264e-45	0.748774	1	0.996	5.14028e-41	2	TCEB2	Red cells
284	3.73051e-08	0.744922	0.664	0.322	0.000696636	2	PSMG3-AS1			PSMG3 antisense RNA 1 (head to head) [Source:HGNC Symbol;Acc:HGNC:22230]
285	0.00059115	0.744511	0.344	0.18	1	2	ZNRD1			RNA polymerase I subunit H [Source:HGNC Symbol;Acc:HGNC:13182]
286	6.84845e-07	0.742882	0.6	0.303	0.0127888	2	CCL26	Epithelial cells		C-C motif chemokine ligand 26 [Source:HGNC Symbol;Acc:HGNC:10625]
287	0.000162784	0.742804	0.344	0.162	1	2	AC018464.3
288	1.33593e-09	0.742497	0.8	0.439	2.49472e-05	2	SERTAD1	Fibroblasts	8-cell stage cell (Blastomere)	SERTA domain containing 1 [Source:HGNC Symbol;Acc:HGNC:17932]
290	2.31598e-06	0.741204	0.432	0.189	0.0432486	2	ACTA2	Lung vsmcs	Peritubular myoid cell	actin alpha 2, smooth muscle [Source:HGNC Symbol;Acc:HGNC:130]
291	2.31598e-06	0.741204	0.432	0.189	0.0432486	2	ACTA2		Mesangial cell	actin alpha 2, smooth muscle [Source:HGNC Symbol;Acc:HGNC:130]
292	2.31598e-06	0.741204	0.432	0.189	0.0432486	2	ACTA2		Mesenchymal stromal cell	actin alpha 2, smooth muscle [Source:HGNC Symbol;Acc:HGNC:130]
293	2.31598e-06	0.741204	0.432	0.189	0.0432486	2	ACTA2		Regulatory T (Treg) cell	actin alpha 2, smooth muscle [Source:HGNC Symbol;Acc:HGNC:130]
294	2.31598e-06	0.741204	0.432	0.189	0.0432486	2	ACTA2		Basal epithelial cell	actin alpha 2, smooth muscle [Source:HGNC Symbol;Acc:HGNC:130]
416	6.88036e-13	0.737527	0.96	0.73	1.28484e-08	2	MRPL12			mitochondrial ribosomal protein L12 [Source:HGNC Symbol;Acc:HGNC:10378]
417	1.97336e-05	0.7364	0.48	0.237	0.368505	2	NECAB3			N-terminal EF-hand calcium binding protein 3 [Source:HGNC Symbol;Acc:HGNC:15851]
418	8.99718e-10	0.735584	0.904	0.618	1.68013e-05	2	SURF2			surfeit 2 [Source:HGNC Symbol;Acc:HGNC:11475]
419	1.00356e-07	0.731069	0.656	0.336	0.00187405	2	HIST1H2BJ	Multiciliated cells		H2B clustered histone 11 [Source:HGNC Symbol;Acc:HGNC:4761]
420	3.08476e-05	0.730596	0.424	0.2	0.576047	2	JMJD4		Exhausted CD8+ T cell	jumonji domain containing 4 [Source:HGNC Symbol;Acc:HGNC:25724]
421	2.42659e-09	0.729833	0.848	0.522	4.53141e-05	2	DPP7		Microglial cell	dipeptidyl peptidase 7 [Source:HGNC Symbol;Acc:HGNC:14892]
422	1.79488e-06	0.729471	0.544	0.276	0.0335176	2	WBSCR27
423	4.68849e-07	0.726125	0.624	0.327	0.00875528	2	TBXAS1		Microglial cell	thromboxane A synthase 1 [Source:HGNC Symbol;Acc:HGNC:11609]
424	4.68849e-07	0.726125	0.624	0.327	0.00875528	2	TBXAS1		Exhausted CD4+ T cell	thromboxane A synthase 1 [Source:HGNC Symbol;Acc:HGNC:11609]
425	4.68849e-07	0.726125	0.624	0.327	0.00875528	2	TBXAS1		Paneth cell	thromboxane A synthase 1 [Source:HGNC Symbol;Acc:HGNC:11609]
426	4.68849e-07	0.726125	0.624	0.327	0.00875528	2	TBXAS1		CD1C-CD141- dendritic cell	thromboxane A synthase 1 [Source:HGNC Symbol;Acc:HGNC:11609]
428	1.34563e-10	0.725064	0.928	0.737	2.51283e-06	2	LSM10			LSM10, U7 small nuclear RNA associated [Source:HGNC Symbol;Acc:HGNC:17562]
429	2.82619e-33	0.725015	1	0.971	5.27763e-29	2	S100A13		Astrocyte	S100 calcium binding protein A13 [Source:HGNC Symbol;Acc:HGNC:10490]
430	9.18071e-51	0.724578	1	0.996	1.71441e-46	2	FAU	Neural cells	Oligodendrocyte	FAU ubiquitin like and ribosomal protein S30 fusion [Source:HGNC Symbol;Acc:HGNC:3597]
431	5.06195e-06	0.724451	0.568	0.298	0.0945269	2	RFNG			RFNG O-fucosylpeptide 3-beta-N-acetylglucosaminyltransferase [Source:HGNC Symbol;Acc:HGNC:9974]
432	2.13885e-05	0.72319	0.432	0.206	0.399409	2	RAD51	Cycling T cells	Endothelial cell	RAD51 recombinase [Source:HGNC Symbol;Acc:HGNC:9817]
436	2.23214e-07	0.722967	0.76	0.456	0.00416831	2	LY96		Microglial cell	lymphocyte antigen 96 [Source:HGNC Symbol;Acc:HGNC:17156]
437	0.000368653	0.722964	0.48	0.285	1	2	ST6GALNAC4		Plasmacytoid dendritic cell	ST6 N-acetylgalactosaminide alpha-2,6-sialyltransferase 4 [Source:HGNC Symbol;Acc:HGNC:17846]
438	0.000368653	0.722964	0.48	0.285	1	2	ST6GALNAC4		B cell	ST6 N-acetylgalactosaminide alpha-2,6-sialyltransferase 4 [Source:HGNC Symbol;Acc:HGNC:17846]
441	1.0746e-15	0.722817	0.96	0.82	2.0067e-11	2	PIN4		Morula cell (Blastomere)	peptidylprolyl cis/trans isomerase, NIMA-interacting 4 [Source:HGNC Symbol;Acc:HGNC:8992]
444	0.000227701	0.722415	0.328	0.154	1	2	MEIS3		PROM1Low progenitor cell	Meis homeobox 3 [Source:HGNC Symbol;Acc:HGNC:29537]
445	4.62896e-11	0.721577	0.92	0.689	8.64411e-07	2	C20orf27		Microglial cell
446	2.4769e-10	0.7214	0.912	0.629	4.62537e-06	2	DNLZ			DNL-type zinc finger [Source:HGNC Symbol;Acc:HGNC:33879]
447	1.01546e-29	0.721184	1	0.967	1.89626e-25	2	LSM7		Multilymphoid progenitor cell	LSM7 homolog, U6 small nuclear RNA and mRNA degradation associated [Source:HGNC Symbol;Acc:HGNC:20470]
448	1.01546e-29	0.721184	1	0.967	1.89626e-25	2	LSM7		B cell	LSM7 homolog, U6 small nuclear RNA and mRNA degradation associated [Source:HGNC Symbol;Acc:HGNC:20470]
451	1.37469e-16	0.720982	0.976	0.811	2.5671e-12	2	C9orf16		Regulatory T (Treg) cell
452	1.37469e-16	0.720982	0.976	0.811	2.5671e-12	2	C9orf16		Exhausted CD4+ T cell
453	6.5096e-09	0.719821	0.856	0.52	0.00012156	2	HMBS	Erythrocytes		hydroxymethylbilane synthase [Source:HGNC Symbol;Acc:HGNC:4982]
454	0.00109883	0.718728	0.256	0.125	1	2	RP5-1125A11.1
455	9.03595e-18	0.71748	0.976	0.868	1.68737e-13	2	MRPS12			mitochondrial ribosomal protein S12 [Source:HGNC Symbol;Acc:HGNC:10380]
456	3.02573e-17	0.716939	0.984	0.853	5.65025e-13	2	COX14			cytochrome c oxidase assembly factor COX14 [Source:HGNC Symbol;Acc:HGNC:28216]
457	8.77498e-07	0.715766	0.696	0.388	0.0163864	2	METTL22		Monocyte	methyltransferase 22, Kin17 lysine [Source:HGNC Symbol;Acc:HGNC:28368]
459	5.96251e-08	0.71419	0.712	0.395	0.00111344	2	TMEM251
460	0.000736333	0.713977	0.256	0.121	1	2	GPANK1		Enterocyte	G-patch domain and ankyrin repeats 1 [Source:HGNC Symbol;Acc:HGNC:13920]
461	5.74821e-12	0.713662	0.936	0.717	1.07342e-07	2	TMEM141	Ta 2		transmembrane protein 141 [Source:HGNC Symbol;Acc:HGNC:28211]
462	3.22303e-19	0.713037	0.984	0.855	6.01868e-15	2	UFD1L			ubiquitin recognition factor in ER associated degradation 1 [Source:HGNC Symbol;Acc:HGNC:12520]
463	0.00368126	0.710879	0.264	0.14	1	2	NPRL2		CD4+ cytotoxic T cell	NPR2 like, GATOR1 complex subunit [Source:HGNC Symbol;Acc:HGNC:24969]
464	1.09903e-14	0.709102	0.968	0.831	2.05233e-10	2	SWI5			SWI5 homologous recombination repair protein [Source:HGNC Symbol;Acc:HGNC:31412]
465	5.54564e-10	0.708519	0.888	0.678	1.03559e-05	2	SLC25A11			solute carrier family 25 member 11 [Source:HGNC Symbol;Acc:HGNC:10981]
466	6.61186e-11	0.707021	0.928	0.735	1.2347e-06	2	VEGFB	Endothelial cells	Ionocyte cell	vascular endothelial growth factor B [Source:HGNC Symbol;Acc:HGNC:12681]
467	6.61186e-11	0.707021	0.928	0.735	1.2347e-06	2	VEGFB		Plasmacytoid dendritic cell	vascular endothelial growth factor B [Source:HGNC Symbol;Acc:HGNC:12681]
469	9.30548e-06	0.705963	0.52	0.276	0.173771	2	CDKN2D	Cardiomyocytes	Multilymphoid progenitor cell	cyclin dependent kinase inhibitor 2D [Source:HGNC Symbol;Acc:HGNC:1790]
471	0.000132841	0.705947	0.328	0.154	1	2	B9D2		Ciliated cell	B9 domain containing 2 [Source:HGNC Symbol;Acc:HGNC:28636]
472	1.02011e-08	0.704732	0.904	0.599	0.000190495	2	RP11-783K16.5
473	1.23102e-15	0.703496	0.968	0.8	2.2988e-11	2	C17orf89
474	1.85194e-31	0.703066	1	0.978	3.45831e-27	2	USMG5
475	0.000992997	0.70211	0.344	0.184	1	2	PRR7			proline rich 7, synaptic [Source:HGNC Symbol;Acc:HGNC:28130]
476	1.35021e-14	0.701826	0.976	0.814	2.52139e-10	2	MZT2A			mitotic spindle organizing protein 2A [Source:HGNC Symbol;Acc:HGNC:33187]
477	3.62114e-06	0.701547	0.688	0.43	0.0676212	2	NTHL1	Mtec(ii)	Secretory progenitor cell	nth like DNA glycosylase 1 [Source:HGNC Symbol;Acc:HGNC:8028]
478	8.39498e-08	0.700927	0.792	0.511	0.00156768	2	TPGS1		FGFR1HighNME5- epithelial cell	tubulin polyglutamylase complex subunit 1 [Source:HGNC Symbol;Acc:HGNC:25058]
479	1.15488e-12	0.700652	0.96	0.693	2.15662e-08	2	B3GAT3			beta-1,3-glucuronyltransferase 3 [Source:HGNC Symbol;Acc:HGNC:923]
480	1.63508e-06	0.700299	0.496	0.248	0.0305335	2	TBL3			transducin beta like 3 [Source:HGNC Symbol;Acc:HGNC:11587]
481	1.06834e-16	0.697939	0.984	0.846	1.99503e-12	2	ZNF593			zinc finger protein 593 [Source:HGNC Symbol;Acc:HGNC:30943]
482	5.46991e-08	0.69709	0.84	0.531	0.00102145	2	RP11-527H14.3
483	1.41712e-05	0.696778	0.48	0.243	0.264633	2	RNF25		B cell	ring finger protein 25 [Source:HGNC Symbol;Acc:HGNC:14662]
485	0.000997657	0.694528	0.304	0.158	1	2	RP11-635N19.1
486	1.20595e-15	0.694055	0.984	0.84	2.25199e-11	2	MRPL55		Multilymphoid progenitor cell	mitochondrial ribosomal protein L55 [Source:HGNC Symbol;Acc:HGNC:16686]
488	0.00349066	0.692992	0.272	0.143	1	2	SLC2A8		Exhausted CD8+ T cell	solute carrier family 2 member 8 [Source:HGNC Symbol;Acc:HGNC:13812]
489	8.62999e-05	0.691522	0.504	0.279	1	2	CD70	Submucosal gland basal	Mesenchymal stem cell	CD70 molecule [Source:HGNC Symbol;Acc:HGNC:11937]
490	8.62999e-05	0.691522	0.504	0.279	1	2	CD70		Exhausted CD8+ T cell	CD70 molecule [Source:HGNC Symbol;Acc:HGNC:11937]
491	8.62999e-05	0.691522	0.504	0.279	1	2	CD70		Regulatory T (Treg) cell	CD70 molecule [Source:HGNC Symbol;Acc:HGNC:11937]
504	8.57775e-06	0.690117	0.64	0.357	0.160181	2	AC012146.7
505	0.000108041	0.68946	0.48	0.252	1	2	HAGHL			hydroxyacylglutathione hydrolase like [Source:HGNC Symbol;Acc:HGNC:14177]
506	5.54553e-13	0.688979	0.952	0.785	1.03557e-08	2	COPZ2			COPI coat complex subunit zeta 2 [Source:HGNC Symbol;Acc:HGNC:19356]
507	3.25649e-21	0.687905	0.992	0.925	6.08117e-17	2	FAM96B
508	2.56814e-07	0.687881	0.616	0.311	0.00479574	2	ICAM3	Stromal cells	Immune cell	intercellular adhesion molecule 3 [Source:HGNC Symbol;Acc:HGNC:5346]
509	2.56814e-07	0.687881	0.616	0.311	0.00479574	2	ICAM3		Stromal cell	intercellular adhesion molecule 3 [Source:HGNC Symbol;Acc:HGNC:5346]
510	2.56814e-07	0.687881	0.616	0.311	0.00479574	2	ICAM3		Exhausted CD8+ T cell	intercellular adhesion molecule 3 [Source:HGNC Symbol;Acc:HGNC:5346]
511	2.56814e-07	0.687881	0.616	0.311	0.00479574	2	ICAM3		Regulatory T (Treg) cell	intercellular adhesion molecule 3 [Source:HGNC Symbol;Acc:HGNC:5346]
512	2.56814e-07	0.687881	0.616	0.311	0.00479574	2	ICAM3		Monocyte	intercellular adhesion molecule 3 [Source:HGNC Symbol;Acc:HGNC:5346]
514	0.00017531	0.687613	0.368	0.184	1	2	TMEM201		Secretory progenitor cell	transmembrane protein 201 [Source:HGNC Symbol;Acc:HGNC:33719]
515	0.000788713	0.687528	0.352	0.18	1	2	MORC2-AS1			MORC2 antisense RNA 1 [Source:HGNC Symbol;Acc:HGNC:26662]
516	1.65612e-05	0.687218	0.608	0.342	0.309263	2	RP11-11N9.4
517	2.80687e-25	0.686552	1	0.945	5.24156e-21	2	PSMB3		Regulatory T (Treg) cell	proteasome 20S subunit beta 3 [Source:HGNC Symbol;Acc:HGNC:9540]
518	2.80687e-25	0.686552	1	0.945	5.24156e-21	2	PSMB3		Endothelial cell	proteasome 20S subunit beta 3 [Source:HGNC Symbol;Acc:HGNC:9540]
520	1.6904e-08	0.686405	0.856	0.548	0.000315666	2	PMVK	Adipocytes		phosphomevalonate kinase [Source:HGNC Symbol;Acc:HGNC:9141]
521	1.06151e-25	0.685748	1	0.925	1.98227e-21	2	NAA10			N-alpha-acetyltransferase 10, NatA catalytic subunit [Source:HGNC Symbol;Acc:HGNC:18704]
522	4.43688e-19	0.685659	0.976	0.936	8.28543e-15	2	GSTO1	Erythrocytes	Exhausted CD8+ T cell	glutathione S-transferase omega 1 [Source:HGNC Symbol;Acc:HGNC:13312]
523	4.43688e-19	0.685659	0.976	0.936	8.28543e-15	2	GSTO1		Regulatory T (Treg) cell	glutathione S-transferase omega 1 [Source:HGNC Symbol;Acc:HGNC:13312]
524	4.43688e-19	0.685659	0.976	0.936	8.28543e-15	2	GSTO1		Monocyte	glutathione S-transferase omega 1 [Source:HGNC Symbol;Acc:HGNC:13312]
526	5.87526e-17	0.68564	0.984	0.864	1.09715e-12	2	C19orf70
527	1.04245e-12	0.685256	0.968	0.82	1.94667e-08	2	NDUFA7.1
528	7.28741e-08	0.683117	0.864	0.566	0.00136085	2	ELOF1			elongation factor 1 [Source:HGNC Symbol;Acc:HGNC:28691]
529	4.56398e-08	0.682554	0.848	0.607	0.000852278	2	PRADC1			protease associated domain containing 1 [Source:HGNC Symbol;Acc:HGNC:16047]
530	3.77249e-08	0.681916	0.624	0.298	0.000704474	2	HES4	Nsc_radial glia	Astrocyte	hes family bHLH transcription factor 4 [Source:HGNC Symbol;Acc:HGNC:24149]
531	3.77249e-08	0.681916	0.624	0.298	0.000704474	2	HES4		Mesenchymal cell	hes family bHLH transcription factor 4 [Source:HGNC Symbol;Acc:HGNC:24149]
548	1.37677e-12	0.681021	0.96	0.776	2.57098e-08	2	S100A4	T cells	Endothelial cell	S100 calcium binding protein A4 [Source:HGNC Symbol;Acc:HGNC:10494]
549	1.37677e-12	0.681021	0.96	0.776	2.57098e-08	2	S100A4		CD1C-CD141- dendritic cell	S100 calcium binding protein A4 [Source:HGNC Symbol;Acc:HGNC:10494]
550	1.37677e-12	0.681021	0.96	0.776	2.57098e-08	2	S100A4		Monocyte	S100 calcium binding protein A4 [Source:HGNC Symbol;Acc:HGNC:10494]
626	8.882e-14	0.680593	0.968	0.844	1.65863e-09	2	RNASEH2C			ribonuclease H2 subunit C [Source:HGNC Symbol;Acc:HGNC:24116]
627	1.36216e-12	0.680299	0.984	0.851	2.54371e-08	2	C4orf48		Granulosa cell	chromosome 4 open reading frame 48 [Source:HGNC Symbol;Acc:HGNC:34437]
628	1.36216e-12	0.680299	0.984	0.851	2.54371e-08	2	C4orf48		Monocyte	chromosome 4 open reading frame 48 [Source:HGNC Symbol;Acc:HGNC:34437]
631	2.02682e-27	0.679658	1	0.971	3.78489e-23	2	ATP5G1	Ta 1		ATP synthase membrane subunit c locus 1 [Source:HGNC Symbol;Acc:HGNC:841]
633	4.91254e-07	0.679114	0.632	0.327	0.00917368	2	ADIRF	Endothelial cells	Mast cell	adipogenesis regulatory factor [Source:HGNC Symbol;Acc:HGNC:24043]
641	1.70116e-12	0.678542	0.96	0.693	3.17674e-08	2	SNHG7	T cells		small nucleolar RNA host gene 7 [Source:HGNC Symbol;Acc:HGNC:28254]
642	6.71789e-57	0.678173	1	1	1.2545e-52	2	RPL13	Glia cells		ribosomal protein L13 [Source:HGNC Symbol;Acc:HGNC:10303]
647	1.4671e-22	0.678038	0.992	0.945	2.73966e-18	2	LSMD1
648	0.000134256	0.677716	0.328	0.149	1	2	LRTOMT			leucine rich transmembrane and O-methyltransferase domain containing [Source:HGNC Symbol;Acc:HGNC:25033]
649	7.35116e-40	0.677477	1	0.998	1.37275e-35	2	ATP5J2
650	0.00152425	0.676929	0.984	0.884	1	2	MMP3	Myofibroblasts		matrix metallopeptidase 3 [Source:HGNC Symbol;Acc:HGNC:7173]
652	1.10862e-18	0.674168	1	0.908	2.07023e-14	2	TRAPPC2L			trafficking protein particle complex subunit 2L [Source:HGNC Symbol;Acc:HGNC:30887]
653	3.6934e-09	0.673399	0.872	0.577	6.89706e-05	2	NT5C		Ionocyte cell	5', 3'-nucleotidase, cytosolic [Source:HGNC Symbol;Acc:HGNC:17144]
654	1.46873e-06	0.673309	0.696	0.401	0.027427	2	TP53I13		Plasmacytoid dendritic cell	tumor protein p53 inducible protein 13 [Source:HGNC Symbol;Acc:HGNC:25102]
656	0.00232945	0.672906	0.272	0.145	1	2	RPUSD2		SLC16A7+ cell	RNA pseudouridine synthase domain containing 2 [Source:HGNC Symbol;Acc:HGNC:24180]
657	1.89188e-50	0.672775	1	1	3.53289e-46	2	RPS5	B cells	Naive CD4+ T cell	ribosomal protein S5 [Source:HGNC Symbol;Acc:HGNC:10426]
660	0.000534627	0.672562	0.288	0.136	1	2	SETD9			SET domain containing 9 [Source:HGNC Symbol;Acc:HGNC:28508]
661	6.14938e-33	0.671114	1	0.987	1.14834e-28	2	H2AFZ	Stem cells	Neural progenitor cell
662	6.14938e-33	0.671114	1	0.987	1.14834e-28	2	H2AFZ		Astrocyte
663	6.14938e-33	0.671114	1	0.987	1.14834e-28	2	H2AFZ		Endothelial cell
681	2.54694e-23	0.669853	1	0.95	4.75616e-19	2	PHLDA2	Keratinocytes	Monocyte	pleckstrin homology like domain family A member 2 [Source:HGNC Symbol;Acc:HGNC:12385]
683	6.48638e-17	0.669623	0.992	0.882	1.21127e-12	2	YIF1A		Astrocyte	Yip1 interacting factor homolog A, membrane trafficking protein [Source:HGNC Symbol;Acc:HGNC:16688]
684	1.66472e-25	0.669595	0.992	0.958	3.10869e-21	2	DDT			D-dopachrome tautomerase [Source:HGNC Symbol;Acc:HGNC:2732]
685	5.21659e-05	0.669364	0.44	0.224	0.974147	2	HMSD			histocompatibility minor serpin domain containing [Source:HGNC Symbol;Acc:HGNC:23037]
686	7.639e-33	0.667239	1	0.982	1.42651e-28	2	EEF1D			eukaryotic translation elongation factor 1 delta [Source:HGNC Symbol;Acc:HGNC:3211]
687	3.55741e-28	0.666509	1	0.965	6.6431e-24	2	TMEM258		Monocyte	transmembrane protein 258 [Source:HGNC Symbol;Acc:HGNC:1164]
689	2.75357e-07	0.665151	0.504	0.224	0.00514202	2	C9orf9			sperm acrosome associated 9 [Source:HGNC Symbol;Acc:HGNC:1367]
690	2.96438e-10	0.664784	0.968	0.706	5.53568e-06	2	CHCHD5			coiled-coil-helix-coiled-coil-helix domain containing 5 [Source:HGNC Symbol;Acc:HGNC:17840]
691	5.39587e-30	0.663281	1	0.974	1.00762e-25	2	GSTP1	CD8 T cells	Liver stem cell	glutathione S-transferase pi 1 [Source:HGNC Symbol;Acc:HGNC:4638]
692	5.39587e-30	0.663281	1	0.974	1.00762e-25	2	GSTP1		Stem cell	glutathione S-transferase pi 1 [Source:HGNC Symbol;Acc:HGNC:4638]
693	5.39587e-30	0.663281	1	0.974	1.00762e-25	2	GSTP1		CD4+ cytotoxic T cell	glutathione S-transferase pi 1 [Source:HGNC Symbol;Acc:HGNC:4638]
694	5.39587e-30	0.663281	1	0.974	1.00762e-25	2	GSTP1		Multilymphoid progenitor cell	glutathione S-transferase pi 1 [Source:HGNC Symbol;Acc:HGNC:4638]
701	2.73812e-28	0.661999	1	0.956	5.11316e-24	2	EIF3K			eukaryotic translation initiation factor 3 subunit K [Source:HGNC Symbol;Acc:HGNC:24656]
702	4.72311e-27	0.661409	1	0.976	8.81993e-23	2	NDUFB11			NADH:ubiquinone oxidoreductase subunit B11 [Source:HGNC Symbol;Acc:HGNC:20372]
703	5.89558e-17	0.661252	1	0.943	1.10094e-12	2	NDUFAB1			NADH:ubiquinone oxidoreductase subunit AB1 [Source:HGNC Symbol;Acc:HGNC:7694]
704	5.47413e-09	0.66098	0.872	0.594	0.000102224	2	BRMS1			BRMS1 transcriptional repressor and anoikis regulator [Source:HGNC Symbol;Acc:HGNC:17262]
705	1.57937e-50	0.660831	1	1	2.94931e-46	2	RPS23	CD8 T cells	Oligodendrocyte	ribosomal protein S23 [Source:HGNC Symbol;Acc:HGNC:10410]
706	1.57937e-50	0.660831	1	1	2.94931e-46	2	RPS23		Granulosa cell	ribosomal protein S23 [Source:HGNC Symbol;Acc:HGNC:10410]
714	0.000327712	0.660132	0.264	0.121	1	2	CRYBA2	E.secretory	Alpha cell	crystallin beta A2 [Source:HGNC Symbol;Acc:HGNC:2395]
716	0.000840339	0.660026	0.536	0.344	1	2	C11orf1
717	1.14909e-08	0.659065	0.92	0.643	0.000214582	2	ECH1	Adipocytes	Regulatory T (Treg) cell	enoyl-CoA hydratase 1 [Source:HGNC Symbol;Acc:HGNC:3149]
718	2.58575e-27	0.656597	1	0.978	4.82864e-23	2	C17orf76-AS1	Secretory cells
720	6.72083e-10	0.656114	0.952	0.697	1.25505e-05	2	CBR3		Ionocyte cell	carbonyl reductase 3 [Source:HGNC Symbol;Acc:HGNC:1549]
721	2.80406e-06	0.655978	0.552	0.265	0.0523631	2	LIMD2	Gdt	Monocyte	LIM domain containing 2 [Source:HGNC Symbol;Acc:HGNC:28142]
725	0.000380151	0.655902	0.256	0.114	1	2	MUTYH			mutY DNA glycosylase [Source:HGNC Symbol;Acc:HGNC:7527]
726	5.1415e-19	0.65432	0.984	0.95	9.60124e-15	2	MRPL41			mitochondrial ribosomal protein L41 [Source:HGNC Symbol;Acc:HGNC:14492]
727	9.11146e-06	0.649295	0.456	0.217	0.170147	2	PSMB8		Monocyte	proteasome 20S subunit beta 8 [Source:HGNC Symbol;Acc:HGNC:9545]
729	2.5166e-45	0.649061	1	1	4.6995e-41	2	RPL34	Glia cells	Granulosa cell	ribosomal protein L34 [Source:HGNC Symbol;Acc:HGNC:10340]
730	2.5166e-45	0.649061	1	1	4.6995e-41	2	RPL34		Morula cell (Blastomere)	ribosomal protein L34 [Source:HGNC Symbol;Acc:HGNC:10340]
749	1.68618e-27	0.648912	1	0.978	3.14878e-23	2	ATP5I
750	3.73892e-06	0.648589	0.4	0.169	0.0698205	2	TPK1			thiamin pyrophosphokinase 1 [Source:HGNC Symbol;Acc:HGNC:17358]
751	0.000340266	0.647177	0.264	0.118	1	2	THNSL2		Osteoclast	threonine synthase like 2 [Source:HGNC Symbol;Acc:HGNC:25602]
752	2.51485e-05	0.647008	0.568	0.309	0.469624	2	TREX1			ATR interacting protein [Source:HGNC Symbol;Acc:HGNC:33499]
753	1.57426e-09	0.645909	0.936	0.732	2.93977e-05	2	PLGRKT		Mast cell	plasminogen receptor with a C-terminal lysine [Source:HGNC Symbol;Acc:HGNC:23633]
755	1.26411e-12	0.645352	0.984	0.818	2.36061e-08	2	LAMTOR2		Monocyte	late endosomal/lysosomal adaptor, MAPK and MTOR activator 2 [Source:HGNC Symbol;Acc:HGNC:29796]
757	1.21707e-18	0.644668	0.992	0.914	2.27276e-14	2	RPS19BP1			ribosomal protein S19 binding protein 1 [Source:HGNC Symbol;Acc:HGNC:28749]
758	6.15497e-05	0.643795	0.48	0.254	1	2	PIH1D1			PIH1 domain containing 1 [Source:HGNC Symbol;Acc:HGNC:26075]
759	1.06767e-27	0.642011	1	0.961	1.99376e-23	2	MYEOV2
760	2.95546e-34	0.64162	1	0.996	5.51902e-30	2	RPL36AL			ribosomal protein L36a like [Source:HGNC Symbol;Acc:HGNC:10346]
761	0.000594058	0.641497	0.272	0.127	1	2	PAFAH2		CD4+ cytotoxic T cell	platelet activating factor acetylhydrolase 2 [Source:HGNC Symbol;Acc:HGNC:8579]
762	0.000594058	0.641497	0.272	0.127	1	2	PAFAH2		Multilymphoid progenitor cell	platelet activating factor acetylhydrolase 2 [Source:HGNC Symbol;Acc:HGNC:8579]
763	0.000594058	0.641497	0.272	0.127	1	2	PAFAH2		Plasmacytoid dendritic cell	platelet activating factor acetylhydrolase 2 [Source:HGNC Symbol;Acc:HGNC:8579]
766	4.48288e-05	0.641003	0.4	0.195	0.837134	2	TMEM51		Ionocyte cell	transmembrane protein 51 [Source:HGNC Symbol;Acc:HGNC:25488]
767	4.48288e-05	0.641003	0.4	0.195	0.837134	2	TMEM51		Pit progenitor cell	transmembrane protein 51 [Source:HGNC Symbol;Acc:HGNC:25488]
768	1.03761e-29	0.640654	1	0.985	1.93763e-25	2	RPS27L	Glia cells	Neural progenitor cell	ribosomal protein S27 like [Source:HGNC Symbol;Acc:HGNC:18476]
769	1.03761e-29	0.640654	1	0.985	1.93763e-25	2	RPS27L		Regulatory T (Treg) cell	ribosomal protein S27 like [Source:HGNC Symbol;Acc:HGNC:18476]
774	6.5317e-05	0.640591	0.448	0.232	1	2	S100A3	Endothelial cells		S100 calcium binding protein A3 [Source:HGNC Symbol;Acc:HGNC:10493]
775	0.00153269	0.640425	0.312	0.158	1	2	TNFSF12		AXL+SIGLEC6+ dendritic cell	TNF superfamily member 12 [Source:HGNC Symbol;Acc:HGNC:11927]
777	1.64307e-42	0.638518	1	1	3.06827e-38	2	LGALS1	Dendritic cells	Astrocyte	galectin 1 [Source:HGNC Symbol;Acc:HGNC:6561]
778	1.64307e-42	0.638518	1	1	3.06827e-38	2	LGALS1		Effector CD8+ memory T (Tem) cell	galectin 1 [Source:HGNC Symbol;Acc:HGNC:6561]
779	1.64307e-42	0.638518	1	1	3.06827e-38	2	LGALS1		Granulocyte-monocyte progenitor	galectin 1 [Source:HGNC Symbol;Acc:HGNC:6561]
780	1.64307e-42	0.638518	1	1	3.06827e-38	2	LGALS1		Monocyte	galectin 1 [Source:HGNC Symbol;Acc:HGNC:6561]
855	3.70915e-05	0.638451	0.504	0.263	0.692646	2	EML3			EMAP like 3 [Source:HGNC Symbol;Acc:HGNC:26666]
856	0.00905913	0.636757	0.328	0.193	1	2	IL1B	Immune cells	T helper17 (Th17) cell	interleukin 1 beta [Source:HGNC Symbol;Acc:HGNC:5992]
857	0.00905913	0.636757	0.328	0.193	1	2	IL1B		M2 macrophage	interleukin 1 beta [Source:HGNC Symbol;Acc:HGNC:5992]
858	0.00905913	0.636757	0.328	0.193	1	2	IL1B		Brush cell (Tuft cell)	interleukin 1 beta [Source:HGNC Symbol;Acc:HGNC:5992]
859	0.00905913	0.636757	0.328	0.193	1	2	IL1B		Neuroendocrine cell	interleukin 1 beta [Source:HGNC Symbol;Acc:HGNC:5992]
860	0.00905913	0.636757	0.328	0.193	1	2	IL1B		Paneth cell	interleukin 1 beta [Source:HGNC Symbol;Acc:HGNC:5992]
861	0.00905913	0.636757	0.328	0.193	1	2	IL1B		CD1C+_B dendritic cell	interleukin 1 beta [Source:HGNC Symbol;Acc:HGNC:5992]
862	0.00905913	0.636757	0.328	0.193	1	2	IL1B		Monocyte	interleukin 1 beta [Source:HGNC Symbol;Acc:HGNC:5992]
928	7.5343e-07	0.636378	0.808	0.507	0.0140695	2	TMEM222			transmembrane protein 222 [Source:HGNC Symbol;Acc:HGNC:25363]
929	3.25597e-39	0.636248	1	0.998	6.0802e-35	2	COX7A2	Ta 2		cytochrome c oxidase subunit 7A2 [Source:HGNC Symbol;Acc:HGNC:2288]
930	2.67559e-05	0.63596	0.632	0.357	0.49964	2	TRAPPC2P1
931	1.07023e-07	0.635309	0.904	0.629	0.00199854	2	C9orf142	B cells
933	2.42354e-09	0.635296	0.944	0.719	4.52571e-05	2	LAGE3		B cell	L antigen family member 3 [Source:HGNC Symbol;Acc:HGNC:26058]
935	3.66928e-14	0.635166	0.976	0.871	6.85202e-10	2	BOLA2B			bolA family member 2B [Source:HGNC Symbol;Acc:HGNC:32479]
936	1.32538e-13	0.635115	0.984	0.853	2.47502e-09	2	AKR7A2			aldo-keto reductase family 7 member A2 [Source:HGNC Symbol;Acc:HGNC:389]
937	5.78183e-19	0.634919	0.992	0.904	1.0797e-14	2	NANS			N-acetylneuraminate synthase [Source:HGNC Symbol;Acc:HGNC:19237]
938	2.04952e-14	0.634792	1	0.831	3.82727e-10	2	C11orf73
939	1.16192e-29	0.634015	1	0.985	2.16978e-25	2	RPL21	Glia cells	Morula cell (Blastomere)	ribosomal protein L21 [Source:HGNC Symbol;Acc:HGNC:10313]
957	8.73724e-06	0.63326	0.528	0.272	0.163159	2	DPCD		Ciliated cell	deleted in primary ciliary dyskinesia homolog (mouse) [Source:HGNC Symbol;Acc:HGNC:24542]
958	8.73724e-06	0.63326	0.528	0.272	0.163159	2	DPCD		Ciliated epithelial cell	deleted in primary ciliary dyskinesia homolog (mouse) [Source:HGNC Symbol;Acc:HGNC:24542]
959	3.27245e-05	0.632163	0.424	0.2	0.611098	2	ZNF668			zinc finger protein 668 [Source:HGNC Symbol;Acc:HGNC:25821]
960	1.18121e-06	0.632033	0.672	0.366	0.0220579	2	PEX16			peroxisomal biogenesis factor 16 [Source:HGNC Symbol;Acc:HGNC:8857]
961	9.50415e-12	0.63059	0.968	0.785	1.77481e-07	2	PGP		SLC16A7+ cell	phosphoglycolate phosphatase [Source:HGNC Symbol;Acc:HGNC:8909]
962	2.44882e-11	0.630159	0.976	0.768	4.57293e-07	2	POLD4		Microglial cell	DNA polymerase delta 4, accessory subunit [Source:HGNC Symbol;Acc:HGNC:14106]
963	1.06915e-06	0.629106	0.848	0.546	0.0199652	2	SNX24			sorting nexin 24 [Source:HGNC Symbol;Acc:HGNC:21533]
964	4.90329e-14	0.628976	0.984	0.873	9.1564e-10	2	MRPL22			mitochondrial ribosomal protein L22 [Source:HGNC Symbol;Acc:HGNC:14480]
965	1.86481e-07	0.628766	0.848	0.57	0.00348235	2	C21orf59
966	0.000230934	0.628401	0.656	0.393	1	2	RHNO1			RAD9-HUS1-RAD1 interacting nuclear orphan 1 [Source:HGNC Symbol;Acc:HGNC:28206]
967	2.83519e-06	0.628315	0.64	0.342	0.0529443	2	ANKRD39			ankyrin repeat domain 39 [Source:HGNC Symbol;Acc:HGNC:28640]
968	0.00153852	0.627213	0.264	0.132	1	2	IDNK			IDNK gluconokinase [Source:HGNC Symbol;Acc:HGNC:31367]
969	1.2832e-20	0.626601	1	0.954	2.39625e-16	2	PSME2		Exhausted CD8+ T cell	proteasome activator subunit 2 [Source:HGNC Symbol;Acc:HGNC:9569]
970	1.2832e-20	0.626601	1	0.954	2.39625e-16	2	PSME2		Exhausted CD4+ T cell	proteasome activator subunit 2 [Source:HGNC Symbol;Acc:HGNC:9569]
971	1.2832e-20	0.626601	1	0.954	2.39625e-16	2	PSME2		Liver bud hepatic cell	proteasome activator subunit 2 [Source:HGNC Symbol;Acc:HGNC:9569]
972	3.47976e-05	0.626022	0.704	0.469	0.64981	2	MEF2BNB
973	2.00834e-05	0.625633	0.776	0.461	0.375037	2	SAC3D1		B cell	SAC3 domain containing 1 [Source:HGNC Symbol;Acc:HGNC:30179]
975	1.19481e-09	0.625518	0.912	0.675	2.2312e-05	2	RUVBL2		Ciliated cell	RuvB like AAA ATPase 2 [Source:HGNC Symbol;Acc:HGNC:10475]
976	2.79852e-05	0.625	0.344	0.151	0.522595	2	CTC-338M12.5
977	1.74004e-15	0.624245	0.96	0.86	3.24936e-11	2	EMC6			ER membrane protein complex subunit 6 [Source:HGNC Symbol;Acc:HGNC:28430]
978	0.000163042	0.624126	0.28	0.125	1	2	RP11-977G19.11
979	0.00011961	0.623987	0.504	0.287	1	2	MRPS17.1
980	1.5742e-05	0.623177	0.496	0.237	0.293965	2	MOB2			MOB kinase activator 2 [Source:HGNC Symbol;Acc:HGNC:24904]
981	4.40699e-08	0.6226	0.944	0.691	0.000822961	2	CCDC53
982	2.56816e-19	0.622438	0.984	0.91	4.79579e-15	2	IFI27	B cells	Cancer stem cell	interferon alpha inducible protein 27 [Source:HGNC Symbol;Acc:HGNC:5397]
983	2.56816e-19	0.622438	0.984	0.91	4.79579e-15	2	IFI27		Ciliated cell	interferon alpha inducible protein 27 [Source:HGNC Symbol;Acc:HGNC:5397]
984	2.56816e-19	0.622438	0.984	0.91	4.79579e-15	2	IFI27		Goblet cell	interferon alpha inducible protein 27 [Source:HGNC Symbol;Acc:HGNC:5397]
1021	1.4242e-09	0.621742	0.92	0.607	2.65955e-05	2	STEAP1		Enterocyte	STEAP family member 1 [Source:HGNC Symbol;Acc:HGNC:11378]
1022	7.92828e-34	0.621178	1	0.987	1.48053e-29	2	ATOX1		Regulatory T (Treg) cell	antioxidant 1 copper chaperone [Source:HGNC Symbol;Acc:HGNC:798]
1023	7.92828e-34	0.621178	1	0.987	1.48053e-29	2	ATOX1		Monocyte	antioxidant 1 copper chaperone [Source:HGNC Symbol;Acc:HGNC:798]
1025	0.000194153	0.621104	0.296	0.132	1	2	FCRLB			Fc receptor like B [Source:HGNC Symbol;Acc:HGNC:26431]
1026	1.30548e-18	0.620052	0.992	0.941	2.43786e-14	2	RNH1		Monocyte	ribonuclease/angiogenin inhibitor 1 [Source:HGNC Symbol;Acc:HGNC:10074]
1028	2.85005e-05	0.619872	0.432	0.204	0.532218	2	ZNF524			zinc finger protein 524 [Source:HGNC Symbol;Acc:HGNC:28322]
1029	2.33317e-07	0.619759	0.792	0.502	0.00435697	2	CENPM	Epithelial cells	Neural progenitor cell	centromere protein M [Source:HGNC Symbol;Acc:HGNC:18352]
1030	2.33317e-07	0.619759	0.792	0.502	0.00435697	2	CENPM		FOXN4+ cell	centromere protein M [Source:HGNC Symbol;Acc:HGNC:18352]
1031	2.33317e-07	0.619759	0.792	0.502	0.00435697	2	CENPM		Goblet cell	centromere protein M [Source:HGNC Symbol;Acc:HGNC:18352]
1032	2.33317e-07	0.619759	0.792	0.502	0.00435697	2	CENPM		B cell	centromere protein M [Source:HGNC Symbol;Acc:HGNC:18352]
1039	0.00538843	0.619583	0.304	0.173	1	2	AC002467.7
1040	3.33467e-46	0.618821	1	1	6.22716e-42	2	RPL8	Stem cells	Granulosa cell	ribosomal protein L8 [Source:HGNC Symbol;Acc:HGNC:10368]
1044	1.86012e-08	0.618506	0.68	0.322	0.000347359	2	CRIP1	Multiciliated cells	Circulating fetal cell	cysteine rich protein 1 [Source:HGNC Symbol;Acc:HGNC:2360]
1045	1.86012e-08	0.618506	0.68	0.322	0.000347359	2	CRIP1		Ciliated cell	cysteine rich protein 1 [Source:HGNC Symbol;Acc:HGNC:2360]
1046	1.86012e-08	0.618506	0.68	0.322	0.000347359	2	CRIP1		Monocyte	cysteine rich protein 1 [Source:HGNC Symbol;Acc:HGNC:2360]
1068	6.32886e-07	0.616903	0.832	0.546	0.0118185	2	TSSC4			tumor suppressing subtransferable candidate 4 [Source:HGNC Symbol;Acc:HGNC:12386]
1069	4.82228e-19	0.616604	1	0.952	9.00513e-15	2	C1orf122		Astrocyte	chromosome 1 open reading frame 122 [Source:HGNC Symbol;Acc:HGNC:24789]
1070	3.12674e-08	0.616273	0.824	0.493	0.000583887	2	GAMT		SLC16A7+ cell	guanidinoacetate N-methyltransferase [Source:HGNC Symbol;Acc:HGNC:4136]
1071	5.10513e-05	0.61614	0.576	0.32	0.953332	2	MTMR14			myotubularin related protein 14 [Source:HGNC Symbol;Acc:HGNC:26190]
1072	8.16405e-14	0.615979	0.992	0.862	1.52455e-09	2	EIF4EBP1	Stem cells		eukaryotic translation initiation factor 4E binding protein 1 [Source:HGNC Symbol;Acc:HGNC:3288]
1074	3.15603e-10	0.615803	0.92	0.708	5.89356e-06	2	RPL22L1	Stem cells	B cell	ribosomal protein L22 like 1 [Source:HGNC Symbol;Acc:HGNC:27610]
1076	6.73106e-29	0.615444	1	0.985	1.25696e-24	2	NDUFB1		Monocyte	NADH:ubiquinone oxidoreductase subunit B1 [Source:HGNC Symbol;Acc:HGNC:7695]
1078	7.3356e-16	0.615206	1	0.873	1.36985e-11	2	MRPL36		Plasmacytoid dendritic cell	mitochondrial ribosomal protein L36 [Source:HGNC Symbol;Acc:HGNC:14490]
1080	0.000350888	0.61448	0.32	0.154	1	2	KRBOX1.1
1081	8.37089e-11	0.614233	0.976	0.836	1.56318e-06	2	NDUFS7		Monocyte	NADH:ubiquinone oxidoreductase core subunit S7 [Source:HGNC Symbol;Acc:HGNC:7714]
1083	1.36563e-20	0.614043	0.992	0.941	2.55019e-16	2	LAMTOR4		Monocyte	late endosomal/lysosomal adaptor, MAPK and MTOR activator 4 [Source:HGNC Symbol;Acc:HGNC:33772]
1085	1.07356e-21	0.613476	1	0.969	2.00477e-17	2	ATP5D
1086	0.00202909	0.612878	0.272	0.136	1	2	WDR24			WD repeat domain 24 [Source:HGNC Symbol;Acc:HGNC:20852]
1087	4.34026e-11	0.612741	0.96	0.796	8.105e-07	2	HINT2			histidine triad nucleotide binding protein 2 [Source:HGNC Symbol;Acc:HGNC:18344]
1088	1.3947e-06	0.612437	0.512	0.232	0.0260446	2	PTDSS2			phosphatidylserine synthase 2 [Source:HGNC Symbol;Acc:HGNC:15463]
1089	4.13844e-05	0.612392	0.576	0.322	0.772812	2	CCDC101
1090	3.83841e-12	0.612287	0.984	0.846	7.16785e-08	2	RNF181			ring finger protein 181 [Source:HGNC Symbol;Acc:HGNC:28037]
1091	1.38252e-05	0.612212	0.696	0.408	0.258171	2	TRADD			TNFRSF1A associated via death domain [Source:HGNC Symbol;Acc:HGNC:12030]
1092	0.000146199	0.612126	0.504	0.279	1	2	ZFYVE19			zinc finger FYVE-type containing 19 [Source:HGNC Symbol;Acc:HGNC:20758]
1093	8.70061e-16	0.612018	0.992	0.925	1.62475e-11	2	C8orf59		Morula cell (Blastomere)
1095	5.21614e-45	0.610556	1	1	9.74061e-41	2	RPS15	Glia cells		ribosomal protein S15 [Source:HGNC Symbol;Acc:HGNC:10388]
1098	3.16363e-08	0.610438	0.896	0.616	0.000590776	2	MGMT		Ciliated cell	O-6-methylguanine-DNA methyltransferase [Source:HGNC Symbol;Acc:HGNC:7059]
1099	3.16363e-08	0.610438	0.896	0.616	0.000590776	2	MGMT		Endothelial cell	O-6-methylguanine-DNA methyltransferase [Source:HGNC Symbol;Acc:HGNC:7059]
1101	3.11894e-38	0.609952	1	1	5.82431e-34	2	NACA	Tumor cells	Oligodendrocyte	nascent polypeptide associated complex subunit alpha [Source:HGNC Symbol;Acc:HGNC:7629]
1102	6.22709e-05	0.606467	0.544	0.311	1	2	FSTL3		Liver bud hepatic cell	follistatin like 3 [Source:HGNC Symbol;Acc:HGNC:3973]
1103	6.22709e-05	0.606467	0.544	0.311	1	2	FSTL3		Mesenchymal cell	follistatin like 3 [Source:HGNC Symbol;Acc:HGNC:3973]
1104	6.22709e-05	0.606467	0.544	0.311	1	2	FSTL3		Granulosa cell	follistatin like 3 [Source:HGNC Symbol;Acc:HGNC:3973]
1106	1.81413e-18	0.604458	1	0.928	3.3877e-14	2	UBE2S	G2m_s npcs	Multipotent progenitor cell	ubiquitin conjugating enzyme E2 S [Source:HGNC Symbol;Acc:HGNC:17895]
1110	1.3029e-22	0.604259	1	0.963	2.43304e-18	2	ATP5O
1111	5.50409e-19	0.604081	1	0.947	1.02783e-14	2	TOMM6			translocase of outer mitochondrial membrane 6 [Source:HGNC Symbol;Acc:HGNC:34528]
1112	0.000221673	0.60373	0.384	0.195	1	2	MON1A			MON1 homolog A, secretory trafficking associated [Source:HGNC Symbol;Acc:HGNC:28207]
1113	1.36216e-20	0.603725	0.992	0.958	2.54371e-16	2	PHPT1		Regulatory T (Treg) cell	phosphohistidine phosphatase 1 [Source:HGNC Symbol;Acc:HGNC:30033]
1114	4.30934e-42	0.602476	1	1	8.04726e-38	2	RPL29	Dendritic cells		ribosomal protein L29 [Source:HGNC Symbol;Acc:HGNC:10331]
1116	1.21903e-07	0.602454	0.68	0.318	0.00227642	2	RP5-1172A22.1
1117	8.64722e-07	0.602334	0.864	0.596	0.0161478	2	COQ4		B cell	coenzyme Q4 [Source:HGNC Symbol;Acc:HGNC:19693]
1119	1.04143e-17	0.60218	1	0.95	1.94477e-13	2	IFI27L2		Exhausted CD8+ T cell	interferon alpha inducible protein 27 like 2 [Source:HGNC Symbol;Acc:HGNC:19753]
1120	1.04143e-17	0.60218	1	0.95	1.94477e-13	2	IFI27L2		Exhausted CD4+ T cell	interferon alpha inducible protein 27 like 2 [Source:HGNC Symbol;Acc:HGNC:19753]
1121	1.04143e-17	0.60218	1	0.95	1.94477e-13	2	IFI27L2		Basal cell	interferon alpha inducible protein 27 like 2 [Source:HGNC Symbol;Acc:HGNC:19753]
1122	0.000137116	0.602093	0.48	0.263	1	2	KIF9		Ciliated cell	kinesin family member 9 [Source:HGNC Symbol;Acc:HGNC:16666]
1123	0.000137116	0.602093	0.48	0.263	1	2	KIF9		Ciliated epithelial cell	kinesin family member 9 [Source:HGNC Symbol;Acc:HGNC:16666]
1124	5.18591e-10	0.601972	0.824	0.467	9.68418e-06	2	TPM2	Stem cells	Tuft progenitor cell	tropomyosin 2 [Source:HGNC Symbol;Acc:HGNC:12011]
1125	5.18591e-10	0.601972	0.824	0.467	9.68418e-06	2	TPM2		Multilymphoid progenitor cell	tropomyosin 2 [Source:HGNC Symbol;Acc:HGNC:12011]
1126	5.18591e-10	0.601972	0.824	0.467	9.68418e-06	2	TPM2		Plasmacytoid dendritic cell	tropomyosin 2 [Source:HGNC Symbol;Acc:HGNC:12011]
1189	6.59091e-08	0.601609	0.664	0.346	0.00123079	2	ASNS	Stem cells		asparagine synthetase (glutamine-hydrolyzing) [Source:HGNC Symbol;Acc:HGNC:753]
1190	2.01263e-09	0.601438	0.968	0.796	3.75839e-05	2	LINC00116

## Sheet: Cluster 3
	p_val	avg_log2FC	pct.1	pct.2	p_val_adj	cluster	gene	cell_type_singleCellBase	cellName_cell_markers_db	description
0	3.19864e-14	1.4135	0.661	0.369	5.97314e-10	3	IL6	Macrophages	Dendritic cell	interleukin 6 [Source:HGNC Symbol;Acc:HGNC:6018]
1	3.19864e-14	1.4135	0.661	0.369	5.97314e-10	3	IL6		Follicular helper (Tfh) T cell	interleukin 6 [Source:HGNC Symbol;Acc:HGNC:6018]
2	3.19864e-14	1.4135	0.661	0.369	5.97314e-10	3	IL6		T helper17 (Th17) cell	interleukin 6 [Source:HGNC Symbol;Acc:HGNC:6018]
3	3.19864e-14	1.4135	0.661	0.369	5.97314e-10	3	IL6		B cell	interleukin 6 [Source:HGNC Symbol;Acc:HGNC:6018]
25	4.25347e-10	1.35733	0.391	0.133	7.94292e-06	3	MT-TM			mitochondrially encoded tRNA-Met (AUA/G) [Source:HGNC Symbol;Acc:HGNC:7492]
26	0.000738042	1.3453	0.313	0.189	1	3	PLEKHO2		CD1C-CD141- dendritic cell	pleckstrin homology domain containing O2 [Source:HGNC Symbol;Acc:HGNC:30026]
28	2.77751e-36	1.32815	1	0.981	5.18671e-32	3	MT-ND2			mitochondrially encoded NADH:ubiquinone oxidoreductase core subunit 2 [Source:HGNC Symbol;Acc:HGNC:7456]
29	1.25209e-34	1.32493	1	0.976	2.33815e-30	3	MT-ND1	Monocytes		mitochondrially encoded NADH:ubiquinone oxidoreductase core subunit 1 [Source:HGNC Symbol;Acc:HGNC:7455]
30	5.90061e-10	1.30564	0.643	0.345	1.10188e-05	3	MTRNR2L8		Granulosa cell
31	5.90061e-10	1.30564	0.643	0.345	1.10188e-05	3	MTRNR2L8		Monocyte
32	5.90061e-10	1.30564	0.643	0.345	1.10188e-05	3	MTRNR2L8		B cell
36	8.41848e-12	1.29764	0.591	0.275	1.57207e-07	3	MT-TS2			mitochondrially encoded tRNA-Ser (AGU/C) 2 [Source:HGNC Symbol;Acc:HGNC:7498]
37	8.39662e-05	1.20018	0.278	0.135	1	3	UBBP4			ubiquitin B pseudogene 4 [Source:HGNC Symbol;Acc:HGNC:12467]
38	8.68368e-06	1.1909	0.304	0.131	0.162159	3	ST6GALNAC2		Ciliated epithelial cell	ST6 N-acetylgalactosaminide alpha-2,6-sialyltransferase 2 [Source:HGNC Symbol;Acc:HGNC:10867]
39	4.87734e-05	1.18935	0.348	0.193	0.910795	3	RP11-701P16.5
40	0.000402179	1.17764	0.539	0.397	1	3	NR1D1		Mucosal-associated invariant T cell	nuclear receptor subfamily 1 group D member 1 [Source:HGNC Symbol;Acc:HGNC:7962]
41	1.46277e-18	1.17467	0.904	0.547	2.73157e-14	3	MT-ND6			mitochondrially encoded NADH:ubiquinone oxidoreductase core subunit 6 [Source:HGNC Symbol;Acc:HGNC:7462]
42	6.72765e-31	1.16605	1	0.991	1.25632e-26	3	MT-ATP6	Monocytes		mitochondrially encoded ATP synthase membrane subunit 6 [Source:HGNC Symbol;Acc:HGNC:7414]
43	4.68222e-35	1.16457	1	0.985	8.74357e-31	3	MT-ND4			mitochondrially encoded NADH:ubiquinone oxidoreductase core subunit 4 [Source:HGNC Symbol;Acc:HGNC:7459]
44	4.86408e-05	1.15368	0.304	0.148	0.908318	3	RP11-196G18.22
45	0.000454823	1.14979	0.296	0.167	1	3	TP53INP2			tumor protein p53 inducible nuclear protein 2 [Source:HGNC Symbol;Acc:HGNC:16104]
46	0.0027167	1.12189	0.252	0.146	1	3	LINC00941			long intergenic non-protein coding RNA 941 [Source:HGNC Symbol;Acc:HGNC:48635]
47	3.4678e-09	1.12093	0.687	0.433	6.47578e-05	3	TNFAIP2	M cells	Paneth cell	TNF alpha induced protein 2 [Source:HGNC Symbol;Acc:HGNC:11895]
48	3.4678e-09	1.12093	0.687	0.433	6.47578e-05	3	TNFAIP2		Monocyte	TNF alpha induced protein 2 [Source:HGNC Symbol;Acc:HGNC:11895]
53	0.0027441	1.11404	0.27	0.167	1	3	GPSM1		Beta cell	G protein signaling modulator 1 [Source:HGNC Symbol;Acc:HGNC:17858]
54	0.000130869	1.1097	0.313	0.17	1	3	BTBD11
55	5.29482e-06	1.10454	0.409	0.217	0.0988755	3	C22orf46
56	0.000236961	1.09503	0.261	0.127	1	3	ZNF785		SLC16A7+ cell	zinc finger protein 785 [Source:HGNC Symbol;Acc:HGNC:26496]
57	4.30312e-11	1.09077	0.635	0.348	8.03565e-07	3	SLIT2	Tumor cells	Endothelial cell	slit guidance ligand 2 [Source:HGNC Symbol;Acc:HGNC:11086]
59	1.92225e-07	1.08696	0.53	0.333	0.00358961	3	RGCC	T cells	Astrocyte	regulator of cell cycle [Source:HGNC Symbol;Acc:HGNC:20369]
60	1.92225e-07	1.08696	0.53	0.333	0.00358961	3	RGCC		MKI67+ progenitor cell	regulator of cell cycle [Source:HGNC Symbol;Acc:HGNC:20369]
75	0.00163822	1.07083	0.27	0.155	1	3	TRO		Cancer stem cell	trophinin [Source:HGNC Symbol;Acc:HGNC:12326]
76	0.000106486	1.07072	0.548	0.38	1	3	ATF3	Endothelial cells	Astrocyte	activating transcription factor 3 [Source:HGNC Symbol;Acc:HGNC:785]
77	0.000106486	1.07072	0.548	0.38	1	3	ATF3		Ciliated cell	activating transcription factor 3 [Source:HGNC Symbol;Acc:HGNC:785]
86	7.60789e-05	1.06038	0.357	0.191	1	3	NET1	Endothelial cells	CD141+CLEC9A+ dendritic cell	neuroepithelial cell transforming 1 [Source:HGNC Symbol;Acc:HGNC:14592]
90	0.00354281	1.05689	0.252	0.15	1	3	LNX2			ligand of numb-protein X 2 [Source:HGNC Symbol;Acc:HGNC:20421]
91	5.89505e-20	1.05117	0.991	0.865	1.10084e-15	3	RN7SL1			RNA component of signal recognition particle 7SL1 [Source:HGNC Symbol;Acc:HGNC:10038]
92	0.00176255	1.04717	0.252	0.137	1	3	XKR6			XK related 6 [Source:HGNC Symbol;Acc:HGNC:27806]
93	0.00010209	1.04664	0.391	0.234	1	3	ZBTB2		Endothelial cell	zinc finger and BTB domain containing 2 [Source:HGNC Symbol;Acc:HGNC:20868]
95	8.79957e-06	1.04305	0.4	0.212	0.164323	3	ARHGAP11B			Rho GTPase activating protein 11B [Source:HGNC Symbol;Acc:HGNC:15782]
96	0.00338697	1.03736	0.339	0.234	1	3	MYEF2		SLC16A7+ cell	myelin expression factor 2 [Source:HGNC Symbol;Acc:HGNC:17940]
97	0.00161439	1.03071	0.287	0.167	1	3	PSD4			pleckstrin and Sec7 domain containing 4 [Source:HGNC Symbol;Acc:HGNC:19096]
98	0.000620393	1.0273	0.278	0.15	1	3	GOLGA8B		Regulatory T (Treg) cell	golgin A8 family member B [Source:HGNC Symbol;Acc:HGNC:31973]
99	3.34059e-05	1.02712	0.435	0.264	0.623822	3	PPARD			peroxisome proliferator activated receptor delta [Source:HGNC Symbol;Acc:HGNC:9235]
100	1.52064e-07	1.0139	0.609	0.406	0.00283965	3	PAPD5
101	0.000376102	1.01158	0.313	0.174	1	3	TRUB1			TruB pseudouridine synthase family member 1 [Source:HGNC Symbol;Acc:HGNC:16060]
102	6.49921e-10	1.01133	0.878	0.648	1.21366e-05	3	FAM211A
103	5.40027e-05	1.00435	0.774	0.639	1	3	KLF10	Fibroblasts		KLF transcription factor 10 [Source:HGNC Symbol;Acc:HGNC:11810]
104	0.000176549	1.00042	0.4	0.251	1	3	CPEB2			cytoplasmic polyadenylation element binding protein 2 [Source:HGNC Symbol;Acc:HGNC:21745]
105	0.00986257	0.998671	0.27	0.178	1	3	TTC23		SLC16A7+ cell	tetratricopeptide repeat domain 23 [Source:HGNC Symbol;Acc:HGNC:25730]
106	6.27589e-05	0.986069	0.391	0.234	1	3	MEX3D			mex-3 RNA binding family member D [Source:HGNC Symbol;Acc:HGNC:16734]
107	0.000388821	0.983253	0.304	0.167	1	3	ATP6V0E2			ATPase H+ transporting V0 subunit e2 [Source:HGNC Symbol;Acc:HGNC:21723]
108	0.00113977	0.980968	0.339	0.219	1	3	RP2			RP2 activator of ARL3 GTPase [Source:HGNC Symbol;Acc:HGNC:10274]
109	0.000390833	0.979237	0.374	0.232	1	3	GGA3			golgi associated, gamma adaptin ear containing, ARF binding protein 3 [Source:HGNC Symbol;Acc:HGNC:17079]
110	0.000706353	0.978661	0.287	0.157	1	3	NEXN-AS1			NEXN antisense RNA 1 [Source:HGNC Symbol;Acc:HGNC:31983]
111	0.000993895	0.974313	0.287	0.161	1	3	ZNF514		SLC16A7+ cell	zinc finger protein 514 [Source:HGNC Symbol;Acc:HGNC:25894]
112	8.22219e-05	0.970549	0.365	0.204	1	3	RP11-473I1.9
113	0.000493834	0.969942	0.426	0.296	1	3	BEST1	Epithelial cell	Monocyte	bestrophin 1 [Source:HGNC Symbol;Acc:HGNC:12703]
115	0.005012	0.968906	0.27	0.17	1	3	DNAL4		Ciliated cell	dynein axonemal light chain 4 [Source:HGNC Symbol;Acc:HGNC:2955]
116	0.005012	0.968906	0.27	0.17	1	3	DNAL4		Multipotent progenitor cell	dynein axonemal light chain 4 [Source:HGNC Symbol;Acc:HGNC:2955]
117	0.000292048	0.965831	0.252	0.12	1	3	PLK4	Multiciliated cells	FOXN4+ cell	polo like kinase 4 [Source:HGNC Symbol;Acc:HGNC:11397]
118	0.000292048	0.965831	0.252	0.12	1	3	PLK4		Multipotent progenitor cell	polo like kinase 4 [Source:HGNC Symbol;Acc:HGNC:11397]
119	0.00167137	0.964258	0.33	0.204	1	3	TRIM14			tripartite motif containing 14 [Source:HGNC Symbol;Acc:HGNC:16283]
120	0.000661807	0.963516	0.287	0.152	1	3	RP11-1002K11.1
121	0.00285246	0.96345	0.322	0.217	1	3	ASB7			ankyrin repeat and SOCS box containing 7 [Source:HGNC Symbol;Acc:HGNC:17182]
122	0.000249733	0.949379	0.365	0.217	1	3	TMEM116		Endothelial cell	transmembrane protein 116 [Source:HGNC Symbol;Acc:HGNC:25084]
124	1.08213e-10	0.948699	0.739	0.502	2.02078e-06	3	NAV2			neuron navigator 2 [Source:HGNC Symbol;Acc:HGNC:15997]
125	0.00772615	0.945156	0.278	0.18	1	3	MAP3K1		CD1C-CD141- dendritic cell	mitogen-activated protein kinase kinase kinase 1 [Source:HGNC Symbol;Acc:HGNC:6848]
127	1.64023e-05	0.94238	0.513	0.339	0.306297	3	PPTC7			protein phosphatase targeting COQ7 [Source:HGNC Symbol;Acc:HGNC:30695]
128	0.00312784	0.940829	0.313	0.202	1	3	FAM180A			family with sequence similarity 180 member A [Source:HGNC Symbol;Acc:HGNC:33773]
129	1.43436e-07	0.939507	0.609	0.388	0.00267853	3	MTRNR2L9
130	1.28684e-05	0.934529	0.687	0.517	0.240304	3	NR1D2	B cells		nuclear receptor subfamily 1 group D member 2 [Source:HGNC Symbol;Acc:HGNC:7963]
131	8.94756e-26	0.93412	1	0.996	1.67087e-21	3	MT-CO3	Monocytes		mitochondrially encoded cytochrome c oxidase III [Source:HGNC Symbol;Acc:HGNC:7422]
132	3.98428e-05	0.926435	0.4	0.227	0.744024	3	RP11-386G11.10
133	0.000277594	0.925081	0.296	0.157	1	3	ELMO2			engulfment and cell motility 2 [Source:HGNC Symbol;Acc:HGNC:17233]
134	0.0050653	0.921792	0.261	0.157	1	3	CLEC16A			C-type lectin domain containing 16A [Source:HGNC Symbol;Acc:HGNC:29013]
135	0.00244075	0.921021	0.33	0.215	1	3	TIGD6			tigger transposable element derived 6 [Source:HGNC Symbol;Acc:HGNC:18332]
136	0.00433965	0.919896	0.313	0.208	1	3	C2CD3			C2 domain containing 3 centriole elongation regulator [Source:HGNC Symbol;Acc:HGNC:24564]
137	0.00855906	0.919341	0.33	0.242	1	3	MMS19			MMS19 homolog, cytosolic iron-sulfur assembly component [Source:HGNC Symbol;Acc:HGNC:13824]
138	2.1732e-07	0.917674	0.635	0.414	0.00405823	3	ADNP2			ADNP homeobox 2 [Source:HGNC Symbol;Acc:HGNC:23803]
139	3.16316e-27	0.916573	1	0.985	5.90688e-23	3	MT-ND3			mitochondrially encoded NADH:ubiquinone oxidoreductase core subunit 3 [Source:HGNC Symbol;Acc:HGNC:7458]
140	0.00056894	0.91387	0.4	0.27	1	3	KCNAB2		Effector CD8+ memory T (Tem) cell	potassium voltage-gated channel subfamily A regulatory beta subunit 2 [Source:HGNC Symbol;Acc:HGNC:6229]
141	2.35443e-06	0.912116	0.557	0.363	0.0439666	3	SLC48A1			solute carrier family 48 member 1 [Source:HGNC Symbol;Acc:HGNC:26035]
142	1.20955e-06	0.910399	0.522	0.309	0.0225871	3	GCLC			glutamate-cysteine ligase catalytic subunit [Source:HGNC Symbol;Acc:HGNC:4311]
143	7.68273e-05	0.909672	0.409	0.253	1	3	BVES			blood vessel epicardial substance [Source:HGNC Symbol;Acc:HGNC:1152]
144	0.00128352	0.909016	0.383	0.26	1	3	HIST1H2BD		Ciliated cell	H2B clustered histone 5 [Source:HGNC Symbol;Acc:HGNC:4747]
145	0.00157582	0.906119	0.348	0.217	1	3	PRKAA2			protein kinase AMP-activated catalytic subunit alpha 2 [Source:HGNC Symbol;Acc:HGNC:9377]
146	0.009251	0.903439	0.339	0.24	1	3	MAFF	Fibroblasts	Brush cell (Tuft cell)	MAF bZIP transcription factor F [Source:HGNC Symbol;Acc:HGNC:6780]
147	0.009251	0.903439	0.339	0.24	1	3	MAFF		Neuroendocrine cell	MAF bZIP transcription factor F [Source:HGNC Symbol;Acc:HGNC:6780]
150	1.33532e-05	0.902094	0.504	0.309	0.249358	3	C17orf51
151	0.00146824	0.899745	0.357	0.225	1	3	FAM86C1
152	0.00177232	0.899282	0.365	0.24	1	3	OAS3		Exhausted CD8+ T cell	2'-5'-oligoadenylate synthetase 3 [Source:HGNC Symbol;Acc:HGNC:8088]
153	0.00177232	0.899282	0.365	0.24	1	3	OAS3		Regulatory T (Treg) cell	2'-5'-oligoadenylate synthetase 3 [Source:HGNC Symbol;Acc:HGNC:8088]
154	2.56973e-06	0.897737	0.609	0.442	0.0479871	3	MCM8	Xcr1-cd1s		minichromosome maintenance 8 homologous recombination repair factor [Source:HGNC Symbol;Acc:HGNC:16147]
155	0.000330934	0.89295	0.417	0.283	1	3	SLC35C1			solute carrier family 35 member C1 [Source:HGNC Symbol;Acc:HGNC:20197]
156	0.00104935	0.892847	0.296	0.174	1	3	BIRC3	Mast cells	Paneth cell	baculoviral IAP repeat containing 3 [Source:HGNC Symbol;Acc:HGNC:591]
157	0.00104935	0.892847	0.296	0.174	1	3	BIRC3		Granulosa cell	baculoviral IAP repeat containing 3 [Source:HGNC Symbol;Acc:HGNC:591]
159	0.00104935	0.892847	0.296	0.174	1	3	BIRC3		B cell	baculoviral IAP repeat containing 3 [Source:HGNC Symbol;Acc:HGNC:591]
181	5.85922e-05	0.892572	0.443	0.283	1	3	IRGQ		FGFR1LowNME5- epithelial cell	immunity related GTPase Q [Source:HGNC Symbol;Acc:HGNC:24868]
182	0.00476546	0.890352	0.365	0.262	1	3	DLX2	Progenitor cells	Interneuron	distal-less homeobox 2 [Source:HGNC Symbol;Acc:HGNC:2915]
183	0.00476546	0.890352	0.365	0.262	1	3	DLX2		Neuron	distal-less homeobox 2 [Source:HGNC Symbol;Acc:HGNC:2915]
190	0.000571967	0.890227	0.383	0.242	1	3	GPNMB	Oligodendrocytes	Macrophage	glycoprotein nmb [Source:HGNC Symbol;Acc:HGNC:4462]
191	0.000571967	0.890227	0.383	0.242	1	3	GPNMB		Basal cell	glycoprotein nmb [Source:HGNC Symbol;Acc:HGNC:4462]
196	7.40105e-06	0.888089	0.478	0.277	0.138207	3	DDHD1	Fibroblasts		DDHD domain containing 1 [Source:HGNC Symbol;Acc:HGNC:19714]
197	0.000579465	0.887929	0.496	0.365	1	3	BHLHE41	Plasma cells	Delta cell	basic helix-loop-helix family member e41 [Source:HGNC Symbol;Acc:HGNC:16617]
198	0.000579465	0.887929	0.496	0.365	1	3	BHLHE41		B cell	basic helix-loop-helix family member e41 [Source:HGNC Symbol;Acc:HGNC:16617]
203	0.00289779	0.8799	0.313	0.197	1	3	CCNYL1			cyclin Y like 1 [Source:HGNC Symbol;Acc:HGNC:26868]
204	0.000789568	0.878557	0.426	0.298	1	3	CENPO			centromere protein O [Source:HGNC Symbol;Acc:HGNC:28152]
205	0.000286392	0.878311	0.461	0.313	1	3	SFXN3			sideroflexin 3 [Source:HGNC Symbol;Acc:HGNC:16087]
206	0.000152073	0.877859	0.443	0.292	1	3	GIGYF1			GRB10 interacting GYF protein 1 [Source:HGNC Symbol;Acc:HGNC:9126]
207	0.000431135	0.877644	0.435	0.3	1	3	CD70	Submucosal gland basal	Mesenchymal stem cell	CD70 molecule [Source:HGNC Symbol;Acc:HGNC:11937]
208	0.000431135	0.877644	0.435	0.3	1	3	CD70		Exhausted CD8+ T cell	CD70 molecule [Source:HGNC Symbol;Acc:HGNC:11937]
209	0.000431135	0.877644	0.435	0.3	1	3	CD70		Regulatory T (Treg) cell	CD70 molecule [Source:HGNC Symbol;Acc:HGNC:11937]
222	0.00126612	0.876292	0.33	0.197	1	3	SNORD114-20			small nucleolar RNA, C/D box 114-20 [Source:HGNC Symbol;Acc:HGNC:33008]
223	0.0078338	0.876246	0.27	0.174	1	3	NRF1			nuclear respiratory factor 1 [Source:HGNC Symbol;Acc:HGNC:7996]
224	0.00536953	0.875493	0.339	0.227	1	3	WDR47			WD repeat domain 47 [Source:HGNC Symbol;Acc:HGNC:29141]
225	9.59795e-09	0.875117	0.548	0.311	0.000179232	3	IL8	Endothelial cells		C-X-C motif chemokine ligand 8 [Source:HGNC Symbol;Acc:HGNC:6025]
228	0.000590641	0.874907	0.313	0.174	1	3	GPR125
229	3.60342e-05	0.87174	0.452	0.283	0.672903	3	FBXL4			F-box and leucine rich repeat protein 4 [Source:HGNC Symbol;Acc:HGNC:13601]
230	0.00334424	0.870985	0.339	0.227	1	3	KLHL36			kelch like family member 36 [Source:HGNC Symbol;Acc:HGNC:17844]
231	0.00757866	0.86931	0.296	0.195	1	3	ZNF28			zinc finger protein 28 [Source:HGNC Symbol;Acc:HGNC:13073]
232	0.00450667	0.864462	0.365	0.264	1	3	KIAA1644
233	0.000355751	0.86181	0.426	0.273	1	3	SLC25A44			solute carrier family 25 member 44 [Source:HGNC Symbol;Acc:HGNC:29036]
234	0.000604742	0.858371	0.383	0.236	1	3	FOSB	Natural killer T (NKT) cells	Astrocyte	FosB proto-oncogene, AP-1 transcription factor subunit [Source:HGNC Symbol;Acc:HGNC:3797]
235	0.000604742	0.858371	0.383	0.236	1	3	FOSB		Microglial cell	FosB proto-oncogene, AP-1 transcription factor subunit [Source:HGNC Symbol;Acc:HGNC:3797]
236	0.000604742	0.858371	0.383	0.236	1	3	FOSB		Endothelial cell	FosB proto-oncogene, AP-1 transcription factor subunit [Source:HGNC Symbol;Acc:HGNC:3797]
237	0.000604742	0.858371	0.383	0.236	1	3	FOSB		Multilymphoid progenitor cell	FosB proto-oncogene, AP-1 transcription factor subunit [Source:HGNC Symbol;Acc:HGNC:3797]
238	0.000604742	0.858371	0.383	0.236	1	3	FOSB		Monocyte	FosB proto-oncogene, AP-1 transcription factor subunit [Source:HGNC Symbol;Acc:HGNC:3797]
283	2.51845e-08	0.850772	0.713	0.519	0.000470295	3	STK17B		Monocyte	serine/threonine kinase 17b [Source:HGNC Symbol;Acc:HGNC:11396]
285	0.0041344	0.847218	0.287	0.176	1	3	PLK3		Monocyte	polo like kinase 3 [Source:HGNC Symbol;Acc:HGNC:2154]
287	7.7363e-05	0.84716	0.452	0.277	1	3	DEDD			death effector domain containing [Source:HGNC Symbol;Acc:HGNC:2755]
288	0.000594018	0.846792	0.383	0.249	1	3	TMEM52B		Microglial cell	transmembrane protein 52B [Source:HGNC Symbol;Acc:HGNC:26438]
289	0.000950001	0.846151	0.391	0.262	1	3	NPAS2			neuronal PAS domain protein 2 [Source:HGNC Symbol;Acc:HGNC:7895]
290	4.53984e-15	0.845155	0.983	0.777	8.4777e-11	3	NPTX1	Neural cells		neuronal pentraxin 1 [Source:HGNC Symbol;Acc:HGNC:7952]
291	7.28907e-06	0.843566	0.591	0.397	0.136116	3	STAC			SH3 and cysteine rich domain [Source:HGNC Symbol;Acc:HGNC:11353]
292	2.08331e-07	0.841211	0.661	0.448	0.00389037	3	IRS1			insulin receptor substrate 1 [Source:HGNC Symbol;Acc:HGNC:6125]
293	5.1857e-05	0.838838	0.522	0.343	0.968378	3	ATG13			autophagy related 13 [Source:HGNC Symbol;Acc:HGNC:29091]
294	0.00225073	0.835766	0.339	0.223	1	3	AGO2			argonaute RISC catalytic component 2 [Source:HGNC Symbol;Acc:HGNC:3263]
295	0.000128857	0.835086	0.478	0.326	1	3	RP11-304L19.5
296	0.00124508	0.833902	0.33	0.195	1	3	ATAD2B			ATPase family AAA domain containing 2B [Source:HGNC Symbol;Acc:HGNC:29230]
297	0.00526721	0.833447	0.33	0.227	1	3	PREX1		Astrocyte	phosphatidylinositol-3,4,5-trisphosphate dependent Rac exchange factor 1 [Source:HGNC Symbol;Acc:HGNC:32594]
298	0.00526721	0.833447	0.33	0.227	1	3	PREX1		Lake et al.Science.In3	phosphatidylinositol-3,4,5-trisphosphate dependent Rac exchange factor 1 [Source:HGNC Symbol;Acc:HGNC:32594]
300	1.12207e-08	0.833347	0.591	0.313	0.000209535	3	RP11-480C16.1
301	0.00638279	0.832627	0.278	0.174	1	3	STK32B		Lymphoid-primed multipotent progenitor cell	serine/threonine kinase 32B [Source:HGNC Symbol;Acc:HGNC:14217]
302	0.00638279	0.832627	0.278	0.174	1	3	STK32B		Lake et al.Science.Ex8	serine/threonine kinase 32B [Source:HGNC Symbol;Acc:HGNC:14217]
303	0.00638279	0.832627	0.278	0.174	1	3	STK32B		Lake et al.Science.In7	serine/threonine kinase 32B [Source:HGNC Symbol;Acc:HGNC:14217]
307	0.00108219	0.830592	0.47	0.35	1	3	RNF26			ring finger protein 26 [Source:HGNC Symbol;Acc:HGNC:14646]
308	0.000293157	0.826901	0.391	0.23	1	3	RFFL		Brush cell (Tuft cell)	ring finger and FYVE like domain containing E3 ubiquitin protein ligase [Source:HGNC Symbol;Acc:HGNC:24821]
309	0.000293157	0.826901	0.391	0.23	1	3	RFFL		Neuroendocrine cell	ring finger and FYVE like domain containing E3 ubiquitin protein ligase [Source:HGNC Symbol;Acc:HGNC:24821]
310	0.000411	0.825452	0.348	0.204	1	3	C11orf84
311	0.000590146	0.823626	0.391	0.264	1	3	ZFP64			ZFP64 zinc finger protein [Source:HGNC Symbol;Acc:HGNC:15940]
312	0.00876795	0.822859	0.383	0.279	1	3	PHF1			PHD finger protein 1 [Source:HGNC Symbol;Acc:HGNC:8919]
313	1.20837e-05	0.819157	0.522	0.33	0.225652	3	RP4-555D20.2
314	0.000954448	0.818573	0.304	0.18	1	3	PIGL			phosphatidylinositol glycan anchor biosynthesis class L [Source:HGNC Symbol;Acc:HGNC:8966]
315	0.000103262	0.818199	0.443	0.277	1	3	FBXO33			F-box protein 33 [Source:HGNC Symbol;Acc:HGNC:19833]
316	0.00357141	0.813778	0.287	0.172	1	3	AC093323.3
317	0.000277739	0.810131	0.426	0.281	1	3	ZCCHC2			zinc finger CCHC-type containing 2 [Source:HGNC Symbol;Acc:HGNC:22916]
318	1.02953e-06	0.809531	0.461	0.238	0.0192255	3	KATNAL2			katanin catalytic subunit A1 like 2 [Source:HGNC Symbol;Acc:HGNC:25387]
319	0.000400593	0.809211	0.452	0.318	1	3	TRIM41		SLC16A7+ cell	tripartite motif containing 41 [Source:HGNC Symbol;Acc:HGNC:19013]
320	0.00205502	0.807495	0.348	0.232	1	3	PARP6			poly(ADP-ribose) polymerase family member 6 [Source:HGNC Symbol;Acc:HGNC:26921]
321	0.00399589	0.806852	0.313	0.208	1	3	KAT2A		SLC16A7+ cell	lysine acetyltransferase 2A [Source:HGNC Symbol;Acc:HGNC:4201]
322	0.000769801	0.806722	0.409	0.277	1	3	ARHGAP6	Hepatic stellate cells		Rho GTPase activating protein 6 [Source:HGNC Symbol;Acc:HGNC:676]
323	0.00299115	0.806431	0.278	0.163	1	3	SERF1B			small EDRK-rich factor 1A [Source:HGNC Symbol;Acc:HGNC:10755]
324	1.03116e-07	0.804789	0.87	0.667	0.00192559	3	MTRNR2L12	Keratinocytes
325	4.5301e-05	0.802765	0.722	0.541	0.845951	3	ZFP36L2	CD4 T cells	Microglial cell	ZFP36 ring finger protein like 2 [Source:HGNC Symbol;Acc:HGNC:1108]
326	4.5301e-05	0.802765	0.722	0.541	0.845951	3	ZFP36L2		Lymphoid-primed multipotent progenitor cell	ZFP36 ring finger protein like 2 [Source:HGNC Symbol;Acc:HGNC:1108]
334	0.00958289	0.800496	0.287	0.187	1	3	RPUSD4			RNA pseudouridine synthase D4 [Source:HGNC Symbol;Acc:HGNC:25898]
335	8.94884e-05	0.792071	0.591	0.408	1	3	GAS2L3	Cell cycling cells	Lake et al.Science.Ex8	growth arrest specific 2 like 3 [Source:HGNC Symbol;Acc:HGNC:27475]
337	1.49832e-08	0.791833	0.757	0.543	0.000279796	3	ARRDC3		CD1C-CD141- dendritic cell	arrestin domain containing 3 [Source:HGNC Symbol;Acc:HGNC:29263]
339	0.000225868	0.791383	0.478	0.328	1	3	LSM14B		Multilymphoid progenitor cell	LSM family member 14B [Source:HGNC Symbol;Acc:HGNC:15887]
341	7.69727e-07	0.79026	0.617	0.414	0.0143739	3	ZC3H7B			zinc finger CCCH-type containing 7B [Source:HGNC Symbol;Acc:HGNC:30869]
342	0.00609418	0.787181	0.383	0.277	1	3	KAT5			lysine acetyltransferase 5 [Source:HGNC Symbol;Acc:HGNC:5275]
343	1.74059e-05	0.785602	0.522	0.354	0.325037	3	PHF17
344	7.73916e-05	0.785172	0.522	0.341	1	3	TSC1			TSC complex subunit 1 [Source:HGNC Symbol;Acc:HGNC:12362]
345	0.000109784	0.784799	0.504	0.315	1	3	BRD1			bromodomain containing 1 [Source:HGNC Symbol;Acc:HGNC:1102]
346	0.000107281	0.783321	0.426	0.251	1	3	MT-TF			mitochondrially encoded tRNA-Phe (UUU/C) [Source:HGNC Symbol;Acc:HGNC:7481]
347	3.66029e-05	0.780552	0.47	0.29	0.683522	3	EDEM1		Primitive endoderm cell	ER degradation enhancing alpha-mannosidase like protein 1 [Source:HGNC Symbol;Acc:HGNC:18967]
348	3.66029e-05	0.780552	0.47	0.29	0.683522	3	EDEM1		Paneth cell	ER degradation enhancing alpha-mannosidase like protein 1 [Source:HGNC Symbol;Acc:HGNC:18967]
349	3.66029e-05	0.780552	0.47	0.29	0.683522	3	EDEM1		Monocyte	ER degradation enhancing alpha-mannosidase like protein 1 [Source:HGNC Symbol;Acc:HGNC:18967]
351	0.00140878	0.779152	0.27	0.148	1	3	TAF4B		LGR5+ stem cell	TATA-box binding protein associated factor 4b [Source:HGNC Symbol;Acc:HGNC:11538]
352	0.00447233	0.776686	0.27	0.161	1	3	KLF4	Macrophages	Adipose-derived stromal cell	KLF transcription factor 4 [Source:HGNC Symbol;Acc:HGNC:6348]
353	0.00447233	0.776686	0.27	0.161	1	3	KLF4		Stem cell	KLF transcription factor 4 [Source:HGNC Symbol;Acc:HGNC:6348]
354	0.00447233	0.776686	0.27	0.161	1	3	KLF4		Endothelial cell	KLF transcription factor 4 [Source:HGNC Symbol;Acc:HGNC:6348]
355	0.00447233	0.776686	0.27	0.161	1	3	KLF4		Pluripotent stem cell	KLF transcription factor 4 [Source:HGNC Symbol;Acc:HGNC:6348]
356	0.00447233	0.776686	0.27	0.161	1	3	KLF4		AXL+SIGLEC6+ dendritic cell	KLF transcription factor 4 [Source:HGNC Symbol;Acc:HGNC:6348]
357	0.00447233	0.776686	0.27	0.161	1	3	KLF4		Monocyte	KLF transcription factor 4 [Source:HGNC Symbol;Acc:HGNC:6348]
358	0.00447233	0.776686	0.27	0.161	1	3	KLF4		Morula cell (Blastomere)	KLF transcription factor 4 [Source:HGNC Symbol;Acc:HGNC:6348]
402	1.6173e-05	0.775432	0.939	0.886	0.302014	3	GADD45A	Erythrocytes	Regulatory T (Treg) cell	growth arrest and DNA damage inducible alpha [Source:HGNC Symbol;Acc:HGNC:4095]
403	6.26554e-09	0.771505	0.87	0.631	0.000117003	3	DKK1	Maternal decidual cells	Decidual cell	dickkopf WNT signaling pathway inhibitor 1 [Source:HGNC Symbol;Acc:HGNC:2891]
409	0.00984691	0.768788	0.322	0.221	1	3	SIPA1L3		B cell	signal induced proliferation associated 1 like 3 [Source:HGNC Symbol;Acc:HGNC:23801]
411	0.000805074	0.767111	0.417	0.268	1	3	MFAP3			microfibril associated protein 3 [Source:HGNC Symbol;Acc:HGNC:7034]
412	0.00142105	0.766928	0.6	0.479	1	3	ZIC2	Neural cells		Zic family member 2 [Source:HGNC Symbol;Acc:HGNC:12873]
413	0.000226431	0.766448	0.591	0.459	1	3	MBP		Glial cell	myelin basic protein [Source:HGNC Symbol;Acc:HGNC:6925]
414	0.000226431	0.766448	0.591	0.459	1	3	MBP		Purkinje cell	myelin basic protein [Source:HGNC Symbol;Acc:HGNC:6925]
415	0.000226431	0.766448	0.591	0.459	1	3	MBP		Schwann cell	myelin basic protein [Source:HGNC Symbol;Acc:HGNC:6925]
416	0.000226431	0.766448	0.591	0.459	1	3	MBP		Effector CD8+ memory T (Tem) cell	myelin basic protein [Source:HGNC Symbol;Acc:HGNC:6925]
417	0.000226431	0.766448	0.591	0.459	1	3	MBP		CD4+ cytotoxic T cell	myelin basic protein [Source:HGNC Symbol;Acc:HGNC:6925]
463	3.18717e-07	0.766355	0.783	0.579	0.00595173	3	BCAT1		Acinar cell	branched chain amino acid transaminase 1 [Source:HGNC Symbol;Acc:HGNC:976]
464	3.18717e-07	0.766355	0.783	0.579	0.00595173	3	BCAT1		Endothelial cell	branched chain amino acid transaminase 1 [Source:HGNC Symbol;Acc:HGNC:976]
465	3.18717e-07	0.766355	0.783	0.579	0.00595173	3	BCAT1		Morula cell (Blastomere)	branched chain amino acid transaminase 1 [Source:HGNC Symbol;Acc:HGNC:976]
468	0.00715039	0.763494	0.278	0.176	1	3	POMT2	Ciliated cells	Multipotent progenitor cell	protein O-mannosyltransferase 2 [Source:HGNC Symbol;Acc:HGNC:19743]
469	0.0027356	0.763413	0.391	0.264	1	3	KIAA1217		Lake et al.Science.Ex6	KIAA1217 [Source:HGNC Symbol;Acc:HGNC:25428]
471	4.01802e-06	0.762584	0.704	0.56	0.0750325	3	PTDSS1			phosphatidylserine synthase 1 [Source:HGNC Symbol;Acc:HGNC:9587]
472	0.0012982	0.762217	0.487	0.363	1	3	ASB1			ankyrin repeat and SOCS box containing 1 [Source:HGNC Symbol;Acc:HGNC:16011]
473	0.00917703	0.760187	0.313	0.208	1	3	C22orf29
474	5.41941e-06	0.759437	0.643	0.479	0.101202	3	CIT			citron rho-interacting serine/threonine kinase [Source:HGNC Symbol;Acc:HGNC:1985]
475	0.00652665	0.758847	0.33	0.219	1	3	SNAI1	Cancer stem cells	Neural crest cell	snail family transcriptional repressor 1 [Source:HGNC Symbol;Acc:HGNC:11128]
477	0.000458022	0.752117	0.478	0.324	1	3	PAXIP1-AS1
478	1.39725e-20	0.75189	1	0.968	2.60922e-16	3	MT-ND5			mitochondrially encoded NADH:ubiquinone oxidoreductase core subunit 5 [Source:HGNC Symbol;Acc:HGNC:7461]
479	0.00216394	0.750495	0.322	0.197	1	3	MNT		Multilymphoid progenitor cell	MAX network transcriptional repressor [Source:HGNC Symbol;Acc:HGNC:7188]
481	0.00065511	0.750329	0.339	0.191	1	3	RP1-68D18.2
482	0.00258356	0.749086	0.417	0.298	1	3	STAT5B		FGFR1HighNME5- epithelial cell	signal transducer and activator of transcription 5B [Source:HGNC Symbol;Acc:HGNC:11367]
483	0.00385557	0.748803	0.27	0.161	1	3	RP5-1057J7.6
484	1.14973e-09	0.748058	0.843	0.637	2.14701e-05	3	FOXM1		Cancer stem cell	forkhead box M1 [Source:HGNC Symbol;Acc:HGNC:3818]
485	1.14182e-05	0.746719	0.843	0.71	0.213223	3	RRAGC		Multilymphoid progenitor cell	Ras related GTP binding C [Source:HGNC Symbol;Acc:HGNC:19902]
486	1.14182e-05	0.746719	0.843	0.71	0.213223	3	RRAGC		B cell	Ras related GTP binding C [Source:HGNC Symbol;Acc:HGNC:19902]
489	0.000324924	0.745861	0.617	0.481	1	3	CD163L1	Macrophages	Paneth cell	CD163 molecule like 1 [Source:HGNC Symbol;Acc:HGNC:30375]
490	0.00897991	0.743782	0.278	0.176	1	3	PNPO			pyridoxamine 5'-phosphate oxidase [Source:HGNC Symbol;Acc:HGNC:30260]
491	0.00107176	0.743672	0.443	0.296	1	3	LRCH1		Multilymphoid progenitor cell	leucine rich repeats and calponin homology domain containing 1 [Source:HGNC Symbol;Acc:HGNC:20309]
492	0.00107176	0.743672	0.443	0.296	1	3	LRCH1		Oocyte	leucine rich repeats and calponin homology domain containing 1 [Source:HGNC Symbol;Acc:HGNC:20309]
495	4.76004e-08	0.743422	0.913	0.7	0.00088889	3	CTC-425F1.4
496	0.00149149	0.743215	0.435	0.311	1	3	SPATA13		Monocyte	spermatogenesis associated 13 [Source:HGNC Symbol;Acc:HGNC:23222]
498	0.00653486	0.743069	0.365	0.266	1	3	UAP1L1		Paneth cell	UDP-N-acetylglucosamine pyrophosphorylase 1 like 1 [Source:HGNC Symbol;Acc:HGNC:28082]
499	0.00388045	0.74263	0.33	0.197	1	3	RIMKLB			ribosomal modification protein rimK like family member B [Source:HGNC Symbol;Acc:HGNC:29228]
500	4.54389e-22	0.738419	1	0.991	8.48526e-18	3	MT-CO1	CD8 T cells		mitochondrially encoded cytochrome c oxidase I [Source:HGNC Symbol;Acc:HGNC:7419]
501	0.00116225	0.738182	0.348	0.212	1	3	SP4		AXL+SIGLEC6+ dendritic cell	Sp4 transcription factor [Source:HGNC Symbol;Acc:HGNC:11209]
502	0.00116225	0.738182	0.348	0.212	1	3	SP4		Plasmacytoid dendritic cell	Sp4 transcription factor [Source:HGNC Symbol;Acc:HGNC:11209]
505	0.00263541	0.735499	0.322	0.202	1	3	EHD3	Gc-ec		EH domain containing 3 [Source:HGNC Symbol;Acc:HGNC:3244]
507	0.000427373	0.734498	0.417	0.27	1	3	PAPD7
508	0.00511583	0.734304	0.33	0.223	1	3	CDC42EP4			CDC42 effector protein 4 [Source:HGNC Symbol;Acc:HGNC:17147]
509	0.000416799	0.732303	0.522	0.369	1	3	FOXJ3			forkhead box J3 [Source:HGNC Symbol;Acc:HGNC:29178]
510	0.00187192	0.731445	0.417	0.281	1	3	KMT2D			lysine methyltransferase 2D [Source:HGNC Symbol;Acc:HGNC:7133]
511	2.67147e-05	0.730662	0.617	0.474	0.498871	3	C9orf69
512	0.000939371	0.730359	0.33	0.187	1	3	MT-TT			mitochondrially encoded tRNA-Thr (ACN) [Source:HGNC Symbol;Acc:HGNC:7499]
513	0.000195628	0.730004	0.443	0.275	1	3	MBD6		Secretory progenitor cell	methyl-CpG binding domain protein 6 [Source:HGNC Symbol;Acc:HGNC:20445]
514	0.000195628	0.730004	0.443	0.275	1	3	MBD6		Multilymphoid progenitor cell	methyl-CpG binding domain protein 6 [Source:HGNC Symbol;Acc:HGNC:20445]
516	0.00479526	0.728953	0.252	0.146	1	3	ZNF329			zinc finger protein 329 [Source:HGNC Symbol;Acc:HGNC:14209]
517	0.00443121	0.727714	0.339	0.221	1	3	PRR14			proline rich 14 [Source:HGNC Symbol;Acc:HGNC:28458]
518	0.00758537	0.726309	0.4	0.307	1	3	AC009403.2
519	0.000652099	0.72628	0.504	0.363	1	3	C18orf54			chromosome 18 open reading frame 54 [Source:HGNC Symbol;Acc:HGNC:13796]
520	0.000274834	0.723534	0.365	0.21	1	3	TMEM184C			transmembrane protein 184C [Source:HGNC Symbol;Acc:HGNC:25587]
521	3.94333e-09	0.721518	0.878	0.706	7.36378e-05	3	NCAPD2			non-SMC condensin I complex subunit D2 [Source:HGNC Symbol;Acc:HGNC:24305]
522	9.52015e-11	0.721281	0.93	0.792	1.77779e-06	3	NFIB	Glial cells	Microglial cell	nuclear factor I B [Source:HGNC Symbol;Acc:HGNC:7785]
523	9.52015e-11	0.721281	0.93	0.792	1.77779e-06	3	NFIB		Endothelial cell	nuclear factor I B [Source:HGNC Symbol;Acc:HGNC:7785]
524	9.52015e-11	0.721281	0.93	0.792	1.77779e-06	3	NFIB		Cancer stem cell	nuclear factor I B [Source:HGNC Symbol;Acc:HGNC:7785]
528	3.36338e-05	0.720779	0.565	0.384	0.628077	3	USP31			ubiquitin specific peptidase 31 [Source:HGNC Symbol;Acc:HGNC:20060]
529	0.00552663	0.720658	0.374	0.266	1	3	SP2		Oocyte	Sp2 transcription factor [Source:HGNC Symbol;Acc:HGNC:11207]
531	0.000566898	0.72016	0.443	0.298	1	3	SERPINB7		Secretory cell	serpin family B member 7 [Source:HGNC Symbol;Acc:HGNC:13902]
532	0.00705174	0.719647	0.33	0.225	1	3	FBXW4			F-box and WD repeat domain containing 4 [Source:HGNC Symbol;Acc:HGNC:10847]
533	0.000434255	0.719188	0.583	0.446	1	3	CEP250			centrosomal protein 250 [Source:HGNC Symbol;Acc:HGNC:1859]
534	0.000201733	0.717442	0.504	0.343	1	3	TFCP2			transcription factor CP2 [Source:HGNC Symbol;Acc:HGNC:11748]
535	0.000552968	0.71497	0.383	0.23	1	3	PHLPP2		Plasmacytoid dendritic cell	PH domain and leucine rich repeat protein phosphatase 2 [Source:HGNC Symbol;Acc:HGNC:29149]
537	0.00826412	0.714938	0.383	0.29	1	3	UNC119B		Ciliated cell	unc-119 lipid binding chaperone B [Source:HGNC Symbol;Acc:HGNC:16488]
538	0.0080657	0.714642	0.452	0.352	1	3	SOCS1	Dendritic cells		suppressor of cytokine signaling 1 [Source:HGNC Symbol;Acc:HGNC:19383]
540	4.56084e-07	0.711757	0.791	0.633	0.00851691	3	SH2B3		Microglial cell	SH2B adaptor protein 3 [Source:HGNC Symbol;Acc:HGNC:29605]
541	4.56084e-07	0.711757	0.791	0.633	0.00851691	3	SH2B3		Paneth cell	SH2B adaptor protein 3 [Source:HGNC Symbol;Acc:HGNC:29605]
542	0.00672274	0.711205	0.296	0.189	1	3	MIR31HG			MIR31 host gene [Source:HGNC Symbol;Acc:HGNC:37187]
543	1.1822e-05	0.709792	0.704	0.541	0.220765	3	RGMB	Epithelial cells	Oligodendrocyte	repulsive guidance molecule BMP co-receptor b [Source:HGNC Symbol;Acc:HGNC:26896]
544	1.1822e-05	0.709792	0.704	0.541	0.220765	3	RGMB		LGR5+ stem cell	repulsive guidance molecule BMP co-receptor b [Source:HGNC Symbol;Acc:HGNC:26896]
545	1.1822e-05	0.709792	0.704	0.541	0.220765	3	RGMB		B cell	repulsive guidance molecule BMP co-receptor b [Source:HGNC Symbol;Acc:HGNC:26896]
551	0.000663255	0.709439	0.4	0.262	1	3	KANSL3			KAT8 regulatory NSL complex subunit 3 [Source:HGNC Symbol;Acc:HGNC:25473]
552	0.000619582	0.708787	0.452	0.3	1	3	UBQLN4			ubiquilin 4 [Source:HGNC Symbol;Acc:HGNC:1237]
553	0.009177	0.707871	0.287	0.182	1	3	BCL2L2			BCL2 like 2 [Source:HGNC Symbol;Acc:HGNC:995]
554	0.000128625	0.706711	0.4	0.24	1	3	PSEN1		Regulatory T (Treg) cell	presenilin 1 [Source:HGNC Symbol;Acc:HGNC:9508]
555	0.000128625	0.706711	0.4	0.24	1	3	PSEN1		Monocyte	presenilin 1 [Source:HGNC Symbol;Acc:HGNC:9508]
557	0.00384238	0.705693	0.313	0.195	1	3	RP11-290L1.2
558	0.000817284	0.704821	0.452	0.315	1	3	FAM102A		Naive CD8+ T cell
559	0.0069332	0.704382	0.443	0.33	1	3	SIX4			SIX homeobox 4 [Source:HGNC Symbol;Acc:HGNC:10890]
560	0.000387333	0.704213	0.6	0.425	1	3	NFKBIB		SLC16A7+ cell	NFKB inhibitor beta [Source:HGNC Symbol;Acc:HGNC:7798]
561	1.05642e-06	0.704066	0.8	0.597	0.0197275	3	MAFG			MAF bZIP transcription factor G [Source:HGNC Symbol;Acc:HGNC:6781]
562	4.83994e-08	0.703754	0.861	0.704	0.00090381	3	R3HDM2			R3H domain containing 2 [Source:HGNC Symbol;Acc:HGNC:29167]
563	0.000612746	0.703584	0.435	0.283	1	3	CBFA2T2		Epiblast cell	CBFA2/RUNX1 partner transcriptional co-repressor 2 [Source:HGNC Symbol;Acc:HGNC:1536]
564	0.000397132	0.702226	0.513	0.365	1	3	TUBGCP4		SLC16A7+ cell	tubulin gamma complex associated protein 4 [Source:HGNC Symbol;Acc:HGNC:16691]
565	0.00180124	0.700667	0.278	0.148	1	3	MT-TS1			mitochondrially encoded tRNA-Ser (UCN) 1 [Source:HGNC Symbol;Acc:HGNC:7497]
566	8.71951e-05	0.699686	0.522	0.358	1	3	MTMR9		SLC16A7+ cell	myotubularin related protein 9 [Source:HGNC Symbol;Acc:HGNC:14596]
567	0.00701358	0.699292	0.374	0.266	1	3	RP1-79C4.4
568	0.00290898	0.698654	0.374	0.264	1	3	PISD			phosphatidylserine decarboxylase [Source:HGNC Symbol;Acc:HGNC:8999]
569	0.00266258	0.698585	0.496	0.386	1	3	CHMP7		B cell	charged multivesicular body protein 7 [Source:HGNC Symbol;Acc:HGNC:28439]
571	0.00380045	0.697528	0.365	0.249	1	3	GORASP1			golgi reassembly stacking protein 1 [Source:HGNC Symbol;Acc:HGNC:16769]
572	0.00577421	0.697469	0.443	0.33	1	3	SAP130			Sin3A associated protein 130 [Source:HGNC Symbol;Acc:HGNC:29813]
573	0.00646937	0.696903	0.609	0.511	1	3	NBPF10			NBPF member 10 [Source:HGNC Symbol;Acc:HGNC:31992]
574	0.00651034	0.696072	0.33	0.219	1	3	WDTC1			WD and tetratricopeptide repeats 1 [Source:HGNC Symbol;Acc:HGNC:29175]
575	0.00395503	0.695509	0.322	0.208	1	3	LIN52		SLC16A7+ cell	lin-52 DREAM MuvB core complex component [Source:HGNC Symbol;Acc:HGNC:19856]
576	0.00236961	0.695189	0.417	0.285	1	3	AFF1		Multilymphoid progenitor cell	ALF transcription elongation factor 1 [Source:HGNC Symbol;Acc:HGNC:7135]
578	7.29532e-05	0.695083	0.565	0.401	1	3	FBRS		Multilymphoid progenitor cell	fibrosin [Source:HGNC Symbol;Acc:HGNC:20442]
580	6.31019e-19	0.694793	1	0.989	1.17836e-14	3	MT-CYB			mitochondrially encoded cytochrome b [Source:HGNC Symbol;Acc:HGNC:7427]
581	8.99599e-05	0.693961	0.53	0.341	1	3	STRIP2			striatin interacting protein 2 [Source:HGNC Symbol;Acc:HGNC:22209]
582	0.00790593	0.69395	0.348	0.249	1	3	ZNF200			zinc finger protein 200 [Source:HGNC Symbol;Acc:HGNC:12993]
583	0.000299889	0.692524	0.548	0.425	1	3	RHOT1		Oocyte	ras homolog family member T1 [Source:HGNC Symbol;Acc:HGNC:21168]
585	0.00929217	0.691887	0.513	0.459	1	3	PSPH			phosphoserine phosphatase [Source:HGNC Symbol;Acc:HGNC:9577]
586	0.00889902	0.691549	0.348	0.238	1	3	PER3		Oocyte	period circadian regulator 3 [Source:HGNC Symbol;Acc:HGNC:8847]
588	0.0031609	0.690606	0.313	0.191	1	3	ZNF768			zinc finger protein 768 [Source:HGNC Symbol;Acc:HGNC:26273]
589	0.00109895	0.689863	0.583	0.47	1	3	FASN	Adipocytes	Cancer cell	fatty acid synthase [Source:HGNC Symbol;Acc:HGNC:3594]
590	0.00109895	0.689863	0.583	0.47	1	3	FASN		Trophectoderm cell	fatty acid synthase [Source:HGNC Symbol;Acc:HGNC:3594]
591	0.00423014	0.687843	0.409	0.294	1	3	GRPEL2		Ionocyte cell	GrpE like 2, mitochondrial [Source:HGNC Symbol;Acc:HGNC:21060]
592	0.00423014	0.687843	0.409	0.294	1	3	GRPEL2		Goblet cell	GrpE like 2, mitochondrial [Source:HGNC Symbol;Acc:HGNC:21060]
593	0.00201011	0.68714	0.443	0.307	1	3	RAP2C			RAP2C, member of RAS oncogene family [Source:HGNC Symbol;Acc:HGNC:21165]
594	0.000143323	0.685921	0.574	0.433	1	3	LARP4B			La ribonucleoprotein 4B [Source:HGNC Symbol;Acc:HGNC:28987]
595	0.00129794	0.684442	0.383	0.249	1	3	MOB1B		Ciliated epithelial cell	MOB kinase activator 1B [Source:HGNC Symbol;Acc:HGNC:29801]
596	4.2911e-05	0.682881	0.635	0.474	0.801321	3	POGK			pogo transposable element derived with KRAB domain [Source:HGNC Symbol;Acc:HGNC:18800]
597	7.97152e-05	0.681051	0.696	0.582	1	3	AMFR			autocrine motility factor receptor [Source:HGNC Symbol;Acc:HGNC:463]
598	0.00254086	0.679404	0.383	0.262	1	3	ATRN		SLC16A7+ cell	attractin [Source:HGNC Symbol;Acc:HGNC:885]
599	0.000698111	0.679256	0.574	0.451	1	3	SUV420H1
600	7.0878e-07	0.679222	0.739	0.567	0.0132358	3	OTUD7B			OTU deubiquitinase 7B [Source:HGNC Symbol;Acc:HGNC:16683]
601	0.00350754	0.678543	0.417	0.296	1	3	SLC38A7			solute carrier family 38 member 7 [Source:HGNC Symbol;Acc:HGNC:25582]
602	0.00473889	0.677516	0.339	0.217	1	3	WDFY3			WD repeat and FYVE domain containing 3 [Source:HGNC Symbol;Acc:HGNC:20751]
603	0.00093278	0.676976	0.478	0.343	1	3	PIP4K2B			phosphatidylinositol-5-phosphate 4-kinase type 2 beta [Source:HGNC Symbol;Acc:HGNC:8998]
604	1.25061e-05	0.676515	0.713	0.575	0.233539	3	PRKACA		Multilymphoid progenitor cell	protein kinase cAMP-activated catalytic subunit alpha [Source:HGNC Symbol;Acc:HGNC:9380]
606	0.000289057	0.674598	0.635	0.532	1	3	SLC7A5		Trophectoderm cell	solute carrier family 7 member 5 [Source:HGNC Symbol;Acc:HGNC:11063]
607	0.000289057	0.674598	0.635	0.532	1	3	SLC7A5		Paneth cell	solute carrier family 7 member 5 [Source:HGNC Symbol;Acc:HGNC:11063]
608	0.000289057	0.674598	0.635	0.532	1	3	SLC7A5		Plasmacytoid dendritic cell	solute carrier family 7 member 5 [Source:HGNC Symbol;Acc:HGNC:11063]
610	0.000282697	0.674057	0.548	0.382	1	3	ACVR1		Ionocyte cell	activin A receptor type 1 [Source:HGNC Symbol;Acc:HGNC:171]
611	5.12139e-06	0.672691	0.678	0.5	0.0956369	3	NPAS3			neuronal PAS domain protein 3 [Source:HGNC Symbol;Acc:HGNC:19311]
612	0.0062826	0.671932	0.4	0.292	1	3	RWDD2B			RWD domain containing 2B [Source:HGNC Symbol;Acc:HGNC:1302]
613	0.0091389	0.670851	0.348	0.242	1	3	ETV3			ETS variant transcription factor 3 [Source:HGNC Symbol;Acc:HGNC:3492]
614	0.000573715	0.669889	0.609	0.496	1	3	FAM65A
615	4.57448e-05	0.669212	0.661	0.509	0.854239	3	BCL9L			BCL9 like [Source:HGNC Symbol;Acc:HGNC:23688]
616	0.0030971	0.668986	0.409	0.281	1	3	COL27A1			collagen type XXVII alpha 1 chain [Source:HGNC Symbol;Acc:HGNC:22986]
617	1.91395e-05	0.667635	0.713	0.56	0.357412	3	GGCX			gamma-glutamyl carboxylase [Source:HGNC Symbol;Acc:HGNC:4247]
618	9.31842e-08	0.667536	0.922	0.71	0.00174012	3	MTRNR2L1		Monocyte
620	0.00145211	0.666742	0.47	0.337	1	3	PAQR3			progestin and adipoQ receptor family member 3 [Source:HGNC Symbol;Acc:HGNC:30130]
621	0.00274726	0.662935	0.27	0.157	1	3	HDAC4		Ionocyte cell	histone deacetylase 4 [Source:HGNC Symbol;Acc:HGNC:14063]
622	0.000386755	0.662834	0.687	0.571	1	3	PHF19		MKI67+ progenitor cell	PHD finger protein 19 [Source:HGNC Symbol;Acc:HGNC:24566]
623	0.00102735	0.661961	0.583	0.466	1	3	CRAT		Lymphoid-primed multipotent progenitor cell	carnitine O-acetyltransferase [Source:HGNC Symbol;Acc:HGNC:2342]
625	0.000719228	0.661568	0.522	0.397	1	3	SIK3			SIK family kinase 3 [Source:HGNC Symbol;Acc:HGNC:29165]
626	4.69775e-07	0.660518	0.843	0.676	0.00877258	3	MAPK1			mitogen-activated protein kinase 1 [Source:HGNC Symbol;Acc:HGNC:6871]
627	0.00635293	0.659488	0.4	0.281	1	3	PLEKHA1		CD4+ cytotoxic T cell	pleckstrin homology domain containing A1 [Source:HGNC Symbol;Acc:HGNC:14335]
628	9.7271e-06	0.658781	0.73	0.521	0.181644	3	FBXW2			F-box and WD repeat domain containing 2 [Source:HGNC Symbol;Acc:HGNC:13608]
629	0.000744742	0.658554	0.539	0.397	1	3	KCTD5			potassium channel tetramerization domain containing 5 [Source:HGNC Symbol;Acc:HGNC:21423]
630	6.71569e-09	0.657716	0.826	0.616	0.000125409	3	C14orf132		SLC16A7+ cell	chromosome 14 open reading frame 132 [Source:HGNC Symbol;Acc:HGNC:20346]
631	5.01603e-09	0.657656	0.922	0.788	9.36694e-05	3	RAB1B		Endothelial cell	RAB1B, member RAS oncogene family [Source:HGNC Symbol;Acc:HGNC:18370]
633	3.64167e-06	0.65712	0.739	0.607	0.0680046	3	USF2		Ionocyte cell	upstream transcription factor 2, c-fos interacting [Source:HGNC Symbol;Acc:HGNC:12594]
634	3.64167e-06	0.65712	0.739	0.607	0.0680046	3	USF2		Multilymphoid progenitor cell	upstream transcription factor 2, c-fos interacting [Source:HGNC Symbol;Acc:HGNC:12594]
635	3.64167e-06	0.65712	0.739	0.607	0.0680046	3	USF2		AXL+SIGLEC6+ dendritic cell	upstream transcription factor 2, c-fos interacting [Source:HGNC Symbol;Acc:HGNC:12594]
638	0.00067834	0.655427	0.565	0.451	1	3	PSG4			pregnancy specific beta-1-glycoprotein 1 [Source:HGNC Symbol;Acc:HGNC:9514]
639	2.47381e-07	0.654777	0.765	0.556	0.0046196	3	AGPAT9
640	0.000491251	0.653155	0.53	0.369	1	3	PAG1		Microglial cell	phosphoprotein membrane anchor with glycosphingolipid microdomains 1 [Source:HGNC Symbol;Acc:HGNC:30043]
641	0.000491251	0.653155	0.53	0.369	1	3	PAG1		Multilymphoid progenitor cell	phosphoprotein membrane anchor with glycosphingolipid microdomains 1 [Source:HGNC Symbol;Acc:HGNC:30043]
642	0.000491251	0.653155	0.53	0.369	1	3	PAG1		CD1C-CD141- dendritic cell	phosphoprotein membrane anchor with glycosphingolipid microdomains 1 [Source:HGNC Symbol;Acc:HGNC:30043]
645	0.000552533	0.652952	0.557	0.414	1	3	DMWD			DM1 locus, WD repeat containing [Source:HGNC Symbol;Acc:HGNC:2936]
646	0.00125236	0.651982	0.391	0.247	1	3	CASC15			cancer susceptibility 15 [Source:HGNC Symbol;Acc:HGNC:28245]
647	8.61625e-05	0.65059	0.617	0.461	1	3	FJX1	Neural cells	Mesenchymal cell	four-jointed box kinase 1 [Source:HGNC Symbol;Acc:HGNC:17166]
648	3.71458e-05	0.649552	0.722	0.569	0.693661	3	MAP2K3	Erythrocytes	Exhausted CD8+ T cell	mitogen-activated protein kinase kinase 3 [Source:HGNC Symbol;Acc:HGNC:6843]
649	3.71458e-05	0.649552	0.722	0.569	0.693661	3	MAP2K3		Regulatory T (Treg) cell	mitogen-activated protein kinase kinase 3 [Source:HGNC Symbol;Acc:HGNC:6843]
650	3.71458e-05	0.649552	0.722	0.569	0.693661	3	MAP2K3		Monocyte	mitogen-activated protein kinase kinase 3 [Source:HGNC Symbol;Acc:HGNC:6843]
652	0.00494858	0.648371	0.487	0.384	1	3	ZNF827			zinc finger protein 827 [Source:HGNC Symbol;Acc:HGNC:27193]
653	4.34957e-05	0.648244	0.687	0.489	0.812239	3	GEM	Natural killer T (NKT) cells	Natural killer cell	GTP binding protein overexpressed in skeletal muscle [Source:HGNC Symbol;Acc:HGNC:4234]
657	0.0054285	0.647744	0.33	0.219	1	3	ATG16L1			autophagy related 16 like 1 [Source:HGNC Symbol;Acc:HGNC:21498]
658	0.00615209	0.647676	0.339	0.23	1	3	PRR12			proline rich 12 [Source:HGNC Symbol;Acc:HGNC:29217]
659	1.16722e-05	0.647466	0.678	0.498	0.217968	3	CYB561		SLC16A7+ cell	cytochrome b561 [Source:HGNC Symbol;Acc:HGNC:2571]
660	0.00013106	0.6474	0.678	0.543	1	3	PIP5K1A			phosphatidylinositol-4-phosphate 5-kinase type 1 alpha [Source:HGNC Symbol;Acc:HGNC:8994]
661	1.76117e-05	0.646712	0.73	0.577	0.328881	3	DENND5A		CD1C-CD141- dendritic cell	DENN domain containing 5A [Source:HGNC Symbol;Acc:HGNC:19344]
663	0.00885686	0.646333	0.296	0.193	1	3	GAS1		FGFR1HighNME5- epithelial cell	growth arrest specific 1 [Source:HGNC Symbol;Acc:HGNC:4165]
664	9.68655e-19	0.646273	1	0.998	1.80887e-14	3	MT-CO2	Monocytes		mitochondrially encoded cytochrome c oxidase II [Source:HGNC Symbol;Acc:HGNC:7421]
666	2.29101e-07	0.646255	0.861	0.674	0.00427823	3	IFNGR2	Endothelial cells	Multilymphoid progenitor cell	interferon gamma receptor 2 [Source:HGNC Symbol;Acc:HGNC:5440]
667	2.29101e-07	0.646255	0.861	0.674	0.00427823	3	IFNGR2		CD1C-CD141- dendritic cell	interferon gamma receptor 2 [Source:HGNC Symbol;Acc:HGNC:5440]
668	2.29101e-07	0.646255	0.861	0.674	0.00427823	3	IFNGR2		Monocyte	interferon gamma receptor 2 [Source:HGNC Symbol;Acc:HGNC:5440]
669	2.29101e-07	0.646255	0.861	0.674	0.00427823	3	IFNGR2		B cell	interferon gamma receptor 2 [Source:HGNC Symbol;Acc:HGNC:5440]
674	0.00231835	0.646198	0.478	0.348	1	3	USPL1			ubiquitin specific peptidase like 1 [Source:HGNC Symbol;Acc:HGNC:20294]
675	0.000762211	0.645571	0.548	0.401	1	3	CREBL2		Epiblast cell	cAMP responsive element binding protein like 2 [Source:HGNC Symbol;Acc:HGNC:2350]
676	0.000762211	0.645571	0.548	0.401	1	3	CREBL2		Microglial cell	cAMP responsive element binding protein like 2 [Source:HGNC Symbol;Acc:HGNC:2350]
677	0.00227487	0.645446	0.391	0.266	1	3	KLC2			kinesin light chain 2 [Source:HGNC Symbol;Acc:HGNC:20716]
678	0.000273122	0.645113	0.513	0.361	1	3	DGCR8			DGCR8 microprocessor complex subunit [Source:HGNC Symbol;Acc:HGNC:2847]
679	0.00520481	0.645005	0.339	0.223	1	3	ZNF587B			zinc finger protein 587B [Source:HGNC Symbol;Acc:HGNC:37142]
680	0.00092011	0.64453	0.478	0.341	1	3	DLX1	Neural cells	Interneuron	distal-less homeobox 1 [Source:HGNC Symbol;Acc:HGNC:2914]
681	0.00092011	0.64453	0.478	0.341	1	3	DLX1		Neuron	distal-less homeobox 1 [Source:HGNC Symbol;Acc:HGNC:2914]
682	1.13899e-06	0.644449	0.817	0.667	0.0212695	3	PLEKHM2			pleckstrin homology and RUN domain containing M2 [Source:HGNC Symbol;Acc:HGNC:29131]
683	2.24071e-05	0.644235	0.6	0.423	0.41843	3	JARID2		Multilymphoid progenitor cell	jumonji and AT-rich interaction domain containing 2 [Source:HGNC Symbol;Acc:HGNC:6196]
685	0.00479086	0.643222	0.304	0.185	1	3	NANP			N-acetylneuraminic acid phosphatase [Source:HGNC Symbol;Acc:HGNC:16140]
686	4.38897e-05	0.641104	0.791	0.719	0.819596	3	TRIM44			tripartite motif containing 44 [Source:HGNC Symbol;Acc:HGNC:19016]
687	0.0040781	0.640749	0.417	0.298	1	3	PAN3			poly(A) specific ribonuclease subunit PAN3 [Source:HGNC Symbol;Acc:HGNC:29991]
688	0.00856366	0.639814	0.452	0.356	1	3	C11orf30
689	0.0065658	0.639641	0.348	0.242	1	3	DIS3L2			DIS3 like 3'-5' exoribonuclease 2 [Source:HGNC Symbol;Acc:HGNC:28648]
690	0.00398436	0.637711	0.391	0.27	1	3	TMCC1		Oocyte	transmembrane and coiled-coil domain family 1 [Source:HGNC Symbol;Acc:HGNC:29116]
692	0.000605936	0.637619	0.583	0.436	1	3	HERPUD2			HERPUD family member 2 [Source:HGNC Symbol;Acc:HGNC:21915]
693	0.00849831	0.637405	0.522	0.431	1	3	SLC41A1		Regulatory T (Treg) cell	solute carrier family 41 member 1 [Source:HGNC Symbol;Acc:HGNC:19429]
694	0.00849831	0.637405	0.522	0.431	1	3	SLC41A1		Ciliated epithelial cell	solute carrier family 41 member 1 [Source:HGNC Symbol;Acc:HGNC:19429]
695	1.41418e-07	0.636959	0.8	0.618	0.00264084	3	CSMD2			CUB and Sushi multiple domains 2 [Source:HGNC Symbol;Acc:HGNC:19290]
696	0.000101471	0.635468	0.609	0.436	1	3	KANSL1			KAT8 regulatory NSL complex subunit 1 [Source:HGNC Symbol;Acc:HGNC:24565]
697	1.28302e-05	0.63425	0.687	0.517	0.23959	3	DUSP4	Lymphocyte cells	Primitive endoderm cell	dual specificity phosphatase 4 [Source:HGNC Symbol;Acc:HGNC:3070]
698	1.28302e-05	0.63425	0.687	0.517	0.23959	3	DUSP4		Exhausted CD8+ T cell	dual specificity phosphatase 4 [Source:HGNC Symbol;Acc:HGNC:3070]
699	1.28302e-05	0.63425	0.687	0.517	0.23959	3	DUSP4		Regulatory T (Treg) cell	dual specificity phosphatase 4 [Source:HGNC Symbol;Acc:HGNC:3070]
700	1.28302e-05	0.63425	0.687	0.517	0.23959	3	DUSP4		Exhausted CD4+ T cell	dual specificity phosphatase 4 [Source:HGNC Symbol;Acc:HGNC:3070]
701	1.28302e-05	0.63425	0.687	0.517	0.23959	3	DUSP4		Multilymphoid progenitor cell	dual specificity phosphatase 4 [Source:HGNC Symbol;Acc:HGNC:3070]
715	5.04531e-07	0.633256	0.809	0.627	0.00942161	3	SLC25A46			solute carrier family 25 member 46 [Source:HGNC Symbol;Acc:HGNC:25198]
716	0.00143875	0.632606	0.435	0.292	1	3	PRMT6		Multilymphoid progenitor cell	protein arginine methyltransferase 6 [Source:HGNC Symbol;Acc:HGNC:18241]
718	0.00809622	0.632269	0.461	0.365	1	3	RAD54L2			RAD54 like 2 [Source:HGNC Symbol;Acc:HGNC:29123]
719	0.000318502	0.631776	0.539	0.391	1	3	KLF13		B cell	KLF transcription factor 13 [Source:HGNC Symbol;Acc:HGNC:13672]
721	1.52942e-07	0.631563	0.835	0.633	0.00285604	3	RQCD1			CCR4-NOT transcription complex subunit 9 [Source:HGNC Symbol;Acc:HGNC:10445]
722	1.84867e-05	0.631519	0.765	0.579	0.345222	3	SKA3	Cycling T cells	Granulocyte-monocyte progenitor	spindle and kinetochore associated complex subunit 3 [Source:HGNC Symbol;Acc:HGNC:20262]
724	0.000363229	0.631313	0.487	0.33	1	3	C5orf45
725	0.000281213	0.631131	0.548	0.399	1	3	CHERP			calcium homeostasis endoplasmic reticulum protein [Source:HGNC Symbol;Acc:HGNC:16930]
726	0.000101733	0.630993	0.713	0.564	1	3	YTHDF1		Multilymphoid progenitor cell	YTH N6-methyladenosine RNA binding protein F1 [Source:HGNC Symbol;Acc:HGNC:15867]
728	0.00016073	0.630621	0.696	0.605	1	3	LRRC8A		Astrocyte	leucine rich repeat containing 8 VRAC subunit A [Source:HGNC Symbol;Acc:HGNC:19027]
729	0.000356197	0.630452	0.591	0.457	1	3	ZNF703		Lake et al.Science.In6	zinc finger protein 703 [Source:HGNC Symbol;Acc:HGNC:25883]
731	0.00388432	0.629823	0.478	0.384	1	3	VSIG10			V-set and immunoglobulin domain containing 10 [Source:HGNC Symbol;Acc:HGNC:26078]
732	0.00549184	0.629332	0.443	0.322	1	3	GBA2			glucosylceramidase beta 2 [Source:HGNC Symbol;Acc:HGNC:18986]
733	2.46083e-07	0.629138	0.878	0.708	0.00459536	3	TRA2A	Hair cells	Monocyte	transformer 2 alpha homolog [Source:HGNC Symbol;Acc:HGNC:16645]
735	0.000347589	0.628922	0.409	0.249	1	3	PIGW		FOXN4+ cell	phosphatidylinositol glycan anchor biosynthesis class W [Source:HGNC Symbol;Acc:HGNC:23213]
736	7.86312e-05	0.628367	0.635	0.504	1	3	GOLPH3			golgi phosphoprotein 3 [Source:HGNC Symbol;Acc:HGNC:15452]
737	0.00294318	0.627888	0.417	0.294	1	3	SMYD4		SLC16A7+ cell	SET and MYND domain containing 4 [Source:HGNC Symbol;Acc:HGNC:21067]
738	0.00748114	0.627781	0.383	0.275	1	3	NLK			nemo like kinase [Source:HGNC Symbol;Acc:HGNC:29858]
739	0.000259071	0.627669	0.565	0.412	1	3	PRKAB2			protein kinase AMP-activated non-catalytic subunit beta 2 [Source:HGNC Symbol;Acc:HGNC:9379]
740	1.63778e-07	0.625656	0.904	0.77	0.00305838	3	RAB27B		Megakaryocyte	RAB27B, member RAS oncogene family [Source:HGNC Symbol;Acc:HGNC:9767]
741	0.000158517	0.625248	0.652	0.489	1	3	GPBP1L1			GC-rich promoter binding protein 1 like 1 [Source:HGNC Symbol;Acc:HGNC:28843]
742	3.09937e-05	0.624827	0.757	0.614	0.578776	3	TFE3		Multilymphoid progenitor cell	transcription factor binding to IGHM enhancer 3 [Source:HGNC Symbol;Acc:HGNC:11752]
744	0.0069129	0.623996	0.461	0.373	1	3	LDOC1L
745	3.53565e-15	0.623963	0.991	0.951	6.60248e-11	3	MT-ND4L			mitochondrially encoded NADH:ubiquinone oxidoreductase core subunit 4L [Source:HGNC Symbol;Acc:HGNC:7460]
746	5.86344e-07	0.62385	0.678	0.433	0.0109494	3	CREBRF			CREB3 regulatory factor [Source:HGNC Symbol;Acc:HGNC:24050]
747	0.00206204	0.623556	0.6	0.487	1	3	GTF3C4			general transcription factor IIIC subunit 4 [Source:HGNC Symbol;Acc:HGNC:4667]
748	0.00175659	0.623051	0.591	0.459	1	3	SETBP1		Plasmacytoid dendritic cell	SET binding protein 1 [Source:HGNC Symbol;Acc:HGNC:15573]
749	0.00175659	0.623051	0.591	0.459	1	3	SETBP1		B cell	SET binding protein 1 [Source:HGNC Symbol;Acc:HGNC:15573]
752	0.00044668	0.62206	0.574	0.444	1	3	MITF	Pre module	Cancer cell	melanocyte inducing transcription factor [Source:HGNC Symbol;Acc:HGNC:7105]
759	1.55799e-05	0.620854	0.548	0.358	0.290939	3	AEBP2			AE binding protein 2 [Source:HGNC Symbol;Acc:HGNC:24051]
760	8.71827e-06	0.620643	0.774	0.682	0.162805	3	RYBP			RING1 and YY1 binding protein [Source:HGNC Symbol;Acc:HGNC:10480]
761	8.99756e-06	0.620529	0.783	0.637	0.16802	3	TMEM245			transmembrane protein 245 [Source:HGNC Symbol;Acc:HGNC:1363]
762	6.34065e-07	0.620168	0.843	0.672	0.0118405	3	AMOTL2		Oligodendrocyte	angiomotin like 2 [Source:HGNC Symbol;Acc:HGNC:17812]
763	6.34065e-07	0.620168	0.843	0.672	0.0118405	3	AMOTL2		Secretory cell	angiomotin like 2 [Source:HGNC Symbol;Acc:HGNC:17812]
764	3.59699e-07	0.617909	0.861	0.717	0.00671701	3	RAB3B	Enteroendocrine cells		RAB3B, member RAS oncogene family [Source:HGNC Symbol;Acc:HGNC:9778]
765	0.000795755	0.617184	0.591	0.472	1	3	TBL1X			transducin beta like 1 X-linked [Source:HGNC Symbol;Acc:HGNC:11585]
766	1.91014e-07	0.615945	0.861	0.71	0.00356699	3	SFT2D2		Plasmacytoid dendritic cell	SFT2 domain containing 2 [Source:HGNC Symbol;Acc:HGNC:25140]
768	0.00854386	0.612993	0.461	0.356	1	3	SFXN5		Astrocyte	sideroflexin 5 [Source:HGNC Symbol;Acc:HGNC:16073]
769	0.00106978	0.612923	0.565	0.425	1	3	SH3PXD2A		Epiblast cell	SH3 and PX domains 2A [Source:HGNC Symbol;Acc:HGNC:23664]
770	1.00081e-05	0.612841	0.713	0.526	0.186892	3	H2AFX	G2m_s npcs	Neural progenitor cell
771	1.00081e-05	0.612841	0.713	0.526	0.186892	3	H2AFX		Multipotent progenitor cell
774	0.0036197	0.611944	0.391	0.275	1	3	RASA2		Monocyte	RAS p21 protein activator 2 [Source:HGNC Symbol;Acc:HGNC:9872]
776	0.00330537	0.611239	0.539	0.438	1	3	ANKHD1		B cell	ankyrin repeat and KH domain containing 1 [Source:HGNC Symbol;Acc:HGNC:24714]
778	2.31844e-06	0.610461	0.843	0.661	0.0432946	3	BCL3		Granulosa cell	BCL3 transcription coactivator [Source:HGNC Symbol;Acc:HGNC:998]
779	2.31844e-06	0.610461	0.843	0.661	0.0432946	3	BCL3		Monocyte	BCL3 transcription coactivator [Source:HGNC Symbol;Acc:HGNC:998]
782	0.0010547	0.609693	0.47	0.335	1	3	FSTL3		Liver bud hepatic cell	follistatin like 3 [Source:HGNC Symbol;Acc:HGNC:3973]
783	0.0010547	0.609693	0.47	0.335	1	3	FSTL3		Mesenchymal cell	follistatin like 3 [Source:HGNC Symbol;Acc:HGNC:3973]
784	0.0010547	0.609693	0.47	0.335	1	3	FSTL3		Granulosa cell	follistatin like 3 [Source:HGNC Symbol;Acc:HGNC:3973]
786	0.000631136	0.608898	0.757	0.652	1	3	SPRED1		Microglial cell	sprouty related EVH1 domain containing 1 [Source:HGNC Symbol;Acc:HGNC:20249]
787	0.00687472	0.608351	0.435	0.324	1	3	CARM1			coactivator associated arginine methyltransferase 1 [Source:HGNC Symbol;Acc:HGNC:23393]
788	2.55866e-08	0.607919	0.878	0.708	0.000477804	3	RUNX1		Gastric stem cell	RUNX family transcription factor 1 [Source:HGNC Symbol;Acc:HGNC:10471]
789	2.55866e-08	0.607919	0.878	0.708	0.000477804	3	RUNX1		Stem cell	RUNX family transcription factor 1 [Source:HGNC Symbol;Acc:HGNC:10471]
790	2.55866e-08	0.607919	0.878	0.708	0.000477804	3	RUNX1		Hair follicle cell	RUNX family transcription factor 1 [Source:HGNC Symbol;Acc:HGNC:10471]
791	2.55866e-08	0.607919	0.878	0.708	0.000477804	3	RUNX1		Neural stem cell	RUNX family transcription factor 1 [Source:HGNC Symbol;Acc:HGNC:10471]
792	2.55866e-08	0.607919	0.878	0.708	0.000477804	3	RUNX1		Natural killer cell	RUNX family transcription factor 1 [Source:HGNC Symbol;Acc:HGNC:10471]
793	2.55866e-08	0.607919	0.878	0.708	0.000477804	3	RUNX1		Microglial cell	RUNX family transcription factor 1 [Source:HGNC Symbol;Acc:HGNC:10471]
794	0.000294689	0.607911	0.461	0.29	1	3	ZNF516			zinc finger protein 516 [Source:HGNC Symbol;Acc:HGNC:28990]
795	0.00579165	0.607153	0.357	0.245	1	3	RP11-626G11.3
796	0.000735749	0.606963	0.487	0.328	1	3	ZCCHC14			zinc finger CCHC-type containing 14 [Source:HGNC Symbol;Acc:HGNC:24134]
797	0.000166987	0.606721	0.704	0.558	1	3	TRAK2			trafficking kinesin protein 2 [Source:HGNC Symbol;Acc:HGNC:13206]
798	0.00182898	0.606402	0.47	0.324	1	3	TJAP1			tight junction associated protein 1 [Source:HGNC Symbol;Acc:HGNC:17949]
799	0.00142059	0.606224	0.557	0.427	1	3	SNX12			sorting nexin 12 [Source:HGNC Symbol;Acc:HGNC:14976]
800	0.000415561	0.605571	0.661	0.509	1	3	PUM2		Circulating fetal cell	pumilio RNA binding family member 2 [Source:HGNC Symbol;Acc:HGNC:14958]
801	0.000229589	0.603375	0.687	0.575	1	3	KIF3B			kinesin family member 3B [Source:HGNC Symbol;Acc:HGNC:6320]
802	5.57084e-11	0.603027	0.878	0.685	1.0403e-06	3	HAS2	Cardiomyocytes		hyaluronan synthase 2 [Source:HGNC Symbol;Acc:HGNC:4819]
803	0.00034374	0.602847	0.452	0.285	1	3	ZNF160			zinc finger protein 160 [Source:HGNC Symbol;Acc:HGNC:12948]
804	0.00110439	0.602385	0.574	0.466	1	3	CNOT3			CCR4-NOT transcription complex subunit 3 [Source:HGNC Symbol;Acc:HGNC:7879]
805	0.000175557	0.602099	0.461	0.273	1	3	EID3			EP300 interacting inhibitor of differentiation 3 [Source:HGNC Symbol;Acc:HGNC:32961]
806	2.7819e-07	0.601682	0.809	0.642	0.00519492	3	GLIS3	L2_3_cux2	Astrocyte	GLIS family zinc finger 3 [Source:HGNC Symbol;Acc:HGNC:28510]
807	2.7819e-07	0.601682	0.809	0.642	0.00519492	3	GLIS3		Secretory progenitor cell	GLIS family zinc finger 3 [Source:HGNC Symbol;Acc:HGNC:28510]
808	1.59028e-05	0.601121	0.722	0.513	0.296969	3	SAV1		Ionocyte cell	salvador family WW domain containing protein 1 [Source:HGNC Symbol;Acc:HGNC:17795]
809	1.59028e-05	0.601121	0.722	0.513	0.296969	3	SAV1		B cell	salvador family WW domain containing protein 1 [Source:HGNC Symbol;Acc:HGNC:17795]
811	6.24797e-06	0.600829	0.774	0.62	0.116675	3	GDE1		Morula cell (Blastomere)	glycerophosphodiester phosphodiesterase 1 [Source:HGNC Symbol;Acc:HGNC:29644]
813	0.00267146	0.600825	0.304	0.18	1	3	RMRP			RNA component of mitochondrial RNA processing endoribonuclease [Source:HGNC Symbol;Acc:HGNC:10031]
814	1.85805e-08	0.600739	0.887	0.742	0.000346973	3	TNRC6B		SLC16A7+ cell	trinucleotide repeat containing adaptor 6B [Source:HGNC Symbol;Acc:HGNC:29190]

## Sheet: Summary_cell_markers_db
	Cluster 0	Cluster 1	Cluster 2	Cluster 3
cell_type	SLC16A7+ cell	FOXN4+ cell	Monocyte	Multilymphoid progenitor cell
1	GOLGA8A	NEK2	SYN1	FOSB
2	ZNF83	UBE2T	CXCL3	LSM14B
3	FMN1	CDT1	C16orf74	MNT
4	ERCC6L2	HYLS1	PRDX5	RRAGC
5	ZNF587		PYCARD	LRCH1
6	SYNE1		METTL22	MBD6
7	ATR		ICAM3	AFF1
8	CREBZF		GSTO1	FBRS
9	TAF1		S100A4	PRKACA
10	DMTF1		C4orf48	USF2
11	CEP85L		PHLDA2	PAG1
12	TSPYL4		TMEM258	IFNGR2
13	CCNL2		LIMD2	JARID2
14	ARMC9		PSMB8	DUSP4
15	ATM		LAMTOR2	PRMT6
16	AKAP9		LGALS1	YTHDF1
17	NFAT5		IL1B	TFE3
18	UBN2		ATOX1
19	KIF1B		RNH1
20	TTC14		CRIP1
21	ENTPD4		NDUFB1
22	MYO5A		NDUFS7
23	LONP2		LAMTOR4
24	HLTF
25	USP34
26	NLN
27	TRPM7
28	FAM208B
29	SREK1
30	XRN1
31	N4BP2L2
32	DDX5
33	SPTAN1
34	CCNL1
35	UGGT1
36	LPP
37	ERC1
38	DDX17
39	TIA1
40	SMG1
41	BIRC6
42	RBM6
43	FKBP14
44	BMPR2
45	PHIP
46	UTRN
47	BTBD7
48	ZFYVE16
49	ZKSCAN1
50	TRIP11
51	PURB

## Sheet: Summary_singleCellBase
	Cluster 0	Cluster 1	Cluster 2	Cluster 3
cell_type	Mesenchymal-like cells	Progenitor cells	Stem cells	Monocytes
1	FN1	MYBL2	H2AFZ	MT-ND1
2	LAMA4	UBE2T	RPL8	MT-ATP6
3	ADAM12	CDT1	EIF4EBP1	MT-CO3
4	COL5A2	ORC6	RPL22L1	MT-CO2
5	LUM		TPM2
6	BGN		ASNS
7	COL1A2

## Sheet: heatmap
group	SLC16A7+ cells	FOXN4+ cells	Monocytes	Multilymphoid progenitor cells
sample	0	1	2	3
GOLGA8A	1.54901	0.1	0.1	0.1
ZNF83	1.42867	0.1	0.1	0.1
FMN1	1.39934	0.1	0.1	0.1
ERCC6L2	1.34141	0.1	0.1	0.1
ZNF587	1.27459	0.1	0.1	0.1
SYNE1	1.15776	0.1	0.1	0.1
ATR	1.11681	0.1	0.1	0.1
CREBZF	1.11628	0.1	0.1	0.1
TAF1	1.06721	0.1	0.1	0.1
DMTF1	1.0527	0.1	0.1	0.1
CEP85L	1.03446	0.1	0.1	0.1
TSPYL4	1.03077	0.1	0.1	0.1
CCNL2	1.01121	0.1	0.1	0.1
ARMC9	1.00815	0.1	0.1	0.1
NEK2	0.1	0.69668	0.1	0.1
UBE2T	0.1	0.668917	0.1	0.1
CDT1	0.1	0.640117	0.1	0.1
HYLS1	0.1	0.606747	0.1	0.1
SYN1	0.1	0.1	0.909583	0.1
CXCL3	0.1	0.1	0.888384	0.1
C16orf74	0.1	0.1	0.863691	0.1
PRDX5	0.1	0.1	0.800471	0.1
PYCARD	0.1	0.1	0.772139	0.1
METTL22	0.1	0.1	0.715766	0.1
ICAM3	0.1	0.1	0.687881	0.1
GSTO1	0.1	0.1	0.685659	0.1
S100A4	0.1	0.1	0.681021	0.1
C4orf48	0.1	0.1	0.680299	0.1
FOSB	0.1	0.1	0.1	0.858371
LSM14B	0.1	0.1	0.1	0.791383
MNT	0.1	0.1	0.1	0.750495
RRAGC	0.1	0.1	0.1	0.746719
LRCH1	0.1	0.1	0.1	0.743672
MBD6	0.1	0.1	0.1	0.730004
AFF1	0.1	0.1	0.1	0.695189
FBRS	0.1	0.1	0.1	0.695083

## Sheet: GO chord plot
gene	GO:0030199	HSA-2262752	logFC
COL1A	1	0	0.666542
COL5A	1	0	0.651843
LUM	1	0	0.80285
RPL22L1	0	1	0.615803
RPL8	0	1	0.618821
ASNS	0	1	0.601609
H2AFZ	0	1	0.671114
