# Supplementary material for: Intratumoral Cell Heterogeneity in Patient-Derived Glioblastoma Cell Lines Revealed by Single-Cell RNA-Sequencing
Source: Int J Mol Sci. 2024 Aug 2;25(15):8472. doi: 10.3390/ijms25158472 (PMC11313325; doi:10.3390/ijms25158472)
Supplement: Supplementary file 1 [file ijms-25-08472-s001.zip › Gbl17_info.xlsx]

## Sheet: Cluster 0
	p_val	avg_log2FC	pct.1	pct.2	p_val_adj	cluster	gene	cell_type_singleCellBase	cellName_cell_markers_db	description
0	1.9081e-49	1.62651	0.449	0.177	4.14916e-45	0	NNMT	Stromal cells	DCLK1+ progenitor cell	nicotinamide N-methyltransferase [Source:HGNC Symbol;Acc:HGNC:7861]
3	2.40224e-30	1.5844	0.496	0.288	5.22367e-26	0	THBS1	Iast	Ionocyte cell	thrombospondin 1 [Source:HGNC Symbol;Acc:HGNC:11785]
4	2.40224e-30	1.5844	0.496	0.288	5.22367e-26	0	THBS1		Monocyte	thrombospondin 1 [Source:HGNC Symbol;Acc:HGNC:11785]
21	7.1908e-86	1.56483	0.833	0.543	1.56364e-81	0	COL1A2	Mesenchymal-like cells	Circulating fetal cell	collagen type I alpha 2 chain [Source:HGNC Symbol;Acc:HGNC:2198]
22	7.1908e-86	1.56483	0.833	0.543	1.56364e-81	0	COL1A2		Mesenchymal cell	collagen type I alpha 2 chain [Source:HGNC Symbol;Acc:HGNC:2198]
23	7.1908e-86	1.56483	0.833	0.543	1.56364e-81	0	COL1A2		DCLK1+ progenitor cell	collagen type I alpha 2 chain [Source:HGNC Symbol;Acc:HGNC:2198]
24	7.1908e-86	1.56483	0.833	0.543	1.56364e-81	0	COL1A2		Granulosa cell	collagen type I alpha 2 chain [Source:HGNC Symbol;Acc:HGNC:2198]
106	1.16679e-26	1.55831	0.315	0.136	2.53717e-22	0	CCDC80	Myofibroblasts	Epiblast cell	coiled-coil domain containing 80 [Source:HGNC Symbol;Acc:HGNC:30649]
107	1.16679e-26	1.55831	0.315	0.136	2.53717e-22	0	CCDC80		Astrocyte	coiled-coil domain containing 80 [Source:HGNC Symbol;Acc:HGNC:30649]
108	1.16679e-26	1.55831	0.315	0.136	2.53717e-22	0	CCDC80		DCLK1+ progenitor cell	coiled-coil domain containing 80 [Source:HGNC Symbol;Acc:HGNC:30649]
121	1.90626e-24	1.46533	0.305	0.136	4.14515e-20	0	TIMP3	Mesenchymal cells	Endothelial cell	TIMP metallopeptidase inhibitor 3 [Source:HGNC Symbol;Acc:HGNC:11822]
122	1.90626e-24	1.46533	0.305	0.136	4.14515e-20	0	TIMP3		Mast cell	TIMP metallopeptidase inhibitor 3 [Source:HGNC Symbol;Acc:HGNC:11822]
137	7.29648e-33	1.40281	0.446	0.228	1.58662e-28	0	ANGPT2	Endothelial cells	SLC16A7+ cell	angiopoietin 2 [Source:HGNC Symbol;Acc:HGNC:485]
139	2.85539e-26	1.3995	0.283	0.111	6.20905e-22	0	CADPS	Enteroendocrine cells	Mast cell	calcium dependent secretion activator [Source:HGNC Symbol;Acc:HGNC:1426]
145	5.21808e-30	1.22624	0.581	0.381	1.13467e-25	0	FBXO32	Oligodendrocytes	Ionocyte cell	F-box protein 32 [Source:HGNC Symbol;Acc:HGNC:16731]
146	5.21808e-30	1.22624	0.581	0.381	1.13467e-25	0	FBXO32		Pit progenitor cell	F-box protein 32 [Source:HGNC Symbol;Acc:HGNC:16731]
149	3.56896e-32	1.11832	0.486	0.261	7.76071e-28	0	GPC6	Fibroblasts-like cells	DCLK1+ progenitor cell	glypican 6 [Source:HGNC Symbol;Acc:HGNC:4454]
152	6.61512e-42	1.11227	0.598	0.318	1.43846e-37	0	ABI3BP	Fibroblasts	FGFR1HighNME5- epithelial cell	ABI family member 3 binding protein [Source:HGNC Symbol;Acc:HGNC:17265]
153	6.61512e-42	1.11227	0.598	0.318	1.43846e-37	0	ABI3BP		Oocyte	ABI family member 3 binding protein [Source:HGNC Symbol;Acc:HGNC:17265]
161	1.88669e-06	1.09569	0.413	0.319	0.0410261	0	FN1	Mesenchymal-like cells	Mesangial cell	fibronectin 1 [Source:HGNC Symbol;Acc:HGNC:3778]
162	1.88669e-06	1.09569	0.413	0.319	0.0410261	0	FN1		Myofibroblast	fibronectin 1 [Source:HGNC Symbol;Acc:HGNC:3778]
163	1.88669e-06	1.09569	0.413	0.319	0.0410261	0	FN1		Granulosa cell	fibronectin 1 [Source:HGNC Symbol;Acc:HGNC:3778]
164	1.88669e-06	1.09569	0.413	0.319	0.0410261	0	FN1		Mesenchymal stem cell	fibronectin 1 [Source:HGNC Symbol;Acc:HGNC:3778]
165	1.88669e-06	1.09569	0.413	0.319	0.0410261	0	FN1		Primitive endoderm cell	fibronectin 1 [Source:HGNC Symbol;Acc:HGNC:3778]
166	1.88669e-06	1.09569	0.413	0.319	0.0410261	0	FN1		Endothelial cell	fibronectin 1 [Source:HGNC Symbol;Acc:HGNC:3778]
238	9.09588e-70	1.01271	0.911	0.695	1.9779e-65	0	ITGA6	Stem cells	Myeloid-derived suppressor cell	integrin subunit alpha 6 [Source:HGNC Symbol;Acc:HGNC:6142]
239	9.09588e-70	1.01271	0.911	0.695	1.9779e-65	0	ITGA6		Oral keratinocyte stem cell	integrin subunit alpha 6 [Source:HGNC Symbol;Acc:HGNC:6142]
240	9.09588e-70	1.01271	0.911	0.695	1.9779e-65	0	ITGA6		Keratinocyte	integrin subunit alpha 6 [Source:HGNC Symbol;Acc:HGNC:6142]
241	9.09588e-70	1.01271	0.911	0.695	1.9779e-65	0	ITGA6		Colony-forming cell	integrin subunit alpha 6 [Source:HGNC Symbol;Acc:HGNC:6142]
242	9.09588e-70	1.01271	0.911	0.695	1.9779e-65	0	ITGA6		Side-population cell	integrin subunit alpha 6 [Source:HGNC Symbol;Acc:HGNC:6142]
243	9.09588e-70	1.01271	0.911	0.695	1.9779e-65	0	ITGA6		Luminal progenitor	integrin subunit alpha 6 [Source:HGNC Symbol;Acc:HGNC:6142]
244	9.09588e-70	1.01271	0.911	0.695	1.9779e-65	0	ITGA6		Basal progenitor cell	integrin subunit alpha 6 [Source:HGNC Symbol;Acc:HGNC:6142]
245	9.09588e-70	1.01271	0.911	0.695	1.9779e-65	0	ITGA6		Stem cell	integrin subunit alpha 6 [Source:HGNC Symbol;Acc:HGNC:6142]
246	9.09588e-70	1.01271	0.911	0.695	1.9779e-65	0	ITGA6		Endothelial stem cell	integrin subunit alpha 6 [Source:HGNC Symbol;Acc:HGNC:6142]
247	9.09588e-70	1.01271	0.911	0.695	1.9779e-65	0	ITGA6		Epidermal stem cell	integrin subunit alpha 6 [Source:HGNC Symbol;Acc:HGNC:6142]
248	9.09588e-70	1.01271	0.911	0.695	1.9779e-65	0	ITGA6		Induced pluripotent stem cell	integrin subunit alpha 6 [Source:HGNC Symbol;Acc:HGNC:6142]
249	9.09588e-70	1.01271	0.911	0.695	1.9779e-65	0	ITGA6		Mesoderm cell	integrin subunit alpha 6 [Source:HGNC Symbol;Acc:HGNC:6142]
250	9.09588e-70	1.01271	0.911	0.695	1.9779e-65	0	ITGA6		Megakaryocyte	integrin subunit alpha 6 [Source:HGNC Symbol;Acc:HGNC:6142]
251	9.09588e-70	1.01271	0.911	0.695	1.9779e-65	0	ITGA6		Myeloid cell	integrin subunit alpha 6 [Source:HGNC Symbol;Acc:HGNC:6142]
252	9.09588e-70	1.01271	0.911	0.695	1.9779e-65	0	ITGA6		Neural tube cell	integrin subunit alpha 6 [Source:HGNC Symbol;Acc:HGNC:6142]
253	9.09588e-70	1.01271	0.911	0.695	1.9779e-65	0	ITGA6		Mesenchymal stromal cell	integrin subunit alpha 6 [Source:HGNC Symbol;Acc:HGNC:6142]
254	9.09588e-70	1.01271	0.911	0.695	1.9779e-65	0	ITGA6		Basal cell	integrin subunit alpha 6 [Source:HGNC Symbol;Acc:HGNC:6142]
323	2.86298e-50	0.973539	0.856	0.633	6.22556e-46	0	PMP2	Gliogenic_outer radial glia	Neural stem cell	peripheral myelin protein 2 [Source:HGNC Symbol;Acc:HGNC:9117]
324	2.86298e-50	0.973539	0.856	0.633	6.22556e-46	0	PMP2		Oligodendrocyte progenitor cell	peripheral myelin protein 2 [Source:HGNC Symbol;Acc:HGNC:9117]
331	1.24101e-13	0.970222	0.29	0.162	2.69858e-09	0	FST	Ectoderm cells	Primitive endoderm cell	follistatin [Source:HGNC Symbol;Acc:HGNC:3971]
334	3.80923e-13	0.962238	0.286	0.161	8.28317e-09	0	APLN	Endothelial cells	Endothelial cell	apelin [Source:HGNC Symbol;Acc:HGNC:16665]
335	2.28382e-14	0.871058	0.292	0.158	4.96616e-10	0	C1orf198			chromosome 1 open reading frame 198 [Source:HGNC Symbol;Acc:HGNC:25900]
336	2.12061e-12	0.861041	0.285	0.163	4.61127e-08	0	COL7A1		SLC16A7+ cell	collagen type VII alpha 1 chain [Source:HGNC Symbol;Acc:HGNC:2214]
337	3.1368e-16	0.843069	0.279	0.139	6.82098e-12	0	NGFR	Mesenchymal-like cells	Fibroblast	nerve growth factor receptor [Source:HGNC Symbol;Acc:HGNC:7809]
338	3.1368e-16	0.843069	0.279	0.139	6.82098e-12	0	NGFR		Neural crest stem cell	nerve growth factor receptor [Source:HGNC Symbol;Acc:HGNC:7809]
339	3.1368e-16	0.843069	0.279	0.139	6.82098e-12	0	NGFR		Ito cell (hepatic stellate cell)	nerve growth factor receptor [Source:HGNC Symbol;Acc:HGNC:7809]
340	3.1368e-16	0.843069	0.279	0.139	6.82098e-12	0	NGFR		Embryonic stem cell	nerve growth factor receptor [Source:HGNC Symbol;Acc:HGNC:7809]
341	3.1368e-16	0.843069	0.279	0.139	6.82098e-12	0	NGFR		Multipotent mesenchymal stroma cell	nerve growth factor receptor [Source:HGNC Symbol;Acc:HGNC:7809]
342	3.1368e-16	0.843069	0.279	0.139	6.82098e-12	0	NGFR		Epithelial progenitor cell	nerve growth factor receptor [Source:HGNC Symbol;Acc:HGNC:7809]
343	3.1368e-16	0.843069	0.279	0.139	6.82098e-12	0	NGFR		Stromal cell	nerve growth factor receptor [Source:HGNC Symbol;Acc:HGNC:7809]
344	3.1368e-16	0.843069	0.279	0.139	6.82098e-12	0	NGFR		Endothelial cell	nerve growth factor receptor [Source:HGNC Symbol;Acc:HGNC:7809]
345	3.1368e-16	0.843069	0.279	0.139	6.82098e-12	0	NGFR		Hematopoietic stem cell	nerve growth factor receptor [Source:HGNC Symbol;Acc:HGNC:7809]
346	3.1368e-16	0.843069	0.279	0.139	6.82098e-12	0	NGFR		Neural tube cell	nerve growth factor receptor [Source:HGNC Symbol;Acc:HGNC:7809]
347	3.1368e-16	0.843069	0.279	0.139	6.82098e-12	0	NGFR		Pericyte	nerve growth factor receptor [Source:HGNC Symbol;Acc:HGNC:7809]
348	3.1368e-16	0.843069	0.279	0.139	6.82098e-12	0	NGFR		Idiopathic pulmonary fibrosis cell	nerve growth factor receptor [Source:HGNC Symbol;Acc:HGNC:7809]
349	3.1368e-16	0.843069	0.279	0.139	6.82098e-12	0	NGFR		Ionocyte cell	nerve growth factor receptor [Source:HGNC Symbol;Acc:HGNC:7809]
350	3.1368e-16	0.843069	0.279	0.139	6.82098e-12	0	NGFR		DCLK1+ progenitor cell	nerve growth factor receptor [Source:HGNC Symbol;Acc:HGNC:7809]
407	4.54304e-13	0.823331	0.289	0.161	9.87885e-09	0	ECM1	Mesenchymal-like cells	Villous stromal cell	extracellular matrix protein 1 [Source:HGNC Symbol;Acc:HGNC:3153]
411	8.05991e-09	0.822968	0.254	0.159	0.000175263	0	PCOLCE	Fibroblasts-like cells	FGFR1HighNME5- epithelial cell	procollagen C-endopeptidase enhancer [Source:HGNC Symbol;Acc:HGNC:8738]
412	8.05991e-09	0.822968	0.254	0.159	0.000175263	0	PCOLCE		PROCR+ progenitor cell	procollagen C-endopeptidase enhancer [Source:HGNC Symbol;Acc:HGNC:8738]
413	8.05991e-09	0.822968	0.254	0.159	0.000175263	0	PCOLCE		DCLK1+ progenitor cell	procollagen C-endopeptidase enhancer [Source:HGNC Symbol;Acc:HGNC:8738]
414	8.05991e-09	0.822968	0.254	0.159	0.000175263	0	PCOLCE		Endothelial cell	procollagen C-endopeptidase enhancer [Source:HGNC Symbol;Acc:HGNC:8738]
421	1.38371e-18	0.812322	0.432	0.26	3.00887e-14	0	PLXND1		Secretory progenitor cell	plexin D1 [Source:HGNC Symbol;Acc:HGNC:9107]
422	1.38371e-18	0.812322	0.432	0.26	3.00887e-14	0	PLXND1		Multilymphoid progenitor cell	plexin D1 [Source:HGNC Symbol;Acc:HGNC:9107]
424	9.0539e-10	0.799552	0.311	0.205	1.96877e-05	0	CHN1	CD4 T cells	Exhausted CD4+ T cell	chimerin 1 [Source:HGNC Symbol;Acc:HGNC:1943]
426	1.76096e-12	0.799453	0.383	0.252	3.82922e-08	0	SH3BP4		Brush cell (Tuft cell)	SH3 domain binding protein 4 [Source:HGNC Symbol;Acc:HGNC:10826]
427	1.76096e-12	0.799453	0.383	0.252	3.82922e-08	0	SH3BP4		Neuroendocrine cell	SH3 domain binding protein 4 [Source:HGNC Symbol;Acc:HGNC:10826]
428	9.88136e-35	0.783071	0.898	0.76	2.1487e-30	0	PRSS23	CD4 T cells	Effector CD8+ memory T (Tem) cell	serine protease 23 [Source:HGNC Symbol;Acc:HGNC:14370]
429	9.88136e-35	0.783071	0.898	0.76	2.1487e-30	0	PRSS23		CD4+ cytotoxic T cell	serine protease 23 [Source:HGNC Symbol;Acc:HGNC:14370]
430	9.88136e-35	0.783071	0.898	0.76	2.1487e-30	0	PRSS23		Secretory cell	serine protease 23 [Source:HGNC Symbol;Acc:HGNC:14370]
446	4.07503e-14	0.773298	0.374	0.224	8.86115e-10	0	DAB2	Immune cells	Trophectoderm cell	DAB adaptor protein 2 [Source:HGNC Symbol;Acc:HGNC:2662]
447	4.07503e-14	0.773298	0.374	0.224	8.86115e-10	0	DAB2		Microglial cell	DAB adaptor protein 2 [Source:HGNC Symbol;Acc:HGNC:2662]
448	4.07503e-14	0.773298	0.374	0.224	8.86115e-10	0	DAB2		Paneth cell	DAB adaptor protein 2 [Source:HGNC Symbol;Acc:HGNC:2662]
449	4.07503e-14	0.773298	0.374	0.224	8.86115e-10	0	DAB2		Endothelial cell	DAB adaptor protein 2 [Source:HGNC Symbol;Acc:HGNC:2662]
450	4.07503e-14	0.773298	0.374	0.224	8.86115e-10	0	DAB2		AXL+SIGLEC6+ dendritic cell	DAB adaptor protein 2 [Source:HGNC Symbol;Acc:HGNC:2662]
451	4.07503e-14	0.773298	0.374	0.224	8.86115e-10	0	DAB2		Plasmacytoid dendritic cell	DAB adaptor protein 2 [Source:HGNC Symbol;Acc:HGNC:2662]
464	2.27361e-11	0.766672	0.283	0.167	4.94397e-07	0	RP11-65J3.1
465	4.13783e-20	0.763227	0.55	0.369	8.9977e-16	0	GLIPR1		Microglial cell	GLI pathogenesis related 1 [Source:HGNC Symbol;Acc:HGNC:17001]
466	4.13783e-20	0.763227	0.55	0.369	8.9977e-16	0	GLIPR1		Liver bud hepatic cell	GLI pathogenesis related 1 [Source:HGNC Symbol;Acc:HGNC:17001]
467	4.13783e-20	0.763227	0.55	0.369	8.9977e-16	0	GLIPR1		Monocyte	GLI pathogenesis related 1 [Source:HGNC Symbol;Acc:HGNC:17001]
469	4.85053e-11	0.759294	0.338	0.217	1.05475e-06	0	JHDM1D
470	1.2057e-16	0.738064	0.658	0.506	2.6218e-12	0	CTNNAL1			catenin alpha like 1 [Source:HGNC Symbol;Acc:HGNC:2512]
471	2.95102e-16	0.737464	0.514	0.348	6.41698e-12	0	FILIP1L		Liver bud hepatic cell	filamin A interacting protein 1 like [Source:HGNC Symbol;Acc:HGNC:24589]
472	4.57767e-61	0.737051	0.993	0.948	9.95414e-57	0	CTSD	Red cells	Microglial cell	cathepsin D [Source:HGNC Symbol;Acc:HGNC:2529]
473	4.57767e-61	0.737051	0.993	0.948	9.95414e-57	0	CTSD		Exhausted CD8+ T cell	cathepsin D [Source:HGNC Symbol;Acc:HGNC:2529]
474	4.57767e-61	0.737051	0.993	0.948	9.95414e-57	0	CTSD		Regulatory T (Treg) cell	cathepsin D [Source:HGNC Symbol;Acc:HGNC:2529]
475	4.57767e-61	0.737051	0.993	0.948	9.95414e-57	0	CTSD		Exhausted CD4+ T cell	cathepsin D [Source:HGNC Symbol;Acc:HGNC:2529]
476	4.57767e-61	0.737051	0.993	0.948	9.95414e-57	0	CTSD		Multilymphoid progenitor cell	cathepsin D [Source:HGNC Symbol;Acc:HGNC:2529]
477	4.57767e-61	0.737051	0.993	0.948	9.95414e-57	0	CTSD		Monocyte	cathepsin D [Source:HGNC Symbol;Acc:HGNC:2529]
488	1.48587e-16	0.735643	0.482	0.313	3.23102e-12	0	AKAP12	Fibroblasts-like cells	Mesenchymal cell	A-kinase anchoring protein 12 [Source:HGNC Symbol;Acc:HGNC:370]
489	1.48587e-16	0.735643	0.482	0.313	3.23102e-12	0	AKAP12		Endothelial cell	A-kinase anchoring protein 12 [Source:HGNC Symbol;Acc:HGNC:370]
490	1.48587e-16	0.735643	0.482	0.313	3.23102e-12	0	AKAP12		B cell	A-kinase anchoring protein 12 [Source:HGNC Symbol;Acc:HGNC:370]
491	1.48587e-16	0.735643	0.482	0.313	3.23102e-12	0	AKAP12		Morula cell (Blastomere)	A-kinase anchoring protein 12 [Source:HGNC Symbol;Acc:HGNC:370]
516	1.19139e-10	0.732694	0.364	0.246	2.59068e-06	0	MMP2	Fibroblasts-like cells	Stromal cell	matrix metallopeptidase 2 [Source:HGNC Symbol;Acc:HGNC:7166]
517	1.19139e-10	0.732694	0.364	0.246	2.59068e-06	0	MMP2		Oligodendrocyte progenitor cell	matrix metallopeptidase 2 [Source:HGNC Symbol;Acc:HGNC:7166]
518	1.19139e-10	0.732694	0.364	0.246	2.59068e-06	0	MMP2		FGFR1HighNME5- epithelial cell	matrix metallopeptidase 2 [Source:HGNC Symbol;Acc:HGNC:7166]
519	1.19139e-10	0.732694	0.364	0.246	2.59068e-06	0	MMP2		DCLK1+ progenitor cell	matrix metallopeptidase 2 [Source:HGNC Symbol;Acc:HGNC:7166]
520	1.19139e-10	0.732694	0.364	0.246	2.59068e-06	0	MMP2		Granulosa cell	matrix metallopeptidase 2 [Source:HGNC Symbol;Acc:HGNC:7166]
534	3.11551e-54	0.727046	0.956	0.873	6.77467e-50	0	PPFIBP1	Endothelial cells	Plasmacytoid dendritic cell	PPFIA binding protein 1 [Source:HGNC Symbol;Acc:HGNC:9249]
538	6.03603e-13	0.722424	0.679	0.567	1.31254e-08	0	FABP5	Pericytes	Epidermal transit amplifying cell	fatty acid binding protein 5 [Source:HGNC Symbol;Acc:HGNC:3560]
539	6.03603e-13	0.722424	0.679	0.567	1.31254e-08	0	FABP5		Endothelial cell	fatty acid binding protein 5 [Source:HGNC Symbol;Acc:HGNC:3560]
540	6.03603e-13	0.722424	0.679	0.567	1.31254e-08	0	FABP5		Astrocyte	fatty acid binding protein 5 [Source:HGNC Symbol;Acc:HGNC:3560]
541	6.03603e-13	0.722424	0.679	0.567	1.31254e-08	0	FABP5		Microglial cell	fatty acid binding protein 5 [Source:HGNC Symbol;Acc:HGNC:3560]
542	6.03603e-13	0.722424	0.679	0.567	1.31254e-08	0	FABP5		Basal cell	fatty acid binding protein 5 [Source:HGNC Symbol;Acc:HGNC:3560]
543	6.03603e-13	0.722424	0.679	0.567	1.31254e-08	0	FABP5		Granulosa cell	fatty acid binding protein 5 [Source:HGNC Symbol;Acc:HGNC:3560]
615	7.81331e-13	0.713096	0.434	0.298	1.699e-08	0	SEPP1	Myeloid cells
618	1.63407e-09	0.688854	0.252	0.149	3.55328e-05	0	ERAP2		SLC16A7+ cell	endoplasmic reticulum aminopeptidase 2 [Source:HGNC Symbol;Acc:HGNC:29499]
619	1.63407e-09	0.688854	0.252	0.149	3.55328e-05	0	ERAP2		Granulocyte-monocyte progenitor	endoplasmic reticulum aminopeptidase 2 [Source:HGNC Symbol;Acc:HGNC:29499]
621	1.38342e-15	0.683169	0.461	0.298	3.00825e-11	0	HDAC9		Secretory progenitor cell	histone deacetylase 9 [Source:HGNC Symbol;Acc:HGNC:14065]
622	1.38342e-15	0.683169	0.461	0.298	3.00825e-11	0	HDAC9		B cell	histone deacetylase 9 [Source:HGNC Symbol;Acc:HGNC:14065]
624	6.36475e-20	0.682452	0.625	0.451	1.38401e-15	0	TPST1		DCLK1+ progenitor cell	tyrosylprotein sulfotransferase 1 [Source:HGNC Symbol;Acc:HGNC:12020]
625	2.46096e-09	0.67884	0.259	0.154	5.35135e-05	0	NEXN	Muscle cells		nexilin F-actin binding protein [Source:HGNC Symbol;Acc:HGNC:29557]
627	5.57423e-24	0.664304	0.669	0.465	1.21212e-19	0	ADAM12	Mesenchymal-like cells	Mucosal-associated invariant T cell	ADAM metallopeptidase domain 12 [Source:HGNC Symbol;Acc:HGNC:190]
628	3.0367e-09	0.661725	0.291	0.184	6.60331e-05	0	LCTL			lactase like [Source:HGNC Symbol;Acc:HGNC:15583]
629	1.72282e-14	0.655718	0.417	0.262	3.74626e-10	0	FOSL2			FOS like 2, AP-1 transcription factor subunit [Source:HGNC Symbol;Acc:HGNC:3798]
630	1.58848e-112	0.654786	1	1	3.45415e-108	0	CALD1	Cardiomyocytes	Smooth muscle cell	caldesmon 1 [Source:HGNC Symbol;Acc:HGNC:1441]
638	1.94356e-24	0.654708	0.794	0.6	4.22628e-20	0	MYLK	Perivascular cells	Basal epithelial cell	myosin light chain kinase [Source:HGNC Symbol;Acc:HGNC:7590]
650	5.78939e-10	0.654034	0.434	0.313	1.2589e-05	0	MYO10		Astrocyte	myosin X [Source:HGNC Symbol;Acc:HGNC:7593]
651	5.78939e-10	0.654034	0.434	0.313	1.2589e-05	0	MYO10		Lake et al.Science.Ex8	myosin X [Source:HGNC Symbol;Acc:HGNC:7593]
653	5.11241e-11	0.64925	0.323	0.196	1.11169e-06	0	IFITM10		Oligodendrocyte	interferon induced transmembrane protein 10 [Source:HGNC Symbol;Acc:HGNC:40022]
654	5.11241e-11	0.64925	0.323	0.196	1.11169e-06	0	IFITM10		Lake et al.Science.Ex5	interferon induced transmembrane protein 10 [Source:HGNC Symbol;Acc:HGNC:40022]
656	1.42765e-21	0.642531	0.612	0.403	3.10443e-17	0	TNS3		Exhausted CD8+ T cell	tensin 3 [Source:HGNC Symbol;Acc:HGNC:21616]
657	1.42765e-21	0.642531	0.612	0.403	3.10443e-17	0	TNS3		Regulatory T (Treg) cell	tensin 3 [Source:HGNC Symbol;Acc:HGNC:21616]
658	1.42765e-21	0.642531	0.612	0.403	3.10443e-17	0	TNS3		Multilymphoid progenitor cell	tensin 3 [Source:HGNC Symbol;Acc:HGNC:21616]
660	8.84469e-13	0.633633	0.41	0.26	1.92328e-08	0	ITGB4	Stem cells	Oral keratinocyte stem cell	integrin subunit beta 4 [Source:HGNC Symbol;Acc:HGNC:6158]
661	8.84469e-13	0.633633	0.41	0.26	1.92328e-08	0	ITGB4		Mesenchymal stem cell	integrin subunit beta 4 [Source:HGNC Symbol;Acc:HGNC:6158]
662	8.84469e-13	0.633633	0.41	0.26	1.92328e-08	0	ITGB4		Mesenchymal stromal cell	integrin subunit beta 4 [Source:HGNC Symbol;Acc:HGNC:6158]
663	8.84469e-13	0.633633	0.41	0.26	1.92328e-08	0	ITGB4		Astrocyte	integrin subunit beta 4 [Source:HGNC Symbol;Acc:HGNC:6158]
668	4.35436e-08	0.628968	0.27	0.176	0.000946857	0	COL24A1		Multilymphoid progenitor cell	collagen type XXIV alpha 1 chain [Source:HGNC Symbol;Acc:HGNC:20821]
669	4.35436e-08	0.628968	0.27	0.176	0.000946857	0	COL24A1		Plasmacytoid dendritic cell	collagen type XXIV alpha 1 chain [Source:HGNC Symbol;Acc:HGNC:20821]
670	4.35436e-08	0.628968	0.27	0.176	0.000946857	0	COL24A1		Lake et al.Science.In7	collagen type XXIV alpha 1 chain [Source:HGNC Symbol;Acc:HGNC:20821]
674	5.03296e-07	0.625193	0.298	0.207	0.0109442	0	IL13RA2			interleukin 13 receptor subunit alpha 2 [Source:HGNC Symbol;Acc:HGNC:5975]
675	2.24639e-11	0.618344	0.364	0.232	4.88478e-07	0	COL18A1	Secretory cells	Primitive endoderm cell	collagen type XVIII alpha 1 chain [Source:HGNC Symbol;Acc:HGNC:2195]
677	4.68865e-25	0.600844	0.811	0.653	1.01955e-20	0	VCAN	Myeloid cells	DCLK1+ progenitor cell	versican [Source:HGNC Symbol;Acc:HGNC:2464]
678	4.68865e-25	0.600844	0.811	0.653	1.01955e-20	0	VCAN		Granulosa cell	versican [Source:HGNC Symbol;Acc:HGNC:2464]
679	4.68865e-25	0.600844	0.811	0.653	1.01955e-20	0	VCAN		CD1C+_B dendritic cell	versican [Source:HGNC Symbol;Acc:HGNC:2464]
680	4.68865e-25	0.600844	0.811	0.653	1.01955e-20	0	VCAN		Monocyte	versican [Source:HGNC Symbol;Acc:HGNC:2464]

## Sheet: Cluster 1
	p_val	avg_log2FC	pct.1	pct.2	p_val_adj	cluster	gene	cell_type_singleCellBase	cellName_cell_markers_db	description
0	7.18614e-81	2.70698	0.468	0.136	1.56263e-76	1	HOPX	Hspc2	Astrocyte	HOP homeobox [Source:HGNC Symbol;Acc:HGNC:24961]
1	7.18614e-81	2.70698	0.468	0.136	1.56263e-76	1	HOPX		CD4+ cytotoxic T cell	HOP homeobox [Source:HGNC Symbol;Acc:HGNC:24961]
2	7.18614e-81	2.70698	0.468	0.136	1.56263e-76	1	HOPX		Secretory progenitor cell	HOP homeobox [Source:HGNC Symbol;Acc:HGNC:24961]
48	7.11726e-53	2.48545	0.311	0.075	1.54765e-48	1	ATP1B2	Astrocytes		ATPase Na+/K+ transporting subunit beta 2 [Source:HGNC Symbol;Acc:HGNC:805]
49	2.7437e-48	2.39099	0.34	0.106	5.96618e-44	1	C1QTNF1	Submucosal gland basal		C1q and TNF related 1 [Source:HGNC Symbol;Acc:HGNC:14324]
50	5.88022e-34	2.03984	0.259	0.082	1.27865e-29	1	NR4A3		Paneth cell	nuclear receptor subfamily 4 group A member 3 [Source:HGNC Symbol;Acc:HGNC:7982]
51	7.85094e-68	2.02054	0.59	0.274	1.70719e-63	1	COL12A1			collagen type XII alpha 1 chain [Source:HGNC Symbol;Acc:HGNC:2188]
52	5.51638e-38	1.99471	0.676	0.495	1.19954e-33	1	STC1	Pc		stanniocalcin 1 [Source:HGNC Symbol;Acc:HGNC:11373]
55	1.59438e-43	1.94838	0.322	0.1	3.46698e-39	1	LRRC4C	Arterial cells	Oligodendrocyte progenitor cell	leucine rich repeat containing 4C [Source:HGNC Symbol;Acc:HGNC:29317]
56	1.59438e-43	1.94838	0.322	0.1	3.46698e-39	1	LRRC4C		B cell	leucine rich repeat containing 4C [Source:HGNC Symbol;Acc:HGNC:29317]
58	7.68163e-33	1.93516	0.293	0.108	1.67037e-28	1	RARRES2	Epicardial cells	Acinar cell	retinoic acid receptor responder 2 [Source:HGNC Symbol;Acc:HGNC:9868]
59	7.68163e-33	1.93516	0.293	0.108	1.67037e-28	1	RARRES2		Liver bud hepatic cell	retinoic acid receptor responder 2 [Source:HGNC Symbol;Acc:HGNC:9868]
60	7.68163e-33	1.93516	0.293	0.108	1.67037e-28	1	RARRES2		Ionocyte cell	retinoic acid receptor responder 2 [Source:HGNC Symbol;Acc:HGNC:9868]
61	7.68163e-33	1.93516	0.293	0.108	1.67037e-28	1	RARRES2		FGFR1HighNME5- epithelial cell	retinoic acid receptor responder 2 [Source:HGNC Symbol;Acc:HGNC:9868]
66	1.98139e-58	1.90201	0.541	0.249	4.30854e-54	1	RGS4	Cardiac cells		regulator of G protein signaling 4 [Source:HGNC Symbol;Acc:HGNC:10000]
68	1.07608e-25	1.85409	0.535	0.37	2.33994e-21	1	MGP	Mesenchymal-like cells	PROCR+ progenitor cell	matrix Gla protein [Source:HGNC Symbol;Acc:HGNC:7060]
69	1.07608e-25	1.85409	0.535	0.37	2.33994e-21	1	MGP		DCLK1+ progenitor cell	matrix Gla protein [Source:HGNC Symbol;Acc:HGNC:7060]
86	5.08066e-23	1.634	0.254	0.106	1.10479e-18	1	EGLN3		Astrocyte	egl-9 family hypoxia inducible factor 3 [Source:HGNC Symbol;Acc:HGNC:14661]
87	5.08066e-23	1.634	0.254	0.106	1.10479e-18	1	EGLN3		Plasmacytoid dendritic cell	egl-9 family hypoxia inducible factor 3 [Source:HGNC Symbol;Acc:HGNC:14661]
89	4.67153e-27	1.6263	0.259	0.098	1.01582e-22	1	GPT2		Acinar cell	glutamic--pyruvic transaminase 2 [Source:HGNC Symbol;Acc:HGNC:18062]
90	4.67153e-27	1.6263	0.259	0.098	1.01582e-22	1	GPT2		Secretory progenitor cell	glutamic--pyruvic transaminase 2 [Source:HGNC Symbol;Acc:HGNC:18062]
91	4.67153e-27	1.6263	0.259	0.098	1.01582e-22	1	GPT2		Multipotent progenitor cell	glutamic--pyruvic transaminase 2 [Source:HGNC Symbol;Acc:HGNC:18062]
92	1.57953e-74	1.52208	0.722	0.414	3.43469e-70	1	A2M	Granular cells	Microglial cell	alpha-2-macroglobulin [Source:HGNC Symbol;Acc:HGNC:7]
93	1.57953e-74	1.52208	0.722	0.414	3.43469e-70	1	A2M		CD4+ cytotoxic T cell	alpha-2-macroglobulin [Source:HGNC Symbol;Acc:HGNC:7]
94	1.57953e-74	1.52208	0.722	0.414	3.43469e-70	1	A2M		Endothelial cell	alpha-2-macroglobulin [Source:HGNC Symbol;Acc:HGNC:7]
119	2.62769e-24	1.51956	0.333	0.163	5.71391e-20	1	LPL	Macrophages	Astrocyte	lipoprotein lipase [Source:HGNC Symbol;Acc:HGNC:6677]
120	8.71781e-41	1.50752	0.415	0.177	1.89569e-36	1	PLXNA2			plexin A2 [Source:HGNC Symbol;Acc:HGNC:9100]
121	1.25323e-22	1.44539	0.356	0.19	2.72514e-18	1	C1orf61	Gliogenic_outer radial glia	Microglial cell
123	6.24882e-32	1.40252	0.429	0.216	1.35881e-27	1	APOE	Erythrocytes	Cytotoxic T cell	apolipoprotein E [Source:HGNC Symbol;Acc:HGNC:613]
124	6.24882e-32	1.40252	0.429	0.216	1.35881e-27	1	APOE		Megakaryocyte erythroid cell	apolipoprotein E [Source:HGNC Symbol;Acc:HGNC:613]
125	6.24882e-32	1.40252	0.429	0.216	1.35881e-27	1	APOE		Myeloid cell	apolipoprotein E [Source:HGNC Symbol;Acc:HGNC:613]
126	6.24882e-32	1.40252	0.429	0.216	1.35881e-27	1	APOE		T cell	apolipoprotein E [Source:HGNC Symbol;Acc:HGNC:613]
127	6.24882e-32	1.40252	0.429	0.216	1.35881e-27	1	APOE		T helper cell	apolipoprotein E [Source:HGNC Symbol;Acc:HGNC:613]
128	6.24882e-32	1.40252	0.429	0.216	1.35881e-27	1	APOE		Microglial cell	apolipoprotein E [Source:HGNC Symbol;Acc:HGNC:613]
129	6.24882e-32	1.40252	0.429	0.216	1.35881e-27	1	APOE		Secretory progenitor cell	apolipoprotein E [Source:HGNC Symbol;Acc:HGNC:613]
312	4.57425e-18	1.38907	0.253	0.121	9.94671e-14	1	PODXL	Stem cells	Nephron epithelial cell	podocalyxin like [Source:HGNC Symbol;Acc:HGNC:9171]
313	4.57425e-18	1.38907	0.253	0.121	9.94671e-14	1	PODXL		Cancer cell	podocalyxin like [Source:HGNC Symbol;Acc:HGNC:9171]
314	4.57425e-18	1.38907	0.253	0.121	9.94671e-14	1	PODXL		Cancer stem cell	podocalyxin like [Source:HGNC Symbol;Acc:HGNC:9171]
315	4.57425e-18	1.38907	0.253	0.121	9.94671e-14	1	PODXL		Endothelial cell	podocalyxin like [Source:HGNC Symbol;Acc:HGNC:9171]
316	4.57425e-18	1.38907	0.253	0.121	9.94671e-14	1	PODXL		Hemangioblast	podocalyxin like [Source:HGNC Symbol;Acc:HGNC:9171]
317	4.57425e-18	1.38907	0.253	0.121	9.94671e-14	1	PODXL		Secretory cell	podocalyxin like [Source:HGNC Symbol;Acc:HGNC:9171]
318	4.57425e-18	1.38907	0.253	0.121	9.94671e-14	1	PODXL		MKI67+ progenitor cell	podocalyxin like [Source:HGNC Symbol;Acc:HGNC:9171]
368	2.74459e-31	1.38661	0.541	0.343	5.9681e-27	1	CPE	Fibroblasts-like cells	Astrocyte	carboxypeptidase E [Source:HGNC Symbol;Acc:HGNC:2303]
369	2.74459e-31	1.38661	0.541	0.343	5.9681e-27	1	CPE		Brush cell (Tuft cell)	carboxypeptidase E [Source:HGNC Symbol;Acc:HGNC:2303]
370	2.74459e-31	1.38661	0.541	0.343	5.9681e-27	1	CPE		Neuroendocrine cell	carboxypeptidase E [Source:HGNC Symbol;Acc:HGNC:2303]
389	3.11745e-36	1.35937	0.532	0.321	6.7789e-32	1	TCF7L2		Astrocyte	transcription factor 7 like 2 [Source:HGNC Symbol;Acc:HGNC:11641]
390	3.11745e-36	1.35937	0.532	0.321	6.7789e-32	1	TCF7L2		Multilymphoid progenitor cell	transcription factor 7 like 2 [Source:HGNC Symbol;Acc:HGNC:11641]
391	3.11745e-36	1.35937	0.532	0.321	6.7789e-32	1	TCF7L2		CD1C-CD141- dendritic cell	transcription factor 7 like 2 [Source:HGNC Symbol;Acc:HGNC:11641]
394	5.48705e-18	1.34845	0.365	0.223	1.19316e-13	1	MMP16			matrix metallopeptidase 16 [Source:HGNC Symbol;Acc:HGNC:7162]
395	2.10075e-24	1.29396	0.366	0.194	4.56807e-20	1	TSHZ1			teashirt zinc finger homeobox 1 [Source:HGNC Symbol;Acc:HGNC:10669]
396	1.99179e-69	1.29273	0.826	0.603	4.33115e-65	1	NRCAM		Multilymphoid progenitor cell	neuronal cell adhesion molecule [Source:HGNC Symbol;Acc:HGNC:7994]
398	2.76183e-24	1.27994	0.362	0.189	6.00559e-20	1	WNT5A	Myofibroblasts		Wnt family member 5A [Source:HGNC Symbol;Acc:HGNC:12784]
400	0.0038003	1.27138	0.468	0.46	1	1	SCG2	Midbrain_hindbrain	Astrocyte	secretogranin II [Source:HGNC Symbol;Acc:HGNC:10575]
401	0.0038003	1.27138	0.468	0.46	1	1	SCG2		Ionocyte cell	secretogranin II [Source:HGNC Symbol;Acc:HGNC:10575]
408	2.90119e-40	1.26046	0.541	0.303	6.30863e-36	1	TNFRSF19		Gastric stem cell	TNF receptor superfamily member 19 [Source:HGNC Symbol;Acc:HGNC:11915]
409	2.90119e-40	1.26046	0.541	0.303	6.30863e-36	1	TNFRSF19		Astrocyte	TNF receptor superfamily member 19 [Source:HGNC Symbol;Acc:HGNC:11915]
410	2.90119e-40	1.26046	0.541	0.303	6.30863e-36	1	TNFRSF19		Ciliated epithelial cell	TNF receptor superfamily member 19 [Source:HGNC Symbol;Acc:HGNC:11915]
411	1.40952e-50	1.25452	0.665	0.41	3.065e-46	1	SLC35F1		Oligodendrocyte progenitor cell	solute carrier family 35 member F1 [Source:HGNC Symbol;Acc:HGNC:21483]
412	1.00217e-44	1.23699	0.653	0.416	2.17923e-40	1	FHL1	Cardiomyocytes		four and a half LIM domains 1 [Source:HGNC Symbol;Acc:HGNC:3702]
416	8.95044e-50	1.19202	0.644	0.376	1.94627e-45	1	ELMOD1		SLC16A7+ cell	ELMO domain containing 1 [Source:HGNC Symbol;Acc:HGNC:25334]
417	6.37076e-38	1.17467	0.728	0.555	1.38532e-33	1	SERPINB6		Epiblast cell	serpin family B member 6 [Source:HGNC Symbol;Acc:HGNC:8950]
418	6.37076e-38	1.17467	0.728	0.555	1.38532e-33	1	SERPINB6		Astrocyte	serpin family B member 6 [Source:HGNC Symbol;Acc:HGNC:8950]
419	6.37076e-38	1.17467	0.728	0.555	1.38532e-33	1	SERPINB6		Microglial cell	serpin family B member 6 [Source:HGNC Symbol;Acc:HGNC:8950]
420	6.37076e-38	1.17467	0.728	0.555	1.38532e-33	1	SERPINB6		Monocyte	serpin family B member 6 [Source:HGNC Symbol;Acc:HGNC:8950]
422	3.87613e-17	1.16174	0.485	0.342	8.42864e-13	1	PCDH20	Progenitor cells	Lake et al.Science.Ex4	novel protein
424	8.62514e-35	1.13732	0.565	0.352	1.87554e-30	1	NFIA	Neural cells	Astrocyte	nuclear factor I A [Source:HGNC Symbol;Acc:HGNC:7784]
425	1.22818e-35	1.13403	0.64	0.438	2.67068e-31	1	DIXDC1		Pit progenitor cell	DIX domain containing 1 [Source:HGNC Symbol;Acc:HGNC:23695]
426	3.47585e-24	1.12874	0.429	0.25	7.55824e-20	1	SLC16A9	Proximal cells	Nephron epithelial cell	solute carrier family 16 member 9 [Source:HGNC Symbol;Acc:HGNC:23520]
427	3.47585e-24	1.12874	0.429	0.25	7.55824e-20	1	SLC16A9		Epiblast cell	solute carrier family 16 member 9 [Source:HGNC Symbol;Acc:HGNC:23520]
430	1.26949e-21	1.11978	0.383	0.215	2.76051e-17	1	FGFR1	Neural cells	FGFR1HighNME5- epithelial cell	fibroblast growth factor receptor 1 [Source:HGNC Symbol;Acc:HGNC:3688]
431	1.26949e-21	1.11978	0.383	0.215	2.76051e-17	1	FGFR1		Endothelial cell	fibroblast growth factor receptor 1 [Source:HGNC Symbol;Acc:HGNC:3688]
439	3.01421e-19	1.10806	0.321	0.168	6.55439e-15	1	NLRP1	Hla-dr+clec9a cd1c+ btla- cells	Multilymphoid progenitor cell	NLR family pyrin domain containing 1 [Source:HGNC Symbol;Acc:HGNC:14374]
440	3.01421e-19	1.10806	0.321	0.168	6.55439e-15	1	NLRP1		CD1C-CD141- dendritic cell	NLR family pyrin domain containing 1 [Source:HGNC Symbol;Acc:HGNC:14374]
451	1.79265e-16	1.10574	0.328	0.189	3.89812e-12	1	PPAP2B
452	1.83874e-17	1.07636	0.343	0.201	3.99834e-13	1	KLHL13		Ciliated cell	kelch like family member 13 [Source:HGNC Symbol;Acc:HGNC:22931]
453	5.10408e-36	1.07099	0.657	0.472	1.10988e-31	1	LAPTM4B	Islet cells	Epiblast cell	lysosomal protein transmembrane 4 beta [Source:HGNC Symbol;Acc:HGNC:13646]
454	5.10408e-36	1.07099	0.657	0.472	1.10988e-31	1	LAPTM4B		Regulatory T (Treg) cell	lysosomal protein transmembrane 4 beta [Source:HGNC Symbol;Acc:HGNC:13646]
457	9.94927e-37	1.06961	0.614	0.384	2.16347e-32	1	ETV1	Interstitial cells	Delta cell	ETS variant transcription factor 1 [Source:HGNC Symbol;Acc:HGNC:3490]
458	9.94927e-37	1.06961	0.614	0.384	2.16347e-32	1	ETV1		Pancreatic polypeptide cell	ETS variant transcription factor 1 [Source:HGNC Symbol;Acc:HGNC:3490]
459	9.94927e-37	1.06961	0.614	0.384	2.16347e-32	1	ETV1		Epiblast cell	ETS variant transcription factor 1 [Source:HGNC Symbol;Acc:HGNC:3490]
460	9.94927e-37	1.06961	0.614	0.384	2.16347e-32	1	ETV1		Astrocyte	ETS variant transcription factor 1 [Source:HGNC Symbol;Acc:HGNC:3490]
461	9.94927e-37	1.06961	0.614	0.384	2.16347e-32	1	ETV1		Oligodendrocyte progenitor cell	ETS variant transcription factor 1 [Source:HGNC Symbol;Acc:HGNC:3490]
462	9.94927e-37	1.06961	0.614	0.384	2.16347e-32	1	ETV1		Exhausted CD8+ T cell	ETS variant transcription factor 1 [Source:HGNC Symbol;Acc:HGNC:3490]
475	4.05727e-19	1.06388	0.404	0.25	8.82253e-15	1	FAM63B
476	3.37551e-32	1.0551	0.547	0.328	7.34005e-28	1	SORBS1			sorbin and SH3 domain containing 1 [Source:HGNC Symbol;Acc:HGNC:14565]
477	3.39719e-70	1.05056	0.931	0.749	7.38719e-66	1	PIK3R1	Natural killer (NK) cells	Primitive endoderm cell	phosphoinositide-3-kinase regulatory subunit 1 [Source:HGNC Symbol;Acc:HGNC:8979]
478	3.39719e-70	1.05056	0.931	0.749	7.38719e-66	1	PIK3R1		Multilymphoid progenitor cell	phosphoinositide-3-kinase regulatory subunit 1 [Source:HGNC Symbol;Acc:HGNC:8979]
486	6.53748e-44	1.03743	0.895	0.762	1.42158e-39	1	ATP1B1	Fibroblasts	Regulatory T (Treg) cell	ATPase Na+/K+ transporting subunit beta 1 [Source:HGNC Symbol;Acc:HGNC:804]
490	2.05269e-09	1.01093	0.263	0.168	4.46358e-05	1	KCNE4	Pericytes		potassium voltage-gated channel subfamily E regulatory subunit 4 [Source:HGNC Symbol;Acc:HGNC:6244]
491	1.54563e-14	1.00083	0.298	0.172	3.36097e-10	1	CSMD2			CUB and Sushi multiple domains 2 [Source:HGNC Symbol;Acc:HGNC:19290]
492	1.50627e-57	0.955113	0.917	0.747	3.27539e-53	1	PGM2L1			phosphoglucomutase 2 like 1 [Source:HGNC Symbol;Acc:HGNC:20898]
493	6.00181e-10	0.946719	0.267	0.171	1.30509e-05	1	SLC12A2	Epithelial cells	Ionocyte cell	solute carrier family 12 member 2 [Source:HGNC Symbol;Acc:HGNC:10911]
494	6.00181e-10	0.946719	0.267	0.171	1.30509e-05	1	SLC12A2		Plasmacytoid dendritic cell	solute carrier family 12 member 2 [Source:HGNC Symbol;Acc:HGNC:10911]
496	1.47875e-37	0.946422	0.836	0.721	3.21554e-33	1	FABP7	Gliogenic_outer radial glia	Glial cell	fatty acid binding protein 7 [Source:HGNC Symbol;Acc:HGNC:3562]
497	1.47875e-37	0.946422	0.836	0.721	3.21554e-33	1	FABP7		Neural stem cell	fatty acid binding protein 7 [Source:HGNC Symbol;Acc:HGNC:3562]
498	1.47875e-37	0.946422	0.836	0.721	3.21554e-33	1	FABP7		Radial glial cell	fatty acid binding protein 7 [Source:HGNC Symbol;Acc:HGNC:3562]
499	1.47875e-37	0.946422	0.836	0.721	3.21554e-33	1	FABP7		Oligodendrocyte	fatty acid binding protein 7 [Source:HGNC Symbol;Acc:HGNC:3562]
500	1.47875e-37	0.946422	0.836	0.721	3.21554e-33	1	FABP7		Astrocyte	fatty acid binding protein 7 [Source:HGNC Symbol;Acc:HGNC:3562]
501	1.47875e-37	0.946422	0.836	0.721	3.21554e-33	1	FABP7		Microglial cell	fatty acid binding protein 7 [Source:HGNC Symbol;Acc:HGNC:3562]
544	9.65163e-16	0.935566	0.361	0.223	2.09875e-11	1	TMEM200C			transmembrane protein 200C [Source:HGNC Symbol;Acc:HGNC:37208]
545	6.31129e-23	0.91285	0.569	0.388	1.37239e-18	1	CNR1		B cell	cannabinoid receptor 1 [Source:HGNC Symbol;Acc:HGNC:2159]
546	6.31129e-23	0.91285	0.569	0.388	1.37239e-18	1	CNR1		Lake et al.Science.In1	cannabinoid receptor 1 [Source:HGNC Symbol;Acc:HGNC:2159]
550	1.06206e-28	0.89774	0.621	0.433	2.30945e-24	1	PRR24
551	8.60732e-73	0.884852	0.959	0.776	1.87166e-68	1	TSC22D4		Oligodendrocyte progenitor cell	TSC22 domain family member 4 [Source:HGNC Symbol;Acc:HGNC:21696]
552	2.83188e-33	0.88102	0.689	0.486	6.15793e-29	1	PCSK1N	Midbrain_hindbrain	Neural progenitor cell	proprotein convertase subtilisin/kexin type 1 inhibitor [Source:HGNC Symbol;Acc:HGNC:17301]
557	6.02501e-53	0.873557	0.892	0.764	1.31014e-48	1	PAM	Beta cells	Exhausted CD8+ T cell	peptidylglycine alpha-amidating monooxygenase [Source:HGNC Symbol;Acc:HGNC:8596]
559	3.59979e-21	0.853038	0.648	0.506	7.82775e-17	1	ALCAM	Stellate cells	Periosteum-derived progenitor cell	activated leukocyte cell adhesion molecule [Source:HGNC Symbol;Acc:HGNC:400]
560	3.59979e-21	0.853038	0.648	0.506	7.82775e-17	1	ALCAM		Endometrial stem cell	activated leukocyte cell adhesion molecule [Source:HGNC Symbol;Acc:HGNC:400]
561	3.59979e-21	0.853038	0.648	0.506	7.82775e-17	1	ALCAM		Oviduct-derived stem cell	activated leukocyte cell adhesion molecule [Source:HGNC Symbol;Acc:HGNC:400]
562	3.59979e-21	0.853038	0.648	0.506	7.82775e-17	1	ALCAM		Endothelial cell	activated leukocyte cell adhesion molecule [Source:HGNC Symbol;Acc:HGNC:400]
563	3.59979e-21	0.853038	0.648	0.506	7.82775e-17	1	ALCAM		Cancer stem-like cell	activated leukocyte cell adhesion molecule [Source:HGNC Symbol;Acc:HGNC:400]
564	3.59979e-21	0.853038	0.648	0.506	7.82775e-17	1	ALCAM		Adipose-derived stromal cell	activated leukocyte cell adhesion molecule [Source:HGNC Symbol;Acc:HGNC:400]
565	3.59979e-21	0.853038	0.648	0.506	7.82775e-17	1	ALCAM		Mucous acinar cell	activated leukocyte cell adhesion molecule [Source:HGNC Symbol;Acc:HGNC:400]
566	3.59979e-21	0.853038	0.648	0.506	7.82775e-17	1	ALCAM		Cardiac progenitor cell	activated leukocyte cell adhesion molecule [Source:HGNC Symbol;Acc:HGNC:400]
567	3.59979e-21	0.853038	0.648	0.506	7.82775e-17	1	ALCAM		Cardiomyocyte	activated leukocyte cell adhesion molecule [Source:HGNC Symbol;Acc:HGNC:400]
568	3.59979e-21	0.853038	0.648	0.506	7.82775e-17	1	ALCAM		Progenitor cell	activated leukocyte cell adhesion molecule [Source:HGNC Symbol;Acc:HGNC:400]
569	3.59979e-21	0.853038	0.648	0.506	7.82775e-17	1	ALCAM		Bone marrow stem cell	activated leukocyte cell adhesion molecule [Source:HGNC Symbol;Acc:HGNC:400]
570	3.59979e-21	0.853038	0.648	0.506	7.82775e-17	1	ALCAM		Limbal epithelial stem cell	activated leukocyte cell adhesion molecule [Source:HGNC Symbol;Acc:HGNC:400]
571	3.59979e-21	0.853038	0.648	0.506	7.82775e-17	1	ALCAM		Epithelial cell	activated leukocyte cell adhesion molecule [Source:HGNC Symbol;Acc:HGNC:400]
572	3.59979e-21	0.853038	0.648	0.506	7.82775e-17	1	ALCAM		Dental pulp cell	activated leukocyte cell adhesion molecule [Source:HGNC Symbol;Acc:HGNC:400]
573	3.59979e-21	0.853038	0.648	0.506	7.82775e-17	1	ALCAM		Mesenchymal cell	activated leukocyte cell adhesion molecule [Source:HGNC Symbol;Acc:HGNC:400]
574	3.59979e-21	0.853038	0.648	0.506	7.82775e-17	1	ALCAM		Stromal cell	activated leukocyte cell adhesion molecule [Source:HGNC Symbol;Acc:HGNC:400]
575	3.59979e-21	0.853038	0.648	0.506	7.82775e-17	1	ALCAM		Osteoblast	activated leukocyte cell adhesion molecule [Source:HGNC Symbol;Acc:HGNC:400]
576	3.59979e-21	0.853038	0.648	0.506	7.82775e-17	1	ALCAM		Pericyte	activated leukocyte cell adhesion molecule [Source:HGNC Symbol;Acc:HGNC:400]
577	3.59979e-21	0.853038	0.648	0.506	7.82775e-17	1	ALCAM		Astrocyte	activated leukocyte cell adhesion molecule [Source:HGNC Symbol;Acc:HGNC:400]
578	3.59979e-21	0.853038	0.648	0.506	7.82775e-17	1	ALCAM		Oligodendrocyte progenitor cell	activated leukocyte cell adhesion molecule [Source:HGNC Symbol;Acc:HGNC:400]
579	3.59979e-21	0.853038	0.648	0.506	7.82775e-17	1	ALCAM		Beta cell	activated leukocyte cell adhesion molecule [Source:HGNC Symbol;Acc:HGNC:400]
580	3.59979e-21	0.853038	0.648	0.506	7.82775e-17	1	ALCAM		PROM1Low progenitor cell	activated leukocyte cell adhesion molecule [Source:HGNC Symbol;Acc:HGNC:400]
581	4.92411e-12	0.847523	0.325	0.203	1.07075e-07	1	PODN	Fibroblasts		podocan [Source:HGNC Symbol;Acc:HGNC:23174]
582	2.74911e-14	0.845208	0.36	0.225	5.97795e-10	1	POU3F2			POU class 3 homeobox 2 [Source:HGNC Symbol;Acc:HGNC:9215]
583	4.00731e-11	0.833744	0.372	0.259	8.71389e-07	1	TTC28			tetratricopeptide repeat domain 28 [Source:HGNC Symbol;Acc:HGNC:29179]
584	2.43638e-25	0.822535	0.629	0.465	5.29791e-21	1	ADAM10		Regulatory T (Treg) cell	ADAM metallopeptidase domain 10 [Source:HGNC Symbol;Acc:HGNC:188]
585	2.43638e-25	0.822535	0.629	0.465	5.29791e-21	1	ADAM10		Brush cell (Tuft cell)	ADAM metallopeptidase domain 10 [Source:HGNC Symbol;Acc:HGNC:188]
586	2.43638e-25	0.822535	0.629	0.465	5.29791e-21	1	ADAM10		Neuroendocrine cell	ADAM metallopeptidase domain 10 [Source:HGNC Symbol;Acc:HGNC:188]
587	2.10369e-09	0.81754	0.294	0.194	4.57447e-05	1	LRIG1		Stem cell	leucine rich repeats and immunoglobulin like domains 1 [Source:HGNC Symbol;Acc:HGNC:17360]
588	2.10369e-09	0.81754	0.294	0.194	4.57447e-05	1	LRIG1		Ciliated epithelial cell	leucine rich repeats and immunoglobulin like domains 1 [Source:HGNC Symbol;Acc:HGNC:17360]
589	7.92282e-14	0.812975	0.416	0.285	1.72282e-09	1	NKAIN3	Gliogenic_outer radial glia		sodium/potassium transporting ATPase interacting 3 [Source:HGNC Symbol;Acc:HGNC:26829]
590	1.70342e-09	0.811227	0.298	0.203	3.70409e-05	1	AC018730.1
591	1.55861e-11	0.80862	0.334	0.225	3.3892e-07	1	TMEM168		SLC16A7+ cell	transmembrane protein 168 [Source:HGNC Symbol;Acc:HGNC:25826]
592	2.70878e-29	0.807975	0.673	0.492	5.89025e-25	1	SRPX	Fibroblasts-like cells	Astrocyte	sushi repeat containing protein X-linked [Source:HGNC Symbol;Acc:HGNC:11309]
593	2.70878e-29	0.807975	0.673	0.492	5.89025e-25	1	SRPX		DCLK1+ progenitor cell	sushi repeat containing protein X-linked [Source:HGNC Symbol;Acc:HGNC:11309]
596	4.37633e-11	0.80497	0.389	0.276	9.51634e-07	1	PTPRG		Pyramidal cell	protein tyrosine phosphatase receptor type G [Source:HGNC Symbol;Acc:HGNC:9671]
597	1.33394e-15	0.801746	0.436	0.287	2.90065e-11	1	TRPM3	Choroid plexus cells		transient receptor potential cation channel subfamily M member 3 [Source:HGNC Symbol;Acc:HGNC:17992]
599	2.51693e-17	0.792232	0.545	0.405	5.47305e-13	1	NRN1	Midbrain_hindbrain	MKI67+ progenitor cell	neuritin 1 [Source:HGNC Symbol;Acc:HGNC:17972]
606	2.06088e-10	0.791397	0.461	0.364	4.48138e-06	1	NABP1		Microglial cell	nucleic acid binding protein 1 [Source:HGNC Symbol;Acc:HGNC:26232]
607	2.06088e-10	0.791397	0.461	0.364	4.48138e-06	1	NABP1		Monocyte	nucleic acid binding protein 1 [Source:HGNC Symbol;Acc:HGNC:26232]
609	9.7378e-25	0.787	0.673	0.494	2.11749e-20	1	LRRCC1			leucine rich repeat and coiled-coil centrosomal protein 1 [Source:HGNC Symbol;Acc:HGNC:29373]
610	1.44503e-09	0.765237	0.402	0.309	3.14221e-05	1	RIN2		Microglial cell	Ras and Rab interactor 2 [Source:HGNC Symbol;Acc:HGNC:18750]
611	1.44503e-09	0.765237	0.402	0.309	3.14221e-05	1	RIN2		Endothelial cell	Ras and Rab interactor 2 [Source:HGNC Symbol;Acc:HGNC:18750]
612	1.44503e-09	0.765237	0.402	0.309	3.14221e-05	1	RIN2		Lake et al.Science.Ex8	Ras and Rab interactor 2 [Source:HGNC Symbol;Acc:HGNC:18750]
614	5.74182e-11	0.764672	0.387	0.267	1.24856e-06	1	PLAU	Hypoxia-induced transcripts	Paneth cell	plasminogen activator, urokinase [Source:HGNC Symbol;Acc:HGNC:9052]
616	5.61765e-13	0.755377	0.405	0.275	1.22156e-08	1	SAMD11			sterile alpha motif domain containing 11 [Source:HGNC Symbol;Acc:HGNC:28706]
617	5.6575e-43	0.753021	0.903	0.761	1.23022e-38	1	C1QL1			complement C1q like 1 [Source:HGNC Symbol;Acc:HGNC:24182]
618	7.07506e-13	0.751521	0.414	0.288	1.53847e-08	1	CAPN5			calpain 5 [Source:HGNC Symbol;Acc:HGNC:1482]
619	1.07071e-06	0.749959	0.261	0.183	0.0232825	1	ZADH2		Endothelial cell
621	1.54286e-07	0.746227	0.278	0.192	0.00335494	1	TMEM176B	Fibroblasts	Liver bud hepatic cell	transmembrane protein 176B [Source:HGNC Symbol;Acc:HGNC:29596]
622	1.54286e-07	0.746227	0.278	0.192	0.00335494	1	TMEM176B		Granulosa cell	transmembrane protein 176B [Source:HGNC Symbol;Acc:HGNC:29596]
623	1.54286e-07	0.746227	0.278	0.192	0.00335494	1	TMEM176B		CD1C-CD141- dendritic cell	transmembrane protein 176B [Source:HGNC Symbol;Acc:HGNC:29596]
624	1.54286e-07	0.746227	0.278	0.192	0.00335494	1	TMEM176B		Monocyte	transmembrane protein 176B [Source:HGNC Symbol;Acc:HGNC:29596]
649	7.20774e-27	0.74188	0.826	0.716	1.56732e-22	1	PRDX6	Nsc	Mast cell	peroxiredoxin 6 [Source:HGNC Symbol;Acc:HGNC:16753]
651	1.53865e-24	0.741721	0.766	0.63	3.34579e-20	1	SPARCL1	Epicardium cells		SPARC like 1 [Source:HGNC Symbol;Acc:HGNC:11220]
662	2.40996e-22	0.739543	0.765	0.634	5.24046e-18	1	PTGDS	Monocytes	CD4+ cytotoxic T cell	prostaglandin D2 synthase [Source:HGNC Symbol;Acc:HGNC:9592]
663	2.40996e-22	0.739543	0.765	0.634	5.24046e-18	1	PTGDS		AXL+SIGLEC6+ dendritic cell	prostaglandin D2 synthase [Source:HGNC Symbol;Acc:HGNC:9592]
695	2.60585e-12	0.738609	0.502	0.385	5.66642e-08	1	PYGL		Granulocyte-monocyte progenitor	glycogen phosphorylase L [Source:HGNC Symbol;Acc:HGNC:9725]
696	2.60585e-12	0.738609	0.502	0.385	5.66642e-08	1	PYGL		CD1C-CD141- dendritic cell	glycogen phosphorylase L [Source:HGNC Symbol;Acc:HGNC:9725]
697	2.60585e-12	0.738609	0.502	0.385	5.66642e-08	1	PYGL		Monocyte	glycogen phosphorylase L [Source:HGNC Symbol;Acc:HGNC:9725]
701	3.90586e-08	0.735604	0.308	0.211	0.000849329	1	ABHD2			abhydrolase domain containing 2, acylglycerol lipase [Source:HGNC Symbol;Acc:HGNC:18717]
702	1.58217e-19	0.733702	0.679	0.55	3.44042e-15	1	CNOT4			CCR4-NOT transcription complex subunit 4 [Source:HGNC Symbol;Acc:HGNC:7880]
703	3.63596e-15	0.725468	0.482	0.339	7.9064e-11	1	C14orf132		SLC16A7+ cell	chromosome 14 open reading frame 132 [Source:HGNC Symbol;Acc:HGNC:20346]
704	3.611e-08	0.724433	0.253	0.163	0.000785212	1	TLE3			TLE family member 3, transcriptional corepressor [Source:HGNC Symbol;Acc:HGNC:11839]
705	4.07228e-07	0.718994	0.34	0.253	0.00885518	1	CXCL12	Fibroblasts-like cells	Epiblast cell	C-X-C motif chemokine ligand 12 [Source:HGNC Symbol;Acc:HGNC:10672]
710	1.97963e-06	0.718682	0.261	0.188	0.043047	1	NUP205			nucleoporin 205 [Source:HGNC Symbol;Acc:HGNC:18658]
711	7.64634e-14	0.717595	0.499	0.359	1.6627e-09	1	BEX1	Fibroblasts-like cells	Astrocyte	brain expressed X-linked 1 [Source:HGNC Symbol;Acc:HGNC:1036]
712	7.64634e-14	0.717595	0.499	0.359	1.6627e-09	1	BEX1		Microglial cell	brain expressed X-linked 1 [Source:HGNC Symbol;Acc:HGNC:1036]
713	7.64634e-14	0.717595	0.499	0.359	1.6627e-09	1	BEX1		Mast cell	brain expressed X-linked 1 [Source:HGNC Symbol;Acc:HGNC:1036]
727	6.28339e-17	0.711027	0.546	0.395	1.36632e-12	1	SELM
728	7.53453e-18	0.709239	0.634	0.496	1.63838e-13	1	NR3C1	T cells	Microglial cell	nuclear receptor subfamily 3 group C member 1 [Source:HGNC Symbol;Acc:HGNC:7978]
729	7.53453e-18	0.709239	0.634	0.496	1.63838e-13	1	NR3C1		Exhausted CD4+ T cell	nuclear receptor subfamily 3 group C member 1 [Source:HGNC Symbol;Acc:HGNC:7978]
730	7.53453e-18	0.709239	0.634	0.496	1.63838e-13	1	NR3C1		Multilymphoid progenitor cell	nuclear receptor subfamily 3 group C member 1 [Source:HGNC Symbol;Acc:HGNC:7978]
736	0.000111311	0.709003	0.26	0.203	1	1	CTD-3049M7.1
737	1.83709e-09	0.707905	0.364	0.265	3.99474e-05	1	MALT1			MALT1 paracaspase [Source:HGNC Symbol;Acc:HGNC:6819]
738	1.60906e-06	0.702606	0.265	0.19	0.034989	1	GRIA3	Neural cells	Alpha cell	glutamate ionotropic receptor AMPA type subunit 3 [Source:HGNC Symbol;Acc:HGNC:4573]
739	1.60906e-06	0.702606	0.265	0.19	0.034989	1	GRIA3		Neuron	glutamate ionotropic receptor AMPA type subunit 3 [Source:HGNC Symbol;Acc:HGNC:4573]
742	8.62202e-08	0.702177	0.296	0.205	0.00187486	1	PDE4B	Submucosal gland basal	Oligodendrocyte progenitor cell	phosphodiesterase 4B [Source:HGNC Symbol;Acc:HGNC:8781]
743	8.62202e-08	0.702177	0.296	0.205	0.00187486	1	PDE4B		Paneth cell	phosphodiesterase 4B [Source:HGNC Symbol;Acc:HGNC:8781]
746	4.24584e-08	0.688938	0.324	0.232	0.000923257	1	BMPR1A		Endothelial cell	bone morphogenetic protein receptor type 1A [Source:HGNC Symbol;Acc:HGNC:1076]
747	4.24584e-08	0.688938	0.324	0.232	0.000923257	1	BMPR1A		Intestinal stem cell	bone morphogenetic protein receptor type 1A [Source:HGNC Symbol;Acc:HGNC:1076]
748	4.24584e-08	0.688938	0.324	0.232	0.000923257	1	BMPR1A		Mesenchymal stem cell	bone morphogenetic protein receptor type 1A [Source:HGNC Symbol;Acc:HGNC:1076]
749	3.68773e-14	0.686323	0.653	0.54	8.01896e-10	1	IGFBP7	Mesenchymal-like cells	Astrocyte	insulin like growth factor binding protein 7 [Source:HGNC Symbol;Acc:HGNC:5476]
750	3.68773e-14	0.686323	0.653	0.54	8.01896e-10	1	IGFBP7		Mesenchymal cell	insulin like growth factor binding protein 7 [Source:HGNC Symbol;Acc:HGNC:5476]
751	3.68773e-14	0.686323	0.653	0.54	8.01896e-10	1	IGFBP7		Ciliated cell	insulin like growth factor binding protein 7 [Source:HGNC Symbol;Acc:HGNC:5476]
752	3.68773e-14	0.686323	0.653	0.54	8.01896e-10	1	IGFBP7		Granulocyte-monocyte progenitor	insulin like growth factor binding protein 7 [Source:HGNC Symbol;Acc:HGNC:5476]
859	1.93193e-15	0.685759	0.566	0.422	4.20098e-11	1	TRIM9			tripartite motif containing 9 [Source:HGNC Symbol;Acc:HGNC:16288]
860	2.60133e-10	0.678227	0.335	0.227	5.65659e-06	1	LCAT		Astrocyte	lecithin-cholesterol acyltransferase [Source:HGNC Symbol;Acc:HGNC:6522]
861	2.60133e-10	0.678227	0.335	0.227	5.65659e-06	1	LCAT		FGFR1HighNME5- epithelial cell	lecithin-cholesterol acyltransferase [Source:HGNC Symbol;Acc:HGNC:6522]
862	2.60133e-10	0.678227	0.335	0.227	5.65659e-06	1	LCAT		Lymphoid-primed multipotent progenitor cell	lecithin-cholesterol acyltransferase [Source:HGNC Symbol;Acc:HGNC:6522]
864	1.86746e-15	0.676032	0.694	0.588	4.06079e-11	1	NRP1	Endothelial cells	Regulatory T (Treg) cell	neuropilin 1 [Source:HGNC Symbol;Acc:HGNC:8004]
865	1.86746e-15	0.676032	0.694	0.588	4.06079e-11	1	NRP1		Megakaryocyte erythroid cell	neuropilin 1 [Source:HGNC Symbol;Acc:HGNC:8004]
866	1.86746e-15	0.676032	0.694	0.588	4.06079e-11	1	NRP1		Specialist antigen presenting cell	neuropilin 1 [Source:HGNC Symbol;Acc:HGNC:8004]
867	1.86746e-15	0.676032	0.694	0.588	4.06079e-11	1	NRP1		T cell	neuropilin 1 [Source:HGNC Symbol;Acc:HGNC:8004]
868	1.86746e-15	0.676032	0.694	0.588	4.06079e-11	1	NRP1		Mesenchymal stem cell	neuropilin 1 [Source:HGNC Symbol;Acc:HGNC:8004]
869	1.86746e-15	0.676032	0.694	0.588	4.06079e-11	1	NRP1		Mesenchymal stromal cell	neuropilin 1 [Source:HGNC Symbol;Acc:HGNC:8004]
870	1.86746e-15	0.676032	0.694	0.588	4.06079e-11	1	NRP1		Dendritic cell	neuropilin 1 [Source:HGNC Symbol;Acc:HGNC:8004]
871	1.86746e-15	0.676032	0.694	0.588	4.06079e-11	1	NRP1		Astrocyte	neuropilin 1 [Source:HGNC Symbol;Acc:HGNC:8004]
872	1.86746e-15	0.676032	0.694	0.588	4.06079e-11	1	NRP1		FGFR1HighNME5- epithelial cell	neuropilin 1 [Source:HGNC Symbol;Acc:HGNC:8004]
873	1.86746e-15	0.676032	0.694	0.588	4.06079e-11	1	NRP1		MKI67+ progenitor cell	neuropilin 1 [Source:HGNC Symbol;Acc:HGNC:8004]
874	1.86746e-15	0.676032	0.694	0.588	4.06079e-11	1	NRP1		Endothelial cell	neuropilin 1 [Source:HGNC Symbol;Acc:HGNC:8004]
876	1.86746e-15	0.676032	0.694	0.588	4.06079e-11	1	NRP1		Plasmacytoid dendritic cell	neuropilin 1 [Source:HGNC Symbol;Acc:HGNC:8004]
942	3.28478e-58	0.673614	0.979	0.958	7.14275e-54	1	DPYSL2		Regulatory T (Treg) cell	dihydropyrimidinase like 2 [Source:HGNC Symbol;Acc:HGNC:3014]
943	3.28478e-58	0.673614	0.979	0.958	7.14275e-54	1	DPYSL2		Endothelial cell	dihydropyrimidinase like 2 [Source:HGNC Symbol;Acc:HGNC:3014]
944	3.28478e-58	0.673614	0.979	0.958	7.14275e-54	1	DPYSL2		AXL+SIGLEC6+ dendritic cell	dihydropyrimidinase like 2 [Source:HGNC Symbol;Acc:HGNC:3014]
947	1.49615e-06	0.672091	0.256	0.178	0.0325338	1	VLDLR			very low density lipoprotein receptor [Source:HGNC Symbol;Acc:HGNC:12698]
948	3.26228e-15	0.664505	0.614	0.489	7.09384e-11	1	SLC39A6			solute carrier family 39 member 6 [Source:HGNC Symbol;Acc:HGNC:18607]
949	2.24001e-09	0.658147	0.325	0.219	4.8709e-05	1	RASSF8-AS1			RASSF8 antisense RNA 1 [Source:HGNC Symbol;Acc:HGNC:48637]
950	4.46061e-10	0.655328	0.398	0.286	9.6996e-06	1	PREX2			phosphatidylinositol-3,4,5-trisphosphate dependent Rac exchange factor 2 [Source:HGNC Symbol;Acc:HGNC:22950]
951	2.74692e-08	0.652891	0.477	0.383	0.000597319	1	CDC42EP3	Melanocytes	CD1C-CD141- dendritic cell	CDC42 effector protein 3 [Source:HGNC Symbol;Acc:HGNC:16943]
952	2.74692e-08	0.652891	0.477	0.383	0.000597319	1	CDC42EP3		Monocyte	CDC42 effector protein 3 [Source:HGNC Symbol;Acc:HGNC:16943]
955	3.76948e-06	0.651274	0.325	0.25	0.0819674	1	MMD	Dendritic cells		monocyte to macrophage differentiation associated [Source:HGNC Symbol;Acc:HGNC:7153]
956	0.000531907	0.647959	0.306	0.251	1	1	RP3-428L16.2
957	4.21918e-09	0.644622	0.414	0.309	9.1746e-05	1	CFI		Enterocyte progenitor cell	complement factor I [Source:HGNC Symbol;Acc:HGNC:5394]
958	4.21918e-09	0.644622	0.414	0.309	9.1746e-05	1	CFI		B cell	complement factor I [Source:HGNC Symbol;Acc:HGNC:5394]
960	8.97147e-08	0.638952	0.348	0.256	0.00195085	1	TPD52		Ionocyte cell	tumor protein D52 [Source:HGNC Symbol;Acc:HGNC:12005]
961	8.97147e-08	0.638952	0.348	0.256	0.00195085	1	TPD52		B cell	tumor protein D52 [Source:HGNC Symbol;Acc:HGNC:12005]
963	9.24546e-16	0.637797	0.511	0.361	2.01042e-11	1	CTSF			cathepsin F [Source:HGNC Symbol;Acc:HGNC:2531]
964	1.32676e-12	0.629566	0.574	0.453	2.88505e-08	1	SEMA5A	L5_6_fezf2	Oligodendrocyte progenitor cell	semaphorin 5A [Source:HGNC Symbol;Acc:HGNC:10736]
965	1.32676e-12	0.629566	0.574	0.453	2.88505e-08	1	SEMA5A		Beta cell	semaphorin 5A [Source:HGNC Symbol;Acc:HGNC:10736]
966	1.32676e-12	0.629566	0.574	0.453	2.88505e-08	1	SEMA5A		SLC16A7+ cell	semaphorin 5A [Source:HGNC Symbol;Acc:HGNC:10736]
967	1.32676e-12	0.629566	0.574	0.453	2.88505e-08	1	SEMA5A		Granulosa cell	semaphorin 5A [Source:HGNC Symbol;Acc:HGNC:10736]
968	1.32676e-12	0.629566	0.574	0.453	2.88505e-08	1	SEMA5A		Lake et al.Science.Ex6	semaphorin 5A [Source:HGNC Symbol;Acc:HGNC:10736]
971	5.67115e-10	0.617923	0.437	0.331	1.23319e-05	1	HBP1			HMG-box transcription factor 1 [Source:HGNC Symbol;Acc:HGNC:23200]
972	9.34682e-06	0.607944	0.352	0.284	0.203247	1	ZNF217		Granulosa cell	zinc finger protein 217 [Source:HGNC Symbol;Acc:HGNC:13009]
974	1.32969e-05	0.607076	0.25	0.181	0.289141	1	TNRC6C			trinucleotide repeat containing adaptor 6C [Source:HGNC Symbol;Acc:HGNC:29318]

## Sheet: Cluster 2
	p_val	avg_log2FC	pct.1	pct.2	p_val_adj	cluster	gene	cell_type_singleCellBase	cellName_cell_markers_db	description
0	1.7221e-217	5.93349	0.541	0.012	3.74471e-213	2	SOX10	Mesenchymal-like cells	Oligodendrocyte	SRY-box transcription factor 10 [Source:HGNC Symbol;Acc:HGNC:11190]
1	1.7221e-217	5.93349	0.541	0.012	3.74471e-213	2	SOX10		Neural crest cell	SRY-box transcription factor 10 [Source:HGNC Symbol;Acc:HGNC:11190]
2	1.7221e-217	5.93349	0.541	0.012	3.74471e-213	2	SOX10		Oligodendrocyte progenitor cell	SRY-box transcription factor 10 [Source:HGNC Symbol;Acc:HGNC:11190]
18	3.61546e-163	4.92346	0.532	0.031	7.86182e-159	2	ERBB3			erb-b2 receptor tyrosine kinase 3 [Source:HGNC Symbol;Acc:HGNC:3431]
19	5.38284e-84	4.41051	0.335	0.027	1.1705e-79	2	TUBB4A		Oligodendrocyte	tubulin beta 4A class IVa [Source:HGNC Symbol;Acc:HGNC:20774]
20	7.07376e-81	3.77317	0.386	0.043	1.53819e-76	2	ATP2B2		Purkinje cell	ATPase plasma membrane Ca2+ transporting 2 [Source:HGNC Symbol;Acc:HGNC:815]
21	1.2855e-93	3.36534	0.631	0.135	2.79531e-89	2	SEMA3E	Cajal-Retzius cells	SLC16A7+ cell	semaphorin 3E [Source:HGNC Symbol;Acc:HGNC:10727]
22	1.2855e-93	3.36534	0.631	0.135	2.79531e-89	2	SEMA3E		Lake et al.Science.Ex6	semaphorin 3E [Source:HGNC Symbol;Acc:HGNC:10727]
30	3.92551e-49	3.36403	0.275	0.037	8.53603e-45	2	RPE65	Pre module	Pigment epithelial cell	retinoid isomerohydrolase RPE65 [Source:HGNC Symbol;Acc:HGNC:10294]
31	3.92551e-49	3.36403	0.275	0.037	8.53603e-45	2	RPE65		Photoreceptor cell	retinoid isomerohydrolase RPE65 [Source:HGNC Symbol;Acc:HGNC:10294]
34	4.19133e-40	3.25095	0.292	0.054	9.11405e-36	2	CITED1	Capmesenchyme		Cbp/p300 interacting transactivator with Glu/Asp rich carboxy-terminal domain 1 [Source:HGNC Symbol;Acc:HGNC:1986]
38	1.08521e-54	3.2358	0.532	0.156	2.35978e-50	2	NOV	Fibroblasts-like cells	Villous stromal cell	cellular communication network factor 3 [Source:HGNC Symbol;Acc:HGNC:7885]
39	1.08521e-54	3.2358	0.532	0.156	2.35978e-50	2	NOV		Mast cell	cellular communication network factor 3 [Source:HGNC Symbol;Acc:HGNC:7885]
44	9.80104e-58	3.00869	0.356	0.055	2.13124e-53	2	NRXN2	Stem cells		neurexin 2 [Source:HGNC Symbol;Acc:HGNC:8009]
46	2.47731e-101	2.74679	0.841	0.263	5.38691e-97	2	PLP1		Oligodendrocyte	proteolipid protein 1 [Source:HGNC Symbol;Acc:HGNC:9086]
56	1.01525e-54	2.6737	0.536	0.153	2.20767e-50	2	DCT	Tumor cells		dopachrome tautomerase [Source:HGNC Symbol;Acc:HGNC:2709]
59	5.33394e-86	2.65006	0.811	0.283	1.15986e-81	2	GAP43	Midbrain_hindbrain	Schwann cell	growth associated protein 43 [Source:HGNC Symbol;Acc:HGNC:4140]
60	5.33394e-86	2.65006	0.811	0.283	1.15986e-81	2	GAP43		Oligodendrocyte	growth associated protein 43 [Source:HGNC Symbol;Acc:HGNC:4140]
61	5.33394e-86	2.65006	0.811	0.283	1.15986e-81	2	GAP43		Neural progenitor cell	growth associated protein 43 [Source:HGNC Symbol;Acc:HGNC:4140]
74	4.4291e-30	2.63919	0.412	0.14	9.63107e-26	2	CD74	CD4 T cells	Mesenchymal stem cell	CD74 molecule [Source:HGNC Symbol;Acc:HGNC:1697]
75	4.4291e-30	2.63919	0.412	0.14	9.63107e-26	2	CD74		Microglial cell	CD74 molecule [Source:HGNC Symbol;Acc:HGNC:1697]
76	4.4291e-30	2.63919	0.412	0.14	9.63107e-26	2	CD74		Regulatory T (Treg) cell	CD74 molecule [Source:HGNC Symbol;Acc:HGNC:1697]
77	4.4291e-30	2.63919	0.412	0.14	9.63107e-26	2	CD74		Secretory cell	CD74 molecule [Source:HGNC Symbol;Acc:HGNC:1697]
78	4.4291e-30	2.63919	0.412	0.14	9.63107e-26	2	CD74		Paneth cell	CD74 molecule [Source:HGNC Symbol;Acc:HGNC:1697]
79	4.4291e-30	2.63919	0.412	0.14	9.63107e-26	2	CD74		Monocyte	CD74 molecule [Source:HGNC Symbol;Acc:HGNC:1697]
81	4.4291e-30	2.63919	0.412	0.14	9.63107e-26	2	CD74		B cell	CD74 molecule [Source:HGNC Symbol;Acc:HGNC:1697]
236	2.04602e-36	2.62038	0.391	0.112	4.44907e-32	2	SEMA3B	Schwann cells		semaphorin 3B [Source:HGNC Symbol;Acc:HGNC:10724]
237	4.23542e-47	2.50935	0.425	0.101	9.20993e-43	2	L1CAM	Epithelial cells	Cancer stem cell	L1 cell adhesion molecule [Source:HGNC Symbol;Acc:HGNC:6470]
238	4.23542e-47	2.50935	0.425	0.101	9.20993e-43	2	L1CAM		Neuron	L1 cell adhesion molecule [Source:HGNC Symbol;Acc:HGNC:6470]
239	4.23542e-47	2.50935	0.425	0.101	9.20993e-43	2	L1CAM		Astrocyte	L1 cell adhesion molecule [Source:HGNC Symbol;Acc:HGNC:6470]
252	2.8297e-27	2.47658	0.262	0.062	6.15318e-23	2	TMEM132B		Astrocyte	transmembrane protein 132B [Source:HGNC Symbol;Acc:HGNC:29397]
253	5.23671e-34	2.44327	0.33	0.082	1.13872e-29	2	GRIK2	Neural cells	Oligodendrocyte	glutamate ionotropic receptor kainate type subunit 2 [Source:HGNC Symbol;Acc:HGNC:4580]
254	6.02329e-25	2.42988	0.288	0.08	1.30976e-20	2	HLA-DRB1	Microglia cells	Secretory cell	major histocompatibility complex, class II, DR beta 1 [Source:HGNC Symbol;Acc:HGNC:4948]
255	6.02329e-25	2.42988	0.288	0.08	1.30976e-20	2	HLA-DRB1		Paneth cell	major histocompatibility complex, class II, DR beta 1 [Source:HGNC Symbol;Acc:HGNC:4948]
256	6.02329e-25	2.42988	0.288	0.08	1.30976e-20	2	HLA-DRB1		Granulosa cell	major histocompatibility complex, class II, DR beta 1 [Source:HGNC Symbol;Acc:HGNC:4948]
257	6.02329e-25	2.42988	0.288	0.08	1.30976e-20	2	HLA-DRB1		Monocyte	major histocompatibility complex, class II, DR beta 1 [Source:HGNC Symbol;Acc:HGNC:4948]
260	6.02329e-25	2.42988	0.288	0.08	1.30976e-20	2	HLA-DRB1		B cell	major histocompatibility complex, class II, DR beta 1 [Source:HGNC Symbol;Acc:HGNC:4948]
350	3.78983e-37	2.42821	0.356	0.087	8.24099e-33	2	TTYH1	Gliogenic_outer radial glia	Astrocyte	tweety family member 1 [Source:HGNC Symbol;Acc:HGNC:13476]
351	3.78983e-37	2.42821	0.356	0.087	8.24099e-33	2	TTYH1		Oligodendrocyte progenitor cell	tweety family member 1 [Source:HGNC Symbol;Acc:HGNC:13476]
362	1.24671e-36	2.38715	0.361	0.092	2.71097e-32	2	ARHGEF4		SLC16A7+ cell	Rho guanine nucleotide exchange factor 4 [Source:HGNC Symbol;Acc:HGNC:684]
363	1.24671e-36	2.38715	0.361	0.092	2.71097e-32	2	ARHGEF4		Plasmacytoid dendritic cell	Rho guanine nucleotide exchange factor 4 [Source:HGNC Symbol;Acc:HGNC:684]
365	1.75969e-57	2.35379	0.635	0.21	3.82646e-53	2	PCDH7	Myofibroblasts		protocadherin 7 [Source:HGNC Symbol;Acc:HGNC:8659]
366	4.47022e-52	2.35305	0.476	0.115	9.72049e-48	2	KCNJ10		Astrocyte	potassium inwardly rectifying channel subfamily J member 10 [Source:HGNC Symbol;Acc:HGNC:6256]
367	6.93551e-34	2.34788	0.343	0.088	1.50813e-29	2	SCG3	Astrocytes	Astrocyte	secretogranin III [Source:HGNC Symbol;Acc:HGNC:13707]
368	6.93551e-34	2.34788	0.343	0.088	1.50813e-29	2	SCG3		Neural progenitor cell	secretogranin III [Source:HGNC Symbol;Acc:HGNC:13707]
369	6.93551e-34	2.34788	0.343	0.088	1.50813e-29	2	SCG3		Microglial cell	secretogranin III [Source:HGNC Symbol;Acc:HGNC:13707]
373	1.81058e-36	2.27926	0.489	0.177	3.9371e-32	2	MMP15			matrix metallopeptidase 15 [Source:HGNC Symbol;Acc:HGNC:7161]
374	2.50763e-29	2.27426	0.352	0.107	5.45284e-25	2	SLC7A8	Tumor cells	Microglial cell	solute carrier family 7 member 8 [Source:HGNC Symbol;Acc:HGNC:11066]
375	2.42665e-22	2.18216	0.275	0.082	5.27675e-18	2	DUSP10		Regulatory T (Treg) cell	dual specificity phosphatase 10 [Source:HGNC Symbol;Acc:HGNC:3065]
376	2.42665e-22	2.18216	0.275	0.082	5.27675e-18	2	DUSP10		Secretory progenitor cell	dual specificity phosphatase 10 [Source:HGNC Symbol;Acc:HGNC:3065]
377	2.42665e-22	2.18216	0.275	0.082	5.27675e-18	2	DUSP10		CD141+CLEC9A+ dendritic cell	dual specificity phosphatase 10 [Source:HGNC Symbol;Acc:HGNC:3065]
379	3.49908e-24	2.1583	0.296	0.088	7.60875e-20	2	MYRF			myelin regulatory factor [Source:HGNC Symbol;Acc:HGNC:1181]
380	4.10672e-37	2.12159	0.412	0.116	8.93006e-33	2	CADM4		FGFR1HighNME5- epithelial cell	cell adhesion molecule 4 [Source:HGNC Symbol;Acc:HGNC:30825]
381	3.866e-36	2.08716	0.498	0.18	8.40663e-32	2	GPR158			G protein-coupled receptor 158 [Source:HGNC Symbol;Acc:HGNC:23689]
382	4.9994e-22	2.01171	0.283	0.087	1.08712e-17	2	DBNDD2	Oligodendrocytes		dysbindin domain containing 2 [Source:HGNC Symbol;Acc:HGNC:15881]
383	2.21767e-20	1.97409	0.279	0.089	4.82232e-16	2	SEZ6L2		Endocrine cell	seizure related 6 homolog like 2 [Source:HGNC Symbol;Acc:HGNC:30844]
384	1.1947e-77	1.97217	0.979	0.713	2.59788e-73	2	FRZB	Nsc	Delta cell	frizzled related protein [Source:HGNC Symbol;Acc:HGNC:3959]
385	1.1947e-77	1.97217	0.979	0.713	2.59788e-73	2	FRZB		Primitive endoderm cell	frizzled related protein [Source:HGNC Symbol;Acc:HGNC:3959]
408	1.74868e-45	1.95757	0.691	0.311	3.80251e-41	2	PPP2R2B		Neuron	protein phosphatase 2 regulatory subunit Bbeta [Source:HGNC Symbol;Acc:HGNC:9305]
409	1.57347e-30	1.93701	0.464	0.171	3.4215e-26	2	NGFR	Mesenchymal-like cells	Fibroblast	nerve growth factor receptor [Source:HGNC Symbol;Acc:HGNC:7809]
410	1.57347e-30	1.93701	0.464	0.171	3.4215e-26	2	NGFR		Neural crest stem cell	nerve growth factor receptor [Source:HGNC Symbol;Acc:HGNC:7809]
411	1.57347e-30	1.93701	0.464	0.171	3.4215e-26	2	NGFR		Ito cell (hepatic stellate cell)	nerve growth factor receptor [Source:HGNC Symbol;Acc:HGNC:7809]
412	1.57347e-30	1.93701	0.464	0.171	3.4215e-26	2	NGFR		Embryonic stem cell	nerve growth factor receptor [Source:HGNC Symbol;Acc:HGNC:7809]
413	1.57347e-30	1.93701	0.464	0.171	3.4215e-26	2	NGFR		Multipotent mesenchymal stroma cell	nerve growth factor receptor [Source:HGNC Symbol;Acc:HGNC:7809]
414	1.57347e-30	1.93701	0.464	0.171	3.4215e-26	2	NGFR		Epithelial progenitor cell	nerve growth factor receptor [Source:HGNC Symbol;Acc:HGNC:7809]
415	1.57347e-30	1.93701	0.464	0.171	3.4215e-26	2	NGFR		Stromal cell	nerve growth factor receptor [Source:HGNC Symbol;Acc:HGNC:7809]
416	1.57347e-30	1.93701	0.464	0.171	3.4215e-26	2	NGFR		Endothelial cell	nerve growth factor receptor [Source:HGNC Symbol;Acc:HGNC:7809]
417	1.57347e-30	1.93701	0.464	0.171	3.4215e-26	2	NGFR		Hematopoietic stem cell	nerve growth factor receptor [Source:HGNC Symbol;Acc:HGNC:7809]
418	1.57347e-30	1.93701	0.464	0.171	3.4215e-26	2	NGFR		Neural tube cell	nerve growth factor receptor [Source:HGNC Symbol;Acc:HGNC:7809]
419	1.57347e-30	1.93701	0.464	0.171	3.4215e-26	2	NGFR		Pericyte	nerve growth factor receptor [Source:HGNC Symbol;Acc:HGNC:7809]
420	1.57347e-30	1.93701	0.464	0.171	3.4215e-26	2	NGFR		Idiopathic pulmonary fibrosis cell	nerve growth factor receptor [Source:HGNC Symbol;Acc:HGNC:7809]
421	1.57347e-30	1.93701	0.464	0.171	3.4215e-26	2	NGFR		Ionocyte cell	nerve growth factor receptor [Source:HGNC Symbol;Acc:HGNC:7809]
422	1.57347e-30	1.93701	0.464	0.171	3.4215e-26	2	NGFR		DCLK1+ progenitor cell	nerve growth factor receptor [Source:HGNC Symbol;Acc:HGNC:7809]
479	3.951e-28	1.9103	0.386	0.126	8.59145e-24	2	NDRG2	Submucosal gland	CD141+CLEC9A+ dendritic cell	NDRG family member 2 [Source:HGNC Symbol;Acc:HGNC:14460]
480	3.951e-28	1.9103	0.386	0.126	8.59145e-24	2	NDRG2		Mast cell	NDRG family member 2 [Source:HGNC Symbol;Acc:HGNC:14460]
491	2.07752e-22	1.89825	0.378	0.148	4.51758e-18	2	TIMP4	Arterial cells		TIMP metallopeptidase inhibitor 4 [Source:HGNC Symbol;Acc:HGNC:11823]
492	1.46691e-23	1.86946	0.373	0.139	3.18979e-19	2	KAT2B		Regulatory T (Treg) cell	lysine acetyltransferase 2B [Source:HGNC Symbol;Acc:HGNC:8638]
493	7.50211e-22	1.86335	0.309	0.098	1.63133e-17	2	MFAP3L		Oocyte	microfibril associated protein 3 like [Source:HGNC Symbol;Acc:HGNC:29083]
495	3.56308e-47	1.85547	0.773	0.43	7.74791e-43	2	LYST	CD8 T cells	Microglial cell	lysosomal trafficking regulator [Source:HGNC Symbol;Acc:HGNC:1968]
496	3.56308e-47	1.85547	0.773	0.43	7.74791e-43	2	LYST		Exhausted CD8+ T cell	lysosomal trafficking regulator [Source:HGNC Symbol;Acc:HGNC:1968]
497	3.56308e-47	1.85547	0.773	0.43	7.74791e-43	2	LYST		Regulatory T (Treg) cell	lysosomal trafficking regulator [Source:HGNC Symbol;Acc:HGNC:1968]
498	3.56308e-47	1.85547	0.773	0.43	7.74791e-43	2	LYST		Exhausted CD4+ T cell	lysosomal trafficking regulator [Source:HGNC Symbol;Acc:HGNC:1968]
499	3.56308e-47	1.85547	0.773	0.43	7.74791e-43	2	LYST		CD1C-CD141- dendritic cell	lysosomal trafficking regulator [Source:HGNC Symbol;Acc:HGNC:1968]
500	3.56308e-47	1.85547	0.773	0.43	7.74791e-43	2	LYST		Monocyte	lysosomal trafficking regulator [Source:HGNC Symbol;Acc:HGNC:1968]
511	4.2826e-24	1.8348	0.468	0.215	9.3125e-20	2	MATN2	Theca cells	DCLK1+ progenitor cell	matrilin 2 [Source:HGNC Symbol;Acc:HGNC:6908]
513	6.40079e-21	1.82321	0.335	0.123	1.39185e-16	2	MAN2A2			mannosidase alpha class 2A member 2 [Source:HGNC Symbol;Acc:HGNC:6825]
514	2.23141e-15	1.81658	0.395	0.2	4.85219e-11	2	CRYGS			crystallin gamma S [Source:HGNC Symbol;Acc:HGNC:2417]
515	1.57908e-17	1.79771	0.33	0.135	3.4337e-13	2	NTM	Neuroendocrine cells	Neural progenitor cell	neurotrimin [Source:HGNC Symbol;Acc:HGNC:17941]
517	2.70167e-20	1.79378	0.283	0.09	5.87478e-16	2	UCN2			urocortin 2 [Source:HGNC Symbol;Acc:HGNC:18414]
518	1.07858e-30	1.78974	0.579	0.272	2.34537e-26	2	SDC2	Fibroblasts	Ionocyte cell	syndecan 2 [Source:HGNC Symbol;Acc:HGNC:10659]
519	1.17749e-25	1.78808	0.442	0.18	2.56046e-21	2	RND2		SLC16A7+ cell	Rho family GTPase 2 [Source:HGNC Symbol;Acc:HGNC:18315]
520	1.41139e-51	1.73224	0.768	0.346	3.06906e-47	2	FAM134B
521	7.27673e-28	1.7075	0.442	0.167	1.58233e-23	2	CELSR2			cadherin EGF LAG seven-pass G-type receptor 2 [Source:HGNC Symbol;Acc:HGNC:3231]
522	8.28556e-48	1.645	0.807	0.434	1.8017e-43	2	GATM		Astrocyte	glycine amidinotransferase [Source:HGNC Symbol;Acc:HGNC:4175]
523	8.28556e-48	1.645	0.807	0.434	1.8017e-43	2	GATM		Oligodendrocyte progenitor cell	glycine amidinotransferase [Source:HGNC Symbol;Acc:HGNC:4175]
524	8.28556e-48	1.645	0.807	0.434	1.8017e-43	2	GATM		Microglial cell	glycine amidinotransferase [Source:HGNC Symbol;Acc:HGNC:4175]
525	8.28556e-48	1.645	0.807	0.434	1.8017e-43	2	GATM		Paneth cell	glycine amidinotransferase [Source:HGNC Symbol;Acc:HGNC:4175]
526	8.28556e-48	1.645	0.807	0.434	1.8017e-43	2	GATM		Granulosa cell	glycine amidinotransferase [Source:HGNC Symbol;Acc:HGNC:4175]
528	8.64134e-13	1.63437	0.253	0.102	1.87906e-08	2	LHX2	Eye field module		LIM homeobox 2 [Source:HGNC Symbol;Acc:HGNC:6594]
536	6.82631e-12	1.61827	0.266	0.119	1.48438e-07	2	MAL	Oligodendrocytes	Oligodendrocyte	mal, T cell differentiation protein [Source:HGNC Symbol;Acc:HGNC:6817]
537	6.82631e-12	1.61827	0.266	0.119	1.48438e-07	2	MAL		Naive CD8+ T cell	mal, T cell differentiation protein [Source:HGNC Symbol;Acc:HGNC:6817]
538	6.82631e-12	1.61827	0.266	0.119	1.48438e-07	2	MAL		Naive CD4+ T cell	mal, T cell differentiation protein [Source:HGNC Symbol;Acc:HGNC:6817]
560	1.82355e-42	1.60102	0.841	0.519	3.96532e-38	2	COL14A1	Epicardium cells	DCLK1+ progenitor cell	collagen type XIV alpha 1 chain [Source:HGNC Symbol;Acc:HGNC:2191]
561	1.82355e-42	1.60102	0.841	0.519	3.96532e-38	2	COL14A1		Granulosa cell	collagen type XIV alpha 1 chain [Source:HGNC Symbol;Acc:HGNC:2191]
575	4.01893e-16	1.59702	0.429	0.221	8.73917e-12	2	HSPA12A	Schwann cells		heat shock protein family A (Hsp70) member 12A [Source:HGNC Symbol;Acc:HGNC:19022]
576	2.46212e-20	1.58565	0.451	0.214	5.35389e-16	2	MINA
577	3.94756e-40	1.58023	0.597	0.211	8.58396e-36	2	C1orf61	Gliogenic_outer radial glia	Microglial cell
579	5.24791e-15	1.57209	0.326	0.142	1.14116e-10	2	CDKN1C	Beta cells	Beta cell	cyclin dependent kinase inhibitor 1C [Source:HGNC Symbol;Acc:HGNC:1786]
580	5.24791e-15	1.57209	0.326	0.142	1.14116e-10	2	CDKN1C		Endothelial cell	cyclin dependent kinase inhibitor 1C [Source:HGNC Symbol;Acc:HGNC:1786]
581	5.24791e-15	1.57209	0.326	0.142	1.14116e-10	2	CDKN1C		Granulosa cell	cyclin dependent kinase inhibitor 1C [Source:HGNC Symbol;Acc:HGNC:1786]
582	5.24791e-15	1.57209	0.326	0.142	1.14116e-10	2	CDKN1C		CD1C-CD141- dendritic cell	cyclin dependent kinase inhibitor 1C [Source:HGNC Symbol;Acc:HGNC:1786]
586	1.66008e-12	1.56938	0.253	0.103	3.60984e-08	2	STARD4-AS1			STARD4 antisense RNA 1 [Source:HGNC Symbol;Acc:HGNC:44117]
587	2.03026e-24	1.54909	0.498	0.233	4.4148e-20	2	SIPA1L2		Microglial cell	signal induced proliferation associated 1 like 2 [Source:HGNC Symbol;Acc:HGNC:23800]
588	2.33781e-33	1.54596	0.695	0.375	5.08356e-29	2	NREP	Bud tip adjacent	Brush cell (Tuft cell)	neuronal regeneration related protein [Source:HGNC Symbol;Acc:HGNC:16834]
589	2.33781e-33	1.54596	0.695	0.375	5.08356e-29	2	NREP		Neuroendocrine cell	neuronal regeneration related protein [Source:HGNC Symbol;Acc:HGNC:16834]
594	5.93647e-29	1.54392	0.91	0.79	1.29089e-24	2	RCAN1			regulator of calcineurin 1 [Source:HGNC Symbol;Acc:HGNC:3040]
595	3.01989e-29	1.53771	0.635	0.344	6.56675e-25	2	MXI1			MAX interactor 1, dimerization protein [Source:HGNC Symbol;Acc:HGNC:7534]
596	4.55388e-18	1.53261	0.425	0.207	9.9024e-14	2	CREB5	Monocytes	Neural progenitor cell	cAMP responsive element binding protein 5 [Source:HGNC Symbol;Acc:HGNC:16844]
597	4.55388e-18	1.53261	0.425	0.207	9.9024e-14	2	CREB5		CD1C+_A dendritic cell	cAMP responsive element binding protein 5 [Source:HGNC Symbol;Acc:HGNC:16844]
598	4.55388e-18	1.53261	0.425	0.207	9.9024e-14	2	CREB5		CD1C+_B dendritic cell	cAMP responsive element binding protein 5 [Source:HGNC Symbol;Acc:HGNC:16844]
599	4.55388e-18	1.53261	0.425	0.207	9.9024e-14	2	CREB5		Lake et al.Science.Ex8	cAMP responsive element binding protein 5 [Source:HGNC Symbol;Acc:HGNC:16844]
631	1.9397e-18	1.52971	0.421	0.197	4.21787e-14	2	MT1F	Erythrocytes	Liver bud hepatic cell	metallothionein 1F [Source:HGNC Symbol;Acc:HGNC:7398]
632	1.9397e-18	1.52971	0.421	0.197	4.21787e-14	2	MT1F		Granulosa cell	metallothionein 1F [Source:HGNC Symbol;Acc:HGNC:7398]
633	1.9397e-18	1.52971	0.421	0.197	4.21787e-14	2	MT1F		Mast cell	metallothionein 1F [Source:HGNC Symbol;Acc:HGNC:7398]
636	2.27106e-12	1.52261	0.275	0.12	4.93841e-08	2	SLITRK2		Astrocyte	SLIT and NTRK like family member 2 [Source:HGNC Symbol;Acc:HGNC:13449]
637	2.27106e-12	1.52261	0.275	0.12	4.93841e-08	2	SLITRK2		Oligodendrocyte progenitor cell	SLIT and NTRK like family member 2 [Source:HGNC Symbol;Acc:HGNC:13449]
638	1.47806e-49	1.51585	0.893	0.597	3.21405e-45	2	ITGB8	Undifferentiated epithelia	Oligodendrocyte progenitor cell	integrin subunit beta 8 [Source:HGNC Symbol;Acc:HGNC:6163]
639	1.47806e-49	1.51585	0.893	0.597	3.21405e-45	2	ITGB8		Lake et al.Science.Ex8	integrin subunit beta 8 [Source:HGNC Symbol;Acc:HGNC:6163]
641	4.80701e-35	1.51041	0.747	0.446	1.04528e-30	2	PLAT	Fibroblasts-like cells	Oligodendrocyte progenitor cell	plasminogen activator, tissue type [Source:HGNC Symbol;Acc:HGNC:9051]
642	4.80701e-35	1.51041	0.747	0.446	1.04528e-30	2	PLAT		Basal cell	plasminogen activator, tissue type [Source:HGNC Symbol;Acc:HGNC:9051]
647	2.8235e-16	1.50556	0.391	0.187	6.13969e-12	2	SORL1	T cells	Astrocyte	sortilin related receptor 1 [Source:HGNC Symbol;Acc:HGNC:11185]
648	2.8235e-16	1.50556	0.391	0.187	6.13969e-12	2	SORL1		Microglial cell	sortilin related receptor 1 [Source:HGNC Symbol;Acc:HGNC:11185]
649	2.8235e-16	1.50556	0.391	0.187	6.13969e-12	2	SORL1		Beta cell	sortilin related receptor 1 [Source:HGNC Symbol;Acc:HGNC:11185]
650	2.8235e-16	1.50556	0.391	0.187	6.13969e-12	2	SORL1		Brush cell (Tuft cell)	sortilin related receptor 1 [Source:HGNC Symbol;Acc:HGNC:11185]
651	2.8235e-16	1.50556	0.391	0.187	6.13969e-12	2	SORL1		Neuroendocrine cell	sortilin related receptor 1 [Source:HGNC Symbol;Acc:HGNC:11185]
652	2.8235e-16	1.50556	0.391	0.187	6.13969e-12	2	SORL1		Goblet cell	sortilin related receptor 1 [Source:HGNC Symbol;Acc:HGNC:11185]
653	2.8235e-16	1.50556	0.391	0.187	6.13969e-12	2	SORL1		Plasmacytoid dendritic cell	sortilin related receptor 1 [Source:HGNC Symbol;Acc:HGNC:11185]
654	2.8235e-16	1.50556	0.391	0.187	6.13969e-12	2	SORL1		Monocyte	sortilin related receptor 1 [Source:HGNC Symbol;Acc:HGNC:11185]
657	4.42463e-33	1.49893	0.721	0.416	9.62135e-29	2	COL9A3	Fibroblasts-like cells	Secretory progenitor cell	collagen type IX alpha 3 chain [Source:HGNC Symbol;Acc:HGNC:2219]
658	4.42463e-33	1.49893	0.721	0.416	9.62135e-29	2	COL9A3		B cell	collagen type IX alpha 3 chain [Source:HGNC Symbol;Acc:HGNC:2219]
669	6.45032e-53	1.48925	0.948	0.668	1.40262e-48	2	CTSH	Dendritic cells	Mucosal-associated invariant T cell	cathepsin H [Source:HGNC Symbol;Acc:HGNC:2535]
670	6.45032e-53	1.48925	0.948	0.668	1.40262e-48	2	CTSH		Monocyte	cathepsin H [Source:HGNC Symbol;Acc:HGNC:2535]
671	6.45032e-53	1.48925	0.948	0.668	1.40262e-48	2	CTSH		B cell	cathepsin H [Source:HGNC Symbol;Acc:HGNC:2535]
674	2.40054e-48	1.48163	0.901	0.61	5.21997e-44	2	TXNIP	Natural killer T (NKT) cells	CD1C-CD141- dendritic cell	thioredoxin interacting protein [Source:HGNC Symbol;Acc:HGNC:16952]
682	2.60806e-22	1.47909	0.652	0.431	5.67123e-18	2	FLRT3		Primitive endoderm cell	fibronectin leucine rich transmembrane protein 3 [Source:HGNC Symbol;Acc:HGNC:3762]
683	8.74789e-37	1.4715	0.768	0.414	1.90223e-32	2	GAS7		SLC16A7+ cell	growth arrest specific 7 [Source:HGNC Symbol;Acc:HGNC:4169]
684	8.74789e-37	1.4715	0.768	0.414	1.90223e-32	2	GAS7		FGFR1LowNME5- epithelial cell	growth arrest specific 7 [Source:HGNC Symbol;Acc:HGNC:4169]
685	8.74789e-37	1.4715	0.768	0.414	1.90223e-32	2	GAS7		Lymphoid-primed multipotent progenitor cell	growth arrest specific 7 [Source:HGNC Symbol;Acc:HGNC:4169]
686	8.74789e-37	1.4715	0.768	0.414	1.90223e-32	2	GAS7		Monocyte	growth arrest specific 7 [Source:HGNC Symbol;Acc:HGNC:4169]
689	2.91746e-12	1.43711	0.33	0.164	6.34401e-08	2	FADS2	Adipocytes	Astrocyte	fatty acid desaturase 2 [Source:HGNC Symbol;Acc:HGNC:3575]
690	2.91746e-12	1.43711	0.33	0.164	6.34401e-08	2	FADS2		Alpha cell	fatty acid desaturase 2 [Source:HGNC Symbol;Acc:HGNC:3575]
691	1.86532e-19	1.42144	0.515	0.283	4.05613e-15	2	GNB4		Microglial cell	G protein subunit beta 4 [Source:HGNC Symbol;Acc:HGNC:20731]
692	1.86532e-19	1.42144	0.515	0.283	4.05613e-15	2	GNB4		SLC16A7+ cell	G protein subunit beta 4 [Source:HGNC Symbol;Acc:HGNC:20731]
693	3.77023e-30	1.41122	0.678	0.359	8.19836e-26	2	CAPS	Multiciliated cells	Ciliated cell	calcyphosine [Source:HGNC Symbol;Acc:HGNC:1487]
694	3.77023e-30	1.41122	0.678	0.359	8.19836e-26	2	CAPS		Pit progenitor cell	calcyphosine [Source:HGNC Symbol;Acc:HGNC:1487]
699	2.28513e-14	1.40467	0.339	0.154	4.96902e-10	2	PFKFB4			6-phosphofructo-2-kinase/fructose-2,6-biphosphatase 4 [Source:HGNC Symbol;Acc:HGNC:8875]
700	6.63114e-13	1.39536	0.326	0.154	1.44194e-08	2	MLXIP		Naive CD8+ T cell	MLX interacting protein [Source:HGNC Symbol;Acc:HGNC:17055]
701	6.63114e-13	1.39536	0.326	0.154	1.44194e-08	2	MLXIP		Multilymphoid progenitor cell	MLX interacting protein [Source:HGNC Symbol;Acc:HGNC:17055]
703	5.45507e-32	1.3922	0.764	0.469	1.18621e-27	2	GSN	Mesenchymal cells	Microglial cell	gelsolin [Source:HGNC Symbol;Acc:HGNC:4620]
704	5.45507e-32	1.3922	0.764	0.469	1.18621e-27	2	GSN		Oligodendrocyte	gelsolin [Source:HGNC Symbol;Acc:HGNC:4620]
705	5.45507e-32	1.3922	0.764	0.469	1.18621e-27	2	GSN		Goblet cell	gelsolin [Source:HGNC Symbol;Acc:HGNC:4620]
724	1.06779e-15	1.38366	0.429	0.222	2.32192e-11	2	CRYBG3			crystallin beta-gamma domain containing 3 [Source:HGNC Symbol;Acc:HGNC:34427]
725	2.22332e-39	1.37873	0.923	0.846	4.8346e-35	2	RCN2			reticulocalbin 2 [Source:HGNC Symbol;Acc:HGNC:9935]
726	9.98149e-20	1.37011	0.528	0.292	2.17048e-15	2	LTBP4	Fibroblasts	Idiopathic pulmonary fibrosis cell	latent transforming growth factor beta binding protein 4 [Source:HGNC Symbol;Acc:HGNC:6717]
727	6.14183e-14	1.36834	0.343	0.162	1.33554e-09	2	KIAA1549L			KIAA1549 like [Source:HGNC Symbol;Acc:HGNC:24836]
728	1.53048e-07	1.36316	0.33	0.211	0.00332802	2	GALNT10		Trophectoderm cell	polypeptide N-acetylgalactosaminyltransferase 10 [Source:HGNC Symbol;Acc:HGNC:19873]
729	9.17678e-14	1.36288	0.373	0.191	1.99549e-09	2	KDM4A			lysine demethylase 4A [Source:HGNC Symbol;Acc:HGNC:22978]
730	2.82164e-13	1.34318	0.352	0.179	6.13566e-09	2	ALG6			ALG6 alpha-1,3-glucosyltransferase [Source:HGNC Symbol;Acc:HGNC:23157]
731	4.61672e-19	1.33189	0.554	0.327	1.00391e-14	2	GPR137B	Dendritic cells	Astrocyte	G protein-coupled receptor 137B [Source:HGNC Symbol;Acc:HGNC:11862]
732	4.61672e-19	1.33189	0.554	0.327	1.00391e-14	2	GPR137B		Paneth cell	G protein-coupled receptor 137B [Source:HGNC Symbol;Acc:HGNC:11862]
733	4.06853e-13	1.3309	0.421	0.232	8.84702e-09	2	MT1E	Erythrocytes	Astrocyte	metallothionein 1E [Source:HGNC Symbol;Acc:HGNC:7397]
734	4.06853e-13	1.3309	0.421	0.232	8.84702e-09	2	MT1E		Liver bud hepatic cell	metallothionein 1E [Source:HGNC Symbol;Acc:HGNC:7397]
735	4.06853e-13	1.3309	0.421	0.232	8.84702e-09	2	MT1E		Granulosa cell	metallothionein 1E [Source:HGNC Symbol;Acc:HGNC:7397]
736	4.06853e-13	1.3309	0.421	0.232	8.84702e-09	2	MT1E		B cell	metallothionein 1E [Source:HGNC Symbol;Acc:HGNC:7397]
769	6.89586e-09	1.3236	0.279	0.149	0.00014995	2	SLC25A23		Ionocyte cell	solute carrier family 25 member 23 [Source:HGNC Symbol;Acc:HGNC:19375]
770	5.70176e-11	1.30607	0.27	0.122	1.23985e-06	2	TIAM1	Granular cells	CD1C-CD141- dendritic cell	TIAM Rac1 associated GEF 1 [Source:HGNC Symbol;Acc:HGNC:11805]
776	2.10742e-34	1.29321	0.824	0.604	4.58257e-30	2	ARPC1B	B cells	Microglial cell	actin related protein 2/3 complex subunit 1B [Source:HGNC Symbol;Acc:HGNC:704]
777	2.10742e-34	1.29321	0.824	0.604	4.58257e-30	2	ARPC1B		Exhausted CD8+ T cell	actin related protein 2/3 complex subunit 1B [Source:HGNC Symbol;Acc:HGNC:704]
778	2.10742e-34	1.29321	0.824	0.604	4.58257e-30	2	ARPC1B		Regulatory T (Treg) cell	actin related protein 2/3 complex subunit 1B [Source:HGNC Symbol;Acc:HGNC:704]
779	2.10742e-34	1.29321	0.824	0.604	4.58257e-30	2	ARPC1B		Monocyte	actin related protein 2/3 complex subunit 1B [Source:HGNC Symbol;Acc:HGNC:704]
781	1.08403e-11	1.2849	0.361	0.193	2.35723e-07	2	SCN3A	B cells		sodium voltage-gated channel alpha subunit 3 [Source:HGNC Symbol;Acc:HGNC:10590]
783	3.52623e-20	1.27284	0.687	0.499	7.66779e-16	2	MT1X	Erythrocytes	Astrocyte	metallothionein 1X [Source:HGNC Symbol;Acc:HGNC:7405]
784	3.52623e-20	1.27284	0.687	0.499	7.66779e-16	2	MT1X		Epiblast cell	metallothionein 1X [Source:HGNC Symbol;Acc:HGNC:7405]
785	3.52623e-20	1.27284	0.687	0.499	7.66779e-16	2	MT1X		Liver bud hepatic cell	metallothionein 1X [Source:HGNC Symbol;Acc:HGNC:7405]
786	3.52623e-20	1.27284	0.687	0.499	7.66779e-16	2	MT1X		Basal cell	metallothionein 1X [Source:HGNC Symbol;Acc:HGNC:7405]
799	5.03316e-11	1.2722	0.369	0.201	1.09446e-06	2	FBXO2	CD8 T cells	Enterocyte progenitor cell	F-box protein 2 [Source:HGNC Symbol;Acc:HGNC:13581]
800	1.12064e-41	1.26277	0.893	0.717	2.43683e-37	2	CD9	Tumor cells	Periosteum-derived progenitor cell	CD9 molecule [Source:HGNC Symbol;Acc:HGNC:1709]
801	1.12064e-41	1.26277	0.893	0.717	2.43683e-37	2	CD9		Circulating fetal cell	CD9 molecule [Source:HGNC Symbol;Acc:HGNC:1709]
802	1.12064e-41	1.26277	0.893	0.717	2.43683e-37	2	CD9		Germinal center B cell	CD9 molecule [Source:HGNC Symbol;Acc:HGNC:1709]
803	1.12064e-41	1.26277	0.893	0.717	2.43683e-37	2	CD9		Pluripotent stem cell	CD9 molecule [Source:HGNC Symbol;Acc:HGNC:1709]
804	1.12064e-41	1.26277	0.893	0.717	2.43683e-37	2	CD9		Dental pulp stem cell	CD9 molecule [Source:HGNC Symbol;Acc:HGNC:1709]
805	1.12064e-41	1.26277	0.893	0.717	2.43683e-37	2	CD9		Mesenchymal progenitor cell	CD9 molecule [Source:HGNC Symbol;Acc:HGNC:1709]
806	1.12064e-41	1.26277	0.893	0.717	2.43683e-37	2	CD9		B cell	CD9 molecule [Source:HGNC Symbol;Acc:HGNC:1709]
807	1.12064e-41	1.26277	0.893	0.717	2.43683e-37	2	CD9		Basophil	CD9 molecule [Source:HGNC Symbol;Acc:HGNC:1709]
808	1.12064e-41	1.26277	0.893	0.717	2.43683e-37	2	CD9		Marginal zone B cell	CD9 molecule [Source:HGNC Symbol;Acc:HGNC:1709]
809	1.12064e-41	1.26277	0.893	0.717	2.43683e-37	2	CD9		Megakaryocyte	CD9 molecule [Source:HGNC Symbol;Acc:HGNC:1709]
810	1.12064e-41	1.26277	0.893	0.717	2.43683e-37	2	CD9		Megakaryocyte erythroid cell	CD9 molecule [Source:HGNC Symbol;Acc:HGNC:1709]
811	1.12064e-41	1.26277	0.893	0.717	2.43683e-37	2	CD9		Myeloid cell	CD9 molecule [Source:HGNC Symbol;Acc:HGNC:1709]
812	1.12064e-41	1.26277	0.893	0.717	2.43683e-37	2	CD9		Plasma cell	CD9 molecule [Source:HGNC Symbol;Acc:HGNC:1709]
813	1.12064e-41	1.26277	0.893	0.717	2.43683e-37	2	CD9		T cell	CD9 molecule [Source:HGNC Symbol;Acc:HGNC:1709]
814	1.12064e-41	1.26277	0.893	0.717	2.43683e-37	2	CD9		Mesenchymal stem cell	CD9 molecule [Source:HGNC Symbol;Acc:HGNC:1709]
815	1.12064e-41	1.26277	0.893	0.717	2.43683e-37	2	CD9		Astrocyte	CD9 molecule [Source:HGNC Symbol;Acc:HGNC:1709]
816	1.12064e-41	1.26277	0.893	0.717	2.43683e-37	2	CD9		Oligodendrocyte progenitor cell	CD9 molecule [Source:HGNC Symbol;Acc:HGNC:1709]
817	1.12064e-41	1.26277	0.893	0.717	2.43683e-37	2	CD9		Ionocyte cell	CD9 molecule [Source:HGNC Symbol;Acc:HGNC:1709]
818	1.12064e-41	1.26277	0.893	0.717	2.43683e-37	2	CD9		Mast cell	CD9 molecule [Source:HGNC Symbol;Acc:HGNC:1709]
1066	1.21511e-11	1.25781	0.356	0.188	2.64226e-07	2	MT1M	Endothelial cells	Liver bud hepatic cell	metallothionein 1M [Source:HGNC Symbol;Acc:HGNC:14296]
1067	1.21511e-11	1.25781	0.356	0.188	2.64226e-07	2	MT1M		Goblet cell	metallothionein 1M [Source:HGNC Symbol;Acc:HGNC:14296]
1068	5.0204e-16	1.25425	0.532	0.321	1.09169e-11	2	ANGPTL2	Stromal cells	Oligodendrocyte	angiopoietin like 2 [Source:HGNC Symbol;Acc:HGNC:490]
1069	5.0204e-16	1.25425	0.532	0.321	1.09169e-11	2	ANGPTL2		Oligodendrocyte progenitor cell	angiopoietin like 2 [Source:HGNC Symbol;Acc:HGNC:490]
1070	2.45302e-10	1.2439	0.292	0.145	5.3341e-06	2	WIPF1		Paneth cell	WAS/WASL interacting protein family member 1 [Source:HGNC Symbol;Acc:HGNC:12736]
1071	2.45302e-10	1.2439	0.292	0.145	5.3341e-06	2	WIPF1		Monocyte	WAS/WASL interacting protein family member 1 [Source:HGNC Symbol;Acc:HGNC:12736]
1073	2.27968e-43	1.24082	0.901	0.666	4.95716e-39	2	AIF1L	Endothelial cells	Astrocyte	allograft inflammatory factor 1 like [Source:HGNC Symbol;Acc:HGNC:28904]
1074	2.84176e-26	1.23407	0.815	0.638	6.1794e-22	2	EHBP1			EH domain binding protein 1 [Source:HGNC Symbol;Acc:HGNC:29144]
1075	4.99572e-22	1.23135	0.704	0.486	1.08632e-17	2	SEC11C	Beta cells	Ionocyte cell	SEC11 homolog C, signal peptidase complex subunit [Source:HGNC Symbol;Acc:HGNC:23400]
1076	4.99572e-22	1.23135	0.704	0.486	1.08632e-17	2	SEC11C		Enterocyte progenitor cell	SEC11 homolog C, signal peptidase complex subunit [Source:HGNC Symbol;Acc:HGNC:23400]
1077	4.99572e-22	1.23135	0.704	0.486	1.08632e-17	2	SEC11C		Plasmacytoid dendritic cell	SEC11 homolog C, signal peptidase complex subunit [Source:HGNC Symbol;Acc:HGNC:23400]
1087	2.01667e-09	1.22452	0.3	0.159	4.38525e-05	2	SMIM5	Erythrocytes		small integral membrane protein 5 [Source:HGNC Symbol;Acc:HGNC:40030]
1088	3.79189e-11	1.22042	0.386	0.224	8.24547e-07	2	MEGF9		Ionocyte cell	multiple EGF like domains 9 [Source:HGNC Symbol;Acc:HGNC:3234]
1089	3.79189e-11	1.22042	0.386	0.224	8.24547e-07	2	MEGF9		Monocyte	multiple EGF like domains 9 [Source:HGNC Symbol;Acc:HGNC:3234]
1091	1.31946e-07	1.22019	0.262	0.142	0.00286916	2	AHCYL2			adenosylhomocysteinase like 2 [Source:HGNC Symbol;Acc:HGNC:22204]
1092	2.09041e-36	1.20956	0.897	0.758	4.5456e-32	2	CBR1		Astrocyte	carbonyl reductase 1 [Source:HGNC Symbol;Acc:HGNC:1548]
1093	2.5853e-13	1.1996	0.472	0.28	5.62174e-09	2	LHFPL3	Oligodendrocytes	Oligodendrocyte	LHFPL tetraspan subfamily member 3 [Source:HGNC Symbol;Acc:HGNC:6589]
1094	2.5853e-13	1.1996	0.472	0.28	5.62174e-09	2	LHFPL3		Oligodendrocyte progenitor cell	LHFPL tetraspan subfamily member 3 [Source:HGNC Symbol;Acc:HGNC:6589]
1095	2.5853e-13	1.1996	0.472	0.28	5.62174e-09	2	LHFPL3		Oligodendrocyte precursor cell	LHFPL tetraspan subfamily member 3 [Source:HGNC Symbol;Acc:HGNC:6589]
1102	2.69321e-18	1.19687	0.614	0.396	5.85639e-14	2	FADS1	Adipocytes		fatty acid desaturase 1 [Source:HGNC Symbol;Acc:HGNC:3574]
1103	4.71426e-08	1.19424	0.262	0.141	0.00102512	2	MRPS18A			mitochondrial ribosomal protein S18A [Source:HGNC Symbol;Acc:HGNC:14515]
1104	1.32127e-33	1.19411	0.923	0.708	2.8731e-29	2	PMP2	Gliogenic_outer radial glia	Neural stem cell	peripheral myelin protein 2 [Source:HGNC Symbol;Acc:HGNC:9117]
1105	1.32127e-33	1.19411	0.923	0.708	2.8731e-29	2	PMP2		Oligodendrocyte progenitor cell	peripheral myelin protein 2 [Source:HGNC Symbol;Acc:HGNC:9117]
1112	5.12991e-15	1.18383	0.536	0.335	1.1155e-10	2	GPC1	Progenitor cells	Basal cell	glypican 1 [Source:HGNC Symbol;Acc:HGNC:4449]
1113	5.12991e-15	1.18383	0.536	0.335	1.1155e-10	2	GPC1		FGFR1LowNME5- epithelial cell	glypican 1 [Source:HGNC Symbol;Acc:HGNC:4449]
1116	5.59314e-08	1.18379	0.279	0.152	0.00121623	2	P2RX7		Microglial cell	purinergic receptor P2X 7 [Source:HGNC Symbol;Acc:HGNC:8537]
1117	5.59314e-08	1.18379	0.279	0.152	0.00121623	2	P2RX7		Oligodendrocyte	purinergic receptor P2X 7 [Source:HGNC Symbol;Acc:HGNC:8537]
1118	5.59314e-08	1.18379	0.279	0.152	0.00121623	2	P2RX7		SLC16A7+ cell	purinergic receptor P2X 7 [Source:HGNC Symbol;Acc:HGNC:8537]
1119	8.48223e-22	1.17961	0.657	0.416	1.84446e-17	2	PPP2R2A			protein phosphatase 2 regulatory subunit Balpha [Source:HGNC Symbol;Acc:HGNC:9304]
1120	1.86078e-07	1.17322	0.283	0.161	0.00404626	2	RP4-555D20.2
1121	3.35308e-08	1.16887	0.27	0.146	0.000729127	2	KCNMA1	Neural cells	Alpha cell	potassium calcium-activated channel subfamily M alpha 1 [Source:HGNC Symbol;Acc:HGNC:6284]
1122	3.35308e-08	1.16887	0.27	0.146	0.000729127	2	KCNMA1		Ionocyte cell	potassium calcium-activated channel subfamily M alpha 1 [Source:HGNC Symbol;Acc:HGNC:6284]
1123	1.59081e-07	1.16552	0.262	0.14	0.00345921	2	LRRTM2			leucine rich repeat transmembrane neuronal 2 [Source:HGNC Symbol;Acc:HGNC:19409]
1124	2.23897e-17	1.15878	0.627	0.405	4.86864e-13	2	COL8A1	Modsmc	DCLK1+ progenitor cell	collagen type VIII alpha 1 chain [Source:HGNC Symbol;Acc:HGNC:2215]
1126	1.04336e-20	1.15174	0.609	0.367	2.26878e-16	2	PTTG1	G2m_s npcs	Neural progenitor cell	PTTG1 regulator of sister chromatid separation, securin [Source:HGNC Symbol;Acc:HGNC:9690]
1127	1.04336e-20	1.15174	0.609	0.367	2.26878e-16	2	PTTG1		Interneuron	PTTG1 regulator of sister chromatid separation, securin [Source:HGNC Symbol;Acc:HGNC:9690]
1128	1.04336e-20	1.15174	0.609	0.367	2.26878e-16	2	PTTG1		Regulatory T (Treg) cell	PTTG1 regulator of sister chromatid separation, securin [Source:HGNC Symbol;Acc:HGNC:9690]
1129	1.04336e-20	1.15174	0.609	0.367	2.26878e-16	2	PTTG1		Exhausted CD4+ T cell	PTTG1 regulator of sister chromatid separation, securin [Source:HGNC Symbol;Acc:HGNC:9690]
1130	1.04336e-20	1.15174	0.609	0.367	2.26878e-16	2	PTTG1		Basal cell	PTTG1 regulator of sister chromatid separation, securin [Source:HGNC Symbol;Acc:HGNC:9690]
1131	1.04336e-20	1.15174	0.609	0.367	2.26878e-16	2	PTTG1		MKI67+ progenitor cell	PTTG1 regulator of sister chromatid separation, securin [Source:HGNC Symbol;Acc:HGNC:9690]
1132	1.04336e-20	1.15174	0.609	0.367	2.26878e-16	2	PTTG1		Endothelial cell	PTTG1 regulator of sister chromatid separation, securin [Source:HGNC Symbol;Acc:HGNC:9690]
1206	2.16234e-08	1.14839	0.296	0.166	0.0004702	2	PLEKHA1		CD4+ cytotoxic T cell	pleckstrin homology domain containing A1 [Source:HGNC Symbol;Acc:HGNC:14335]
1207	5.4726e-11	1.14644	0.395	0.224	1.19002e-06	2	TRAK1		Oocyte	trafficking kinesin protein 1 [Source:HGNC Symbol;Acc:HGNC:29947]
1209	4.50756e-11	1.13546	0.361	0.195	9.80169e-07	2	MEGF8			multiple EGF like domains 8 [Source:HGNC Symbol;Acc:HGNC:3233]
1210	1.13616e-23	1.13152	0.773	0.55	2.47058e-19	2	AEBP1	Endothelial cells	Endothelial cell	AE binding protein 1 [Source:HGNC Symbol;Acc:HGNC:303]
1211	1.13616e-23	1.13152	0.773	0.55	2.47058e-19	2	AEBP1		Granulosa cell	AE binding protein 1 [Source:HGNC Symbol;Acc:HGNC:303]
1218	1.35698e-11	1.12944	0.489	0.313	2.95075e-07	2	PTPN13		Fibroblast	protein tyrosine phosphatase non-receptor type 13 [Source:HGNC Symbol;Acc:HGNC:9646]
1219	1.35698e-11	1.12944	0.489	0.313	2.95075e-07	2	PTPN13		Secretory progenitor cell	protein tyrosine phosphatase non-receptor type 13 [Source:HGNC Symbol;Acc:HGNC:9646]
1220	1.35698e-11	1.12944	0.489	0.313	2.95075e-07	2	PTPN13		CD1C-CD141- dendritic cell	protein tyrosine phosphatase non-receptor type 13 [Source:HGNC Symbol;Acc:HGNC:9646]
1222	5.11922e-29	1.10736	0.88	0.646	1.11317e-24	2	RUNX1		Gastric stem cell	RUNX family transcription factor 1 [Source:HGNC Symbol;Acc:HGNC:10471]
1223	5.11922e-29	1.10736	0.88	0.646	1.11317e-24	2	RUNX1		Stem cell	RUNX family transcription factor 1 [Source:HGNC Symbol;Acc:HGNC:10471]
1224	5.11922e-29	1.10736	0.88	0.646	1.11317e-24	2	RUNX1		Hair follicle cell	RUNX family transcription factor 1 [Source:HGNC Symbol;Acc:HGNC:10471]
1225	5.11922e-29	1.10736	0.88	0.646	1.11317e-24	2	RUNX1		Neural stem cell	RUNX family transcription factor 1 [Source:HGNC Symbol;Acc:HGNC:10471]
1226	5.11922e-29	1.10736	0.88	0.646	1.11317e-24	2	RUNX1		Natural killer cell	RUNX family transcription factor 1 [Source:HGNC Symbol;Acc:HGNC:10471]
1227	5.11922e-29	1.10736	0.88	0.646	1.11317e-24	2	RUNX1		Microglial cell	RUNX family transcription factor 1 [Source:HGNC Symbol;Acc:HGNC:10471]
1228	1.19441e-22	1.10658	0.751	0.55	2.59724e-18	2	CEP170			centrosomal protein 170 [Source:HGNC Symbol;Acc:HGNC:28920]
1229	2.38053e-21	1.10621	0.764	0.57	5.17647e-17	2	PTEN		Cancer stem cell	phosphatase and tensin homolog [Source:HGNC Symbol;Acc:HGNC:9588]
1230	2.38053e-21	1.10621	0.764	0.57	5.17647e-17	2	PTEN		Endothelial cell	phosphatase and tensin homolog [Source:HGNC Symbol;Acc:HGNC:9588]
1232	3.28416e-32	1.10262	0.897	0.796	7.1414e-28	2	AKAP9	Neural cells	SLC16A7+ cell	A-kinase anchoring protein 9 [Source:HGNC Symbol;Acc:HGNC:379]
1233	1.0018e-12	1.10217	0.455	0.271	2.17841e-08	2	LINC00511			long intergenic non-protein coding RNA 511 [Source:HGNC Symbol;Acc:HGNC:43564]
1234	7.66923e-07	1.10195	0.3	0.183	0.0166767	2	IFIT2	Natural killer (NK) cells	DCLK1+ progenitor cell	interferon induced protein with tetratricopeptide repeats 2 [Source:HGNC Symbol;Acc:HGNC:5409]
1235	7.66923e-07	1.10195	0.3	0.183	0.0166767	2	IFIT2		CD1C-CD141- dendritic cell	interferon induced protein with tetratricopeptide repeats 2 [Source:HGNC Symbol;Acc:HGNC:5409]
1246	1.6912e-10	1.09447	0.575	0.433	3.67752e-06	2	DCXR	Proimal tubule	Astrocyte	dicarbonyl and L-xylulose reductase [Source:HGNC Symbol;Acc:HGNC:18985]
1249	5.16683e-11	1.07443	0.386	0.212	1.12353e-06	2	FAM181B	Gliogenic_outer radial glia	Astrocyte	family with sequence similarity 181 member B [Source:HGNC Symbol;Acc:HGNC:28512]
1250	4.9317e-07	1.07317	0.309	0.19	0.010724	2	DRAXIN			dorsal inhibitory axon guidance protein [Source:HGNC Symbol;Acc:HGNC:25054]
1251	1.01154e-08	1.06824	0.408	0.263	0.00021996	2	KIF21A		Astrocyte	kinesin family member 21A [Source:HGNC Symbol;Acc:HGNC:19349]
1252	3.36698e-11	1.06576	0.481	0.302	7.3215e-07	2	CDKN1B		Ionocyte cell	cyclin dependent kinase inhibitor 1B [Source:HGNC Symbol;Acc:HGNC:1785]
1253	1.46971e-10	1.06509	0.524	0.379	3.19588e-06	2	TANC2			tetratricopeptide repeat, ankyrin repeat and coiled-coil containing 2 [Source:HGNC Symbol;Acc:HGNC:30212]
1254	6.36026e-07	1.06366	0.27	0.153	0.0138304	2	PLEKHB1		Astrocyte	pleckstrin homology domain containing B1 [Source:HGNC Symbol;Acc:HGNC:19079]
1255	6.36026e-07	1.06366	0.27	0.153	0.0138304	2	PLEKHB1		Oligodendrocyte progenitor cell	pleckstrin homology domain containing B1 [Source:HGNC Symbol;Acc:HGNC:19079]
1256	6.36026e-07	1.06366	0.27	0.153	0.0138304	2	PLEKHB1		Oligodendrocyte	pleckstrin homology domain containing B1 [Source:HGNC Symbol;Acc:HGNC:19079]
1257	6.36026e-07	1.06366	0.27	0.153	0.0138304	2	PLEKHB1		Naive CD8+ T cell	pleckstrin homology domain containing B1 [Source:HGNC Symbol;Acc:HGNC:19079]
1258	6.36026e-07	1.06366	0.27	0.153	0.0138304	2	PLEKHB1		Ciliated cell	pleckstrin homology domain containing B1 [Source:HGNC Symbol;Acc:HGNC:19079]
1259	2.09265e-11	1.04685	0.485	0.305	4.55047e-07	2	KLF9			KLF transcription factor 9 [Source:HGNC Symbol;Acc:HGNC:1123]
1260	8.45927e-13	1.04217	0.554	0.367	1.83947e-08	2	ABLIM1	CD4 T cells	Naive CD8+ T cell	actin binding LIM protein 1 [Source:HGNC Symbol;Acc:HGNC:78]
1261	8.45927e-13	1.04217	0.554	0.367	1.83947e-08	2	ABLIM1		Naive CD4+ T cell	actin binding LIM protein 1 [Source:HGNC Symbol;Acc:HGNC:78]
1264	5.32243e-13	1.03486	0.605	0.426	1.15736e-08	2	MAF	T cells	Induced pluripotent stem cell	MAF bZIP transcription factor [Source:HGNC Symbol;Acc:HGNC:6776]
1265	5.32243e-13	1.03486	0.605	0.426	1.15736e-08	2	MAF		T helper17 (Th17) cell	MAF bZIP transcription factor [Source:HGNC Symbol;Acc:HGNC:6776]
1266	5.32243e-13	1.03486	0.605	0.426	1.15736e-08	2	MAF		T helper2 (Th2) cell	MAF bZIP transcription factor [Source:HGNC Symbol;Acc:HGNC:6776]
1267	5.32243e-13	1.03486	0.605	0.426	1.15736e-08	2	MAF		Neuron	MAF bZIP transcription factor [Source:HGNC Symbol;Acc:HGNC:6776]
1268	5.32243e-13	1.03486	0.605	0.426	1.15736e-08	2	MAF		Interneuron	MAF bZIP transcription factor [Source:HGNC Symbol;Acc:HGNC:6776]
1269	5.32243e-13	1.03486	0.605	0.426	1.15736e-08	2	MAF		Microglial cell	MAF bZIP transcription factor [Source:HGNC Symbol;Acc:HGNC:6776]
1270	5.32243e-13	1.03486	0.605	0.426	1.15736e-08	2	MAF		Regulatory T (Treg) cell	MAF bZIP transcription factor [Source:HGNC Symbol;Acc:HGNC:6776]
1271	5.32243e-13	1.03486	0.605	0.426	1.15736e-08	2	MAF		Exhausted CD4+ T cell	MAF bZIP transcription factor [Source:HGNC Symbol;Acc:HGNC:6776]
1272	5.32243e-13	1.03486	0.605	0.426	1.15736e-08	2	MAF		Ionocyte cell	MAF bZIP transcription factor [Source:HGNC Symbol;Acc:HGNC:6776]
1273	5.32243e-13	1.03486	0.605	0.426	1.15736e-08	2	MAF		Paneth cell	MAF bZIP transcription factor [Source:HGNC Symbol;Acc:HGNC:6776]
1274	5.32243e-13	1.03486	0.605	0.426	1.15736e-08	2	MAF		Multilymphoid progenitor cell	MAF bZIP transcription factor [Source:HGNC Symbol;Acc:HGNC:6776]
1312	3.6276e-08	1.03199	0.348	0.211	0.000788821	2	SLC6A8		Granulosa cell	solute carrier family 6 member 8 [Source:HGNC Symbol;Acc:HGNC:11055]
1314	7.0477e-08	1.02898	0.416	0.296	0.00153252	2	PGM3		B cell	phosphoglucomutase 3 [Source:HGNC Symbol;Acc:HGNC:8907]
1316	8.5541e-09	1.02289	0.322	0.185	0.000186009	2	GPSM1		Beta cell	G protein signaling modulator 1 [Source:HGNC Symbol;Acc:HGNC:17858]
1317	4.4025e-13	1.01974	0.476	0.281	9.57323e-09	2	C14orf1			ergosterol biosynthesis 28 homolog [Source:HGNC Symbol;Acc:HGNC:1187]
1318	0.000134947	1.01565	0.253	0.167	1	2	ARHGEF10			Rho guanine nucleotide exchange factor 10 [Source:HGNC Symbol;Acc:HGNC:14103]
1319	5.40793e-06	1.01189	0.27	0.168	0.117595	2	ELOVL1			ELOVL fatty acid elongase 1 [Source:HGNC Symbol;Acc:HGNC:14418]
1320	7.31949e-09	1.00945	0.433	0.285	0.000159162	2	FAM171B			family with sequence similarity 171 member B [Source:HGNC Symbol;Acc:HGNC:29412]
1321	1.46894e-06	1.00507	0.3	0.18	0.0319422	2	NLGN1	Post-synaptic		neuroligin 1 [Source:HGNC Symbol;Acc:HGNC:14291]
1322	4.12451e-15	1.00313	0.622	0.43	8.96874e-11	2	PTPRS	Plasmacytoid dentritic cells	Plasmacytoid dendritic cell	protein tyrosine phosphatase receptor type S [Source:HGNC Symbol;Acc:HGNC:9681]
1324	2.37524e-07	1.00093	0.391	0.265	0.00516496	2	NAPEPLD		SLC16A7+ cell	N-acyl phosphatidylethanolamine phospholipase D [Source:HGNC Symbol;Acc:HGNC:21683]
1325	7.18564e-07	0.998309	0.352	0.242	0.0156252	2	MARVELD1			MARVEL domain containing 1 [Source:HGNC Symbol;Acc:HGNC:28674]
1326	6.78985e-12	0.992878	0.476	0.29	1.47645e-07	2	LRCH3			leucine rich repeats and calponin homology domain containing 3 [Source:HGNC Symbol;Acc:HGNC:28637]
1327	9.5099e-11	0.992725	0.399	0.23	2.06793e-06	2	NETO2		FOXN4+ cell	neuropilin and tolloid like 2 [Source:HGNC Symbol;Acc:HGNC:14644]
1328	1.25475e-06	0.990756	0.343	0.226	0.0272846	2	KIAA1598
1329	1.61852e-07	0.989161	0.446	0.316	0.00351948	2	FOSL2			FOS like 2, AP-1 transcription factor subunit [Source:HGNC Symbol;Acc:HGNC:3798]
1330	1.15115e-07	0.98814	0.438	0.305	0.00250317	2	SOX6	Neuroglial cells	Oligodendrocyte progenitor cell	SRY-box transcription factor 6 [Source:HGNC Symbol;Acc:HGNC:16421]
1335	7.58595e-09	0.979235	0.408	0.265	0.000164957	2	SMAP2		Microglial cell	small ArfGAP2 [Source:HGNC Symbol;Acc:HGNC:25082]
1336	7.58595e-09	0.979235	0.408	0.265	0.000164957	2	SMAP2		Naive CD8+ T cell	small ArfGAP2 [Source:HGNC Symbol;Acc:HGNC:25082]
1337	7.58595e-09	0.979235	0.408	0.265	0.000164957	2	SMAP2		CD1C-CD141- dendritic cell	small ArfGAP2 [Source:HGNC Symbol;Acc:HGNC:25082]
1339	4.97635e-14	0.978979	0.597	0.412	1.08211e-09	2	GPR56			adhesion G protein-coupled receptor G1 [Source:HGNC Symbol;Acc:HGNC:4512]
1340	1.46426e-08	0.97676	0.421	0.274	0.000318404	2	COL18A1	Secretory cells	Primitive endoderm cell	collagen type XVIII alpha 1 chain [Source:HGNC Symbol;Acc:HGNC:2195]
1342	3.89598e-11	0.975752	0.519	0.344	8.47182e-07	2	SPATA6		Astrocyte	spermatogenesis associated 6 [Source:HGNC Symbol;Acc:HGNC:18309]
1343	3.89598e-11	0.975752	0.519	0.344	8.47182e-07	2	SPATA6		Oligodendrocyte progenitor cell	spermatogenesis associated 6 [Source:HGNC Symbol;Acc:HGNC:18309]
1344	5.15234e-09	0.972459	0.635	0.508	0.000112038	2	KCNQ1OT1	Midbrain_hindbrain		KCNQ1 opposite strand/antisense transcript 1 [Source:HGNC Symbol;Acc:HGNC:6295]
1345	9.22311e-45	0.969904	0.991	0.96	2.00557e-40	2	S100A10	Oligodendrocytes	Basal cell	S100 calcium binding protein A10 [Source:HGNC Symbol;Acc:HGNC:10487]
1346	9.22311e-45	0.969904	0.991	0.96	2.00557e-40	2	S100A10		AXL+SIGLEC6+ dendritic cell	S100 calcium binding protein A10 [Source:HGNC Symbol;Acc:HGNC:10487]
1347	9.22311e-45	0.969904	0.991	0.96	2.00557e-40	2	S100A10		Monocyte	S100 calcium binding protein A10 [Source:HGNC Symbol;Acc:HGNC:10487]
1385	7.53046e-08	0.964255	0.361	0.23	0.0016375	2	SH3D19		SLC16A7+ cell	SH3 domain containing 19 [Source:HGNC Symbol;Acc:HGNC:30418]
1386	2.19216e-09	0.95971	0.67	0.557	4.76686e-05	2	CADM1	Lin_hla-dr cells	Cancer stem cell	cell adhesion molecule 1 [Source:HGNC Symbol;Acc:HGNC:5951]
1387	2.19216e-09	0.95971	0.67	0.557	4.76686e-05	2	CADM1		Myeloid conventional dendritic cell	cell adhesion molecule 1 [Source:HGNC Symbol;Acc:HGNC:5951]
1388	2.19216e-09	0.95971	0.67	0.557	4.76686e-05	2	CADM1		Primitive endoderm cell	cell adhesion molecule 1 [Source:HGNC Symbol;Acc:HGNC:5951]
1389	2.19216e-09	0.95971	0.67	0.557	4.76686e-05	2	CADM1		Beta cell	cell adhesion molecule 1 [Source:HGNC Symbol;Acc:HGNC:5951]
1390	2.19216e-09	0.95971	0.67	0.557	4.76686e-05	2	CADM1		Regulatory T (Treg) cell	cell adhesion molecule 1 [Source:HGNC Symbol;Acc:HGNC:5951]
1391	2.19216e-09	0.95971	0.67	0.557	4.76686e-05	2	CADM1		CD141+CLEC9A+ dendritic cell	cell adhesion molecule 1 [Source:HGNC Symbol;Acc:HGNC:5951]
1428	1.05875e-10	0.959304	0.464	0.296	2.30226e-06	2	ANK2		Ionocyte cell	ankyrin 2 [Source:HGNC Symbol;Acc:HGNC:493]
1429	1.05875e-10	0.959304	0.464	0.296	2.30226e-06	2	ANK2		B cell	ankyrin 2 [Source:HGNC Symbol;Acc:HGNC:493]
1431	9.21084e-16	0.95346	0.644	0.45	2.0029e-11	2	CSNK1E		Multilymphoid progenitor cell	casein kinase 1 epsilon [Source:HGNC Symbol;Acc:HGNC:2453]
1432	9.21084e-16	0.95346	0.644	0.45	2.0029e-11	2	CSNK1E		Plasmacytoid dendritic cell	casein kinase 1 epsilon [Source:HGNC Symbol;Acc:HGNC:2453]
1433	9.21084e-16	0.95346	0.644	0.45	2.0029e-11	2	CSNK1E		B cell	casein kinase 1 epsilon [Source:HGNC Symbol;Acc:HGNC:2453]
1437	4.26694e-06	0.94715	0.309	0.197	0.0927847	2	TMEM64			transmembrane protein 64 [Source:HGNC Symbol;Acc:HGNC:25441]
1438	4.46054e-05	0.94608	0.253	0.16	0.969945	2	GPR155		Naive CD8+ T cell	G protein-coupled receptor 155 [Source:HGNC Symbol;Acc:HGNC:22951]
1439	4.46054e-05	0.94608	0.253	0.16	0.969945	2	GPR155		SLC16A7+ cell	G protein-coupled receptor 155 [Source:HGNC Symbol;Acc:HGNC:22951]
1440	4.46054e-05	0.94608	0.253	0.16	0.969945	2	GPR155		CD1C-CD141- dendritic cell	G protein-coupled receptor 155 [Source:HGNC Symbol;Acc:HGNC:22951]
1442	2.2517e-24	0.941446	0.854	0.698	4.89633e-20	2	C4orf48		Granulosa cell	chromosome 4 open reading frame 48 [Source:HGNC Symbol;Acc:HGNC:34437]
1443	2.2517e-24	0.941446	0.854	0.698	4.89633e-20	2	C4orf48		Monocyte	chromosome 4 open reading frame 48 [Source:HGNC Symbol;Acc:HGNC:34437]
1446	2.69095e-24	0.938692	0.888	0.764	5.85148e-20	2	SPTBN1	Epi_gcm2	Naive CD8+ T cell	spectrin beta, non-erythrocytic 1 [Source:HGNC Symbol;Acc:HGNC:11275]
1447	2.69095e-24	0.938692	0.888	0.764	5.85148e-20	2	SPTBN1		Endothelial cell	spectrin beta, non-erythrocytic 1 [Source:HGNC Symbol;Acc:HGNC:11275]
1449	2.40344e-17	0.937137	0.73	0.553	5.22628e-13	2	APC			APC regulator of WNT signaling pathway [Source:HGNC Symbol;Acc:HGNC:583]
1450	4.45529e-14	0.937126	0.639	0.465	9.68802e-10	2	TSC22D1	Megakaryocytes	Microglial cell	TSC22 domain family member 1 [Source:HGNC Symbol;Acc:HGNC:16826]
1451	4.45529e-14	0.937126	0.639	0.465	9.68802e-10	2	TSC22D1		Multilymphoid progenitor cell	TSC22 domain family member 1 [Source:HGNC Symbol;Acc:HGNC:16826]
1452	4.45529e-14	0.937126	0.639	0.465	9.68802e-10	2	TSC22D1		Mast cell	TSC22 domain family member 1 [Source:HGNC Symbol;Acc:HGNC:16826]
1460	3.4361e-07	0.933067	0.395	0.267	0.00747181	2	HMGCS1	Glia cells	Astrocyte	3-hydroxy-3-methylglutaryl-CoA synthase 1 [Source:HGNC Symbol;Acc:HGNC:5007]
1461	3.4361e-07	0.933067	0.395	0.267	0.00747181	2	HMGCS1		Multilymphoid progenitor cell	3-hydroxy-3-methylglutaryl-CoA synthase 1 [Source:HGNC Symbol;Acc:HGNC:5007]
1466	3.58237e-13	0.93256	0.579	0.41	7.78986e-09	2	CAPN2		Effector CD8+ memory T (Tem) cell	calpain 2 [Source:HGNC Symbol;Acc:HGNC:1479]
1467	1.58796e-07	0.932223	0.292	0.163	0.00345301	2	DHCR24		Oligodendrocyte	24-dehydrocholesterol reductase [Source:HGNC Symbol;Acc:HGNC:2859]
1468	1.45674e-05	0.930364	0.318	0.217	0.316767	2	ST3GAL6			ST3 beta-galactoside alpha-2,3-sialyltransferase 6 [Source:HGNC Symbol;Acc:HGNC:18080]
1469	8.98975e-06	0.929461	0.309	0.204	0.195482	2	NUP214		Monocyte	nucleoporin 214 [Source:HGNC Symbol;Acc:HGNC:8064]
1471	9.83181e-07	0.928238	0.33	0.21	0.0213793	2	MAPT	Midbrain_hindbrain	Neural progenitor cell	microtubule associated protein tau [Source:HGNC Symbol;Acc:HGNC:6893]
1472	6.34952e-06	0.925749	0.313	0.208	0.13807	2	RAI14		Oocyte	retinoic acid induced 14 [Source:HGNC Symbol;Acc:HGNC:14873]
1474	2.15039e-16	0.923925	0.76	0.62	4.67602e-12	2	ZFYVE16		SLC16A7+ cell	zinc finger FYVE-type containing 16 [Source:HGNC Symbol;Acc:HGNC:20756]
1475	3.15943e-33	0.923792	0.97	0.835	6.87019e-29	2	ZEB2	Hla-dr+clec9a cd1c+ btla- cells	Oligodendrocyte	zinc finger E-box binding homeobox 2 [Source:HGNC Symbol;Acc:HGNC:14881]
1476	3.15943e-33	0.923792	0.97	0.835	6.87019e-29	2	ZEB2		Neural progenitor cell	zinc finger E-box binding homeobox 2 [Source:HGNC Symbol;Acc:HGNC:14881]
1477	3.15943e-33	0.923792	0.97	0.835	6.87019e-29	2	ZEB2		Effector CD8+ memory T (Tem) cell	zinc finger E-box binding homeobox 2 [Source:HGNC Symbol;Acc:HGNC:14881]
1478	3.15943e-33	0.923792	0.97	0.835	6.87019e-29	2	ZEB2		CD4+ cytotoxic T cell	zinc finger E-box binding homeobox 2 [Source:HGNC Symbol;Acc:HGNC:14881]
1479	3.15943e-33	0.923792	0.97	0.835	6.87019e-29	2	ZEB2		CD1C-CD141- dendritic cell	zinc finger E-box binding homeobox 2 [Source:HGNC Symbol;Acc:HGNC:14881]
1480	3.15943e-33	0.923792	0.97	0.835	6.87019e-29	2	ZEB2		Monocyte	zinc finger E-box binding homeobox 2 [Source:HGNC Symbol;Acc:HGNC:14881]
1531	3.19816e-08	0.923668	0.438	0.292	0.000695439	2	RASAL2			RAS protein activator like 2 [Source:HGNC Symbol;Acc:HGNC:9874]
1532	1.83348e-08	0.921407	0.459	0.327	0.00039869	2	SCD		Oligodendrocyte	stearoyl-CoA desaturase [Source:HGNC Symbol;Acc:HGNC:10571]
1533	1.83348e-08	0.921407	0.459	0.327	0.00039869	2	SCD		Astrocyte	stearoyl-CoA desaturase [Source:HGNC Symbol;Acc:HGNC:10571]
1534	4.46512e-29	0.918088	0.94	0.784	9.7094e-25	2	SOX2-OT			SOX2 overlapping transcript [Source:HGNC Symbol;Acc:HGNC:20209]
1535	7.60562e-07	0.917308	0.395	0.273	0.0165384	2	TLE1		Mucosal-associated invariant T cell	TLE family member 1, transcriptional corepressor [Source:HGNC Symbol;Acc:HGNC:11837]
1536	7.60562e-07	0.917308	0.395	0.273	0.0165384	2	TLE1		B cell	TLE family member 1, transcriptional corepressor [Source:HGNC Symbol;Acc:HGNC:11837]
1538	1.15606e-15	0.916994	0.712	0.543	2.51386e-11	2	MDGA1		SLC16A7+ cell	MAM domain containing glycosylphosphatidylinositol anchor 1 [Source:HGNC Symbol;Acc:HGNC:19267]
1539	1.15606e-15	0.916994	0.712	0.543	2.51386e-11	2	MDGA1		Lake et al.Science.Ex1	MAM domain containing glycosylphosphatidylinositol anchor 1 [Source:HGNC Symbol;Acc:HGNC:19267]
1541	1.36086e-06	0.908929	0.361	0.244	0.0295919	2	FRMD6		Primitive endoderm cell	FERM domain containing 6 [Source:HGNC Symbol;Acc:HGNC:19839]
1542	7.76796e-12	0.908065	0.592	0.432	1.68914e-07	2	SMYD3		Mast cell	SET and MYND domain containing 3 [Source:HGNC Symbol;Acc:HGNC:15513]
1544	2.43879e-07	0.905014	0.369	0.238	0.00530314	2	IFITM10		Oligodendrocyte	interferon induced transmembrane protein 10 [Source:HGNC Symbol;Acc:HGNC:40022]
1545	2.43879e-07	0.905014	0.369	0.238	0.00530314	2	IFITM10		Lake et al.Science.Ex5	interferon induced transmembrane protein 10 [Source:HGNC Symbol;Acc:HGNC:40022]
1547	2.0023e-16	0.901641	0.7	0.526	4.354e-12	2	RHOQ		Liver bud hepatic cell	ras homolog family member Q [Source:HGNC Symbol;Acc:HGNC:17736]
1548	3.81969e-07	0.900395	0.339	0.213	0.00830591	2	SOX13		Circulating fetal cell	SRY-box transcription factor 13 [Source:HGNC Symbol;Acc:HGNC:11192]
1549	1.85206e-06	0.899314	0.339	0.221	0.0402731	2	MYEF2		SLC16A7+ cell	myelin expression factor 2 [Source:HGNC Symbol;Acc:HGNC:17940]
1550	8.4994e-57	0.897786	1	0.993	1.8482e-52	2	SEPT7	Fibroblasts-like cells
1551	8.69532e-05	0.892758	0.253	0.165	1	2	FAM102A		Naive CD8+ T cell
1552	5.81685e-07	0.886606	0.386	0.251	0.0126487	2	ST6GAL2		Astrocyte	ST6 beta-galactoside alpha-2,6-sialyltransferase 2 [Source:HGNC Symbol;Acc:HGNC:10861]
1553	5.81685e-07	0.886606	0.386	0.251	0.0126487	2	ST6GAL2		SLC16A7+ cell	ST6 beta-galactoside alpha-2,6-sialyltransferase 2 [Source:HGNC Symbol;Acc:HGNC:10861]
1554	2.27054e-05	0.884146	0.361	0.255	0.49373	2	GSAP			gamma-secretase activating protein [Source:HGNC Symbol;Acc:HGNC:28042]
1555	1.11061e-12	0.883233	0.618	0.452	2.41502e-08	2	SORT1		Alpha cell	sortilin 1 [Source:HGNC Symbol;Acc:HGNC:11186]
1556	0.000134363	0.879566	0.279	0.193	1	2	PIEZO1		Multilymphoid progenitor cell	piezo type mechanosensitive ion channel component 1 [Source:HGNC Symbol;Acc:HGNC:28993]
1557	0.000134363	0.879566	0.279	0.193	1	2	PIEZO1		CD1C-CD141- dendritic cell	piezo type mechanosensitive ion channel component 1 [Source:HGNC Symbol;Acc:HGNC:28993]
1560	2.87592e-12	0.872013	0.631	0.456	6.25368e-08	2	TRIM9			tripartite motif containing 9 [Source:HGNC Symbol;Acc:HGNC:16288]
1561	1.02886e-06	0.869588	0.446	0.329	0.0223726	2	TRIO		FGFR1HighNME5- epithelial cell	trio Rho guanine nucleotide exchange factor [Source:HGNC Symbol;Acc:HGNC:12303]
1562	0.000110943	0.867432	0.309	0.215	1	2	RNF169			ring finger protein 169 [Source:HGNC Symbol;Acc:HGNC:26961]
1563	5.51539e-12	0.865544	0.635	0.472	1.19932e-07	2	TAOK3			TAO kinase 3 [Source:HGNC Symbol;Acc:HGNC:18133]
1564	9.99622e-05	0.863069	0.258	0.165	1	2	ATL1			atlastin GTPase 1 [Source:HGNC Symbol;Acc:HGNC:11231]
1565	0.00112197	0.859242	0.258	0.187	1	2	IFIT5			interferon induced protein with tetratricopeptide repeats 5 [Source:HGNC Symbol;Acc:HGNC:13328]
1566	2.33408e-11	0.85833	0.627	0.478	5.07546e-07	2	TNS3		Exhausted CD8+ T cell	tensin 3 [Source:HGNC Symbol;Acc:HGNC:21616]
1567	2.33408e-11	0.85833	0.627	0.478	5.07546e-07	2	TNS3		Regulatory T (Treg) cell	tensin 3 [Source:HGNC Symbol;Acc:HGNC:21616]
1568	2.33408e-11	0.85833	0.627	0.478	5.07546e-07	2	TNS3		Multilymphoid progenitor cell	tensin 3 [Source:HGNC Symbol;Acc:HGNC:21616]
1570	5.01049e-06	0.857481	0.305	0.194	0.108953	2	MITF	Pre module	Cancer cell	melanocyte inducing transcription factor [Source:HGNC Symbol;Acc:HGNC:7105]
1577	4.23994e-05	0.856286	0.352	0.263	0.921976	2	ATP6V0E2			ATPase H+ transporting V0 subunit e2 [Source:HGNC Symbol;Acc:HGNC:21723]
1578	6.31611e-06	0.856057	0.326	0.214	0.137344	2	MYO6	Tec(neuro)	Trophectoderm cell	myosin VI [Source:HGNC Symbol;Acc:HGNC:7605]
1579	6.31611e-06	0.856057	0.326	0.214	0.137344	2	MYO6		Ionocyte cell	myosin VI [Source:HGNC Symbol;Acc:HGNC:7605]
1580	2.11197e-14	0.848937	0.76	0.598	4.59247e-10	2	GLIS3	L2_3_cux2	Astrocyte	GLIS family zinc finger 3 [Source:HGNC Symbol;Acc:HGNC:28510]
1581	2.11197e-14	0.848937	0.76	0.598	4.59247e-10	2	GLIS3		Secretory progenitor cell	GLIS family zinc finger 3 [Source:HGNC Symbol;Acc:HGNC:28510]
1582	3.53573e-10	0.846053	0.464	0.297	7.68845e-06	2	ASPA		Oligodendrocyte	aspartoacylase [Source:HGNC Symbol;Acc:HGNC:756]
1583	3.53573e-10	0.846053	0.464	0.297	7.68845e-06	2	ASPA		FGFR1HighNME5- epithelial cell	aspartoacylase [Source:HGNC Symbol;Acc:HGNC:756]
1584	1.51803e-22	0.839536	0.88	0.706	3.30095e-18	2	SYT11			synaptotagmin 11 [Source:HGNC Symbol;Acc:HGNC:19239]
1585	1.12784e-05	0.838379	0.451	0.352	0.24525	2	SFT2D2		Plasmacytoid dendritic cell	SFT2 domain containing 2 [Source:HGNC Symbol;Acc:HGNC:25140]
1587	0.0001119	0.833705	0.361	0.269	1	2	MECP2			methyl-CpG binding protein 2 [Source:HGNC Symbol;Acc:HGNC:6990]
1588	2.89912e-06	0.833281	0.373	0.252	0.0630414	2	TM4SF1	Epicardial cells	Alveolar epithelial progenitor cell	transmembrane 4 L six family member 1 [Source:HGNC Symbol;Acc:HGNC:11853]
1589	2.89912e-06	0.833281	0.373	0.252	0.0630414	2	TM4SF1		Endothelial cell	transmembrane 4 L six family member 1 [Source:HGNC Symbol;Acc:HGNC:11853]
1590	2.89912e-06	0.833281	0.373	0.252	0.0630414	2	TM4SF1		MKI67+ progenitor cell	transmembrane 4 L six family member 1 [Source:HGNC Symbol;Acc:HGNC:11853]
1612	4.52017e-05	0.83224	0.348	0.252	0.982912	2	SCCPDH			saccharopine dehydrogenase (putative) [Source:HGNC Symbol;Acc:HGNC:24275]
1613	2.39337e-05	0.83153	0.279	0.178	0.520437	2	SLC20A2			solute carrier family 20 member 2 [Source:HGNC Symbol;Acc:HGNC:10947]
1614	1.61702e-12	0.82985	0.691	0.52	3.51622e-08	2	MAP2	Inrn	Pyramidal cell	microtubule associated protein 2 [Source:HGNC Symbol;Acc:HGNC:6839]
1615	1.61702e-12	0.82985	0.691	0.52	3.51622e-08	2	MAP2		Neuronal progenitor cell	microtubule associated protein 2 [Source:HGNC Symbol;Acc:HGNC:6839]
1616	1.61702e-12	0.82985	0.691	0.52	3.51622e-08	2	MAP2		Oligodendrocyte	microtubule associated protein 2 [Source:HGNC Symbol;Acc:HGNC:6839]
1638	0.000154915	0.828235	0.283	0.192	1	2	SCAPER			S-phase cyclin A associated protein in the ER [Source:HGNC Symbol;Acc:HGNC:13081]
1639	0.000219992	0.826906	0.318	0.23	1	2	KIF13A			kinesin family member 13A [Source:HGNC Symbol;Acc:HGNC:14566]
1640	0.000365624	0.825018	0.275	0.191	1	2	VPS13A		SLC16A7+ cell	vacuolar protein sorting 13 homolog A [Source:HGNC Symbol;Acc:HGNC:1908]
1641	1.33381e-24	0.824688	0.979	0.897	2.90036e-20	2	NUDT4	Erythrocytes		nudix hydrolase 4 [Source:HGNC Symbol;Acc:HGNC:8051]
1643	3.15952e-08	0.818454	0.511	0.369	0.000687037	2	FAM198B		Primitive endoderm cell
1644	7.33969e-10	0.817362	0.661	0.543	1.59602e-05	2	HIPK2		Oligodendrocyte	homeodomain interacting protein kinase 2 [Source:HGNC Symbol;Acc:HGNC:14402]
1645	3.68398e-06	0.816761	0.382	0.261	0.0801082	2	EXOSC10		B cell	exosome component 10 [Source:HGNC Symbol;Acc:HGNC:9138]
1647	2.00211e-09	0.814115	0.618	0.492	4.35359e-05	2	PLA2G16	Dendritic cells	Alpha cell
1648	2.00211e-09	0.814115	0.618	0.492	4.35359e-05	2	PLA2G16		Ciliated cell
1649	2.00211e-09	0.814115	0.618	0.492	4.35359e-05	2	PLA2G16		AXL+SIGLEC6+ dendritic cell
1650	2.00211e-09	0.814115	0.618	0.492	4.35359e-05	2	PLA2G16		Plasmacytoid dendritic cell
1653	3.52824e-05	0.812879	0.429	0.353	0.767216	2	TRIM2		Primitive endoderm cell	tripartite motif containing 2 [Source:HGNC Symbol;Acc:HGNC:15974]
1654	2.93103e-17	0.812667	0.777	0.631	6.37353e-13	2	CLIC4			chloride intracellular channel 4 [Source:HGNC Symbol;Acc:HGNC:13518]
1655	0.000896243	0.807191	0.253	0.178	1	2	HMGA1	T cells	Circulating fetal cell	high mobility group AT-hook 1 [Source:HGNC Symbol;Acc:HGNC:5010]
1657	5.40976e-06	0.806608	0.378	0.264	0.117635	2	INSIG1	Myeloid cells	FOXN4+ cell	insulin induced gene 1 [Source:HGNC Symbol;Acc:HGNC:6083]
1658	5.40976e-06	0.806608	0.378	0.264	0.117635	2	INSIG1		CD1C-CD141- dendritic cell	insulin induced gene 1 [Source:HGNC Symbol;Acc:HGNC:6083]
1660	9.08656e-07	0.805452	0.378	0.258	0.0197587	2	SVIP		Liver bud hepatic cell	small VCP interacting protein [Source:HGNC Symbol;Acc:HGNC:25238]
1661	4.99481e-11	0.803705	0.601	0.444	1.08612e-06	2	CNP		Oligodendrocyte progenitor cell	2',3'-cyclic nucleotide 3' phosphodiesterase [Source:HGNC Symbol;Acc:HGNC:2158]
1662	4.99481e-11	0.803705	0.601	0.444	1.08612e-06	2	CNP		Plasmacytoid dendritic cell	2',3'-cyclic nucleotide 3' phosphodiesterase [Source:HGNC Symbol;Acc:HGNC:2158]
1664	5.93118e-05	0.799465	0.322	0.223	1	2	TMEM170A			transmembrane protein 170A [Source:HGNC Symbol;Acc:HGNC:29577]
1665	5.29314e-12	0.79819	0.687	0.555	1.15099e-07	2	FAM213A	Erythrocytes	B cell
1667	7.534e-05	0.797988	0.421	0.345	1	2	HELZ			helicase with zinc finger [Source:HGNC Symbol;Acc:HGNC:16878]
1668	1.71288e-05	0.79472	0.369	0.265	0.372466	2	SLC9A3R2	Pericytes
1670	4.69579e-07	0.790551	0.549	0.454	0.010211	2	RAB6A			RAB6A, member RAS oncogene family [Source:HGNC Symbol;Acc:HGNC:9786]
1671	6.81795e-19	0.785584	0.828	0.685	1.48256e-14	2	CLCN3		Ionocyte cell	chloride voltage-gated channel 3 [Source:HGNC Symbol;Acc:HGNC:2021]
1672	2.86135e-11	0.785473	0.605	0.452	6.22201e-07	2	PTAR1		SLC16A7+ cell	protein prenyltransferase alpha subunit repeat containing 1 [Source:HGNC Symbol;Acc:HGNC:30449]
1673	1.53337e-41	0.781027	0.996	0.997	3.33432e-37	2	PSAP		Astrocyte	prosaposin [Source:HGNC Symbol;Acc:HGNC:9498]
1674	1.53337e-41	0.781027	0.996	0.997	3.33432e-37	2	PSAP		Microglial cell	prosaposin [Source:HGNC Symbol;Acc:HGNC:9498]
1675	1.53337e-41	0.781027	0.996	0.997	3.33432e-37	2	PSAP		CD1C-CD141- dendritic cell	prosaposin [Source:HGNC Symbol;Acc:HGNC:9498]
1676	1.53337e-41	0.781027	0.996	0.997	3.33432e-37	2	PSAP		Monocyte	prosaposin [Source:HGNC Symbol;Acc:HGNC:9498]
1679	0.000129867	0.779046	0.296	0.207	1	2	ING3			inhibitor of growth family member 3 [Source:HGNC Symbol;Acc:HGNC:14587]
1680	3.24777e-36	0.778304	0.996	0.971	7.06228e-32	2	RDX			radixin [Source:HGNC Symbol;Acc:HGNC:9944]
1681	1.00603e-08	0.775018	0.584	0.466	0.000218761	2	IDI1		Astrocyte	isopentenyl-diphosphate delta isomerase 1 [Source:HGNC Symbol;Acc:HGNC:5387]
1682	1.00603e-08	0.775018	0.584	0.466	0.000218761	2	IDI1		Liver bud hepatic cell	isopentenyl-diphosphate delta isomerase 1 [Source:HGNC Symbol;Acc:HGNC:5387]
1683	1.43261e-18	0.769309	0.85	0.73	3.11521e-14	2	CTNNA1		Exhausted CD8+ T cell	catenin alpha 1 [Source:HGNC Symbol;Acc:HGNC:2509]
1684	1.43261e-18	0.769309	0.85	0.73	3.11521e-14	2	CTNNA1		Regulatory T (Treg) cell	catenin alpha 1 [Source:HGNC Symbol;Acc:HGNC:2509]
1685	3.49052e-09	0.767078	0.627	0.543	7.59014e-05	2	NAV1		Brush cell (Tuft cell)	neuron navigator 1 [Source:HGNC Symbol;Acc:HGNC:15989]
1686	3.49052e-09	0.767078	0.627	0.543	7.59014e-05	2	NAV1		Neuroendocrine cell	neuron navigator 1 [Source:HGNC Symbol;Acc:HGNC:15989]
1687	3.49052e-09	0.767078	0.627	0.543	7.59014e-05	2	NAV1		CD141+CLEC9A+ dendritic cell	neuron navigator 1 [Source:HGNC Symbol;Acc:HGNC:15989]
1689	8.97519e-13	0.766194	0.828	0.692	1.95166e-08	2	WLS	Nsc_radial glia	Ionocyte cell	Wnt ligand secretion mediator [Source:HGNC Symbol;Acc:HGNC:30238]
1690	7.77758e-12	0.760074	0.837	0.753	1.69124e-07	2	GPNMB	Oligodendrocytes	Macrophage	glycoprotein nmb [Source:HGNC Symbol;Acc:HGNC:4462]
1691	7.77758e-12	0.760074	0.837	0.753	1.69124e-07	2	GPNMB		Basal cell	glycoprotein nmb [Source:HGNC Symbol;Acc:HGNC:4462]
1696	0.000170101	0.748739	0.326	0.24	1	2	KLHL42			kelch like family member 42 [Source:HGNC Symbol;Acc:HGNC:29252]
1697	3.84338e-07	0.748076	0.335	0.199	0.00835743	2	PAG1		Microglial cell	phosphoprotein membrane anchor with glycosphingolipid microdomains 1 [Source:HGNC Symbol;Acc:HGNC:30043]
1698	3.84338e-07	0.748076	0.335	0.199	0.00835743	2	PAG1		Multilymphoid progenitor cell	phosphoprotein membrane anchor with glycosphingolipid microdomains 1 [Source:HGNC Symbol;Acc:HGNC:30043]
1699	3.84338e-07	0.748076	0.335	0.199	0.00835743	2	PAG1		CD1C-CD141- dendritic cell	phosphoprotein membrane anchor with glycosphingolipid microdomains 1 [Source:HGNC Symbol;Acc:HGNC:30043]
1702	3.60276e-06	0.740258	0.395	0.275	0.078342	2	KIF13B			kinesin family member 13B [Source:HGNC Symbol;Acc:HGNC:14405]
1703	0.000107138	0.739648	0.356	0.267	1	2	GSTA4		Microglial cell	glutathione S-transferase alpha 4 [Source:HGNC Symbol;Acc:HGNC:4629]
1704	1.17644e-05	0.739325	0.369	0.256	0.255817	2	DAAM1	Neural cells	Plasmacytoid dendritic cell	dishevelled associated activator of morphogenesis 1 [Source:HGNC Symbol;Acc:HGNC:18142]
1705	1.17644e-05	0.739325	0.369	0.256	0.255817	2	DAAM1		B cell	dishevelled associated activator of morphogenesis 1 [Source:HGNC Symbol;Acc:HGNC:18142]
1712	5.04614e-06	0.737619	0.433	0.314	0.109728	2	PREX2			phosphatidylinositol-3,4,5-trisphosphate dependent Rac exchange factor 2 [Source:HGNC Symbol;Acc:HGNC:22950]
1713	0.000848853	0.735159	0.382	0.312	1	2	CACNA1A			calcium voltage-gated channel subunit alpha1 A [Source:HGNC Symbol;Acc:HGNC:1388]
1714	6.41782e-08	0.73411	0.614	0.517	0.00139556	2	CYSTM1		Ciliated cell	cysteine rich transmembrane module containing 1 [Source:HGNC Symbol;Acc:HGNC:30239]
1715	0.00247269	0.733385	0.3	0.232	1	2	C16orf87		Regulatory T (Treg) cell	chromosome 16 open reading frame 87 [Source:HGNC Symbol;Acc:HGNC:33754]
1716	0.00247269	0.733385	0.3	0.232	1	2	C16orf87		Goblet progenitor cell	chromosome 16 open reading frame 87 [Source:HGNC Symbol;Acc:HGNC:33754]
1717	0.00247269	0.733385	0.3	0.232	1	2	C16orf87		B cell	chromosome 16 open reading frame 87 [Source:HGNC Symbol;Acc:HGNC:33754]
1719	9.63642e-09	0.727816	0.536	0.378	0.000209544	2	GADD45B	B cells	Astrocyte	growth arrest and DNA damage inducible beta [Source:HGNC Symbol;Acc:HGNC:4096]
1720	9.63642e-09	0.727816	0.536	0.378	0.000209544	2	GADD45B		Microglial cell	growth arrest and DNA damage inducible beta [Source:HGNC Symbol;Acc:HGNC:4096]
1721	9.63642e-09	0.727816	0.536	0.378	0.000209544	2	GADD45B		Mesenchymal cell	growth arrest and DNA damage inducible beta [Source:HGNC Symbol;Acc:HGNC:4096]
1722	9.63642e-09	0.727816	0.536	0.378	0.000209544	2	GADD45B		FOXN4+ cell	growth arrest and DNA damage inducible beta [Source:HGNC Symbol;Acc:HGNC:4096]
1727	6.05712e-08	0.724472	0.545	0.42	0.00131712	2	PCMT1			protein-L-isoaspartate (D-aspartate) O-methyltransferase [Source:HGNC Symbol;Acc:HGNC:8728]
1728	0.00127406	0.721327	0.258	0.183	1	2	TRPT1			tRNA phosphotransferase 1 [Source:HGNC Symbol;Acc:HGNC:20316]
1729	0.00211416	0.719306	0.253	0.186	1	2	CCNY			cyclin Y [Source:HGNC Symbol;Acc:HGNC:23354]
1730	0.00184418	0.717593	0.279	0.208	1	2	PHF17
1731	1.53677e-09	0.713994	0.639	0.497	3.3417e-05	2	ETS1	Hemogenic endocardial cell	Ionocyte cell	ETS proto-oncogene 1, transcription factor [Source:HGNC Symbol;Acc:HGNC:3488]
1732	1.53677e-09	0.713994	0.639	0.497	3.3417e-05	2	ETS1		Lymphoid-primed multipotent progenitor cell	ETS proto-oncogene 1, transcription factor [Source:HGNC Symbol;Acc:HGNC:3488]
1743	0.00106861	0.713756	0.253	0.174	1	2	SOX5	Telencephalic cells		SRY-box transcription factor 5 [Source:HGNC Symbol;Acc:HGNC:11201]
1745	0.00118566	0.713009	0.313	0.239	1	2	TIPARP			TCDD inducible poly(ADP-ribose) polymerase [Source:HGNC Symbol;Acc:HGNC:23696]
1746	0.000313585	0.710613	0.318	0.228	1	2	KLF10	Fibroblasts		KLF transcription factor 10 [Source:HGNC Symbol;Acc:HGNC:11810]
1747	1.75435e-06	0.708419	0.524	0.408	0.0381483	2	MSMO1	Glia cells	Astrocyte	methylsterol monooxygenase 1 [Source:HGNC Symbol;Acc:HGNC:10545]
1749	1.79105e-17	0.707571	0.88	0.736	3.89463e-13	2	TAGLN2	Immune cells	Activated B cell	transgelin 2 [Source:HGNC Symbol;Acc:HGNC:11554]
1750	1.79105e-17	0.707571	0.88	0.736	3.89463e-13	2	TAGLN2		Trophectoderm cell	transgelin 2 [Source:HGNC Symbol;Acc:HGNC:11554]
1751	1.79105e-17	0.707571	0.88	0.736	3.89463e-13	2	TAGLN2		Neural progenitor cell	transgelin 2 [Source:HGNC Symbol;Acc:HGNC:11554]
1752	1.79105e-17	0.707571	0.88	0.736	3.89463e-13	2	TAGLN2		Effector CD8+ memory T (Tem) cell	transgelin 2 [Source:HGNC Symbol;Acc:HGNC:11554]
1753	1.79105e-17	0.707571	0.88	0.736	3.89463e-13	2	TAGLN2		Granulosa cell	transgelin 2 [Source:HGNC Symbol;Acc:HGNC:11554]
1754	1.79105e-17	0.707571	0.88	0.736	3.89463e-13	2	TAGLN2		Monocyte	transgelin 2 [Source:HGNC Symbol;Acc:HGNC:11554]
1789	0.0026874	0.707096	0.27	0.203	1	2	C12orf76		Ciliated epithelial cell	chromosome 12 open reading frame 76 [Source:HGNC Symbol;Acc:HGNC:33790]
1790	2.63516e-09	0.705959	0.691	0.603	5.73016e-05	2	CD47	Cancer stem cells	Mesenchymal stromal cell	CD47 molecule [Source:HGNC Symbol;Acc:HGNC:1682]
1791	2.63516e-09	0.705959	0.691	0.603	5.73016e-05	2	CD47		Endothelial cell	CD47 molecule [Source:HGNC Symbol;Acc:HGNC:1682]
1792	2.63516e-09	0.705959	0.691	0.603	5.73016e-05	2	CD47		Neuron	CD47 molecule [Source:HGNC Symbol;Acc:HGNC:1682]
1793	2.63516e-09	0.705959	0.691	0.603	5.73016e-05	2	CD47		Platelet	CD47 molecule [Source:HGNC Symbol;Acc:HGNC:1682]
1794	2.63516e-09	0.705959	0.691	0.603	5.73016e-05	2	CD47		Liver bud hepatic cell	CD47 molecule [Source:HGNC Symbol;Acc:HGNC:1682]
1795	2.63516e-09	0.705959	0.691	0.603	5.73016e-05	2	CD47		Lymphoid-primed multipotent progenitor cell	CD47 molecule [Source:HGNC Symbol;Acc:HGNC:1682]
1811	6.22422e-06	0.705344	0.416	0.3	0.135346	2	KLF13		B cell	KLF transcription factor 13 [Source:HGNC Symbol;Acc:HGNC:13672]
1813	1.61021e-20	0.703762	0.983	0.958	3.5014e-16	2	LGALS3	CD8 T cells	Basal cell	galectin 3 [Source:HGNC Symbol;Acc:HGNC:6563]
1814	1.61021e-20	0.703762	0.983	0.958	3.5014e-16	2	LGALS3		Macrophage	galectin 3 [Source:HGNC Symbol;Acc:HGNC:6563]
1815	1.61021e-20	0.703762	0.983	0.958	3.5014e-16	2	LGALS3		Astrocyte	galectin 3 [Source:HGNC Symbol;Acc:HGNC:6563]
1816	1.61021e-20	0.703762	0.983	0.958	3.5014e-16	2	LGALS3		Regulatory T (Treg) cell	galectin 3 [Source:HGNC Symbol;Acc:HGNC:6563]
1817	1.61021e-20	0.703762	0.983	0.958	3.5014e-16	2	LGALS3		CD1C-CD141- dendritic cell	galectin 3 [Source:HGNC Symbol;Acc:HGNC:6563]
1818	1.61021e-20	0.703762	0.983	0.958	3.5014e-16	2	LGALS3		Monocyte	galectin 3 [Source:HGNC Symbol;Acc:HGNC:6563]
1885	0.000577266	0.70095	0.33	0.25	1	2	DIP2C		SLC16A7+ cell	disco interacting protein 2 homolog C [Source:HGNC Symbol;Acc:HGNC:29150]
1886	9.59326e-07	0.699497	0.442	0.318	0.0208606	2	DBNDD1			dysbindin domain containing 1 [Source:HGNC Symbol;Acc:HGNC:28455]
1887	0.00189264	0.696078	0.292	0.22	1	2	HPCAL1	Neural cells	Ionocyte cell	hippocalcin like 1 [Source:HGNC Symbol;Acc:HGNC:5145]
1888	0.00189264	0.696078	0.292	0.22	1	2	HPCAL1		Lake et al.Science.Ex1	hippocalcin like 1 [Source:HGNC Symbol;Acc:HGNC:5145]
1890	9.85397e-09	0.695874	0.575	0.439	0.000214275	2	EVI5			ecotropic viral integration site 5 [Source:HGNC Symbol;Acc:HGNC:3501]
1891	0.000102281	0.691075	0.313	0.221	1	2	LCTL			lactase like [Source:HGNC Symbol;Acc:HGNC:15583]
1892	3.68138e-05	0.690921	0.416	0.321	0.800516	2	LARP6		B cell	La ribonucleoprotein 6, translational regulator [Source:HGNC Symbol;Acc:HGNC:24012]
1894	0.000688213	0.69022	0.318	0.238	1	2	RALGAPA1			Ral GTPase activating protein catalytic subunit alpha 1 [Source:HGNC Symbol;Acc:HGNC:17770]
1895	9.36936e-07	0.688766	0.502	0.367	0.0203737	2	PIK3C2A		Endothelial cell	phosphatidylinositol-4-phosphate 3-kinase catalytic subunit type 2 alpha [Source:HGNC Symbol;Acc:HGNC:8971]
1896	9.36936e-07	0.688766	0.502	0.367	0.0203737	2	PIK3C2A		SLC16A7+ cell	phosphatidylinositol-4-phosphate 3-kinase catalytic subunit type 2 alpha [Source:HGNC Symbol;Acc:HGNC:8971]
1897	1.15675e-05	0.68678	0.506	0.4	0.251535	2	PGRMC1	Adipocytes	Oligodendrocyte	progesterone receptor membrane component 1 [Source:HGNC Symbol;Acc:HGNC:16090]
1898	0.00297645	0.685423	0.369	0.301	1	2	ATP2B4		AXL+SIGLEC6+ dendritic cell	ATPase plasma membrane Ca2+ transporting 4 [Source:HGNC Symbol;Acc:HGNC:817]
1900	0.000174077	0.684691	0.378	0.292	1	2	HIP1		Oligodendrocyte	huntingtin interacting protein 1 [Source:HGNC Symbol;Acc:HGNC:4913]
1901	0.000174077	0.684691	0.378	0.292	1	2	HIP1		Trophectoderm cell	huntingtin interacting protein 1 [Source:HGNC Symbol;Acc:HGNC:4913]
1902	0.000174077	0.684691	0.378	0.292	1	2	HIP1		SLC16A7+ cell	huntingtin interacting protein 1 [Source:HGNC Symbol;Acc:HGNC:4913]
1903	0.000174077	0.684691	0.378	0.292	1	2	HIP1		MKI67+ progenitor cell	huntingtin interacting protein 1 [Source:HGNC Symbol;Acc:HGNC:4913]
1904	0.000174077	0.684691	0.378	0.292	1	2	HIP1		AXL+SIGLEC6+ dendritic cell	huntingtin interacting protein 1 [Source:HGNC Symbol;Acc:HGNC:4913]
1906	2.67606e-21	0.680079	0.979	0.914	5.81909e-17	2	PTN	Gliogenic_outer radial glia	Nucleus pulposus cell	pleiotrophin [Source:HGNC Symbol;Acc:HGNC:9630]
1907	2.67606e-21	0.680079	0.979	0.914	5.81909e-17	2	PTN		Neural cell	pleiotrophin [Source:HGNC Symbol;Acc:HGNC:9630]
1908	2.67606e-21	0.680079	0.979	0.914	5.81909e-17	2	PTN		Astrocyte	pleiotrophin [Source:HGNC Symbol;Acc:HGNC:9630]
1909	2.67606e-21	0.680079	0.979	0.914	5.81909e-17	2	PTN		Oligodendrocyte progenitor cell	pleiotrophin [Source:HGNC Symbol;Acc:HGNC:9630]
1910	2.67606e-21	0.680079	0.979	0.914	5.81909e-17	2	PTN		Endothelial cell	pleiotrophin [Source:HGNC Symbol;Acc:HGNC:9630]
1978	8.11202e-06	0.678549	0.446	0.349	0.176396	2	CBX6			chromobox 6 [Source:HGNC Symbol;Acc:HGNC:1556]
1979	0.00295565	0.678241	0.296	0.227	1	2	SFXN3			sideroflexin 3 [Source:HGNC Symbol;Acc:HGNC:16087]
1980	0.000834363	0.676876	0.279	0.198	1	2	WASF3		Oocyte	WASP family member 3 [Source:HGNC Symbol;Acc:HGNC:12734]
1982	7.83147e-45	0.676504	1	0.976	1.70295e-40	2	MT-ND5			mitochondrially encoded NADH:ubiquinone oxidoreductase core subunit 5 [Source:HGNC Symbol;Acc:HGNC:7461]
1983	0.00192987	0.67488	0.309	0.243	1	2	BACE2		Mast cell	beta-secretase 2 [Source:HGNC Symbol;Acc:HGNC:934]
1985	1.54863e-10	0.667794	0.674	0.524	3.36749e-06	2	SLC3A2	Erythrocytes	Mesenchymal stem cell	solute carrier family 3 member 2 [Source:HGNC Symbol;Acc:HGNC:11026]
1986	1.54863e-10	0.667794	0.674	0.524	3.36749e-06	2	SLC3A2		Astrocyte	solute carrier family 3 member 2 [Source:HGNC Symbol;Acc:HGNC:11026]
1987	1.54863e-10	0.667794	0.674	0.524	3.36749e-06	2	SLC3A2		Regulatory T (Treg) cell	solute carrier family 3 member 2 [Source:HGNC Symbol;Acc:HGNC:11026]
1988	1.54863e-10	0.667794	0.674	0.524	3.36749e-06	2	SLC3A2		Plasmacytoid dendritic cell	solute carrier family 3 member 2 [Source:HGNC Symbol;Acc:HGNC:11026]
1989	1.54863e-10	0.667794	0.674	0.524	3.36749e-06	2	SLC3A2		Monocyte	solute carrier family 3 member 2 [Source:HGNC Symbol;Acc:HGNC:11026]
1999	3.16311e-11	0.66686	0.828	0.744	6.87818e-07	2	LMO4	Spermatocytes	Neural progenitor cell	LIM domain only 4 [Source:HGNC Symbol;Acc:HGNC:6644]
2000	3.16311e-11	0.66686	0.828	0.744	6.87818e-07	2	LMO4		Endothelial cell	LIM domain only 4 [Source:HGNC Symbol;Acc:HGNC:6644]
2005	0.00295972	0.665552	0.335	0.273	1	2	SURF4		Regulatory T (Treg) cell	surfeit 4 [Source:HGNC Symbol;Acc:HGNC:11476]
2006	1.9117e-05	0.66519	0.592	0.51	0.415698	2	UBL3		Astrocyte	ubiquitin like 3 [Source:HGNC Symbol;Acc:HGNC:12504]
2007	0.00134983	0.664429	0.352	0.283	1	2	ANO10		Endothelial cell	anoctamin 10 [Source:HGNC Symbol;Acc:HGNC:25519]
2009	0.000126435	0.662902	0.386	0.287	1	2	PLCB1			phospholipase C beta 1 [Source:HGNC Symbol;Acc:HGNC:15917]
2010	0.000835183	0.661807	0.373	0.296	1	2	SH3PXD2B		FGFR1HighNME5- epithelial cell	SH3 and PX domains 2B [Source:HGNC Symbol;Acc:HGNC:29242]
2011	9.11433e-24	0.660046	0.961	0.912	1.98191e-19	2	SEPW1	Endothelial cells
2012	9.87636e-05	0.657406	0.425	0.348	1	2	FRMD5			FERM domain containing 5 [Source:HGNC Symbol;Acc:HGNC:28214]
2013	1.09924e-12	0.657349	0.828	0.757	2.39031e-08	2	TSPAN3		Astrocyte	tetraspanin 3 [Source:HGNC Symbol;Acc:HGNC:17752]
2014	1.09924e-12	0.657349	0.828	0.757	2.39031e-08	2	TSPAN3		Plasmacytoid dendritic cell	tetraspanin 3 [Source:HGNC Symbol;Acc:HGNC:17752]
2015	1.09924e-12	0.657349	0.828	0.757	2.39031e-08	2	TSPAN3		B cell	tetraspanin 3 [Source:HGNC Symbol;Acc:HGNC:17752]
2018	0.000651603	0.65553	0.339	0.255	1	2	SERINC5		Oligodendrocyte	serine incorporator 5 [Source:HGNC Symbol;Acc:HGNC:18825]
2019	0.000651603	0.65553	0.339	0.255	1	2	SERINC5		Epiblast cell	serine incorporator 5 [Source:HGNC Symbol;Acc:HGNC:18825]
2020	0.000651603	0.65553	0.339	0.255	1	2	SERINC5		Naive CD8+ T cell	serine incorporator 5 [Source:HGNC Symbol;Acc:HGNC:18825]
2021	0.000651603	0.65553	0.339	0.255	1	2	SERINC5		Naive CD4+ T cell	serine incorporator 5 [Source:HGNC Symbol;Acc:HGNC:18825]
2022	4.16139e-14	0.653307	0.867	0.773	9.04895e-10	2	CYP51A1		Astrocyte	cytochrome P450 family 51 subfamily A member 1 [Source:HGNC Symbol;Acc:HGNC:2649]
2023	4.16139e-14	0.653307	0.867	0.773	9.04895e-10	2	CYP51A1		Ionocyte cell	cytochrome P450 family 51 subfamily A member 1 [Source:HGNC Symbol;Acc:HGNC:2649]
2024	9.64429e-06	0.652974	0.288	0.176	0.209715	2	F3	Fibroblasts	Monocyte	coagulation factor III, tissue factor [Source:HGNC Symbol;Acc:HGNC:3541]
2025	9.64429e-06	0.652974	0.288	0.176	0.209715	2	F3		Adipose-derived stromal cell	coagulation factor III, tissue factor [Source:HGNC Symbol;Acc:HGNC:3541]
2026	9.64429e-06	0.652974	0.288	0.176	0.209715	2	F3		Adipose-derived stem cell	coagulation factor III, tissue factor [Source:HGNC Symbol;Acc:HGNC:3541]
2027	9.64429e-06	0.652974	0.288	0.176	0.209715	2	F3		Circulating fetal cell	coagulation factor III, tissue factor [Source:HGNC Symbol;Acc:HGNC:3541]
2028	9.64429e-06	0.652974	0.288	0.176	0.209715	2	F3		Endothelial cell	coagulation factor III, tissue factor [Source:HGNC Symbol;Acc:HGNC:3541]
2044	4.13444e-05	0.651448	0.373	0.265	0.899033	2	IFIT3	Natural killer (NK) cells	DCLK1+ progenitor cell	interferon induced protein with tetratricopeptide repeats 3 [Source:HGNC Symbol;Acc:HGNC:5411]
2045	4.13444e-05	0.651448	0.373	0.265	0.899033	2	IFIT3		CD1C-CD141- dendritic cell	interferon induced protein with tetratricopeptide repeats 3 [Source:HGNC Symbol;Acc:HGNC:5411]
2071	0.00157437	0.64999	0.305	0.23	1	2	CDC37L1		Liver bud hepatic cell	cell division cycle 37 like 1, HSP90 cochaperone [Source:HGNC Symbol;Acc:HGNC:17179]
2072	2.64455e-13	0.648896	0.918	0.837	5.75056e-09	2	RHOBTB3			Rho related BTB domain containing 3 [Source:HGNC Symbol;Acc:HGNC:18757]
2073	1.3896e-05	0.648197	0.451	0.348	0.302168	2	SCARA3			scavenger receptor class A member 3 [Source:HGNC Symbol;Acc:HGNC:19000]
2074	0.00833474	0.647424	0.352	0.303	1	2	CHORDC1		FOXN4+ cell	cysteine and histidine rich domain containing 1 [Source:HGNC Symbol;Acc:HGNC:14525]
2075	0.00108199	0.644485	0.725	0.675	1	2	PTGDS	Monocytes	CD4+ cytotoxic T cell	prostaglandin D2 synthase [Source:HGNC Symbol;Acc:HGNC:9592]
2076	0.00108199	0.644485	0.725	0.675	1	2	PTGDS		AXL+SIGLEC6+ dendritic cell	prostaglandin D2 synthase [Source:HGNC Symbol;Acc:HGNC:9592]
2108	1.38145e-08	0.640983	0.652	0.536	0.000300397	2	PLEKHB2			pleckstrin homology domain containing B2 [Source:HGNC Symbol;Acc:HGNC:19236]
2109	0.000240075	0.640118	0.425	0.33	1	2	TRPM3	Choroid plexus cells		transient receptor potential cation channel subfamily M member 3 [Source:HGNC Symbol;Acc:HGNC:17992]
2111	1.78874e-05	0.636373	0.442	0.338	0.388962	2	FAM173A	CD8 T cells
2112	0.00111254	0.632599	0.27	0.192	1	2	RNPC3		SLC16A7+ cell	RNA binding region (RNP1, RRM) containing 3 [Source:HGNC Symbol;Acc:HGNC:18666]
2113	0.00111254	0.632599	0.27	0.192	1	2	RNPC3		Enterocyte	RNA binding region (RNP1, RRM) containing 3 [Source:HGNC Symbol;Acc:HGNC:18666]
2114	0.000396695	0.631907	0.361	0.274	1	2	TCEAL1			transcription elongation factor A like 1 [Source:HGNC Symbol;Acc:HGNC:11616]
2115	1.87747e-18	0.630716	0.966	0.924	4.08256e-14	2	MT2A	Natural killer (NK) cells	Liver bud hepatic cell	metallothionein 2A [Source:HGNC Symbol;Acc:HGNC:7406]
2116	1.87747e-18	0.630716	0.966	0.924	4.08256e-14	2	MT2A		Granulosa cell	metallothionein 2A [Source:HGNC Symbol;Acc:HGNC:7406]
2117	1.87747e-18	0.630716	0.966	0.924	4.08256e-14	2	MT2A		CD1C-CD141- dendritic cell	metallothionein 2A [Source:HGNC Symbol;Acc:HGNC:7406]
2175	7.97073e-06	0.62925	0.498	0.388	0.173324	2	ALDH3A2		Regulatory T (Treg) cell	aldehyde dehydrogenase 3 family member A2 [Source:HGNC Symbol;Acc:HGNC:403]
2176	0.00217872	0.628973	0.309	0.234	1	2	MBP		Glial cell	myelin basic protein [Source:HGNC Symbol;Acc:HGNC:6925]
2177	0.00217872	0.628973	0.309	0.234	1	2	MBP		Purkinje cell	myelin basic protein [Source:HGNC Symbol;Acc:HGNC:6925]
2178	0.00217872	0.628973	0.309	0.234	1	2	MBP		Schwann cell	myelin basic protein [Source:HGNC Symbol;Acc:HGNC:6925]
2179	0.00217872	0.628973	0.309	0.234	1	2	MBP		Effector CD8+ memory T (Tem) cell	myelin basic protein [Source:HGNC Symbol;Acc:HGNC:6925]
2180	0.00217872	0.628973	0.309	0.234	1	2	MBP		CD4+ cytotoxic T cell	myelin basic protein [Source:HGNC Symbol;Acc:HGNC:6925]
2226	0.000186628	0.62829	0.343	0.251	1	2	SH3BP2		CD1C-CD141- dendritic cell	SH3 domain binding protein 2 [Source:HGNC Symbol;Acc:HGNC:10825]
2228	0.00255945	0.626657	0.335	0.269	1	2	PITPNA			phosphatidylinositol transfer protein alpha [Source:HGNC Symbol;Acc:HGNC:9001]
2229	0.00612002	0.624879	0.27	0.203	1	2	HES4	Nsc_radial glia	Astrocyte	hes family bHLH transcription factor 4 [Source:HGNC Symbol;Acc:HGNC:24149]
2230	0.00612002	0.624879	0.27	0.203	1	2	HES4		Mesenchymal cell	hes family bHLH transcription factor 4 [Source:HGNC Symbol;Acc:HGNC:24149]
2247	0.00080831	0.623038	0.348	0.27	1	2	C1orf21	Tumor cells	Effector CD8+ memory T (Tem) cell	chromosome 1 open reading frame 21 [Source:HGNC Symbol;Acc:HGNC:15494]
2248	0.00080831	0.623038	0.348	0.27	1	2	C1orf21		CD4+ cytotoxic T cell	chromosome 1 open reading frame 21 [Source:HGNC Symbol;Acc:HGNC:15494]
2249	1.29652e-06	0.622217	0.567	0.448	0.0281928	2	PARP14		Exhausted CD8+ T cell	poly(ADP-ribose) polymerase family member 14 [Source:HGNC Symbol;Acc:HGNC:29232]
2250	1.29652e-06	0.622217	0.567	0.448	0.0281928	2	PARP14		B cell	poly(ADP-ribose) polymerase family member 14 [Source:HGNC Symbol;Acc:HGNC:29232]
2252	2.79827e-06	0.61893	0.605	0.523	0.0608484	2	RBBP7		B cell	RB binding protein 7, chromatin remodeling factor [Source:HGNC Symbol;Acc:HGNC:9890]
2254	0.00140368	0.618101	0.266	0.189	1	2	RP11-849I19.1
2255	7.32519e-09	0.617986	0.691	0.554	0.000159286	2	ENDOD1			endonuclease domain containing 1 [Source:HGNC Symbol;Acc:HGNC:29129]
2256	0.00802228	0.617496	0.292	0.236	1	2	MOSPD2			motile sperm domain containing 2 [Source:HGNC Symbol;Acc:HGNC:28381]
2257	0.000182078	0.616841	0.455	0.378	1	2	DOCK1		Endothelial cell	dedicator of cytokinesis 1 [Source:HGNC Symbol;Acc:HGNC:2987]
2258	0.00843178	0.615595	0.27	0.217	1	2	LHFPL2	Microglia cells	Microglial cell	LHFPL tetraspan subfamily member 2 [Source:HGNC Symbol;Acc:HGNC:6588]
2259	0.00211852	0.614566	0.313	0.235	1	2	TOX	T cells	Natural killer cell	thymocyte selection associated high mobility group box [Source:HGNC Symbol;Acc:HGNC:18988]
2260	0.00211852	0.614566	0.313	0.235	1	2	TOX		Exhausted CD8+ T cell	thymocyte selection associated high mobility group box [Source:HGNC Symbol;Acc:HGNC:18988]
2261	0.00211852	0.614566	0.313	0.235	1	2	TOX		Regulatory T (Treg) cell	thymocyte selection associated high mobility group box [Source:HGNC Symbol;Acc:HGNC:18988]
2262	0.00211852	0.614566	0.313	0.235	1	2	TOX		Exhausted CD4+ T cell	thymocyte selection associated high mobility group box [Source:HGNC Symbol;Acc:HGNC:18988]
2263	0.00211852	0.614566	0.313	0.235	1	2	TOX		Lake et al.Science.In5	thymocyte selection associated high mobility group box [Source:HGNC Symbol;Acc:HGNC:18988]
2283	7.32872e-19	0.614083	0.974	0.882	1.59363e-14	2	PTPRZ1	Gliogenic_outer radial glia	Interneuron	protein tyrosine phosphatase receptor type Z1 [Source:HGNC Symbol;Acc:HGNC:9685]
2284	7.32872e-19	0.614083	0.974	0.882	1.59363e-14	2	PTPRZ1		Astrocyte	protein tyrosine phosphatase receptor type Z1 [Source:HGNC Symbol;Acc:HGNC:9685]
2285	7.32872e-19	0.614083	0.974	0.882	1.59363e-14	2	PTPRZ1		Oligodendrocyte progenitor cell	protein tyrosine phosphatase receptor type Z1 [Source:HGNC Symbol;Acc:HGNC:9685]
2286	7.32872e-19	0.614083	0.974	0.882	1.59363e-14	2	PTPRZ1		Microglial cell	protein tyrosine phosphatase receptor type Z1 [Source:HGNC Symbol;Acc:HGNC:9685]
2295	8.96415e-12	0.612847	0.794	0.697	1.94926e-07	2	BICD1		B cell	BICD cargo adaptor 1 [Source:HGNC Symbol;Acc:HGNC:1049]
2297	2.77527e-05	0.609577	0.481	0.375	0.603482	2	COL4A3BP			ceramide transporter 1 [Source:HGNC Symbol;Acc:HGNC:2205]
2298	0.00112847	0.607921	0.305	0.229	1	2	SENP5			SUMO specific peptidase 5 [Source:HGNC Symbol;Acc:HGNC:28407]
2299	0.000480548	0.607739	0.421	0.343	1	2	SMC5		Exhausted CD4+ T cell	structural maintenance of chromosomes 5 [Source:HGNC Symbol;Acc:HGNC:20465]
2300	2.26149e-12	0.606933	0.854	0.784	4.91761e-08	2	SLC44A1		Platelet	solute carrier family 44 member 1 [Source:HGNC Symbol;Acc:HGNC:18798]
2301	2.26149e-12	0.606933	0.854	0.784	4.91761e-08	2	SLC44A1		B cell	solute carrier family 44 member 1 [Source:HGNC Symbol;Acc:HGNC:18798]
2303	0.00106517	0.606371	0.446	0.381	1	2	RP11-343N15.5
2304	0.000240542	0.605675	0.365	0.273	1	2	ENOPH1			enolase-phosphatase 1 [Source:HGNC Symbol;Acc:HGNC:24599]
2305	0.00205651	0.605347	0.352	0.286	1	2	WIPF2		Multilymphoid progenitor cell	WAS/WASL interacting protein family member 2 [Source:HGNC Symbol;Acc:HGNC:30923]
2307	0.00286105	0.605187	0.326	0.265	1	2	CLOCK		FGFR1LowNME5- epithelial cell	clock circadian regulator [Source:HGNC Symbol;Acc:HGNC:2082]
2308	0.00593111	0.604356	0.352	0.3	1	2	ACOX1			acyl-CoA oxidase 1 [Source:HGNC Symbol;Acc:HGNC:119]
2309	1.3517e-07	0.603023	0.67	0.58	0.00293926	2	ADD1	Endothelial cells		adducin 1 [Source:HGNC Symbol;Acc:HGNC:243]
2310	0.000634171	0.602942	0.373	0.292	1	2	ARHGAP35			Rho GTPase activating protein 35 [Source:HGNC Symbol;Acc:HGNC:4591]
2311	0.00253996	0.602344	0.395	0.33	1	2	UTRN		SLC16A7+ cell	utrophin [Source:HGNC Symbol;Acc:HGNC:12635]
2312	1.02072e-11	0.601886	0.815	0.72	2.21955e-07	2	CNPY2			canopy FGF signaling regulator 2 [Source:HGNC Symbol;Acc:HGNC:13529]
2313	0.00476234	0.601849	0.309	0.243	1	2	CLASP2			cytoplasmic linker associated protein 2 [Source:HGNC Symbol;Acc:HGNC:17078]

## Sheet: Cluster 3
	p_val	avg_log2FC	pct.1	pct.2	p_val_adj	cluster	gene	cell_type_singleCellBase	cellName_cell_markers_db	description
0	1.23073e-105	6.47239	0.329	0.011	2.67622e-101	3	MKI67	Xcr1-cd1s	Vascular stem cell	marker of proliferation Ki-67 [Source:HGNC Symbol;Acc:HGNC:7107]
1	1.23073e-105	6.47239	0.329	0.011	2.67622e-101	3	MKI67		Vascular progenitor cell	marker of proliferation Ki-67 [Source:HGNC Symbol;Acc:HGNC:7107]
2	1.23073e-105	6.47239	0.329	0.011	2.67622e-101	3	MKI67		Activated T cell	marker of proliferation Ki-67 [Source:HGNC Symbol;Acc:HGNC:7107]
3	1.23073e-105	6.47239	0.329	0.011	2.67622e-101	3	MKI67		Neural stem cell	marker of proliferation Ki-67 [Source:HGNC Symbol;Acc:HGNC:7107]
4	1.23073e-105	6.47239	0.329	0.011	2.67622e-101	3	MKI67		Cancer stem cell	marker of proliferation Ki-67 [Source:HGNC Symbol;Acc:HGNC:7107]
5	1.23073e-105	6.47239	0.329	0.011	2.67622e-101	3	MKI67		Neural progenitor cell	marker of proliferation Ki-67 [Source:HGNC Symbol;Acc:HGNC:7107]
6	1.23073e-105	6.47239	0.329	0.011	2.67622e-101	3	MKI67		MKI67+ progenitor cell	marker of proliferation Ki-67 [Source:HGNC Symbol;Acc:HGNC:7107]
210	1.3332e-101	6.3047	0.27	0.005	2.89904e-97	3	DLGAP5	Cycling T cells	Neural progenitor cell	DLG associated protein 5 [Source:HGNC Symbol;Acc:HGNC:16864]
211	1.3332e-101	6.3047	0.27	0.005	2.89904e-97	3	DLGAP5		MKI67+ progenitor cell	DLG associated protein 5 [Source:HGNC Symbol;Acc:HGNC:16864]
212	1.3332e-101	6.3047	0.27	0.005	2.89904e-97	3	DLGAP5		Endothelial cell	DLG associated protein 5 [Source:HGNC Symbol;Acc:HGNC:16864]
218	4.11358e-166	5.85406	0.526	0.02	8.94498e-162	3	BIRC5	G2m_s npcs	Epithelial cell	baculoviral IAP repeat containing 5 [Source:HGNC Symbol;Acc:HGNC:593]
219	4.11358e-166	5.85406	0.526	0.02	8.94498e-162	3	BIRC5		Neural progenitor cell	baculoviral IAP repeat containing 5 [Source:HGNC Symbol;Acc:HGNC:593]
220	4.11358e-166	5.85406	0.526	0.02	8.94498e-162	3	BIRC5		MKI67+ progenitor cell	baculoviral IAP repeat containing 5 [Source:HGNC Symbol;Acc:HGNC:593]
221	4.11358e-166	5.85406	0.526	0.02	8.94498e-162	3	BIRC5		Endothelial cell	baculoviral IAP repeat containing 5 [Source:HGNC Symbol;Acc:HGNC:593]
268	7.39898e-89	5.51872	0.263	0.008	1.60891e-84	3	FAM64A	G2m_s npcs		PICALM interacting mitotic regulator [Source:HGNC Symbol;Acc:HGNC:25483]
272	1.83601e-83	5.42094	0.276	0.011	3.99239e-79	3	GTSE1	G2m_s npcs	Neural progenitor cell	G2 and S-phase expressed 1 [Source:HGNC Symbol;Acc:HGNC:13698]
275	1.66651e-56	5.25814	0.257	0.019	3.62382e-52	3	CEP55	Cycling T cells		centrosomal protein 55 [Source:HGNC Symbol;Acc:HGNC:1161]
276	3.37673e-90	5.18099	0.395	0.028	7.34269e-86	3	PBK	G2m_s npcs	Neural progenitor cell	PDZ binding kinase [Source:HGNC Symbol;Acc:HGNC:18282]
277	3.37673e-90	5.18099	0.395	0.028	7.34269e-86	3	PBK		FGFR1HighNME5- epithelial cell	PDZ binding kinase [Source:HGNC Symbol;Acc:HGNC:18282]
284	5.01433e-84	5.15192	0.447	0.045	1.09037e-79	3	PRC1	G2m_s npcs	Neural progenitor cell	protein regulator of cytokinesis 1 [Source:HGNC Symbol;Acc:HGNC:9341]
285	5.01433e-84	5.15192	0.447	0.045	1.09037e-79	3	PRC1		MKI67+ progenitor cell	protein regulator of cytokinesis 1 [Source:HGNC Symbol;Acc:HGNC:9341]
286	1.14408e-56	4.51527	0.388	0.052	2.48781e-52	3	NUSAP1	G2m_s npcs	Neural progenitor cell	nucleolar and spindle associated protein 1 [Source:HGNC Symbol;Acc:HGNC:18538]
287	1.14408e-56	4.51527	0.388	0.052	2.48781e-52	3	NUSAP1		MKI67+ progenitor cell	nucleolar and spindle associated protein 1 [Source:HGNC Symbol;Acc:HGNC:18538]
302	8.97048e-47	4.50061	0.375	0.06	1.95063e-42	3	TOP2A	G2m_s npcs	Neural progenitor cell	DNA topoisomerase II alpha [Source:HGNC Symbol;Acc:HGNC:11989]
303	8.97048e-47	4.50061	0.375	0.06	1.95063e-42	3	TOP2A		MKI67+ progenitor cell	DNA topoisomerase II alpha [Source:HGNC Symbol;Acc:HGNC:11989]
354	7.04378e-30	4.45762	0.283	0.053	1.53167e-25	3	CCNB1	Xcr1-cd1s	Neural progenitor cell	cyclin B1 [Source:HGNC Symbol;Acc:HGNC:1579]
355	7.04378e-30	4.45762	0.283	0.053	1.53167e-25	3	CCNB1		MKI67+ progenitor cell	cyclin B1 [Source:HGNC Symbol;Acc:HGNC:1579]
356	7.04378e-30	4.45762	0.283	0.053	1.53167e-25	3	CCNB1		B cell	cyclin B1 [Source:HGNC Symbol;Acc:HGNC:1579]
382	5.66694e-77	4.22073	0.322	0.02	1.23228e-72	3	KIAA0101	Progenitor cells
390	4.49297e-38	4.11761	0.375	0.073	9.76996e-34	3	TPX2	G2m_s npcs	Neural progenitor cell	TPX2 microtubule nucleation factor [Source:HGNC Symbol;Acc:HGNC:1249]
391	4.49297e-38	4.11761	0.375	0.073	9.76996e-34	3	TPX2		MKI67+ progenitor cell	TPX2 microtubule nucleation factor [Source:HGNC Symbol;Acc:HGNC:1249]
396	5.22823e-75	3.79821	0.368	0.03	1.13688e-70	3	FOXM1		Cancer stem cell	forkhead box M1 [Source:HGNC Symbol;Acc:HGNC:3818]
397	2.04722e-59	3.64485	0.355	0.038	4.45169e-55	3	CENPW	Xcr1-cd1s	Neural progenitor cell	centromere protein W [Source:HGNC Symbol;Acc:HGNC:21488]
398	2.04722e-59	3.64485	0.355	0.038	4.45169e-55	3	CENPW		MKI67+ progenitor cell	centromere protein W [Source:HGNC Symbol;Acc:HGNC:21488]
405	4.01464e-45	3.5606	0.257	0.025	8.72984e-41	3	MLF1IP	Cycling T cells
407	1.00931e-53	3.35283	0.526	0.108	2.19475e-49	3	CDKN3	Cardiomyocytes	Neural progenitor cell	cyclin dependent kinase inhibitor 3 [Source:HGNC Symbol;Acc:HGNC:1791]
408	1.00931e-53	3.35283	0.526	0.108	2.19475e-49	3	CDKN3		MKI67+ progenitor cell	cyclin dependent kinase inhibitor 3 [Source:HGNC Symbol;Acc:HGNC:1791]
409	1.00931e-53	3.35283	0.526	0.108	2.19475e-49	3	CDKN3		Granulocyte-monocyte progenitor	cyclin dependent kinase inhibitor 3 [Source:HGNC Symbol;Acc:HGNC:1791]
427	9.95636e-38	3.28831	0.27	0.035	2.16501e-33	3	VSNL1		Epiblast cell	visinin like 1 [Source:HGNC Symbol;Acc:HGNC:12722]
428	9.95636e-38	3.28831	0.27	0.035	2.16501e-33	3	VSNL1		Pit progenitor cell	visinin like 1 [Source:HGNC Symbol;Acc:HGNC:12722]
429	1.63629e-56	3.19437	0.461	0.073	3.55811e-52	3	TYMS	Np1	FOXN4+ cell	thymidylate synthetase [Source:HGNC Symbol;Acc:HGNC:12441]
440	1.73532e-26	2.70116	0.283	0.057	3.77345e-22	3	MAD2L1	G2m_s npcs	Neural progenitor cell	mitotic arrest deficient 2 like 1 [Source:HGNC Symbol;Acc:HGNC:6763]
443	8.50557e-57	2.65271	0.632	0.145	1.84954e-52	3	C12orf75	Natural killer (NK) cells	Microglial cell	chromosome 12 open reading frame 75 [Source:HGNC Symbol;Acc:HGNC:35164]
444	8.50557e-57	2.65271	0.632	0.145	1.84954e-52	3	C12orf75		Effector CD8+ memory T (Tem) cell	chromosome 12 open reading frame 75 [Source:HGNC Symbol;Acc:HGNC:35164]
445	8.50557e-57	2.65271	0.632	0.145	1.84954e-52	3	C12orf75		CD4+ cytotoxic T cell	chromosome 12 open reading frame 75 [Source:HGNC Symbol;Acc:HGNC:35164]
446	8.50557e-57	2.65271	0.632	0.145	1.84954e-52	3	C12orf75		Ciliated cell	chromosome 12 open reading frame 75 [Source:HGNC Symbol;Acc:HGNC:35164]
467	1.23686e-16	2.5698	0.382	0.149	2.68956e-12	3	ANLN	Multiciliated cells	Astrocyte	anillin, actin binding protein [Source:HGNC Symbol;Acc:HGNC:14082]
468	1.23686e-16	2.5698	0.382	0.149	2.68956e-12	3	ANLN		MKI67+ progenitor cell	anillin, actin binding protein [Source:HGNC Symbol;Acc:HGNC:14082]
471	2.39628e-20	2.52715	0.664	0.378	5.21072e-16	3	UBE2S	G2m_s npcs	Multipotent progenitor cell	ubiquitin conjugating enzyme E2 S [Source:HGNC Symbol;Acc:HGNC:17895]
475	1.35417e-12	2.49715	0.605	0.407	2.94465e-08	3	CENPF	Xcr1-cd1s	Neural progenitor cell	centromere protein F [Source:HGNC Symbol;Acc:HGNC:1857]
476	1.35417e-12	2.49715	0.605	0.407	2.94465e-08	3	CENPF		MKI67+ progenitor cell	centromere protein F [Source:HGNC Symbol;Acc:HGNC:1857]
505	5.50359e-35	2.42559	0.493	0.131	1.19676e-30	3	SPP1	Nsc	Microglial cell	secreted phosphoprotein 1 [Source:HGNC Symbol;Acc:HGNC:11255]
506	5.50359e-35	2.42559	0.493	0.131	1.19676e-30	3	SPP1		Granulosa cell	secreted phosphoprotein 1 [Source:HGNC Symbol;Acc:HGNC:11255]
538	1.66192e-69	2.353	0.993	0.783	3.61384e-65	3	TUBA1B	CD8 T cells	Neural progenitor cell	tubulin alpha 1b [Source:HGNC Symbol;Acc:HGNC:18809]
539	1.66192e-69	2.353	0.993	0.783	3.61384e-65	3	TUBA1B		Liver bud hepatic cell	tubulin alpha 1b [Source:HGNC Symbol;Acc:HGNC:18809]
550	2.67281e-34	2.31347	0.914	0.656	5.81202e-30	3	H2AFZ	Stem cells	Neural progenitor cell
551	2.67281e-34	2.31347	0.914	0.656	5.81202e-30	3	H2AFZ		Astrocyte
552	2.67281e-34	2.31347	0.914	0.656	5.81202e-30	3	H2AFZ		Endothelial cell
570	8.65757e-23	2.25063	0.309	0.075	1.88259e-18	3	MET	Tumor cells	Hepatocyte	MET proto-oncogene, receptor tyrosine kinase [Source:HGNC Symbol;Acc:HGNC:7029]
571	8.65757e-23	2.25063	0.309	0.075	1.88259e-18	3	MET		Liver bud hepatic cell	MET proto-oncogene, receptor tyrosine kinase [Source:HGNC Symbol;Acc:HGNC:7029]
574	2.65599e-43	2.24672	0.638	0.187	5.77544e-39	3	PLP2	Basal cells	Liver bud hepatic cell	proteolipid protein 2 [Source:HGNC Symbol;Acc:HGNC:9087]
575	2.65599e-43	2.24672	0.638	0.187	5.77544e-39	3	PLP2		Basal cell	proteolipid protein 2 [Source:HGNC Symbol;Acc:HGNC:9087]
576	2.65599e-43	2.24672	0.638	0.187	5.77544e-39	3	PLP2		Plasmacytoid dendritic cell	proteolipid protein 2 [Source:HGNC Symbol;Acc:HGNC:9087]
577	2.65599e-43	2.24672	0.638	0.187	5.77544e-39	3	PLP2		Monocyte	proteolipid protein 2 [Source:HGNC Symbol;Acc:HGNC:9087]
578	2.65599e-43	2.24672	0.638	0.187	5.77544e-39	3	PLP2		B cell	proteolipid protein 2 [Source:HGNC Symbol;Acc:HGNC:9087]
590	1.51021e-16	2.22983	0.342	0.113	3.28396e-12	3	KIF20B	Cell cycling cells	Exhausted CD8+ T cell	kinesin family member 20B [Source:HGNC Symbol;Acc:HGNC:7212]
591	1.51021e-16	2.22983	0.342	0.113	3.28396e-12	3	KIF20B		Regulatory T (Treg) cell	kinesin family member 20B [Source:HGNC Symbol;Acc:HGNC:7212]
592	1.51021e-16	2.22983	0.342	0.113	3.28396e-12	3	KIF20B		MKI67+ progenitor cell	kinesin family member 20B [Source:HGNC Symbol;Acc:HGNC:7212]
593	1.51021e-16	2.22983	0.342	0.113	3.28396e-12	3	KIF20B		Endothelial cell	kinesin family member 20B [Source:HGNC Symbol;Acc:HGNC:7212]
595	8.35769e-21	2.1899	0.296	0.074	1.81738e-16	3	FRMD4B		Trophectoderm cell	FERM domain containing 4B [Source:HGNC Symbol;Acc:HGNC:24886]
596	1.36551e-22	2.17016	0.434	0.139	2.9693e-18	3	HMGB3	Epithelial cells	Neural progenitor cell	high mobility group box 3 [Source:HGNC Symbol;Acc:HGNC:5004]
597	1.36551e-22	2.17016	0.434	0.139	2.9693e-18	3	HMGB3		Endothelial cell	high mobility group box 3 [Source:HGNC Symbol;Acc:HGNC:5004]
598	1.36551e-22	2.17016	0.434	0.139	2.9693e-18	3	HMGB3		Granulosa cell	high mobility group box 3 [Source:HGNC Symbol;Acc:HGNC:5004]
599	1.36551e-22	2.17016	0.434	0.139	2.9693e-18	3	HMGB3		B cell	high mobility group box 3 [Source:HGNC Symbol;Acc:HGNC:5004]
610	4.39872e-17	2.1307	0.276	0.077	9.56503e-13	3	EFHD2		Astrocyte	EF-hand domain family member D2 [Source:HGNC Symbol;Acc:HGNC:28670]
611	4.39872e-17	2.1307	0.276	0.077	9.56503e-13	3	EFHD2		Acinar cell	EF-hand domain family member D2 [Source:HGNC Symbol;Acc:HGNC:28670]
612	4.39872e-17	2.1307	0.276	0.077	9.56503e-13	3	EFHD2		Effector CD8+ memory T (Tem) cell	EF-hand domain family member D2 [Source:HGNC Symbol;Acc:HGNC:28670]
613	4.39872e-17	2.1307	0.276	0.077	9.56503e-13	3	EFHD2		CD4+ cytotoxic T cell	EF-hand domain family member D2 [Source:HGNC Symbol;Acc:HGNC:28670]
614	4.39872e-17	2.1307	0.276	0.077	9.56503e-13	3	EFHD2		Liver bud hepatic cell	EF-hand domain family member D2 [Source:HGNC Symbol;Acc:HGNC:28670]
615	4.39872e-17	2.1307	0.276	0.077	9.56503e-13	3	EFHD2		Monocyte	EF-hand domain family member D2 [Source:HGNC Symbol;Acc:HGNC:28670]
617	2.0686e-34	2.10884	0.822	0.506	4.49817e-30	3	HMGN2	Progenitor cells	Neural progenitor cell	high mobility group nucleosomal binding domain 2 [Source:HGNC Symbol;Acc:HGNC:4986]
618	2.0686e-34	2.10884	0.822	0.506	4.49817e-30	3	HMGN2		Endothelial cell	high mobility group nucleosomal binding domain 2 [Source:HGNC Symbol;Acc:HGNC:4986]
619	2.0686e-34	2.10884	0.822	0.506	4.49817e-30	3	HMGN2		Granulosa cell	high mobility group nucleosomal binding domain 2 [Source:HGNC Symbol;Acc:HGNC:4986]
627	7.11507e-37	2.10111	0.776	0.372	1.54717e-32	3	HN1	Cell cycling cells
628	1.55824e-12	2.07672	0.579	0.378	3.38839e-08	3	PTTG1	G2m_s npcs	Neural progenitor cell	PTTG1 regulator of sister chromatid separation, securin [Source:HGNC Symbol;Acc:HGNC:9690]
629	1.55824e-12	2.07672	0.579	0.378	3.38839e-08	3	PTTG1		Interneuron	PTTG1 regulator of sister chromatid separation, securin [Source:HGNC Symbol;Acc:HGNC:9690]
630	1.55824e-12	2.07672	0.579	0.378	3.38839e-08	3	PTTG1		Regulatory T (Treg) cell	PTTG1 regulator of sister chromatid separation, securin [Source:HGNC Symbol;Acc:HGNC:9690]
631	1.55824e-12	2.07672	0.579	0.378	3.38839e-08	3	PTTG1		Exhausted CD4+ T cell	PTTG1 regulator of sister chromatid separation, securin [Source:HGNC Symbol;Acc:HGNC:9690]
632	1.55824e-12	2.07672	0.579	0.378	3.38839e-08	3	PTTG1		Basal cell	PTTG1 regulator of sister chromatid separation, securin [Source:HGNC Symbol;Acc:HGNC:9690]
633	1.55824e-12	2.07672	0.579	0.378	3.38839e-08	3	PTTG1		MKI67+ progenitor cell	PTTG1 regulator of sister chromatid separation, securin [Source:HGNC Symbol;Acc:HGNC:9690]
634	1.55824e-12	2.07672	0.579	0.378	3.38839e-08	3	PTTG1		Endothelial cell	PTTG1 regulator of sister chromatid separation, securin [Source:HGNC Symbol;Acc:HGNC:9690]
708	8.01701e-17	2.06146	0.27	0.075	1.7433e-12	3	NT5E	Stem cells	Cancer stem cell	5'-nucleotidase ecto [Source:HGNC Symbol;Acc:HGNC:8021]
709	8.01701e-17	2.06146	0.27	0.075	1.7433e-12	3	NT5E		Unrestricted somatic stem cell	5'-nucleotidase ecto [Source:HGNC Symbol;Acc:HGNC:8021]
710	8.01701e-17	2.06146	0.27	0.075	1.7433e-12	3	NT5E		Endometrial stem cell	5'-nucleotidase ecto [Source:HGNC Symbol;Acc:HGNC:8021]
711	8.01701e-17	2.06146	0.27	0.075	1.7433e-12	3	NT5E		Oviduct-derived stem cell	5'-nucleotidase ecto [Source:HGNC Symbol;Acc:HGNC:8021]
712	8.01701e-17	2.06146	0.27	0.075	1.7433e-12	3	NT5E		Amniotic fluid stem cell	5'-nucleotidase ecto [Source:HGNC Symbol;Acc:HGNC:8021]
713	8.01701e-17	2.06146	0.27	0.075	1.7433e-12	3	NT5E		Multipotent stem cell	5'-nucleotidase ecto [Source:HGNC Symbol;Acc:HGNC:8021]
714	8.01701e-17	2.06146	0.27	0.075	1.7433e-12	3	NT5E		Mesenchymal cell	5'-nucleotidase ecto [Source:HGNC Symbol;Acc:HGNC:8021]
715	8.01701e-17	2.06146	0.27	0.075	1.7433e-12	3	NT5E		Bone marrow stem cell	5'-nucleotidase ecto [Source:HGNC Symbol;Acc:HGNC:8021]
716	8.01701e-17	2.06146	0.27	0.075	1.7433e-12	3	NT5E		Dental pulp cell	5'-nucleotidase ecto [Source:HGNC Symbol;Acc:HGNC:8021]
717	8.01701e-17	2.06146	0.27	0.075	1.7433e-12	3	NT5E		Mesenchymal progenitor cell	5'-nucleotidase ecto [Source:HGNC Symbol;Acc:HGNC:8021]
718	8.01701e-17	2.06146	0.27	0.075	1.7433e-12	3	NT5E		Progenitor cell	5'-nucleotidase ecto [Source:HGNC Symbol;Acc:HGNC:8021]
719	8.01701e-17	2.06146	0.27	0.075	1.7433e-12	3	NT5E		Mesoderm cell	5'-nucleotidase ecto [Source:HGNC Symbol;Acc:HGNC:8021]
720	8.01701e-17	2.06146	0.27	0.075	1.7433e-12	3	NT5E		Megakaryocyte erythroid cell	5'-nucleotidase ecto [Source:HGNC Symbol;Acc:HGNC:8021]
721	8.01701e-17	2.06146	0.27	0.075	1.7433e-12	3	NT5E		Osteoblast	5'-nucleotidase ecto [Source:HGNC Symbol;Acc:HGNC:8021]
722	8.01701e-17	2.06146	0.27	0.075	1.7433e-12	3	NT5E		Specialist antigen presenting cell	5'-nucleotidase ecto [Source:HGNC Symbol;Acc:HGNC:8021]
723	8.01701e-17	2.06146	0.27	0.075	1.7433e-12	3	NT5E		T cell	5'-nucleotidase ecto [Source:HGNC Symbol;Acc:HGNC:8021]
724	8.01701e-17	2.06146	0.27	0.075	1.7433e-12	3	NT5E		T helper cell	5'-nucleotidase ecto [Source:HGNC Symbol;Acc:HGNC:8021]
725	8.01701e-17	2.06146	0.27	0.075	1.7433e-12	3	NT5E		Pericyte	5'-nucleotidase ecto [Source:HGNC Symbol;Acc:HGNC:8021]
726	8.01701e-17	2.06146	0.27	0.075	1.7433e-12	3	NT5E		Adventitial cell	5'-nucleotidase ecto [Source:HGNC Symbol;Acc:HGNC:8021]
727	8.01701e-17	2.06146	0.27	0.075	1.7433e-12	3	NT5E		Astrocyte	5'-nucleotidase ecto [Source:HGNC Symbol;Acc:HGNC:8021]
728	8.01701e-17	2.06146	0.27	0.075	1.7433e-12	3	NT5E		Naive CD8+ T cell	5'-nucleotidase ecto [Source:HGNC Symbol;Acc:HGNC:8021]
729	8.01701e-17	2.06146	0.27	0.075	1.7433e-12	3	NT5E		B cell	5'-nucleotidase ecto [Source:HGNC Symbol;Acc:HGNC:8021]
823	3.92011e-12	2.0409	0.283	0.101	8.52427e-08	3	ECT2	Cell cycling cells	Liver bud hepatic cell	epithelial cell transforming 2 [Source:HGNC Symbol;Acc:HGNC:3155]
824	1.96078e-14	2.04058	0.296	0.097	4.26371e-10	3	NCAPD2			non-SMC condensin I complex subunit D2 [Source:HGNC Symbol;Acc:HGNC:24305]
825	3.68295e-25	2.02478	0.441	0.138	8.00857e-21	3	TUBB	CD8 T cells	Oligodendrocyte	tubulin beta class I [Source:HGNC Symbol;Acc:HGNC:20778]
826	3.68295e-25	2.02478	0.441	0.138	8.00857e-21	3	TUBB		Astrocyte	tubulin beta class I [Source:HGNC Symbol;Acc:HGNC:20778]
827	3.68295e-25	2.02478	0.441	0.138	8.00857e-21	3	TUBB		Endothelial cell	tubulin beta class I [Source:HGNC Symbol;Acc:HGNC:20778]
849	3.36724e-14	2.0131	0.257	0.078	7.32206e-10	3	NCAPG2			non-SMC condensin II complex subunit G2 [Source:HGNC Symbol;Acc:HGNC:21904]
850	7.67341e-34	2.01134	0.954	0.816	1.66858e-29	3	STMN1	Midbrain_hindbrain	Immature neuron	stathmin 1 [Source:HGNC Symbol;Acc:HGNC:6510]
851	7.67341e-34	2.01134	0.954	0.816	1.66858e-29	3	STMN1		Astrocyte	stathmin 1 [Source:HGNC Symbol;Acc:HGNC:6510]
852	7.67341e-34	2.01134	0.954	0.816	1.66858e-29	3	STMN1		Microglial cell	stathmin 1 [Source:HGNC Symbol;Acc:HGNC:6510]
853	7.67341e-34	2.01134	0.954	0.816	1.66858e-29	3	STMN1		Endothelial cell	stathmin 1 [Source:HGNC Symbol;Acc:HGNC:6510]
854	7.67341e-34	2.01134	0.954	0.816	1.66858e-29	3	STMN1		Plasmacytoid dendritic cell	stathmin 1 [Source:HGNC Symbol;Acc:HGNC:6510]
920	3.804e-20	2.00323	0.572	0.263	8.27179e-16	3	ANP32E	Cell cycling cells	Neural progenitor cell	acidic nuclear phosphoprotein 32 family member E [Source:HGNC Symbol;Acc:HGNC:16673]
921	3.804e-20	2.00323	0.572	0.263	8.27179e-16	3	ANP32E		Endothelial cell	acidic nuclear phosphoprotein 32 family member E [Source:HGNC Symbol;Acc:HGNC:16673]
923	1.61352e-18	1.82761	0.322	0.093	3.5086e-14	3	FGF13			fibroblast growth factor 13 [Source:HGNC Symbol;Acc:HGNC:3670]
924	2.62331e-14	1.81933	0.303	0.101	5.70438e-10	3	EMC9		B cell	ER membrane protein complex subunit 9 [Source:HGNC Symbol;Acc:HGNC:20273]
926	1.64669e-23	1.80566	0.586	0.232	3.58073e-19	3	NUDT1		Endothelial cell	nudix hydrolase 1 [Source:HGNC Symbol;Acc:HGNC:8048]
928	5.97559e-16	1.7872	0.52	0.247	1.29939e-11	3	CKS1B	CD8 T cells	Neural progenitor cell	CDC28 protein kinase regulatory subunit 1B [Source:HGNC Symbol;Acc:HGNC:19083]
929	5.97559e-16	1.7872	0.52	0.247	1.29939e-11	3	CKS1B		Endothelial cell	CDC28 protein kinase regulatory subunit 1B [Source:HGNC Symbol;Acc:HGNC:19083]
937	2.15501e-15	1.77994	0.25	0.068	4.68608e-11	3	APCDD1L-AS1
938	1.86521e-05	1.76087	0.296	0.175	0.40559	3	CKS2	G2m_s npcs	Neural progenitor cell	CDC28 protein kinase regulatory subunit 2 [Source:HGNC Symbol;Acc:HGNC:2000]
939	1.86521e-05	1.76087	0.296	0.175	0.40559	3	CKS2		Interneuron	CDC28 protein kinase regulatory subunit 2 [Source:HGNC Symbol;Acc:HGNC:2000]
948	2.21359e-41	1.75886	0.862	0.427	4.81345e-37	3	TUBA1C	Stem cells		tubulin alpha 1c [Source:HGNC Symbol;Acc:HGNC:20768]
949	1.79124e-14	1.75282	0.276	0.086	3.89504e-10	3	IL33	Post-capillary venules	T helper2 (Th2) cell	interleukin 33 [Source:HGNC Symbol;Acc:HGNC:16028]
950	1.79124e-14	1.75282	0.276	0.086	3.89504e-10	3	IL33		Endothelial cell	interleukin 33 [Source:HGNC Symbol;Acc:HGNC:16028]
955	2.9346e-43	1.74156	0.934	0.552	6.38128e-39	3	LDHA	Stem cells	Neural progenitor cell	lactate dehydrogenase A [Source:HGNC Symbol;Acc:HGNC:6535]
956	2.9346e-43	1.74156	0.934	0.552	6.38128e-39	3	LDHA		Interneuron	lactate dehydrogenase A [Source:HGNC Symbol;Acc:HGNC:6535]
957	2.9346e-43	1.74156	0.934	0.552	6.38128e-39	3	LDHA		Exhausted CD8+ T cell	lactate dehydrogenase A [Source:HGNC Symbol;Acc:HGNC:6535]
958	2.9346e-43	1.74156	0.934	0.552	6.38128e-39	3	LDHA		Endothelial cell	lactate dehydrogenase A [Source:HGNC Symbol;Acc:HGNC:6535]
959	2.9346e-43	1.74156	0.934	0.552	6.38128e-39	3	LDHA		Granulosa cell	lactate dehydrogenase A [Source:HGNC Symbol;Acc:HGNC:6535]
960	2.9346e-43	1.74156	0.934	0.552	6.38128e-39	3	LDHA		Granulocyte-monocyte progenitor	lactate dehydrogenase A [Source:HGNC Symbol;Acc:HGNC:6535]
961	2.9346e-43	1.74156	0.934	0.552	6.38128e-39	3	LDHA		Morula cell (Blastomere)	lactate dehydrogenase A [Source:HGNC Symbol;Acc:HGNC:6535]
988	1.22877e-20	1.73728	0.421	0.138	2.67197e-16	3	NT5DC2		B cell	5'-nucleotidase domain containing 2 [Source:HGNC Symbol;Acc:HGNC:25717]
990	2.68044e-19	1.72635	0.467	0.179	5.82862e-15	3	TMEM106C		Trophectoderm cell	transmembrane protein 106C [Source:HGNC Symbol;Acc:HGNC:28775]
991	2.68044e-19	1.72635	0.467	0.179	5.82862e-15	3	TMEM106C		FOXN4+ cell	transmembrane protein 106C [Source:HGNC Symbol;Acc:HGNC:28775]
992	3.72482e-11	1.72517	0.25	0.086	8.09963e-07	3	BCAT1		Acinar cell	branched chain amino acid transaminase 1 [Source:HGNC Symbol;Acc:HGNC:976]
993	3.72482e-11	1.72517	0.25	0.086	8.09963e-07	3	BCAT1		Endothelial cell	branched chain amino acid transaminase 1 [Source:HGNC Symbol;Acc:HGNC:976]
994	3.72482e-11	1.72517	0.25	0.086	8.09963e-07	3	BCAT1		Morula cell (Blastomere)	branched chain amino acid transaminase 1 [Source:HGNC Symbol;Acc:HGNC:976]
997	6.39112e-22	1.72078	0.526	0.2	1.38975e-17	3	EFNB2	Glia cells	Endothelial cell	ephrin B2 [Source:HGNC Symbol;Acc:HGNC:3227]
998	6.39112e-22	1.72078	0.526	0.2	1.38975e-17	3	EFNB2		Multilymphoid progenitor cell	ephrin B2 [Source:HGNC Symbol;Acc:HGNC:3227]
1006	7.30355e-10	1.72075	0.276	0.111	1.58816e-05	3	LMO7	Purkinje cells	Naive CD8+ T cell	LIM domain 7 [Source:HGNC Symbol;Acc:HGNC:6646]
1007	1.1542e-29	1.70538	0.717	0.31	2.5098e-25	3	SMS	Fibroblasts	Regulatory T (Treg) cell	spermine synthase [Source:HGNC Symbol;Acc:HGNC:11123]
1010	1.12933e-06	1.64038	0.316	0.177	0.0245572	3	CKAP2	G2m_s npcs	Neural progenitor cell	cytoskeleton associated protein 2 [Source:HGNC Symbol;Acc:HGNC:1990]
1011	1.12933e-06	1.64038	0.316	0.177	0.0245572	3	CKAP2		Regulatory T (Treg) cell	cytoskeleton associated protein 2 [Source:HGNC Symbol;Acc:HGNC:1990]
1012	1.12933e-06	1.64038	0.316	0.177	0.0245572	3	CKAP2		Exhausted CD4+ T cell	cytoskeleton associated protein 2 [Source:HGNC Symbol;Acc:HGNC:1990]
1016	4.13032e-18	1.63675	0.605	0.311	8.98139e-14	3	DTYMK		Neural progenitor cell	deoxythymidylate kinase [Source:HGNC Symbol;Acc:HGNC:3061]
1017	4.13032e-18	1.63675	0.605	0.311	8.98139e-14	3	DTYMK		Endothelial cell	deoxythymidylate kinase [Source:HGNC Symbol;Acc:HGNC:3061]
1019	3.47708e-15	1.61289	0.401	0.16	7.5609e-11	3	SLC7A11		Plasmacytoid dendritic cell	solute carrier family 7 member 11 [Source:HGNC Symbol;Acc:HGNC:11059]
1020	3.47708e-15	1.61289	0.401	0.16	7.5609e-11	3	SLC7A11		Lake et al.Science.In2	solute carrier family 7 member 11 [Source:HGNC Symbol;Acc:HGNC:11059]
1023	3.03036e-22	1.59472	0.474	0.157	6.58951e-18	3	NRP2		Ciliated epithelial cell	neuropilin 2 [Source:HGNC Symbol;Acc:HGNC:8005]
1026	1.94301e-13	1.59369	0.27	0.085	4.22506e-09	3	NPM3			nucleophosmin/nucleoplasmin 3 [Source:HGNC Symbol;Acc:HGNC:7931]
1027	1.79227e-22	1.55729	0.572	0.227	3.89729e-18	3	GGH	Metamyelocytes	FOXN4+ cell	gamma-glutamyl hydrolase [Source:HGNC Symbol;Acc:HGNC:4248]
1028	1.79227e-22	1.55729	0.572	0.227	3.89729e-18	3	GGH		Endothelial cell	gamma-glutamyl hydrolase [Source:HGNC Symbol;Acc:HGNC:4248]
1036	3.75607e-16	1.52474	0.454	0.184	8.16757e-12	3	DRAXIN			dorsal inhibitory axon guidance protein [Source:HGNC Symbol;Acc:HGNC:25054]
1037	6.86163e-18	1.51456	0.487	0.198	1.49206e-13	3	MAZ		FOXN4+ cell	MYC associated zinc finger protein [Source:HGNC Symbol;Acc:HGNC:6914]
1038	6.15881e-75	1.50444	1	0.995	1.33923e-70	3	LGALS1	Dendritic cells	Astrocyte	galectin 1 [Source:HGNC Symbol;Acc:HGNC:6561]
1039	6.15881e-75	1.50444	1	0.995	1.33923e-70	3	LGALS1		Effector CD8+ memory T (Tem) cell	galectin 1 [Source:HGNC Symbol;Acc:HGNC:6561]
1040	6.15881e-75	1.50444	1	0.995	1.33923e-70	3	LGALS1		Granulocyte-monocyte progenitor	galectin 1 [Source:HGNC Symbol;Acc:HGNC:6561]
1041	6.15881e-75	1.50444	1	0.995	1.33923e-70	3	LGALS1		Monocyte	galectin 1 [Source:HGNC Symbol;Acc:HGNC:6561]
1116	9.39169e-12	1.50285	0.289	0.103	2.04222e-07	3	NPB	M cells	Pit progenitor cell	neuropeptide B [Source:HGNC Symbol;Acc:HGNC:30099]
1118	8.5568e-16	1.4964	0.414	0.154	1.86068e-11	3	DDX39A			DExD-box helicase 39A [Source:HGNC Symbol;Acc:HGNC:17821]
1119	1.19469e-10	1.491	0.355	0.154	2.59785e-06	3	TMEM158	Inner muscularis		transmembrane protein 158 [Source:HGNC Symbol;Acc:HGNC:30293]
1121	2.69857e-13	1.47655	0.395	0.161	5.86804e-09	3	HIST1H1D		Granulosa cell
1123	1.01779e-27	1.46976	0.888	0.569	2.21317e-23	3	MEIS2	Neural cells	Pancreatic polypeptide cell	Meis homeobox 2 [Source:HGNC Symbol;Acc:HGNC:7001]
1124	1.01779e-27	1.46976	0.888	0.569	2.21317e-23	3	MEIS2		Microglial cell	Meis homeobox 2 [Source:HGNC Symbol;Acc:HGNC:7001]
1125	1.01779e-27	1.46976	0.888	0.569	2.21317e-23	3	MEIS2		Endothelial cell	Meis homeobox 2 [Source:HGNC Symbol;Acc:HGNC:7001]
1139	1.48098e-30	1.45856	0.928	0.717	3.22039e-26	3	H2AFV		Neural progenitor cell
1140	9.03465e-11	1.4546	0.329	0.138	1.96458e-06	3	CIB2	Tec(neuro)		calcium and integrin binding family member 2 [Source:HGNC Symbol;Acc:HGNC:24579]
1141	7.5356e-06	1.44441	0.263	0.137	0.163862	3	DBF4		FOXN4+ cell	DBF4 zinc finger [Source:HGNC Symbol;Acc:HGNC:17364]
1142	6.7355e-15	1.44058	0.454	0.191	1.46463e-10	3	CAPG	T cells	Epiblast cell	capping actin protein, gelsolin like [Source:HGNC Symbol;Acc:HGNC:1474]
1143	6.7355e-15	1.44058	0.454	0.191	1.46463e-10	3	CAPG		T helper cell	capping actin protein, gelsolin like [Source:HGNC Symbol;Acc:HGNC:1474]
1144	6.7355e-15	1.44058	0.454	0.191	1.46463e-10	3	CAPG		Basal cell	capping actin protein, gelsolin like [Source:HGNC Symbol;Acc:HGNC:1474]
1145	6.7355e-15	1.44058	0.454	0.191	1.46463e-10	3	CAPG		Monocyte	capping actin protein, gelsolin like [Source:HGNC Symbol;Acc:HGNC:1474]
1146	6.7355e-15	1.44058	0.454	0.191	1.46463e-10	3	CAPG		B cell	capping actin protein, gelsolin like [Source:HGNC Symbol;Acc:HGNC:1474]
1147	6.7355e-15	1.44058	0.454	0.191	1.46463e-10	3	CAPG		Mast cell	capping actin protein, gelsolin like [Source:HGNC Symbol;Acc:HGNC:1474]
1178	4.18893e-13	1.43242	0.336	0.125	9.10883e-09	3	TUBB6		Basal cell	tubulin beta 6 class V [Source:HGNC Symbol;Acc:HGNC:20776]
1179	4.18893e-13	1.43242	0.336	0.125	9.10883e-09	3	TUBB6		Endothelial cell	tubulin beta 6 class V [Source:HGNC Symbol;Acc:HGNC:20776]
1180	4.18893e-13	1.43242	0.336	0.125	9.10883e-09	3	TUBB6		Plasmacytoid dendritic cell	tubulin beta 6 class V [Source:HGNC Symbol;Acc:HGNC:20776]
1183	1.53978e-08	1.42362	0.25	0.102	0.000334824	3	SPA17		Ciliated cell	sperm autoantigenic protein 17 [Source:HGNC Symbol;Acc:HGNC:11210]
1184	1.53978e-08	1.42362	0.25	0.102	0.000334824	3	SPA17		Ciliated epithelial cell	sperm autoantigenic protein 17 [Source:HGNC Symbol;Acc:HGNC:11210]
1185	3.7148e-10	1.41887	0.408	0.198	8.07784e-06	3	MZT1		Endothelial cell	mitotic spindle organizing protein 1 [Source:HGNC Symbol;Acc:HGNC:33830]
1187	6.75357e-25	1.41803	0.658	0.27	1.46856e-20	3	FSCN1	Dendritic cells		fascin actin-bundling protein 1 [Source:HGNC Symbol;Acc:HGNC:11148]
1188	2.0505e-10	1.41651	0.276	0.103	4.45882e-06	3	CA12	Progenitor cells	Nucleus pulposus cell	carbonic anhydrase 12 [Source:HGNC Symbol;Acc:HGNC:1371]
1189	2.0505e-10	1.41651	0.276	0.103	4.45882e-06	3	CA12		Acinar cell	carbonic anhydrase 12 [Source:HGNC Symbol;Acc:HGNC:1371]
1190	2.0505e-10	1.41651	0.276	0.103	4.45882e-06	3	CA12		Ionocyte cell	carbonic anhydrase 12 [Source:HGNC Symbol;Acc:HGNC:1371]
1197	1.95196e-32	1.40388	0.934	0.664	4.24453e-28	3	NQO1		Ciliated cell	NAD(P)H quinone dehydrogenase 1 [Source:HGNC Symbol;Acc:HGNC:2874]
1198	1.95196e-32	1.40388	0.934	0.664	4.24453e-28	3	NQO1		Granulocyte-monocyte progenitor	NAD(P)H quinone dehydrogenase 1 [Source:HGNC Symbol;Acc:HGNC:2874]
1200	2.3388e-09	1.4032	0.48	0.286	5.08573e-05	3	SMC2	Progenitor cells	Neural progenitor cell	structural maintenance of chromosomes 2 [Source:HGNC Symbol;Acc:HGNC:14011]
1203	3.10106e-21	1.39769	0.803	0.502	6.74325e-17	3	TUBB4B	G2m_s npcs	Neural progenitor cell	tubulin beta 4B class IVb [Source:HGNC Symbol;Acc:HGNC:20771]
1204	3.10106e-21	1.39769	0.803	0.502	6.74325e-17	3	TUBB4B		Ciliated cell	tubulin beta 4B class IVb [Source:HGNC Symbol;Acc:HGNC:20771]
1209	3.48555e-08	1.38932	0.283	0.125	0.000757933	3	SPDL1			spindle apparatus coiled-coil protein 1 [Source:HGNC Symbol;Acc:HGNC:26010]
1210	4.42771e-08	1.38567	0.257	0.108	0.000962806	3	FLNB		Plasmacytoid dendritic cell	filamin B [Source:HGNC Symbol;Acc:HGNC:3755]
1212	4.14215e-12	1.37491	0.434	0.199	9.0071e-08	3	MAGI3		SLC16A7+ cell	membrane associated guanylate kinase, WW and PDZ domain containing 3 [Source:HGNC Symbol;Acc:HGNC:29647]
1213	1.85553e-22	1.36329	0.974	0.806	4.03484e-18	3	SNRPE			small nuclear ribonucleoprotein polypeptide E [Source:HGNC Symbol;Acc:HGNC:11161]
1214	4.86743e-12	1.35579	0.408	0.177	1.05842e-07	3	DHFR	Progenitor cells	Neural progenitor cell	dihydrofolate reductase [Source:HGNC Symbol;Acc:HGNC:2861]
1215	4.86743e-12	1.35579	0.408	0.177	1.05842e-07	3	DHFR		FOXN4+ cell	dihydrofolate reductase [Source:HGNC Symbol;Acc:HGNC:2861]
1216	1.88033e-21	1.34738	0.855	0.592	4.08878e-17	3	LSM5		Morula cell (Blastomere)	LSM5 homolog, U6 small nuclear RNA and mRNA degradation associated [Source:HGNC Symbol;Acc:HGNC:17162]
1218	1.20183e-12	1.33405	0.474	0.23	2.61338e-08	3	EZR	Gliogenic_outer radial glia	Podocyte	ezrin [Source:HGNC Symbol;Acc:HGNC:12691]
1219	1.20183e-12	1.33405	0.474	0.23	2.61338e-08	3	EZR		Glomerular epithelial cell	ezrin [Source:HGNC Symbol;Acc:HGNC:12691]
1220	1.20183e-12	1.33405	0.474	0.23	2.61338e-08	3	EZR		Astrocyte	ezrin [Source:HGNC Symbol;Acc:HGNC:12691]
1221	1.20183e-12	1.33405	0.474	0.23	2.61338e-08	3	EZR		Ciliated cell	ezrin [Source:HGNC Symbol;Acc:HGNC:12691]
1222	1.20183e-12	1.33405	0.474	0.23	2.61338e-08	3	EZR		B cell	ezrin [Source:HGNC Symbol;Acc:HGNC:12691]
1230	4.37413e-13	1.33138	0.612	0.335	9.51155e-09	3	ILF2			interleukin enhancer binding factor 2 [Source:HGNC Symbol;Acc:HGNC:6037]
1231	0.000188733	1.32788	0.513	0.391	1	3	HMGB2	G2m_s npcs	Neural stem cell	high mobility group box 2 [Source:HGNC Symbol;Acc:HGNC:5000]
1232	0.000188733	1.32788	0.513	0.391	1	3	HMGB2		Neural progenitor cell	high mobility group box 2 [Source:HGNC Symbol;Acc:HGNC:5000]
1233	0.000188733	1.32788	0.513	0.391	1	3	HMGB2		Interneuron	high mobility group box 2 [Source:HGNC Symbol;Acc:HGNC:5000]
1234	0.000188733	1.32788	0.513	0.391	1	3	HMGB2		Alpha cell	high mobility group box 2 [Source:HGNC Symbol;Acc:HGNC:5000]
1283	2.58046e-18	1.3221	0.52	0.206	5.61121e-14	3	SNRPA1			small nuclear ribonucleoprotein polypeptide A' [Source:HGNC Symbol;Acc:HGNC:11152]
1284	1.02238e-20	1.32003	0.717	0.354	2.22316e-16	3	TGFBI	Interstitial cells	Liver bud hepatic cell	transforming growth factor beta induced [Source:HGNC Symbol;Acc:HGNC:11771]
1285	1.02238e-20	1.32003	0.717	0.354	2.22316e-16	3	TGFBI		Plasmacytoid dendritic cell	transforming growth factor beta induced [Source:HGNC Symbol;Acc:HGNC:11771]
1286	1.02238e-20	1.32003	0.717	0.354	2.22316e-16	3	TGFBI		Monocyte	transforming growth factor beta induced [Source:HGNC Symbol;Acc:HGNC:11771]
1299	3.13937e-12	1.31545	0.546	0.298	6.82657e-08	3	ODC1	T cells	Brush cell (Tuft cell)	ornithine decarboxylase 1 [Source:HGNC Symbol;Acc:HGNC:8109]
1300	3.13937e-12	1.31545	0.546	0.298	6.82657e-08	3	ODC1		Neuroendocrine cell	ornithine decarboxylase 1 [Source:HGNC Symbol;Acc:HGNC:8109]
1301	3.13937e-12	1.31545	0.546	0.298	6.82657e-08	3	ODC1		B cell	ornithine decarboxylase 1 [Source:HGNC Symbol;Acc:HGNC:8109]
1315	2.11604e-07	1.31354	0.336	0.175	0.00460133	3	HMGA1	T cells	Circulating fetal cell	high mobility group AT-hook 1 [Source:HGNC Symbol;Acc:HGNC:5010]
1317	2.14822e-16	1.30858	0.684	0.368	4.67131e-12	3	SKA2		Endothelial cell	spindle and kinetochore associated complex subunit 2 [Source:HGNC Symbol;Acc:HGNC:28006]
1319	5.50965e-07	1.30147	0.704	0.629	0.0119807	3	ARL6IP1	G2m_s npcs		ADP ribosylation factor like GTPase 6 interacting protein 1 [Source:HGNC Symbol;Acc:HGNC:697]
1321	5.90875e-05	1.29545	0.375	0.237	1	3	IGFBP3	Neural cells	Plasmacytoid dendritic cell	insulin like growth factor binding protein 3 [Source:HGNC Symbol;Acc:HGNC:5472]
1337	8.90793e-11	1.2875	0.441	0.211	1.93703e-06	3	TMPO		Neural progenitor cell	thymopoietin [Source:HGNC Symbol;Acc:HGNC:11875]
1338	8.90793e-11	1.2875	0.441	0.211	1.93703e-06	3	TMPO		CD1C-CD141- dendritic cell	thymopoietin [Source:HGNC Symbol;Acc:HGNC:11875]
1340	1.48874e-13	1.27803	0.539	0.267	3.23726e-09	3	PLIN3		Astrocyte	perilipin 3 [Source:HGNC Symbol;Acc:HGNC:16893]
1341	1.34424e-10	1.26894	0.441	0.219	2.92305e-06	3	SNHG3			small nucleolar RNA host gene 3 [Source:HGNC Symbol;Acc:HGNC:10118]
1342	5.8516e-34	1.26483	0.947	0.71	1.27243e-29	3	LMNA	Plasma cells	Regulatory T (Treg) cell	lamin A/C [Source:HGNC Symbol;Acc:HGNC:6636]
1343	5.8516e-34	1.26483	0.947	0.71	1.27243e-29	3	LMNA		CD141+CLEC9A+ dendritic cell	lamin A/C [Source:HGNC Symbol;Acc:HGNC:6636]
1344	5.8516e-34	1.26483	0.947	0.71	1.27243e-29	3	LMNA		CD1C+_B dendritic cell	lamin A/C [Source:HGNC Symbol;Acc:HGNC:6636]
1345	5.8516e-34	1.26483	0.947	0.71	1.27243e-29	3	LMNA		Mast cell	lamin A/C [Source:HGNC Symbol;Acc:HGNC:6636]
1363	1.56025e-12	1.26179	0.434	0.192	3.39276e-08	3	ANAPC15	Dp(p)		anaphase promoting complex subunit 15 [Source:HGNC Symbol;Acc:HGNC:24531]
1364	6.96023e-19	1.25415	0.757	0.418	1.5135e-14	3	LSM4	Fibroblasts		LSM4 homolog, U6 small nuclear RNA and mRNA degradation associated [Source:HGNC Symbol;Acc:HGNC:17259]
1365	2.83734e-22	1.25338	0.849	0.512	6.16979e-18	3	HNRNPH3			heterogeneous nuclear ribonucleoprotein H3 [Source:HGNC Symbol;Acc:HGNC:5043]
1366	9.01986e-48	1.24971	0.993	0.882	1.96137e-43	3	PFN1	T cells	Microglial cell	profilin 1 [Source:HGNC Symbol;Acc:HGNC:8881]
1367	9.01986e-48	1.24971	0.993	0.882	1.96137e-43	3	PFN1		Endothelial cell	profilin 1 [Source:HGNC Symbol;Acc:HGNC:8881]
1372	6.34407e-10	1.23393	0.467	0.246	1.37952e-05	3	RP11-304L19.5
1373	5.90451e-10	1.23055	0.375	0.173	1.28394e-05	3	IGF2BP3			insulin like growth factor 2 mRNA binding protein 3 [Source:HGNC Symbol;Acc:HGNC:28868]
1374	2.45758e-13	1.22432	0.52	0.242	5.34402e-09	3	PSMC3		FOXN4+ cell	proteasome 26S subunit, ATPase 3 [Source:HGNC Symbol;Acc:HGNC:9549]
1375	3.71837e-28	1.20962	0.908	0.654	8.08559e-24	3	HNRNPM		Granulosa cell	heterogeneous nuclear ribonucleoprotein M [Source:HGNC Symbol;Acc:HGNC:5046]
1377	4.60837e-07	1.20805	0.336	0.176	0.0100209	3	OCIAD2		Astrocyte	OCIA domain containing 2 [Source:HGNC Symbol;Acc:HGNC:28685]
1378	4.60837e-07	1.20805	0.336	0.176	0.0100209	3	OCIAD2		Oligodendrocyte progenitor cell	OCIA domain containing 2 [Source:HGNC Symbol;Acc:HGNC:28685]
1379	4.60837e-07	1.20805	0.336	0.176	0.0100209	3	OCIAD2		Microglial cell	OCIA domain containing 2 [Source:HGNC Symbol;Acc:HGNC:28685]
1380	4.60837e-07	1.20805	0.336	0.176	0.0100209	3	OCIAD2		Regulatory T (Treg) cell	OCIA domain containing 2 [Source:HGNC Symbol;Acc:HGNC:28685]
1381	4.60837e-07	1.20805	0.336	0.176	0.0100209	3	OCIAD2		Enterocyte progenitor cell	OCIA domain containing 2 [Source:HGNC Symbol;Acc:HGNC:28685]
1382	4.60837e-07	1.20805	0.336	0.176	0.0100209	3	OCIAD2		Multilymphoid progenitor cell	OCIA domain containing 2 [Source:HGNC Symbol;Acc:HGNC:28685]
1384	3.61089e-20	1.20543	0.822	0.5	7.85189e-16	3	EIF5A	Stem cells	Granulosa cell	eukaryotic translation initiation factor 5A [Source:HGNC Symbol;Acc:HGNC:3300]
1386	8.13927e-28	1.20313	0.954	0.686	1.76988e-23	3	HNRNPA1	T cells		heterogeneous nuclear ribonucleoprotein A1 [Source:HGNC Symbol;Acc:HGNC:5031]
1389	5.75782e-16	1.19424	0.75	0.483	1.25204e-11	3	DPYSL3	Neural cells	Neural stem cell	dihydropyrimidinase like 3 [Source:HGNC Symbol;Acc:HGNC:3015]
1390	5.75782e-16	1.19424	0.75	0.483	1.25204e-11	3	DPYSL3		Neural progenitor cell	dihydropyrimidinase like 3 [Source:HGNC Symbol;Acc:HGNC:3015]
1391	5.75782e-16	1.19424	0.75	0.483	1.25204e-11	3	DPYSL3		Lymphoid-primed multipotent progenitor cell	dihydropyrimidinase like 3 [Source:HGNC Symbol;Acc:HGNC:3015]
1393	2.91239e-23	1.19254	0.855	0.595	6.333e-19	3	HNRNPD		Endothelial cell	heterogeneous nuclear ribonucleoprotein D [Source:HGNC Symbol;Acc:HGNC:5036]
1395	2.98357e-09	1.19134	0.27	0.103	6.48778e-05	3	HMBS	Erythrocytes		hydroxymethylbilane synthase [Source:HGNC Symbol;Acc:HGNC:4982]
1396	1.15104e-26	1.18899	0.921	0.694	2.50294e-22	3	CAV1	Pericytes	Basal cell	caveolin 1 [Source:HGNC Symbol;Acc:HGNC:1527]
1397	1.15104e-26	1.18899	0.921	0.694	2.50294e-22	3	CAV1		Multilymphoid progenitor cell	caveolin 1 [Source:HGNC Symbol;Acc:HGNC:1527]
1398	1.15104e-26	1.18899	0.921	0.694	2.50294e-22	3	CAV1		B cell	caveolin 1 [Source:HGNC Symbol;Acc:HGNC:1527]
1446	2.05042e-07	1.17855	0.276	0.127	0.00445864	3	CCNG1		Endothelial cell	cyclin G1 [Source:HGNC Symbol;Acc:HGNC:1592]
1447	2.05042e-07	1.17855	0.276	0.127	0.00445864	3	CCNG1		Granulosa cell	cyclin G1 [Source:HGNC Symbol;Acc:HGNC:1592]
1450	1.04031e-23	1.17449	0.842	0.498	2.26215e-19	3	TPM2	Stem cells	Tuft progenitor cell	tropomyosin 2 [Source:HGNC Symbol;Acc:HGNC:12011]
1451	1.04031e-23	1.17449	0.842	0.498	2.26215e-19	3	TPM2		Multilymphoid progenitor cell	tropomyosin 2 [Source:HGNC Symbol;Acc:HGNC:12011]
1452	1.04031e-23	1.17449	0.842	0.498	2.26215e-19	3	TPM2		Plasmacytoid dendritic cell	tropomyosin 2 [Source:HGNC Symbol;Acc:HGNC:12011]
1515	3.44522e-27	1.17199	0.98	0.933	7.49162e-23	3	NUCKS1			nuclear casein kinase and cyclin dependent kinase substrate 1 [Source:HGNC Symbol;Acc:HGNC:29923]
1516	4.01461e-17	1.17096	0.618	0.302	8.72977e-13	3	BOLA3			bolA family member 3 [Source:HGNC Symbol;Acc:HGNC:24415]
1517	1.48752e-17	1.17024	0.77	0.435	3.23461e-13	3	KHDRBS1			KH RNA binding domain containing, signal transduction associated 1 [Source:HGNC Symbol;Acc:HGNC:18116]
1518	2.87538e-09	1.16958	0.322	0.138	6.25251e-05	3	MTHFD2L		B cell	methylenetetrahydrofolate dehydrogenase (NADP+ dependent) 2 like [Source:HGNC Symbol;Acc:HGNC:31865]
1520	2.05193e-10	1.16655	0.48	0.244	4.46192e-06	3	PPIF	Dendritic cells	Acinar cell	peptidylprolyl isomerase F [Source:HGNC Symbol;Acc:HGNC:9259]
1521	2.05193e-10	1.16655	0.48	0.244	4.46192e-06	3	PPIF		Liver bud hepatic cell	peptidylprolyl isomerase F [Source:HGNC Symbol;Acc:HGNC:9259]
1522	2.05193e-10	1.16655	0.48	0.244	4.46192e-06	3	PPIF		Paneth cell	peptidylprolyl isomerase F [Source:HGNC Symbol;Acc:HGNC:9259]
1523	2.05193e-10	1.16655	0.48	0.244	4.46192e-06	3	PPIF		Monocyte	peptidylprolyl isomerase F [Source:HGNC Symbol;Acc:HGNC:9259]
1525	3.29504e-07	1.1644	0.257	0.112	0.00716505	3	SNAI1	Cancer stem cells	Neural crest cell	snail family transcriptional repressor 1 [Source:HGNC Symbol;Acc:HGNC:11128]
1527	2.16447e-07	1.16343	0.303	0.139	0.00470664	3	ATAD2	Cell cycling cells	Neural progenitor cell	ATPase family AAA domain containing 2 [Source:HGNC Symbol;Acc:HGNC:30123]
1528	6.5657e-10	1.1563	0.428	0.208	1.42771e-05	3	CRNDE		Granulocyte-monocyte progenitor	colorectal neoplasia differentially expressed [Source:HGNC Symbol;Acc:HGNC:37078]
1530	1.22369e-07	1.15479	0.276	0.123	0.00266091	3	RFC2	Cell cycling cells	SLC16A7+ cell	replication factor C subunit 2 [Source:HGNC Symbol;Acc:HGNC:9970]
1531	1.32185e-08	1.14543	0.342	0.159	0.000287435	3	C6orf141	Enteroendocrine cells		chromosome 6 open reading frame 141 [Source:HGNC Symbol;Acc:HGNC:21351]
1532	5.9082e-22	1.13773	0.822	0.487	1.28474e-17	3	SNRPF			small nuclear ribonucleoprotein polypeptide F [Source:HGNC Symbol;Acc:HGNC:11162]
1533	9.31971e-13	1.12799	0.664	0.412	2.02657e-08	3	HDGF			heparin binding growth factor [Source:HGNC Symbol;Acc:HGNC:4856]
1534	6.42794e-08	1.12695	0.27	0.114	0.00139776	3	CD97
1535	1.48064e-41	1.1192	0.993	0.908	3.21965e-37	3	ENO1	Neural cells	Regulatory T (Treg) cell	enolase 1 [Source:HGNC Symbol;Acc:HGNC:3350]
1536	1.48064e-41	1.1192	0.993	0.908	3.21965e-37	3	ENO1		FOXN4+ cell	enolase 1 [Source:HGNC Symbol;Acc:HGNC:3350]
1543	7.36436e-06	1.11383	0.263	0.132	0.160138	3	EMG1			EMG1 N1-specific pseudouridine methyltransferase [Source:HGNC Symbol;Acc:HGNC:16912]
1544	4.15293e-21	1.11348	0.947	0.744	9.03055e-17	3	CKB	AML cells	Ciliated cell	creatine kinase B [Source:HGNC Symbol;Acc:HGNC:1991]
1545	4.15293e-21	1.11348	0.947	0.744	9.03055e-17	3	CKB		CD1C-CD141- dendritic cell	creatine kinase B [Source:HGNC Symbol;Acc:HGNC:1991]
1568	5.37167e-08	1.11347	0.342	0.159	0.00116807	3	UTP20			UTP20 small subunit processome component [Source:HGNC Symbol;Acc:HGNC:17897]
1569	2.96883e-21	1.10829	0.875	0.61	6.45573e-17	3	SRSF3		Monocyte	serine and arginine rich splicing factor 3 [Source:HGNC Symbol;Acc:HGNC:10785]
1571	9.95933e-15	1.10717	0.75	0.492	2.16566e-10	3	PEG10	Epicardium cells	B cell	paternally expressed 10 [Source:HGNC Symbol;Acc:HGNC:14005]
1575	2.2937e-10	1.09867	0.355	0.15	4.98765e-06	3	PSMG1			proteasome assembly chaperone 1 [Source:HGNC Symbol;Acc:HGNC:3043]
1576	1.05485e-05	1.0949	0.263	0.135	0.229376	3	RUVBL2		Ciliated cell	RuvB like AAA ATPase 2 [Source:HGNC Symbol;Acc:HGNC:10475]
1577	9.50114e-09	1.09347	0.329	0.145	0.000206602	3	NABP2		SLC16A7+ cell	nucleic acid binding protein 2 [Source:HGNC Symbol;Acc:HGNC:28412]
1578	8.9281e-38	1.09344	1	0.942	1.94142e-33	3	TXN	Plasmacytoid dentritic cells	AXL+SIGLEC6+ dendritic cell	thioredoxin [Source:HGNC Symbol;Acc:HGNC:12435]
1579	8.9281e-38	1.09344	1	0.942	1.94142e-33	3	TXN		Plasmacytoid dendritic cell	thioredoxin [Source:HGNC Symbol;Acc:HGNC:12435]
1580	8.9281e-38	1.09344	1	0.942	1.94142e-33	3	TXN		Monocyte	thioredoxin [Source:HGNC Symbol;Acc:HGNC:12435]
1581	8.9281e-38	1.09344	1	0.942	1.94142e-33	3	TXN		Morula cell (Blastomere)	thioredoxin [Source:HGNC Symbol;Acc:HGNC:12435]
1614	2.28338e-09	1.08527	0.368	0.165	4.9652e-05	3	RBM12			RNA binding motif protein 12 [Source:HGNC Symbol;Acc:HGNC:9898]
1615	6.6983e-21	1.07766	0.928	0.754	1.45655e-16	3	RAN	Stem cells		RAN, member RAS oncogene family [Source:HGNC Symbol;Acc:HGNC:9846]
1617	4.64504e-13	1.07705	0.566	0.28	1.01006e-08	3	COTL1	B cells	Exhausted CD8+ T cell	coactosin like F-actin binding protein 1 [Source:HGNC Symbol;Acc:HGNC:18304]
1618	4.64504e-13	1.07705	0.566	0.28	1.01006e-08	3	COTL1		Mesenchymal cell	coactosin like F-actin binding protein 1 [Source:HGNC Symbol;Acc:HGNC:18304]
1619	4.64504e-13	1.07705	0.566	0.28	1.01006e-08	3	COTL1		Paneth cell	coactosin like F-actin binding protein 1 [Source:HGNC Symbol;Acc:HGNC:18304]
1620	4.64504e-13	1.07705	0.566	0.28	1.01006e-08	3	COTL1		Endothelial cell	coactosin like F-actin binding protein 1 [Source:HGNC Symbol;Acc:HGNC:18304]
1621	4.64504e-13	1.07705	0.566	0.28	1.01006e-08	3	COTL1		Multilymphoid progenitor cell	coactosin like F-actin binding protein 1 [Source:HGNC Symbol;Acc:HGNC:18304]
1622	4.64504e-13	1.07705	0.566	0.28	1.01006e-08	3	COTL1		Monocyte	coactosin like F-actin binding protein 1 [Source:HGNC Symbol;Acc:HGNC:18304]
1680	1.8549e-18	1.0762	0.816	0.497	4.03349e-14	3	TUBB2A	Midbrain_hindbrain		tubulin beta 2A class IIa [Source:HGNC Symbol;Acc:HGNC:12412]
1684	5.33106e-10	1.07474	0.467	0.242	1.15924e-05	3	PDCL3			phosducin like 3 [Source:HGNC Symbol;Acc:HGNC:28860]
1685	4.26881e-12	1.07356	0.579	0.295	9.28252e-08	3	STRA13
1686	3.81702e-10	1.07304	0.441	0.212	8.30011e-06	3	HPCAL1	Neural cells	Ionocyte cell	hippocalcin like 1 [Source:HGNC Symbol;Acc:HGNC:5145]
1687	3.81702e-10	1.07304	0.441	0.212	8.30011e-06	3	HPCAL1		Lake et al.Science.Ex1	hippocalcin like 1 [Source:HGNC Symbol;Acc:HGNC:5145]
1689	1.46755e-06	1.06783	0.316	0.159	0.031912	3	IGFBP6	Basal cells	Basal cell	insulin like growth factor binding protein 6 [Source:HGNC Symbol;Acc:HGNC:5475]
1690	1.46755e-06	1.06783	0.316	0.159	0.031912	3	IGFBP6		Multilymphoid progenitor cell	insulin like growth factor binding protein 6 [Source:HGNC Symbol;Acc:HGNC:5475]
1698	6.79929e-09	1.06628	0.368	0.169	0.000147851	3	CNN2	CD4 T cells		calponin 2 [Source:HGNC Symbol;Acc:HGNC:2156]
1699	1.00043e-09	1.06496	0.487	0.256	2.17543e-05	3	HIST1H1C	T cells	Microglial cell
1700	1.00043e-09	1.06496	0.487	0.256	2.17543e-05	3	HIST1H1C		Ciliated cell
1703	9.02493e-09	1.06176	0.645	0.448	0.000196247	3	SMC4	G2m_s npcs	Neural progenitor cell	structural maintenance of chromosomes 4 [Source:HGNC Symbol;Acc:HGNC:14013]
1704	9.02493e-09	1.06176	0.645	0.448	0.000196247	3	SMC4		Regulatory T (Treg) cell	structural maintenance of chromosomes 4 [Source:HGNC Symbol;Acc:HGNC:14013]
1711	5.95974e-08	1.05275	0.322	0.151	0.00129594	3	TRIOBP			TRIO and F-actin binding protein [Source:HGNC Symbol;Acc:HGNC:17009]
1712	1.36943e-47	1.05223	1	0.958	2.97784e-43	3	YBX1	Cardiomyocytes	Brush cell (Tuft cell)	Y-box binding protein 1 [Source:HGNC Symbol;Acc:HGNC:8014]
1713	1.36943e-47	1.05223	1	0.958	2.97784e-43	3	YBX1		Neuroendocrine cell	Y-box binding protein 1 [Source:HGNC Symbol;Acc:HGNC:8014]
1714	7.13947e-10	1.05022	0.368	0.164	1.55248e-05	3	THSD7A		Endothelial cell	thrombospondin type 1 domain containing 7A [Source:HGNC Symbol;Acc:HGNC:22207]
1715	7.13947e-10	1.05022	0.368	0.164	1.55248e-05	3	THSD7A		Pancreatic polypeptide cell	thrombospondin type 1 domain containing 7A [Source:HGNC Symbol;Acc:HGNC:22207]
1716	3.18105e-08	1.04625	0.434	0.233	0.000691719	3	SERPINH1	Ectoderm cells		serpin family H member 1 [Source:HGNC Symbol;Acc:HGNC:1546]
1717	5.18989e-08	1.04463	0.382	0.193	0.00112854	3	SAE1			SUMO1 activating enzyme subunit 1 [Source:HGNC Symbol;Acc:HGNC:30660]
1718	1.37744e-12	1.04361	0.671	0.414	2.99523e-08	3	SNRPB		Neural progenitor cell	small nuclear ribonucleoprotein polypeptides B and B1 [Source:HGNC Symbol;Acc:HGNC:11153]
1719	6.44263e-08	1.04262	0.382	0.189	0.00140095	3	COMMD8			COMM domain containing 8 [Source:HGNC Symbol;Acc:HGNC:26036]
1720	8.13951e-10	1.03115	0.559	0.312	1.76994e-05	3	SSX2IP			SSX family member 2 interacting protein [Source:HGNC Symbol;Acc:HGNC:16509]
1721	1.05432e-10	1.02797	0.461	0.215	2.29262e-06	3	C20orf27		Microglial cell
1722	1.54095e-06	1.0273	0.25	0.112	0.033508	3	RFTN1	Plasma cells	Endothelial cell	raftlin, lipid raft linker 1 [Source:HGNC Symbol;Acc:HGNC:30278]
1723	2.95575e-27	1.01895	0.947	0.796	6.42727e-23	3	PPP1R14B	Plasmacytoid dentritic cells	Brush cell (Tuft cell)	protein phosphatase 1 regulatory inhibitor subunit 14B [Source:HGNC Symbol;Acc:HGNC:9057]
1724	2.95575e-27	1.01895	0.947	0.796	6.42727e-23	3	PPP1R14B		Neuroendocrine cell	protein phosphatase 1 regulatory inhibitor subunit 14B [Source:HGNC Symbol;Acc:HGNC:9057]
1725	2.95575e-27	1.01895	0.947	0.796	6.42727e-23	3	PPP1R14B		Plasmacytoid dendritic cell	protein phosphatase 1 regulatory inhibitor subunit 14B [Source:HGNC Symbol;Acc:HGNC:9057]
1735	8.33005e-21	1.01567	0.954	0.831	1.81137e-16	3	DCBLD2	Astrocytes	Endothelial cell	discoidin, CUB and LCCL domain containing 2 [Source:HGNC Symbol;Acc:HGNC:24627]
1736	3.22521e-08	1.01189	0.428	0.233	0.000701322	3	IL13RA2			interleukin 13 receptor subunit alpha 2 [Source:HGNC Symbol;Acc:HGNC:5975]
1737	1.47465e-48	1.00338	1	0.998	3.20663e-44	3	ACTB	Natural killer (NK) cells	Circulating fetal cell	actin beta [Source:HGNC Symbol;Acc:HGNC:132]
1741	1.22185e-45	1.00051	1	0.966	2.6569e-41	3	HINT1		Granulosa cell	histidine triad nucleotide binding protein 1 [Source:HGNC Symbol;Acc:HGNC:4912]
1743	4.43652e-08	0.99838	0.349	0.166	0.000964721	3	LRRC59			leucine rich repeat containing 59 [Source:HGNC Symbol;Acc:HGNC:28817]
1744	8.43698e-13	0.997419	0.625	0.33	1.83462e-08	3	BCL7C			BAF chromatin remodeling complex subunit BCL7C [Source:HGNC Symbol;Acc:HGNC:1006]
1745	7.64489e-08	0.996415	0.355	0.172	0.00166238	3	U2AF2		FGFR1HighNME5- epithelial cell	U2 small nuclear RNA auxiliary factor 2 [Source:HGNC Symbol;Acc:HGNC:23156]
1746	1.6797e-10	0.996055	0.461	0.216	3.65251e-06	3	FAM136A			family with sequence similarity 136 member A [Source:HGNC Symbol;Acc:HGNC:25911]
1747	1.94101e-62	0.994093	1	0.997	4.22072e-58	3	GAPDH	Monocytes	Exhausted CD8+ T cell	glyceraldehyde-3-phosphate dehydrogenase [Source:HGNC Symbol;Acc:HGNC:4141]
1748	1.94101e-62	0.994093	1	0.997	4.22072e-58	3	GAPDH		Regulatory T (Treg) cell	glyceraldehyde-3-phosphate dehydrogenase [Source:HGNC Symbol;Acc:HGNC:4141]
1749	1.94101e-62	0.994093	1	0.997	4.22072e-58	3	GAPDH		Exhausted CD4+ T cell	glyceraldehyde-3-phosphate dehydrogenase [Source:HGNC Symbol;Acc:HGNC:4141]
1750	1.94101e-62	0.994093	1	0.997	4.22072e-58	3	GAPDH		Granulosa cell	glyceraldehyde-3-phosphate dehydrogenase [Source:HGNC Symbol;Acc:HGNC:4141]
1772	4.4716e-28	0.993253	0.967	0.799	9.72349e-24	3	MZT2B			mitotic spindle organizing protein 2B [Source:HGNC Symbol;Acc:HGNC:25886]
1773	6.72144e-07	0.993095	0.309	0.15	0.0146158	3	TBC1D1		Ionocyte cell	TBC1 domain family member 1 [Source:HGNC Symbol;Acc:HGNC:11578]
1774	2.25309e-09	0.988138	0.526	0.298	4.89934e-05	3	PAICS		Neural progenitor cell	phosphoribosylaminoimidazole carboxylase and phosphoribosylaminoimidazolesuccinocarboxamide synthase [Source:HGNC Symbol;Acc:HGNC:8587]
1775	2.6588e-12	0.98244	0.711	0.446	5.78157e-08	3	SCG2	Midbrain_hindbrain	Astrocyte	secretogranin II [Source:HGNC Symbol;Acc:HGNC:10575]
1776	2.6588e-12	0.98244	0.711	0.446	5.78157e-08	3	SCG2		Ionocyte cell	secretogranin II [Source:HGNC Symbol;Acc:HGNC:10575]
1783	7.61612e-08	0.981723	0.362	0.179	0.00165613	3	SRRT			serrate, RNA effector molecule [Source:HGNC Symbol;Acc:HGNC:24101]
1784	1.32922e-09	0.978491	0.454	0.216	2.89039e-05	3	MRPL12			mitochondrial ribosomal protein L12 [Source:HGNC Symbol;Acc:HGNC:10378]
1785	0.000135146	0.978044	0.276	0.156	1	3	MPP6	B cells		protein associated with LIN7 2, MAGUK p55 family member [Source:HGNC Symbol;Acc:HGNC:18167]
1786	9.06534e-15	0.977219	0.757	0.506	1.97126e-10	3	SNRPD1	Neural cells	Endothelial cell	small nuclear ribonucleoprotein D1 polypeptide [Source:HGNC Symbol;Acc:HGNC:11158]
1788	9.53947e-07	0.97404	0.289	0.135	0.0207436	3	LSM14B		Multilymphoid progenitor cell	LSM family member 14B [Source:HGNC Symbol;Acc:HGNC:15887]
1790	4.43909e-05	0.973154	0.421	0.259	0.965281	3	HIST1H4C	Cell cycling cells	Neural progenitor cell
1791	4.43909e-05	0.973154	0.421	0.259	0.965281	3	HIST1H4C		MKI67+ progenitor cell
1792	4.43909e-05	0.973154	0.421	0.259	0.965281	3	HIST1H4C		Endothelial cell
1793	4.43909e-05	0.973154	0.421	0.259	0.965281	3	HIST1H4C		Multilymphoid progenitor cell
1794	4.43909e-05	0.973154	0.421	0.259	0.965281	3	HIST1H4C		B cell
1894	2.64036e-07	0.971312	0.421	0.241	0.00574146	3	WSB2		Exhausted CD4+ T cell	WD repeat and SOCS box containing 2 [Source:HGNC Symbol;Acc:HGNC:19222]
1895	4.63476e-09	0.970219	0.507	0.272	0.000100783	3	ARPC4			actin related protein 2/3 complex subunit 4 [Source:HGNC Symbol;Acc:HGNC:707]
1896	0.000214052	0.969869	0.25	0.139	1	3	CDKN2AIPNL			CDKN2A interacting protein N-terminal like [Source:HGNC Symbol;Acc:HGNC:30545]
1897	9.31178e-05	0.968366	0.296	0.173	1	3	TLR4	Kupffer cells	Cancer stem cell	toll like receptor 4 [Source:HGNC Symbol;Acc:HGNC:11850]
1898	9.31178e-05	0.968366	0.296	0.173	1	3	TLR4		B cell	toll like receptor 4 [Source:HGNC Symbol;Acc:HGNC:11850]
1899	9.31178e-05	0.968366	0.296	0.173	1	3	TLR4		Conventional dendritic cell	toll like receptor 4 [Source:HGNC Symbol;Acc:HGNC:11850]
1900	9.31178e-05	0.968366	0.296	0.173	1	3	TLR4		Myeloid cell	toll like receptor 4 [Source:HGNC Symbol;Acc:HGNC:11850]
1901	9.31178e-05	0.968366	0.296	0.173	1	3	TLR4		Neutrophil	toll like receptor 4 [Source:HGNC Symbol;Acc:HGNC:11850]
1902	9.31178e-05	0.968366	0.296	0.173	1	3	TLR4		Stromal cell	toll like receptor 4 [Source:HGNC Symbol;Acc:HGNC:11850]
1903	9.31178e-05	0.968366	0.296	0.173	1	3	TLR4		M1 macrophage	toll like receptor 4 [Source:HGNC Symbol;Acc:HGNC:11850]
1904	9.31178e-05	0.968366	0.296	0.173	1	3	TLR4		Leukocyte	toll like receptor 4 [Source:HGNC Symbol;Acc:HGNC:11850]
1905	9.31178e-05	0.968366	0.296	0.173	1	3	TLR4		Microglial cell	toll like receptor 4 [Source:HGNC Symbol;Acc:HGNC:11850]
1906	9.31178e-05	0.968366	0.296	0.173	1	3	TLR4		Paneth cell	toll like receptor 4 [Source:HGNC Symbol;Acc:HGNC:11850]
1907	9.31178e-05	0.968366	0.296	0.173	1	3	TLR4		Granulocyte-monocyte progenitor	toll like receptor 4 [Source:HGNC Symbol;Acc:HGNC:11850]
1908	9.31178e-05	0.968366	0.296	0.173	1	3	TLR4		CD1C-CD141- dendritic cell	toll like receptor 4 [Source:HGNC Symbol;Acc:HGNC:11850]
1909	9.31178e-05	0.968366	0.296	0.173	1	3	TLR4		Monocyte	toll like receptor 4 [Source:HGNC Symbol;Acc:HGNC:11850]
1961	3.40818e-17	0.96774	0.888	0.608	7.41109e-13	3	NRP1	Endothelial cells	Regulatory T (Treg) cell	neuropilin 1 [Source:HGNC Symbol;Acc:HGNC:8004]
1962	3.40818e-17	0.96774	0.888	0.608	7.41109e-13	3	NRP1		Megakaryocyte erythroid cell	neuropilin 1 [Source:HGNC Symbol;Acc:HGNC:8004]
1963	3.40818e-17	0.96774	0.888	0.608	7.41109e-13	3	NRP1		Specialist antigen presenting cell	neuropilin 1 [Source:HGNC Symbol;Acc:HGNC:8004]
1964	3.40818e-17	0.96774	0.888	0.608	7.41109e-13	3	NRP1		T cell	neuropilin 1 [Source:HGNC Symbol;Acc:HGNC:8004]
1965	3.40818e-17	0.96774	0.888	0.608	7.41109e-13	3	NRP1		Mesenchymal stem cell	neuropilin 1 [Source:HGNC Symbol;Acc:HGNC:8004]
1966	3.40818e-17	0.96774	0.888	0.608	7.41109e-13	3	NRP1		Mesenchymal stromal cell	neuropilin 1 [Source:HGNC Symbol;Acc:HGNC:8004]
1967	3.40818e-17	0.96774	0.888	0.608	7.41109e-13	3	NRP1		Dendritic cell	neuropilin 1 [Source:HGNC Symbol;Acc:HGNC:8004]
1968	3.40818e-17	0.96774	0.888	0.608	7.41109e-13	3	NRP1		Astrocyte	neuropilin 1 [Source:HGNC Symbol;Acc:HGNC:8004]
1969	3.40818e-17	0.96774	0.888	0.608	7.41109e-13	3	NRP1		FGFR1HighNME5- epithelial cell	neuropilin 1 [Source:HGNC Symbol;Acc:HGNC:8004]
1970	3.40818e-17	0.96774	0.888	0.608	7.41109e-13	3	NRP1		MKI67+ progenitor cell	neuropilin 1 [Source:HGNC Symbol;Acc:HGNC:8004]
1971	3.40818e-17	0.96774	0.888	0.608	7.41109e-13	3	NRP1		Endothelial cell	neuropilin 1 [Source:HGNC Symbol;Acc:HGNC:8004]
1973	3.40818e-17	0.96774	0.888	0.608	7.41109e-13	3	NRP1		Plasmacytoid dendritic cell	neuropilin 1 [Source:HGNC Symbol;Acc:HGNC:8004]
2039	4.98625e-05	0.963314	0.375	0.237	1	3	RRM1	Cell cycling cells	Neural progenitor cell	ribonucleotide reductase catalytic subunit M1 [Source:HGNC Symbol;Acc:HGNC:10451]
2040	4.98625e-05	0.963314	0.375	0.237	1	3	RRM1		Morula cell (Blastomere)	ribonucleotide reductase catalytic subunit M1 [Source:HGNC Symbol;Acc:HGNC:10451]
2043	4.03067e-08	0.958121	0.355	0.167	0.000876469	3	GNPNAT1	Neural cells		glucosamine-phosphate N-acetyltransferase 1 [Source:HGNC Symbol;Acc:HGNC:19980]
2044	1.09007e-06	0.957555	0.342	0.174	0.0237035	3	RNASEH1		SLC16A7+ cell	ribonuclease H1 [Source:HGNC Symbol;Acc:HGNC:18466]
2045	1.87606e-19	0.956466	0.941	0.708	4.07949e-15	3	HNRNPR	Dp(p)		heterogeneous nuclear ribonucleoprotein R [Source:HGNC Symbol;Acc:HGNC:5047]
2046	7.28267e-08	0.954532	0.368	0.183	0.00158362	3	PLEKHJ1			pleckstrin homology domain containing J1 [Source:HGNC Symbol;Acc:HGNC:18211]
2047	2.18162e-07	0.954022	0.401	0.208	0.00474393	3	TRIM28			tripartite motif containing 28 [Source:HGNC Symbol;Acc:HGNC:16384]
2048	9.82361e-33	0.953969	0.993	0.886	2.13614e-28	3	COX8A		Monocyte	cytochrome c oxidase subunit 8A [Source:HGNC Symbol;Acc:HGNC:2294]
2050	7.63149e-07	0.95269	0.368	0.193	0.0165947	3	ARHGAP26		Monocyte	Rho GTPase activating protein 26 [Source:HGNC Symbol;Acc:HGNC:17073]
2052	1.34213e-08	0.95178	0.757	0.571	0.000291846	3	PRNP	Schwann cells	Neuron	prion protein [Source:HGNC Symbol;Acc:HGNC:9449]
2053	1.34213e-08	0.95178	0.757	0.571	0.000291846	3	PRNP		Mucosal-associated invariant T cell	prion protein [Source:HGNC Symbol;Acc:HGNC:9449]
2054	1.34213e-08	0.95178	0.757	0.571	0.000291846	3	PRNP		Regulatory T (Treg) cell	prion protein [Source:HGNC Symbol;Acc:HGNC:9449]
2058	2.37429e-14	0.951117	0.697	0.373	5.1629e-10	3	NUCB2	CD8 T cells	Granulocyte-monocyte progenitor	nucleobindin 2 [Source:HGNC Symbol;Acc:HGNC:8044]
2059	2.37429e-14	0.951117	0.697	0.373	5.1629e-10	3	NUCB2		Plasmacytoid dendritic cell	nucleobindin 2 [Source:HGNC Symbol;Acc:HGNC:8044]
2062	3.74366e-20	0.945936	0.947	0.813	8.14059e-16	3	HMGN1			high mobility group nucleosome binding domain 1 [Source:HGNC Symbol;Acc:HGNC:4984]
2063	5.42704e-14	0.941791	0.671	0.373	1.18011e-09	3	PCDH20	Progenitor cells	Lake et al.Science.Ex4	novel protein
2065	4.0793e-06	0.940439	0.572	0.388	0.0887044	3	RPA3		Neural progenitor cell	replication protein A3 [Source:HGNC Symbol;Acc:HGNC:10291]
2066	4.0793e-06	0.940439	0.572	0.388	0.0887044	3	RPA3		Ciliated cell	replication protein A3 [Source:HGNC Symbol;Acc:HGNC:10291]
2067	3.43016e-10	0.939751	0.658	0.429	7.45889e-06	3	MFF			mitochondrial fission factor [Source:HGNC Symbol;Acc:HGNC:24858]
2068	1.38893e-06	0.936758	0.414	0.241	0.0302023	3	CDK6	T cells		cyclin dependent kinase 6 [Source:HGNC Symbol;Acc:HGNC:1777]
2073	1.60558e-05	0.934617	0.283	0.153	0.349133	3	TAGLN	Lung vsmcs	Smooth muscle cell	transgelin [Source:HGNC Symbol;Acc:HGNC:11553]
2074	1.60558e-05	0.934617	0.283	0.153	0.349133	3	TAGLN		CD1C-CD141- dendritic cell	transgelin [Source:HGNC Symbol;Acc:HGNC:11553]
2136	8.1913e-08	0.931582	0.474	0.254	0.0017812	3	PAFAH1B3		Microglial cell	platelet activating factor acetylhydrolase 1b catalytic subunit 3 [Source:HGNC Symbol;Acc:HGNC:8576]
2137	8.1913e-08	0.931582	0.474	0.254	0.0017812	3	PAFAH1B3		CD141+CLEC9A+ dendritic cell	platelet activating factor acetylhydrolase 1b catalytic subunit 3 [Source:HGNC Symbol;Acc:HGNC:8576]
2139	2.34871e-13	0.927647	0.816	0.567	5.10727e-09	3	CCT5		Morula cell (Blastomere)	chaperonin containing TCP1 subunit 5 [Source:HGNC Symbol;Acc:HGNC:1618]
2141	3.07531e-08	0.924987	0.559	0.336	0.000668726	3	S100A13		Astrocyte	S100 calcium binding protein A13 [Source:HGNC Symbol;Acc:HGNC:10490]
2142	1.73762e-26	0.923408	0.987	0.824	3.77846e-22	3	TPM3		Monocyte	tropomyosin 3 [Source:HGNC Symbol;Acc:HGNC:12012]
2144	2.67066e-08	0.919643	0.382	0.187	0.000580735	3	SPATS2		SLC16A7+ cell	spermatogenesis associated serine rich 2 [Source:HGNC Symbol;Acc:HGNC:18650]
2145	2.67066e-08	0.919643	0.382	0.187	0.000580735	3	SPATS2		B cell	spermatogenesis associated serine rich 2 [Source:HGNC Symbol;Acc:HGNC:18650]
2147	1.05809e-53	0.915994	1	0.998	2.30082e-49	3	RPS2	Secretory cells	Oligodendrocyte	ribosomal protein S2 [Source:HGNC Symbol;Acc:HGNC:10404]
2153	1.72878e-56	0.911495	1	0.999	3.75924e-52	3	TMSB10	Neural cells	Oligodendrocyte	thymosin beta 10 [Source:HGNC Symbol;Acc:HGNC:11879]
2154	1.72878e-56	0.911495	1	0.999	3.75924e-52	3	TMSB10		Astrocyte	thymosin beta 10 [Source:HGNC Symbol;Acc:HGNC:11879]
2155	1.72878e-56	0.911495	1	0.999	3.75924e-52	3	TMSB10		Oligodendrocyte progenitor cell	thymosin beta 10 [Source:HGNC Symbol;Acc:HGNC:11879]
2156	1.72878e-56	0.911495	1	0.999	3.75924e-52	3	TMSB10		Multilymphoid progenitor cell	thymosin beta 10 [Source:HGNC Symbol;Acc:HGNC:11879]
2198	1.18448e-05	0.910835	0.303	0.16	0.257566	3	SOX11	Epithelial cells	Neural stem cell	SRY-box transcription factor 11 [Source:HGNC Symbol;Acc:HGNC:11191]
2199	1.18448e-05	0.910835	0.303	0.16	0.257566	3	SOX11		Astrocyte	SRY-box transcription factor 11 [Source:HGNC Symbol;Acc:HGNC:11191]
2200	1.18448e-05	0.910835	0.303	0.16	0.257566	3	SOX11		Microglial cell	SRY-box transcription factor 11 [Source:HGNC Symbol;Acc:HGNC:11191]
2201	1.18448e-05	0.910835	0.303	0.16	0.257566	3	SOX11		Multilymphoid progenitor cell	SRY-box transcription factor 11 [Source:HGNC Symbol;Acc:HGNC:11191]
2202	1.18448e-05	0.910835	0.303	0.16	0.257566	3	SOX11		Cancer stem cell	SRY-box transcription factor 11 [Source:HGNC Symbol;Acc:HGNC:11191]
2206	7.55743e-06	0.907392	0.349	0.191	0.164336	3	SEPHS1			selenophosphate synthetase 1 [Source:HGNC Symbol;Acc:HGNC:19685]
2207	4.36252e-11	0.90468	0.638	0.354	9.48629e-07	3	TADA3			transcriptional adaptor 3 [Source:HGNC Symbol;Acc:HGNC:19422]
2208	0.000136105	0.902615	0.25	0.134	1	3	RANGAP1			Ran GTPase activating protein 1 [Source:HGNC Symbol;Acc:HGNC:9854]
2209	5.09603e-05	0.902421	0.289	0.159	1	3	PODXL	Stem cells	Nephron epithelial cell	podocalyxin like [Source:HGNC Symbol;Acc:HGNC:9171]
2210	5.09603e-05	0.902421	0.289	0.159	1	3	PODXL		Cancer cell	podocalyxin like [Source:HGNC Symbol;Acc:HGNC:9171]
2211	5.09603e-05	0.902421	0.289	0.159	1	3	PODXL		Cancer stem cell	podocalyxin like [Source:HGNC Symbol;Acc:HGNC:9171]
2212	5.09603e-05	0.902421	0.289	0.159	1	3	PODXL		Endothelial cell	podocalyxin like [Source:HGNC Symbol;Acc:HGNC:9171]
2213	5.09603e-05	0.902421	0.289	0.159	1	3	PODXL		Hemangioblast	podocalyxin like [Source:HGNC Symbol;Acc:HGNC:9171]
2214	5.09603e-05	0.902421	0.289	0.159	1	3	PODXL		Secretory cell	podocalyxin like [Source:HGNC Symbol;Acc:HGNC:9171]
2215	5.09603e-05	0.902421	0.289	0.159	1	3	PODXL		MKI67+ progenitor cell	podocalyxin like [Source:HGNC Symbol;Acc:HGNC:9171]
2265	7.17599e-07	0.901431	0.349	0.177	0.0156042	3	TGFB1I1	Myofibroblasts		transforming growth factor beta 1 induced transcript 1 [Source:HGNC Symbol;Acc:HGNC:11767]
2266	4.14801e-10	0.898387	0.697	0.509	9.01986e-06	3	RANBP1	Nuclear	FOXN4+ cell	RAN binding protein 1 [Source:HGNC Symbol;Acc:HGNC:9847]
2267	4.14801e-10	0.898387	0.697	0.509	9.01986e-06	3	RANBP1		Endothelial cell	RAN binding protein 1 [Source:HGNC Symbol;Acc:HGNC:9847]
2272	2.1968e-05	0.896448	0.316	0.171	0.477695	3	POLR3A			RNA polymerase III subunit A [Source:HGNC Symbol;Acc:HGNC:30074]
2273	3.05571e-19	0.896372	0.868	0.538	6.64465e-15	3	STC1	Pc		stanniocalcin 1 [Source:HGNC Symbol;Acc:HGNC:11373]
2276	1.71146e-14	0.889867	0.816	0.587	3.72157e-10	3	BANF1	T cells		BAF nuclear assembly factor 1 [Source:HGNC Symbol;Acc:HGNC:17397]
2277	1.48167e-08	0.889322	0.447	0.228	0.000322189	3	AP3D1			adaptor related protein complex 3 subunit delta 1 [Source:HGNC Symbol;Acc:HGNC:568]
2278	6.43595e-07	0.888872	0.375	0.193	0.013995	3	MAGOHB			mago homolog B, exon junction complex subunit [Source:HGNC Symbol;Acc:HGNC:25504]
2279	1.61648e-18	0.886105	0.888	0.633	3.51503e-14	3	PSMA4		Monocyte	proteasome 20S subunit alpha 4 [Source:HGNC Symbol;Acc:HGNC:9533]
2281	1.16569e-34	0.884227	1	0.961	2.53478e-30	3	PTMS	Natural killer (NK) cells	Exhausted CD8+ T cell	parathymosin [Source:HGNC Symbol;Acc:HGNC:9629]
2282	5.55918e-07	0.883992	0.382	0.203	0.0120884	3	CSRP2	Epithelial cells	Neuron	cysteine and glycine rich protein 2 [Source:HGNC Symbol;Acc:HGNC:2470]
2283	5.55918e-07	0.883992	0.382	0.203	0.0120884	3	CSRP2		Astrocyte	cysteine and glycine rich protein 2 [Source:HGNC Symbol;Acc:HGNC:2470]
2284	5.55918e-07	0.883992	0.382	0.203	0.0120884	3	CSRP2		Oligodendrocyte progenitor cell	cysteine and glycine rich protein 2 [Source:HGNC Symbol;Acc:HGNC:2470]
2285	5.55918e-07	0.883992	0.382	0.203	0.0120884	3	CSRP2		Microglial cell	cysteine and glycine rich protein 2 [Source:HGNC Symbol;Acc:HGNC:2470]
2286	5.55918e-07	0.883992	0.382	0.203	0.0120884	3	CSRP2		4-cell stage cell (Blastomere)	cysteine and glycine rich protein 2 [Source:HGNC Symbol;Acc:HGNC:2470]
2312	5.01227e-05	0.883809	0.303	0.168	1	3	ALYREF			Aly/REF export factor [Source:HGNC Symbol;Acc:HGNC:19071]
2313	8.91638e-06	0.883414	0.283	0.142	0.193887	3	RCOR1		Brush cell (Tuft cell)	REST corepressor 1 [Source:HGNC Symbol;Acc:HGNC:17441]
2314	8.91638e-06	0.883414	0.283	0.142	0.193887	3	RCOR1		Neuroendocrine cell	REST corepressor 1 [Source:HGNC Symbol;Acc:HGNC:17441]
2315	8.45918e-15	0.883223	0.829	0.63	1.83945e-10	3	RPSA	B cells		ribosomal protein SA [Source:HGNC Symbol;Acc:HGNC:6502]
2318	8.93768e-11	0.882792	0.625	0.344	1.9435e-06	3	STOML2			stomatin like 2 [Source:HGNC Symbol;Acc:HGNC:14559]
2319	2.09477e-06	0.880858	0.276	0.129	0.0455507	3	OFD1	Plasmacytoid dentritic cells	Plasmacytoid dendritic cell	OFD1 centriole and centriolar satellite protein [Source:HGNC Symbol;Acc:HGNC:2567]
2321	1.17278e-10	0.88053	0.783	0.553	2.5502e-06	3	CCDC88A	Plasma cells		coiled-coil domain containing 88A [Source:HGNC Symbol;Acc:HGNC:25523]
2322	6.59318e-05	0.877118	0.289	0.154	1	3	CERK		Mucosal-associated invariant T cell	ceramide kinase [Source:HGNC Symbol;Acc:HGNC:19256]
2323	3.99186e-05	0.876903	0.283	0.152	0.86803	3	ABRACL	Muscle cells	Oligodendrocyte progenitor cell	ABRA C-terminal like [Source:HGNC Symbol;Acc:HGNC:21230]
2324	3.99186e-05	0.876903	0.283	0.152	0.86803	3	ABRACL		Enterocyte progenitor cell	ABRA C-terminal like [Source:HGNC Symbol;Acc:HGNC:21230]
2325	8.60338e-08	0.875089	0.513	0.303	0.0018708	3	G6PD			glucose-6-phosphate dehydrogenase [Source:HGNC Symbol;Acc:HGNC:4057]
2326	4.50237e-11	0.874235	0.645	0.386	9.79041e-07	3	SERPINE1	B cells	Liver bud hepatic cell	serpin family E member 1 [Source:HGNC Symbol;Acc:HGNC:8583]
2328	5.89375e-08	0.873662	0.605	0.356	0.0012816	3	CMC2		Multilymphoid progenitor cell	C-X9-C motif containing 2 [Source:HGNC Symbol;Acc:HGNC:24447]
2330	2.11482e-05	0.87285	0.441	0.278	0.459868	3	ARHGAP18	Mast cells	Ciliated epithelial cell	Rho GTPase activating protein 18 [Source:HGNC Symbol;Acc:HGNC:21035]
2331	2.11482e-05	0.87285	0.441	0.278	0.459868	3	ARHGAP18		AXL+SIGLEC6+ dendritic cell	Rho GTPase activating protein 18 [Source:HGNC Symbol;Acc:HGNC:21035]
2332	2.11482e-05	0.87285	0.441	0.278	0.459868	3	ARHGAP18		Mast cell	Rho GTPase activating protein 18 [Source:HGNC Symbol;Acc:HGNC:21035]
2335	3.23628e-10	0.868606	0.651	0.415	7.0373e-06	3	FSTL1	Fibroblasts	Endothelial cell	follistatin like 1 [Source:HGNC Symbol;Acc:HGNC:3972]
2337	1.06356e-05	0.8682	0.48	0.311	0.231272	3	PTK2		Ionocyte cell	protein tyrosine kinase 2 [Source:HGNC Symbol;Acc:HGNC:9611]
2338	1.06356e-05	0.8682	0.48	0.311	0.231272	3	PTK2		CD141+CLEC9A+ dendritic cell	protein tyrosine kinase 2 [Source:HGNC Symbol;Acc:HGNC:9611]
2340	8.2316e-05	0.868184	0.27	0.146	1	3	STK25			serine/threonine kinase 25 [Source:HGNC Symbol;Acc:HGNC:11404]
2341	0.00163817	0.867955	0.289	0.182	1	3	WHSC1
2342	1.5611e-13	0.864271	0.789	0.502	3.39461e-09	3	POLE4		Liver bud hepatic cell	DNA polymerase epsilon 4, accessory subunit [Source:HGNC Symbol;Acc:HGNC:18755]
2343	1.5611e-13	0.864271	0.789	0.502	3.39461e-09	3	POLE4		Monocyte	DNA polymerase epsilon 4, accessory subunit [Source:HGNC Symbol;Acc:HGNC:18755]
2345	0.00178975	0.8641	0.336	0.231	1	3	CKAP5	Cell cycling cells		cytoskeleton associated protein 5 [Source:HGNC Symbol;Acc:HGNC:28959]
2346	1.11241e-08	0.863255	0.658	0.429	0.000241894	3	ACTN1	Neural cells	Trophectoderm cell	actinin alpha 1 [Source:HGNC Symbol;Acc:HGNC:163]
2347	1.11241e-08	0.863255	0.658	0.429	0.000241894	3	ACTN1		Naive CD8+ T cell	actinin alpha 1 [Source:HGNC Symbol;Acc:HGNC:163]
2348	1.11241e-08	0.863255	0.658	0.429	0.000241894	3	ACTN1		Naive CD4+ T cell	actinin alpha 1 [Source:HGNC Symbol;Acc:HGNC:163]
2349	1.11241e-08	0.863255	0.658	0.429	0.000241894	3	ACTN1		FOXN4+ cell	actinin alpha 1 [Source:HGNC Symbol;Acc:HGNC:163]
2350	1.11241e-08	0.863255	0.658	0.429	0.000241894	3	ACTN1		CD141+CLEC9A+ dendritic cell	actinin alpha 1 [Source:HGNC Symbol;Acc:HGNC:163]
2351	1.11241e-08	0.863255	0.658	0.429	0.000241894	3	ACTN1		Monocyte	actinin alpha 1 [Source:HGNC Symbol;Acc:HGNC:163]
2370	1.4895e-05	0.862994	0.467	0.301	0.323892	3	IKBIP		SLC16A7+ cell	IKBKB interacting protein [Source:HGNC Symbol;Acc:HGNC:26430]
2371	1.4895e-05	0.862994	0.467	0.301	0.323892	3	IKBIP		FGFR1HighNME5- epithelial cell	IKBKB interacting protein [Source:HGNC Symbol;Acc:HGNC:26430]
2372	2.8904e-06	0.862474	0.355	0.19	0.0628518	3	SETD8
2373	1.41929e-46	0.862307	1	0.99	3.08624e-42	3	PPIA		Liver bud hepatic cell	peptidylprolyl isomerase A [Source:HGNC Symbol;Acc:HGNC:9253]
2374	1.54839e-29	0.861934	0.987	0.937	3.36697e-25	3	NPM1	B cells	Oligodendrocyte	nucleophosmin 1 [Source:HGNC Symbol;Acc:HGNC:7910]
2375	1.54839e-29	0.861934	0.987	0.937	3.36697e-25	3	NPM1		Naive CD8+ T cell	nucleophosmin 1 [Source:HGNC Symbol;Acc:HGNC:7910]
2376	1.54839e-29	0.861934	0.987	0.937	3.36697e-25	3	NPM1		B cell	nucleophosmin 1 [Source:HGNC Symbol;Acc:HGNC:7910]
2394	0.000970073	0.860444	0.289	0.176	1	3	GNL2			G protein nucleolar 2 [Source:HGNC Symbol;Acc:HGNC:29925]
2395	1.1782e-06	0.859913	0.428	0.237	0.02562	3	NF2		Cancer stem cell	NF2, moesin-ezrin-radixin like (MERLIN) tumor suppressor [Source:HGNC Symbol;Acc:HGNC:7773]
2396	2.69794e-05	0.859809	0.421	0.266	0.586667	3	MSRA			methionine sulfoxide reductase A [Source:HGNC Symbol;Acc:HGNC:7377]
2397	1.14721e-07	0.859037	0.579	0.381	0.00249462	3	SEPT10
2398	1.07361e-10	0.858235	0.803	0.594	2.33457e-06	3	CRIP1	Multiciliated cells	Circulating fetal cell	cysteine rich protein 1 [Source:HGNC Symbol;Acc:HGNC:2360]
2399	1.07361e-10	0.858235	0.803	0.594	2.33457e-06	3	CRIP1		Ciliated cell	cysteine rich protein 1 [Source:HGNC Symbol;Acc:HGNC:2360]
2400	1.07361e-10	0.858235	0.803	0.594	2.33457e-06	3	CRIP1		Monocyte	cysteine rich protein 1 [Source:HGNC Symbol;Acc:HGNC:2360]
2422	2.65419e-05	0.854824	0.349	0.203	0.577154	3	CDKN1A	Fibroblasts	Regulatory T (Treg) cell	cyclin dependent kinase inhibitor 1A [Source:HGNC Symbol;Acc:HGNC:1784]
2423	2.65419e-05	0.854824	0.349	0.203	0.577154	3	CDKN1A		AXL+SIGLEC6+ dendritic cell	cyclin dependent kinase inhibitor 1A [Source:HGNC Symbol;Acc:HGNC:1784]
2424	2.65419e-05	0.854824	0.349	0.203	0.577154	3	CDKN1A		Monocyte	cyclin dependent kinase inhibitor 1A [Source:HGNC Symbol;Acc:HGNC:1784]
2437	2.54277e-10	0.854526	0.763	0.51	5.52925e-06	3	HNRNPH1	Hair cells		heterogeneous nuclear ribonucleoprotein H1 [Source:HGNC Symbol;Acc:HGNC:5041]
2438	8.02614e-05	0.853309	0.382	0.236	1	3	LBR		Monocyte	lamin B receptor [Source:HGNC Symbol;Acc:HGNC:6518]
2440	0.000175905	0.852376	0.303	0.174	1	3	CCDC34			coiled-coil domain containing 34 [Source:HGNC Symbol;Acc:HGNC:25079]
2441	0.000230597	0.852044	0.276	0.16	1	3	CSTF3		SLC16A7+ cell	cleavage stimulation factor subunit 3 [Source:HGNC Symbol;Acc:HGNC:2485]
2442	5.28883e-41	0.847738	1	0.986	1.15006e-36	3	RPLP0	CD4 T cells		ribosomal protein lateral stalk subunit P0 [Source:HGNC Symbol;Acc:HGNC:10371]
2449	6.4778e-11	0.847354	0.678	0.409	1.4086e-06	3	PSME2		Exhausted CD8+ T cell	proteasome activator subunit 2 [Source:HGNC Symbol;Acc:HGNC:9569]
2450	6.4778e-11	0.847354	0.678	0.409	1.4086e-06	3	PSME2		Exhausted CD4+ T cell	proteasome activator subunit 2 [Source:HGNC Symbol;Acc:HGNC:9569]
2451	6.4778e-11	0.847354	0.678	0.409	1.4086e-06	3	PSME2		Liver bud hepatic cell	proteasome activator subunit 2 [Source:HGNC Symbol;Acc:HGNC:9569]
2452	4.65037e-10	0.84704	0.671	0.409	1.01122e-05	3	SNRPC		Granulosa cell	small nuclear ribonucleoprotein polypeptide C [Source:HGNC Symbol;Acc:HGNC:11157]
2454	7.87727e-10	0.843057	0.625	0.382	1.71291e-05	3	PPP1CA			protein phosphatase 1 catalytic subunit alpha [Source:HGNC Symbol;Acc:HGNC:9281]
2455	1.60108e-14	0.841231	0.829	0.575	3.48154e-10	3	MKKS			MKKS centrosomal shuttling protein [Source:HGNC Symbol;Acc:HGNC:7108]
2456	3.47254e-11	0.840223	0.743	0.503	7.55105e-07	3	RPS19BP1			ribosomal protein S19 binding protein 1 [Source:HGNC Symbol;Acc:HGNC:28749]
2457	1.55261e-05	0.840179	0.546	0.382	0.337616	3	RND3		Astrocyte	Rho family GTPase 3 [Source:HGNC Symbol;Acc:HGNC:671]
2458	1.55261e-05	0.840179	0.546	0.382	0.337616	3	RND3		Oligodendrocyte progenitor cell	Rho family GTPase 3 [Source:HGNC Symbol;Acc:HGNC:671]
2459	1.55261e-05	0.840179	0.546	0.382	0.337616	3	RND3		Granulosa cell	Rho family GTPase 3 [Source:HGNC Symbol;Acc:HGNC:671]
2461	1.92306e-05	0.839724	0.329	0.184	0.418169	3	CHRAC1			chromatin accessibility complex subunit 1 [Source:HGNC Symbol;Acc:HGNC:13544]
2462	1.15602e-10	0.838697	0.592	0.316	2.51377e-06	3	RUVBL1		Ciliated cell	RuvB like AAA ATPase 1 [Source:HGNC Symbol;Acc:HGNC:10474]
2463	1.15602e-10	0.838697	0.592	0.316	2.51377e-06	3	RUVBL1		Ciliated epithelial cell	RuvB like AAA ATPase 1 [Source:HGNC Symbol;Acc:HGNC:10474]
2464	1.15602e-10	0.838697	0.592	0.316	2.51377e-06	3	RUVBL1		B cell	RuvB like AAA ATPase 1 [Source:HGNC Symbol;Acc:HGNC:10474]
2466	0.000331292	0.838661	0.25	0.141	1	3	GLRX		Enterocyte progenitor cell	glutaredoxin [Source:HGNC Symbol;Acc:HGNC:4330]
2467	0.000331292	0.838661	0.25	0.141	1	3	GLRX		Monocyte	glutaredoxin [Source:HGNC Symbol;Acc:HGNC:4330]
2469	1.50466e-09	0.83805	0.678	0.456	3.27189e-05	3	EIF4H		Regulatory T (Treg) cell	eukaryotic translation initiation factor 4H [Source:HGNC Symbol;Acc:HGNC:12741]
2470	1.66529e-09	0.837879	0.651	0.366	3.62117e-05	3	UBE2M			ubiquitin conjugating enzyme E2 M [Source:HGNC Symbol;Acc:HGNC:12491]
2471	1.07988e-14	0.837793	0.822	0.524	2.3482e-10	3	RCN1	Nsc	Neural progenitor cell	reticulocalbin 1 [Source:HGNC Symbol;Acc:HGNC:9934]
2472	1.07988e-14	0.837793	0.822	0.524	2.3482e-10	3	RCN1		Astrocyte	reticulocalbin 1 [Source:HGNC Symbol;Acc:HGNC:9934]
2475	8.07865e-05	0.837658	0.257	0.133	1	3	RIC8A			RIC8 guanine nucleotide exchange factor A [Source:HGNC Symbol;Acc:HGNC:29550]
2476	1.38202e-14	0.836493	0.849	0.587	3.0052e-10	3	XRCC6			X-ray repair cross complementing 6 [Source:HGNC Symbol;Acc:HGNC:4055]
2477	6.17387e-07	0.836379	0.401	0.207	0.0134251	3	MYO5A		Regulatory T (Treg) cell	myosin VA [Source:HGNC Symbol;Acc:HGNC:7602]
2478	6.17387e-07	0.836379	0.401	0.207	0.0134251	3	MYO5A		SLC16A7+ cell	myosin VA [Source:HGNC Symbol;Acc:HGNC:7602]
2479	1.09874e-16	0.835513	0.908	0.801	2.3892e-12	3	HNRNPA3		Alpha cell	heterogeneous nuclear ribonucleoprotein A3 [Source:HGNC Symbol;Acc:HGNC:24941]
2480	7.87615e-05	0.828881	0.342	0.207	1	3	ITGA2	Natural killer (NK) cells	Monocyte	integrin subunit alpha 2 [Source:HGNC Symbol;Acc:HGNC:6137]
2481	7.87615e-05	0.828881	0.342	0.207	1	3	ITGA2		Natural killer cell	integrin subunit alpha 2 [Source:HGNC Symbol;Acc:HGNC:6137]
2482	7.87615e-05	0.828881	0.342	0.207	1	3	ITGA2		Platelet	integrin subunit alpha 2 [Source:HGNC Symbol;Acc:HGNC:6137]
2483	7.87615e-05	0.828881	0.342	0.207	1	3	ITGA2		Mesenchymal stromal cell	integrin subunit alpha 2 [Source:HGNC Symbol;Acc:HGNC:6137]
2484	7.87615e-05	0.828881	0.342	0.207	1	3	ITGA2		Exhausted CD4+ T cell	integrin subunit alpha 2 [Source:HGNC Symbol;Acc:HGNC:6137]
2490	1.72046e-05	0.827776	0.408	0.245	0.374115	3	DDX10			DEAD-box helicase 10 [Source:HGNC Symbol;Acc:HGNC:2735]
2491	4.21799e-08	0.826949	0.586	0.372	0.000917202	3	GANAB			glucosidase II alpha subunit [Source:HGNC Symbol;Acc:HGNC:4138]
2492	3.11969e-05	0.82627	0.375	0.22	0.678378	3	CHTOP			chromatin target of PRMT1 [Source:HGNC Symbol;Acc:HGNC:24511]
2493	2.56372e-06	0.823042	0.421	0.241	0.0557481	3	MAP7D1		Monocyte	MAP7 domain containing 1 [Source:HGNC Symbol;Acc:HGNC:25514]
2495	4.41705e-06	0.8212	0.303	0.148	0.0960487	3	ATP5EP2
2496	2.18528e-18	0.819614	0.954	0.823	4.7519e-14	3	HSPD1	Natural killer T (NKT) cells	Beta cell	heat shock protein family D (Hsp60) member 1 [Source:HGNC Symbol;Acc:HGNC:5261]
2497	2.18528e-18	0.819614	0.954	0.823	4.7519e-14	3	HSPD1		Brush cell (Tuft cell)	heat shock protein family D (Hsp60) member 1 [Source:HGNC Symbol;Acc:HGNC:5261]
2498	2.18528e-18	0.819614	0.954	0.823	4.7519e-14	3	HSPD1		Neuroendocrine cell	heat shock protein family D (Hsp60) member 1 [Source:HGNC Symbol;Acc:HGNC:5261]
2499	2.78601e-37	0.818821	1	0.99	6.05817e-33	3	RPS19	Glia cells		ribosomal protein S19 [Source:HGNC Symbol;Acc:HGNC:10402]
2504	4.70104e-13	0.818372	0.862	0.684	1.02224e-08	3	COX20			cytochrome c oxidase assembly factor COX20 [Source:HGNC Symbol;Acc:HGNC:26970]
2505	3.44497e-08	0.81728	0.605	0.395	0.000749109	3	CNIH4		CD1C-CD141- dendritic cell	cornichon family AMPA receptor auxiliary protein 4 [Source:HGNC Symbol;Acc:HGNC:25013]
2506	3.44497e-08	0.81728	0.605	0.395	0.000749109	3	CNIH4		Morula cell (Blastomere)	cornichon family AMPA receptor auxiliary protein 4 [Source:HGNC Symbol;Acc:HGNC:25013]
2509	0.00041896	0.817237	0.25	0.137	1	3	NOL9		SLC16A7+ cell	nucleolar protein 9 [Source:HGNC Symbol;Acc:HGNC:26265]
2510	7.99653e-17	0.815983	0.895	0.633	1.73884e-12	3	LSM7		Multilymphoid progenitor cell	LSM7 homolog, U6 small nuclear RNA and mRNA degradation associated [Source:HGNC Symbol;Acc:HGNC:20470]
2511	7.99653e-17	0.815983	0.895	0.633	1.73884e-12	3	LSM7		B cell	LSM7 homolog, U6 small nuclear RNA and mRNA degradation associated [Source:HGNC Symbol;Acc:HGNC:20470]
2514	8.32026e-05	0.813559	0.336	0.198	1	3	MAD2L2	Dn(p)	Exhausted CD8+ T cell	mitotic arrest deficient 2 like 2 [Source:HGNC Symbol;Acc:HGNC:6764]
2515	2.02376e-07	0.813323	0.526	0.313	0.00440068	3	MRPL3			mitochondrial ribosomal protein L3 [Source:HGNC Symbol;Acc:HGNC:10379]
2516	0.00029654	0.812353	0.25	0.137	1	3	SLC25A24			solute carrier family 25 member 24 [Source:HGNC Symbol;Acc:HGNC:20662]
2517	0.000313145	0.81194	0.263	0.146	1	3	BAIAP2	Neural cells	AXL+SIGLEC6+ dendritic cell	BAR/IMD domain containing adaptor protein 2 [Source:HGNC Symbol;Acc:HGNC:947]
2519	9.5705e-25	0.811579	0.967	0.842	2.08111e-20	3	TPI1		Exhausted CD8+ T cell	triosephosphate isomerase 1 [Source:HGNC Symbol;Acc:HGNC:12009]
2520	9.5705e-25	0.811579	0.967	0.842	2.08111e-20	3	TPI1		Regulatory T (Treg) cell	triosephosphate isomerase 1 [Source:HGNC Symbol;Acc:HGNC:12009]
2521	9.5705e-25	0.811579	0.967	0.842	2.08111e-20	3	TPI1		Exhausted CD4+ T cell	triosephosphate isomerase 1 [Source:HGNC Symbol;Acc:HGNC:12009]
2522	9.5705e-25	0.811579	0.967	0.842	2.08111e-20	3	TPI1		Monocyte	triosephosphate isomerase 1 [Source:HGNC Symbol;Acc:HGNC:12009]
2524	1.38169e-05	0.810495	0.382	0.221	0.300449	3	NOP58			NOP58 ribonucleoprotein [Source:HGNC Symbol;Acc:HGNC:29926]
2525	3.93535e-06	0.810463	0.454	0.267	0.0855741	3	SURF4		Regulatory T (Treg) cell	surfeit 4 [Source:HGNC Symbol;Acc:HGNC:11476]
2526	5.42017e-11	0.808335	0.855	0.603	1.17862e-06	3	ANP32B	Nsc		acidic nuclear phosphoprotein 32 family member B [Source:HGNC Symbol;Acc:HGNC:16677]
2528	1.88718e-07	0.807292	0.592	0.378	0.00410368	3	CKLF	Dn(early)	Liver bud hepatic cell	chemokine like factor [Source:HGNC Symbol;Acc:HGNC:13253]
2529	1.88718e-07	0.807292	0.592	0.378	0.00410368	3	CKLF		Monocyte	chemokine like factor [Source:HGNC Symbol;Acc:HGNC:13253]
2534	8.38775e-08	0.804525	0.454	0.234	0.00182392	3	FGFRL1			fibroblast growth factor receptor like 1 [Source:HGNC Symbol;Acc:HGNC:3693]
2535	2.46228e-14	0.804139	0.947	0.801	5.35424e-10	3	RPS27L	Glia cells	Neural progenitor cell	ribosomal protein S27 like [Source:HGNC Symbol;Acc:HGNC:18476]
2536	2.46228e-14	0.804139	0.947	0.801	5.35424e-10	3	RPS27L		Regulatory T (Treg) cell	ribosomal protein S27 like [Source:HGNC Symbol;Acc:HGNC:18476]
2541	9.92457e-07	0.803921	0.612	0.401	0.021581	3	MMADHC			metabolism of cobalamin associated D [Source:HGNC Symbol;Acc:HGNC:25221]
2542	9.28222e-06	0.80316	0.289	0.146	0.201842	3	TTC4			tetratricopeptide repeat domain 4 [Source:HGNC Symbol;Acc:HGNC:12394]
2543	5.77478e-05	0.800998	0.283	0.151	1	3	STYXL1		Ciliated cell	serine/threonine/tyrosine interacting like 1 [Source:HGNC Symbol;Acc:HGNC:18165]
2544	3.30864e-09	0.80029	0.704	0.468	7.19465e-05	3	MLLT11	Midbrain_hindbrain	Astrocyte	MLLT11 transcription factor 7 cofactor [Source:HGNC Symbol;Acc:HGNC:16997]
2545	3.30864e-09	0.80029	0.704	0.468	7.19465e-05	3	MLLT11		Oligodendrocyte progenitor cell	MLLT11 transcription factor 7 cofactor [Source:HGNC Symbol;Acc:HGNC:16997]
2546	3.30864e-09	0.80029	0.704	0.468	7.19465e-05	3	MLLT11		Microglial cell	MLLT11 transcription factor 7 cofactor [Source:HGNC Symbol;Acc:HGNC:16997]
2547	3.30864e-09	0.80029	0.704	0.468	7.19465e-05	3	MLLT11		Alpha cell	MLLT11 transcription factor 7 cofactor [Source:HGNC Symbol;Acc:HGNC:16997]
2548	3.30864e-09	0.80029	0.704	0.468	7.19465e-05	3	MLLT11		Brush cell (Tuft cell)	MLLT11 transcription factor 7 cofactor [Source:HGNC Symbol;Acc:HGNC:16997]
2549	3.30864e-09	0.80029	0.704	0.468	7.19465e-05	3	MLLT11		Neuroendocrine cell	MLLT11 transcription factor 7 cofactor [Source:HGNC Symbol;Acc:HGNC:16997]
2550	3.30864e-09	0.80029	0.704	0.468	7.19465e-05	3	MLLT11		Granulosa cell	MLLT11 transcription factor 7 cofactor [Source:HGNC Symbol;Acc:HGNC:16997]
2592	5.7113e-06	0.800286	0.507	0.332	0.124192	3	SRSF2			serine and arginine rich splicing factor 2 [Source:HGNC Symbol;Acc:HGNC:10783]
2593	2.59569e-05	0.799894	0.355	0.198	0.564434	3	KARS
2594	2.01953e-10	0.798768	0.77	0.54	4.39148e-06	3	RBM8A			RNA binding motif protein 8A [Source:HGNC Symbol;Acc:HGNC:9905]
2595	1.02196e-05	0.797927	0.414	0.256	0.222225	3	HIVEP3		Multilymphoid progenitor cell	HIVEP zinc finger 3 [Source:HGNC Symbol;Acc:HGNC:13561]
2597	0.000173884	0.796801	0.355	0.215	1	3	SEC13			SEC13 homolog, nuclear pore and COPII coat complex component [Source:HGNC Symbol;Acc:HGNC:10697]
2598	1.76749e-13	0.79154	0.836	0.618	3.84341e-09	3	SNRPG		FOXN4+ cell	small nuclear ribonucleoprotein polypeptide G [Source:HGNC Symbol;Acc:HGNC:11163]
2599	7.9493e-18	0.791444	0.961	0.867	1.72858e-13	3	PTGES3		FOXN4+ cell	prostaglandin E synthase 3 [Source:HGNC Symbol;Acc:HGNC:16049]
2600	5.5704e-22	0.786215	1	0.968	1.21128e-17	3	TUBA1A	B cells	Microglial cell	tubulin alpha 1a [Source:HGNC Symbol;Acc:HGNC:20766]
2601	5.5704e-22	0.786215	1	0.968	1.21128e-17	3	TUBA1A		Ciliated cell	tubulin alpha 1a [Source:HGNC Symbol;Acc:HGNC:20766]
2602	5.5704e-22	0.786215	1	0.968	1.21128e-17	3	TUBA1A		CD1C-CD141- dendritic cell	tubulin alpha 1a [Source:HGNC Symbol;Acc:HGNC:20766]
2628	1.81818e-05	0.786128	0.342	0.186	0.395363	3	AKT1			AKT serine/threonine kinase 1 [Source:HGNC Symbol;Acc:HGNC:391]
2629	2.94313e-07	0.785393	0.507	0.279	0.00639985	3	BCCIP			BRCA2 and CDKN1A interacting protein [Source:HGNC Symbol;Acc:HGNC:978]
2630	0.000708203	0.785137	0.257	0.144	1	3	MTFR1L			mitochondrial fission regulator 1 like [Source:HGNC Symbol;Acc:HGNC:28836]
2631	5.0896e-06	0.78419	0.447	0.264	0.110673	3	ELAVL1	Neuronal cells		ELAV like RNA binding protein 1 [Source:HGNC Symbol;Acc:HGNC:3312]
2632	1.06678e-05	0.782889	0.382	0.209	0.231972	3	GRPEL1		Monocyte	GrpE like 1, mitochondrial [Source:HGNC Symbol;Acc:HGNC:19696]
2634	1.22862e-15	0.779509	0.914	0.733	2.67162e-11	3	YWHAQ		Microglial cell	tyrosine 3-monooxygenase/tryptophan 5-monooxygenase activation protein theta [Source:HGNC Symbol;Acc:HGNC:12854]
2635	2.43261e-19	0.778962	0.967	0.854	5.28972e-15	3	ARPC2		Monocyte	actin related protein 2/3 complex subunit 2 [Source:HGNC Symbol;Acc:HGNC:705]
2637	7.59779e-05	0.778415	0.717	0.575	1	3	RAD21			RAD21 cohesin complex component [Source:HGNC Symbol;Acc:HGNC:9811]
2638	7.56648e-07	0.778337	0.526	0.32	0.0164533	3	SLC9A3R1	Epicardial cells	Astrocyte
2639	7.56648e-07	0.778337	0.526	0.32	0.0164533	3	SLC9A3R1		Effector CD8+ memory T (Tem) cell
2640	7.56648e-07	0.778337	0.526	0.32	0.0164533	3	SLC9A3R1		Multilymphoid progenitor cell
2642	1.62501e-05	0.778047	0.461	0.291	0.353359	3	C19orf24
2643	5.69101e-05	0.777642	0.362	0.212	1	3	SRP68			signal recognition particle 68 [Source:HGNC Symbol;Acc:HGNC:11302]
2644	8.91643e-13	0.777084	0.816	0.606	1.93888e-08	3	C1QBP	Stem cells		complement C1q binding protein [Source:HGNC Symbol;Acc:HGNC:1243]
2645	0.000117721	0.775448	0.382	0.249	1	3	CSE1L			chromosome segregation 1 like [Source:HGNC Symbol;Acc:HGNC:2431]
2646	0.00125565	0.77405	0.27	0.167	1	3	GFPT2			glutamine-fructose-6-phosphate transaminase 2 [Source:HGNC Symbol;Acc:HGNC:4242]
2647	2.30909e-10	0.773509	0.737	0.482	5.02111e-06	3	RBM3			RNA binding motif protein 3 [Source:HGNC Symbol;Acc:HGNC:9900]
2648	2.88303e-25	0.773341	0.987	0.919	6.26915e-21	3	S100A11	Natural killer (NK) cells	Microglial cell	S100 calcium binding protein A11 [Source:HGNC Symbol;Acc:HGNC:10488]
2649	2.88303e-25	0.773341	0.987	0.919	6.26915e-21	3	S100A11		CD1C-CD141- dendritic cell	S100 calcium binding protein A11 [Source:HGNC Symbol;Acc:HGNC:10488]
2650	2.88303e-25	0.773341	0.987	0.919	6.26915e-21	3	S100A11		Monocyte	S100 calcium binding protein A11 [Source:HGNC Symbol;Acc:HGNC:10488]
2651	2.88303e-25	0.773341	0.987	0.919	6.26915e-21	3	S100A11		Morula cell (Blastomere)	S100 calcium binding protein A11 [Source:HGNC Symbol;Acc:HGNC:10488]
2655	2.88303e-25	0.773341	0.987	0.919	6.26915e-21	3	S100A11		Neutrophil	S100 calcium binding protein A11 [Source:HGNC Symbol;Acc:HGNC:10488]
2698	2.29396e-05	0.772885	0.388	0.228	0.498822	3	CDC25B	T cells		cell division cycle 25B [Source:HGNC Symbol;Acc:HGNC:1726]
2699	6.37776e-10	0.772077	0.717	0.494	1.38684e-05	3	AKR1B1	Mtec(iv)	Ionocyte cell	aldo-keto reductase family 1 member B [Source:HGNC Symbol;Acc:HGNC:381]
2700	2.3832e-09	0.770711	0.625	0.358	5.18227e-05	3	UFD1L			ubiquitin recognition factor in ER associated degradation 1 [Source:HGNC Symbol;Acc:HGNC:12520]
2701	3.78421e-07	0.769098	0.73	0.582	0.00822875	3	DCTN3			dynactin subunit 3 [Source:HGNC Symbol;Acc:HGNC:2713]
2702	0.00088095	0.768935	0.27	0.16	1	3	SSRP1			structure specific recognition protein 1 [Source:HGNC Symbol;Acc:HGNC:11327]
2703	1.17547e-05	0.768883	0.461	0.286	0.255605	3	TMA16			translation machinery associated 16 homolog [Source:HGNC Symbol;Acc:HGNC:25638]
2704	3.08678e-07	0.766794	0.454	0.241	0.0067122	3	POLR2E		Endothelial cell	RNA polymerase II, I and III subunit E [Source:HGNC Symbol;Acc:HGNC:9192]
2706	7.74709e-12	0.765481	0.809	0.538	1.6846e-07	3	TXNDC17			thioredoxin domain containing 17 [Source:HGNC Symbol;Acc:HGNC:28218]
2707	5.39515e-22	0.765039	0.98	0.902	1.17318e-17	3	SET	Neural cells		SET nuclear proto-oncogene [Source:HGNC Symbol;Acc:HGNC:10760]
2708	4.60673e-38	0.764407	1	0.985	1.00173e-33	3	CFL1			cofilin 1 [Source:HGNC Symbol;Acc:HGNC:1874]
2709	0.000211116	0.763269	0.263	0.141	1	3	PXN		Effector CD8+ memory T (Tem) cell	paxillin [Source:HGNC Symbol;Acc:HGNC:9718]
2710	0.000211116	0.763269	0.263	0.141	1	3	PXN		CD4+ cytotoxic T cell	paxillin [Source:HGNC Symbol;Acc:HGNC:9718]
2711	6.91956e-18	0.763059	0.98	0.894	1.50466e-13	3	TPM4	Fibroblasts-like cells		tropomyosin 4 [Source:HGNC Symbol;Acc:HGNC:12013]
2714	6.53558e-08	0.762527	0.572	0.332	0.00142116	3	NTAN1			N-terminal asparagine amidase [Source:HGNC Symbol;Acc:HGNC:29909]
2715	1.21326e-07	0.760342	0.632	0.397	0.00263823	3	CACYBP		Regulatory T (Treg) cell	calcyclin binding protein [Source:HGNC Symbol;Acc:HGNC:30423]
2716	3.63243e-15	0.760208	0.921	0.677	7.89871e-11	3	TUBB2B	Midbrain_hindbrain	Microglial cell	tubulin beta 2B class IIb [Source:HGNC Symbol;Acc:HGNC:30829]
2717	3.63243e-15	0.760208	0.921	0.677	7.89871e-11	3	TUBB2B		Brush cell (Tuft cell)	tubulin beta 2B class IIb [Source:HGNC Symbol;Acc:HGNC:30829]
2718	3.63243e-15	0.760208	0.921	0.677	7.89871e-11	3	TUBB2B		Neuroendocrine cell	tubulin beta 2B class IIb [Source:HGNC Symbol;Acc:HGNC:30829]
2746	4.78088e-05	0.755491	0.303	0.164	1	3	NUTM2A-AS1			NUTM2A antisense RNA 1 [Source:HGNC Symbol;Acc:HGNC:45161]
2747	1.61257e-05	0.755341	0.408	0.242	0.350653	3	GLRX3			glutaredoxin 3 [Source:HGNC Symbol;Acc:HGNC:15987]
2748	1.09391e-07	0.754938	0.822	0.675	0.0023787	3	DEK			DEK proto-oncogene [Source:HGNC Symbol;Acc:HGNC:2768]
2749	2.25026e-08	0.754586	0.684	0.435	0.00048932	3	PRMT1		Mesenchymal cell	protein arginine methyltransferase 1 [Source:HGNC Symbol;Acc:HGNC:5187]
2750	2.25026e-08	0.754586	0.684	0.435	0.00048932	3	PRMT1		B cell	protein arginine methyltransferase 1 [Source:HGNC Symbol;Acc:HGNC:5187]
2752	0.00146255	0.754214	0.276	0.172	1	3	ELOVL1			ELOVL fatty acid elongase 1 [Source:HGNC Symbol;Acc:HGNC:14418]
2753	0.000994399	0.75363	0.349	0.232	1	3	KDELC2	Multiciliated cells	FOXN4+ cell	protein O-glucosyltransferase 3 [Source:HGNC Symbol;Acc:HGNC:28496]
2754	2.1235e-07	0.752993	0.487	0.293	0.00461756	3	IL7R	Neutrophils	Circulating fetal cell	interleukin 7 receptor [Source:HGNC Symbol;Acc:HGNC:6024]
2755	2.1235e-07	0.752993	0.487	0.293	0.00461756	3	IL7R		Regulatory T (Treg) cell	interleukin 7 receptor [Source:HGNC Symbol;Acc:HGNC:6024]
2756	2.1235e-07	0.752993	0.487	0.293	0.00461756	3	IL7R		IL-17Ralpha T cell	interleukin 7 receptor [Source:HGNC Symbol;Acc:HGNC:6024]
2757	2.1235e-07	0.752993	0.487	0.293	0.00461756	3	IL7R		Natural killer T (NKT) cell	interleukin 7 receptor [Source:HGNC Symbol;Acc:HGNC:6024]
2758	2.1235e-07	0.752993	0.487	0.293	0.00461756	3	IL7R		CD8+ T cell	interleukin 7 receptor [Source:HGNC Symbol;Acc:HGNC:6024]
2759	2.1235e-07	0.752993	0.487	0.293	0.00461756	3	IL7R		B cell	interleukin 7 receptor [Source:HGNC Symbol;Acc:HGNC:6024]
2760	2.1235e-07	0.752993	0.487	0.293	0.00461756	3	IL7R		CD4+ T cell	interleukin 7 receptor [Source:HGNC Symbol;Acc:HGNC:6024]
2761	2.1235e-07	0.752993	0.487	0.293	0.00461756	3	IL7R		Central memory T cell	interleukin 7 receptor [Source:HGNC Symbol;Acc:HGNC:6024]
2762	2.1235e-07	0.752993	0.487	0.293	0.00461756	3	IL7R		Cytotoxic T cell	interleukin 7 receptor [Source:HGNC Symbol;Acc:HGNC:6024]
2763	2.1235e-07	0.752993	0.487	0.293	0.00461756	3	IL7R		Effector memory T cell	interleukin 7 receptor [Source:HGNC Symbol;Acc:HGNC:6024]
2764	2.1235e-07	0.752993	0.487	0.293	0.00461756	3	IL7R		Hematopoietic stem cell	interleukin 7 receptor [Source:HGNC Symbol;Acc:HGNC:6024]
2765	2.1235e-07	0.752993	0.487	0.293	0.00461756	3	IL7R		Lymphoid cell	interleukin 7 receptor [Source:HGNC Symbol;Acc:HGNC:6024]
2766	2.1235e-07	0.752993	0.487	0.293	0.00461756	3	IL7R		Megakaryocyte erythroid cell	interleukin 7 receptor [Source:HGNC Symbol;Acc:HGNC:6024]
2767	2.1235e-07	0.752993	0.487	0.293	0.00461756	3	IL7R		Naive T cell	interleukin 7 receptor [Source:HGNC Symbol;Acc:HGNC:6024]
2768	2.1235e-07	0.752993	0.487	0.293	0.00461756	3	IL7R		Naive regulatory T (Treg) cell	interleukin 7 receptor [Source:HGNC Symbol;Acc:HGNC:6024]
2769	2.1235e-07	0.752993	0.487	0.293	0.00461756	3	IL7R		Natural killer cell	interleukin 7 receptor [Source:HGNC Symbol;Acc:HGNC:6024]
2770	2.1235e-07	0.752993	0.487	0.293	0.00461756	3	IL7R		Natural regulatory T (Treg) cell	interleukin 7 receptor [Source:HGNC Symbol;Acc:HGNC:6024]
2771	2.1235e-07	0.752993	0.487	0.293	0.00461756	3	IL7R		Specialist antigen presenting cell	interleukin 7 receptor [Source:HGNC Symbol;Acc:HGNC:6024]
2772	2.1235e-07	0.752993	0.487	0.293	0.00461756	3	IL7R		M1 macrophage	interleukin 7 receptor [Source:HGNC Symbol;Acc:HGNC:6024]
2773	2.1235e-07	0.752993	0.487	0.293	0.00461756	3	IL7R		CD4+ memory T cell	interleukin 7 receptor [Source:HGNC Symbol;Acc:HGNC:6024]
2774	2.1235e-07	0.752993	0.487	0.293	0.00461756	3	IL7R		Naive CD4+ T cell	interleukin 7 receptor [Source:HGNC Symbol;Acc:HGNC:6024]
2775	2.1235e-07	0.752993	0.487	0.293	0.00461756	3	IL7R		Multilymphoid progenitor cell	interleukin 7 receptor [Source:HGNC Symbol;Acc:HGNC:6024]
3053	1.40007e-18	0.752279	1	0.96	3.04446e-14	3	ACTG1	Beta cells	Oligodendrocyte	actin gamma 1 [Source:HGNC Symbol;Acc:HGNC:144]
3054	5.97924e-16	0.75219	0.961	0.841	1.30019e-11	3	ATP5G3	Ta 1
3057	0.00100845	0.752064	0.309	0.193	1	3	PTBP3			polypyrimidine tract binding protein 3 [Source:HGNC Symbol;Acc:HGNC:10253]
3058	0.000650489	0.751299	0.283	0.167	1	3	WBSCR16
3059	1.29269e-09	0.751049	0.809	0.573	2.81095e-05	3	KDELR2			KDEL endoplasmic reticulum protein retention receptor 2 [Source:HGNC Symbol;Acc:HGNC:6305]
3060	3.03297e-05	0.749829	0.382	0.217	0.659519	3	ZNF511			zinc finger protein 511 [Source:HGNC Symbol;Acc:HGNC:28445]
3061	0.000102134	0.747556	0.329	0.191	1	3	VASP	T cells	CD1C-CD141- dendritic cell	vasodilator stimulated phosphoprotein [Source:HGNC Symbol;Acc:HGNC:12652]
3062	0.000102134	0.747556	0.329	0.191	1	3	VASP		Monocyte	vasodilator stimulated phosphoprotein [Source:HGNC Symbol;Acc:HGNC:12652]
3065	0.000503356	0.747305	0.276	0.159	1	3	POLDIP2			DNA polymerase delta interacting protein 2 [Source:HGNC Symbol;Acc:HGNC:23781]
3066	2.03733e-09	0.747198	0.789	0.645	4.43017e-05	3	MORF4L2			mortality factor 4 like 2 [Source:HGNC Symbol;Acc:HGNC:16849]
3067	7.47216e-05	0.746352	0.447	0.29	1	3	UBA1			ubiquitin like modifier activating enzyme 1 [Source:HGNC Symbol;Acc:HGNC:12469]
3068	0.000529378	0.74547	0.263	0.151	1	3	TIMM50			translocase of inner mitochondrial membrane 50 [Source:HGNC Symbol;Acc:HGNC:23656]
3069	6.36143e-07	0.744746	0.461	0.261	0.0138329	3	EPHX1			epoxide hydrolase 1 [Source:HGNC Symbol;Acc:HGNC:3401]
3070	7.66194e-08	0.74472	0.789	0.616	0.00166609	3	KPNB1			karyopherin subunit beta 1 [Source:HGNC Symbol;Acc:HGNC:6400]
3071	0.000634767	0.74454	0.349	0.225	1	3	MYEF2		SLC16A7+ cell	myelin expression factor 2 [Source:HGNC Symbol;Acc:HGNC:17940]
3072	3.82872e-10	0.742373	0.75	0.514	8.32555e-06	3	CKAP4		Fibroblast	cytoskeleton associated protein 4 [Source:HGNC Symbol;Acc:HGNC:16991]
3073	3.82872e-10	0.742373	0.75	0.514	8.32555e-06	3	CKAP4		Monocyte	cytoskeleton associated protein 4 [Source:HGNC Symbol;Acc:HGNC:16991]
3074	3.82872e-10	0.742373	0.75	0.514	8.32555e-06	3	CKAP4		B cell	cytoskeleton associated protein 4 [Source:HGNC Symbol;Acc:HGNC:16991]
3077	1.30879e-10	0.741641	0.842	0.644	2.84596e-06	3	SFPQ			splicing factor proline and glutamine rich [Source:HGNC Symbol;Acc:HGNC:10774]
3078	4.09543e-08	0.740985	0.651	0.422	0.000890551	3	MRPL47			mitochondrial ribosomal protein L47 [Source:HGNC Symbol;Acc:HGNC:16652]
3079	2.56443e-06	0.740514	0.526	0.327	0.0557636	3	PFDN1			prefoldin subunit 1 [Source:HGNC Symbol;Acc:HGNC:8866]
3080	2.36475e-10	0.739956	0.73	0.526	5.14215e-06	3	TOMM5			translocase of outer mitochondrial membrane 5 [Source:HGNC Symbol;Acc:HGNC:31369]
3081	9.9292e-05	0.739214	0.25	0.128	1	3	GPS1			G protein pathway suppressor 1 [Source:HGNC Symbol;Acc:HGNC:4549]
3082	0.000559767	0.739097	0.296	0.177	1	3	C1orf35			chromosome 1 open reading frame 35 [Source:HGNC Symbol;Acc:HGNC:19032]
3083	0.000902801	0.737526	0.329	0.207	1	3	GPD2		Exhausted CD8+ T cell	glycerol-3-phosphate dehydrogenase 2 [Source:HGNC Symbol;Acc:HGNC:4456]
3084	7.01514e-05	0.73733	0.336	0.188	1	3	TIMM17B			translocase of inner mitochondrial membrane 17B [Source:HGNC Symbol;Acc:HGNC:17310]
3085	8.41037e-10	0.736616	0.73	0.472	1.82884e-05	3	NME1	T cells	Oligodendrocyte	NME/NM23 nucleoside diphosphate kinase 1 [Source:HGNC Symbol;Acc:HGNC:7849]
3086	8.41037e-10	0.736616	0.73	0.472	1.82884e-05	3	NME1		Liver bud hepatic cell	NME/NM23 nucleoside diphosphate kinase 1 [Source:HGNC Symbol;Acc:HGNC:7849]
3087	0.000374822	0.736572	0.368	0.226	1	3	TCERG1			transcription elongation regulator 1 [Source:HGNC Symbol;Acc:HGNC:15630]
3088	1.89319e-05	0.735989	0.48	0.31	0.411674	3	SAMD11			sterile alpha motif domain containing 11 [Source:HGNC Symbol;Acc:HGNC:28706]
3089	6.38122e-12	0.734269	0.895	0.65	1.3876e-07	3	SSR2			signal sequence receptor subunit 2 [Source:HGNC Symbol;Acc:HGNC:11324]
3090	2.20137e-05	0.733767	0.566	0.405	0.478688	3	MALSU1			mitochondrial assembly of ribosomal large subunit 1 [Source:HGNC Symbol;Acc:HGNC:21721]
3091	0.000139588	0.733742	0.355	0.22	1	3	STT3A		Plasmacytoid dendritic cell	STT3 oligosaccharyltransferase complex catalytic subunit A [Source:HGNC Symbol;Acc:HGNC:6172]
3093	4.58087e-20	0.7329	1	0.97	9.9611e-16	3	HSP90B1	B cells	Plasmacytoid dendritic cell	heat shock protein 90 beta family member 1 [Source:HGNC Symbol;Acc:HGNC:12028]
3097	1.72828e-32	0.731224	1	0.977	3.75814e-28	3	PSMA7			proteasome 20S subunit alpha 7 [Source:HGNC Symbol;Acc:HGNC:9536]
3098	1.70796e-07	0.728877	0.651	0.457	0.00371395	3	STIP1			stress induced phosphoprotein 1 [Source:HGNC Symbol;Acc:HGNC:11387]
3099	0.000304742	0.728483	0.303	0.178	1	3	PIAS2			protein inhibitor of activated STAT 2 [Source:HGNC Symbol;Acc:HGNC:17311]
3100	0.000641258	0.728182	0.27	0.157	1	3	BOLA2B			bolA family member 2B [Source:HGNC Symbol;Acc:HGNC:32479]
3101	0.000269396	0.727807	0.336	0.198	1	3	FLII			FLII actin remodeling protein [Source:HGNC Symbol;Acc:HGNC:3750]
3102	0.00014565	0.727368	0.336	0.203	1	3	NAA15			N-alpha-acetyltransferase 15, NatA auxiliary subunit [Source:HGNC Symbol;Acc:HGNC:30782]
3103	3.89657e-06	0.727346	0.487	0.3	0.0847308	3	CORO1C		Pit progenitor cell	coronin 1C [Source:HGNC Symbol;Acc:HGNC:2254]
3104	4.07465e-12	0.726512	0.855	0.624	8.86032e-08	3	ARPC1A		Regulatory T (Treg) cell	actin related protein 2/3 complex subunit 1A [Source:HGNC Symbol;Acc:HGNC:703]
3105	2.21081e-07	0.726487	0.658	0.443	0.0048074	3	ARHGDIA			Rho GDP dissociation inhibitor alpha [Source:HGNC Symbol;Acc:HGNC:678]
3106	0.000105091	0.725067	0.368	0.22	1	3	MTHFD1		Exhausted CD8+ T cell	methylenetetrahydrofolate dehydrogenase, cyclohydrolase and formyltetrahydrofolate synthetase 1 [Source:HGNC Symbol;Acc:HGNC:7432]
3107	2.33929e-11	0.724825	0.888	0.751	5.0868e-07	3	CCT6A		Morula cell (Blastomere)	chaperonin containing TCP1 subunit 6A [Source:HGNC Symbol;Acc:HGNC:1620]
3109	2.50689e-07	0.72138	0.586	0.375	0.00545124	3	TPGS2			tubulin polyglutamylase complex subunit 2 [Source:HGNC Symbol;Acc:HGNC:24561]
3110	0.000475932	0.719466	0.257	0.142	1	3	MPDU1			mannose-P-dolichol utilization defect 1 [Source:HGNC Symbol;Acc:HGNC:7207]
3111	8.76278e-08	0.718699	0.566	0.335	0.00190547	3	CHCHD3			coiled-coil-helix-coiled-coil-helix domain containing 3 [Source:HGNC Symbol;Acc:HGNC:21906]
3112	0.00100069	0.71868	0.283	0.175	1	3	DNPEP			aspartyl aminopeptidase [Source:HGNC Symbol;Acc:HGNC:2981]
3113	0.000102963	0.717005	0.526	0.363	1	3	GNG11	Monocytes	Astrocyte	G protein subunit gamma 11 [Source:HGNC Symbol;Acc:HGNC:4403]
3114	0.000102963	0.717005	0.526	0.363	1	3	GNG11		MKI67+ progenitor cell	G protein subunit gamma 11 [Source:HGNC Symbol;Acc:HGNC:4403]
3115	0.000102963	0.717005	0.526	0.363	1	3	GNG11		Endothelial cell	G protein subunit gamma 11 [Source:HGNC Symbol;Acc:HGNC:4403]
3143	1.1029e-13	0.716723	0.934	0.793	2.39825e-09	3	PSMA2.1
3144	1.46727e-06	0.7158	0.724	0.518	0.0319058	3	CALM3		Exhausted CD8+ T cell	calmodulin 3 [Source:HGNC Symbol;Acc:HGNC:1449]
3145	1.46727e-06	0.7158	0.724	0.518	0.0319058	3	CALM3		Regulatory T (Treg) cell	calmodulin 3 [Source:HGNC Symbol;Acc:HGNC:1449]
3146	0.000248598	0.71543	0.342	0.203	1	3	OXSR1		Monocyte	oxidative stress responsive kinase 1 [Source:HGNC Symbol;Acc:HGNC:8508]
3148	5.89366e-09	0.714479	0.75	0.519	0.000128158	3	CCT4			chaperonin containing TCP1 subunit 4 [Source:HGNC Symbol;Acc:HGNC:1617]
3149	4.69217e-25	0.713831	1	0.993	1.02031e-20	3	PTMA	Stem cells	Astrocyte	prothymosin alpha [Source:HGNC Symbol;Acc:HGNC:9623]
3150	4.69217e-25	0.713831	1	0.993	1.02031e-20	3	PTMA		FOXN4+ cell	prothymosin alpha [Source:HGNC Symbol;Acc:HGNC:9623]
3151	4.69217e-25	0.713831	1	0.993	1.02031e-20	3	PTMA		Endothelial cell	prothymosin alpha [Source:HGNC Symbol;Acc:HGNC:9623]
3152	4.69217e-25	0.713831	1	0.993	1.02031e-20	3	PTMA		Granulosa cell	prothymosin alpha [Source:HGNC Symbol;Acc:HGNC:9623]
3161	5.13103e-05	0.713296	0.388	0.23	1	3	CPSF6			cleavage and polyadenylation specific factor 6 [Source:HGNC Symbol;Acc:HGNC:13871]
3162	3.99525e-06	0.711915	0.559	0.358	0.0868767	3	ABCE1			ATP binding cassette subfamily E member 1 [Source:HGNC Symbol;Acc:HGNC:69]
3163	0.000107545	0.711682	0.434	0.281	1	3	BMS1			BMS1 ribosome biogenesis factor [Source:HGNC Symbol;Acc:HGNC:23505]
3164	0.00216185	0.71159	0.349	0.239	1	3	ABCC3		CD1C-CD141- dendritic cell	ATP binding cassette subfamily C member 3 [Source:HGNC Symbol;Acc:HGNC:54]
3166	8.02492e-09	0.709887	0.487	0.258	0.000174502	3	MGST1	Ectoderm cells	Acinar cell	microsomal glutathione S-transferase 1 [Source:HGNC Symbol;Acc:HGNC:7061]
3167	8.02492e-09	0.709887	0.487	0.258	0.000174502	3	MGST1		Enterocyte progenitor cell	microsomal glutathione S-transferase 1 [Source:HGNC Symbol;Acc:HGNC:7061]
3168	8.02492e-09	0.709887	0.487	0.258	0.000174502	3	MGST1		LGR5+ stem cell	microsomal glutathione S-transferase 1 [Source:HGNC Symbol;Acc:HGNC:7061]
3169	8.02492e-09	0.709887	0.487	0.258	0.000174502	3	MGST1		Granulocyte-monocyte progenitor	microsomal glutathione S-transferase 1 [Source:HGNC Symbol;Acc:HGNC:7061]
3170	8.02492e-09	0.709887	0.487	0.258	0.000174502	3	MGST1		CD1C+_B dendritic cell	microsomal glutathione S-transferase 1 [Source:HGNC Symbol;Acc:HGNC:7061]
3215	0.000259779	0.709614	0.382	0.244	1	3	KHSRP			KH-type splicing regulatory protein [Source:HGNC Symbol;Acc:HGNC:6316]
3216	0.00300469	0.709138	0.257	0.163	1	3	LASP1		Regulatory T (Treg) cell	LIM and SH3 protein 1 [Source:HGNC Symbol;Acc:HGNC:6513]
3217	0.00300469	0.709138	0.257	0.163	1	3	LASP1		Exhausted CD4+ T cell	LIM and SH3 protein 1 [Source:HGNC Symbol;Acc:HGNC:6513]
3218	1.68332e-05	0.70882	0.434	0.257	0.366037	3	EMD			emerin [Source:HGNC Symbol;Acc:HGNC:3331]
3219	0.000156462	0.708807	0.283	0.152	1	3	DDX59			DEAD-box helicase 59 [Source:HGNC Symbol;Acc:HGNC:25360]
3220	0.000963796	0.707729	0.316	0.2	1	3	HARS
3221	4.61519e-10	0.707322	0.822	0.592	1.00357e-05	3	DRAP1		Exhausted CD8+ T cell	DR1 associated protein 1 [Source:HGNC Symbol;Acc:HGNC:3019]
3222	4.61519e-10	0.707322	0.822	0.592	1.00357e-05	3	DRAP1		CD1C-CD141- dendritic cell	DR1 associated protein 1 [Source:HGNC Symbol;Acc:HGNC:3019]
3224	0.00010527	0.706962	0.408	0.262	1	3	ABCF2			ATP binding cassette subfamily F member 2 [Source:HGNC Symbol;Acc:HGNC:71]
3225	1.18355e-10	0.706809	0.829	0.641	2.57363e-06	3	PSMB6		Regulatory T (Treg) cell	proteasome 20S subunit beta 6 [Source:HGNC Symbol;Acc:HGNC:9543]
3226	4.52288e-10	0.706599	0.822	0.646	9.835e-06	3	PSMB3		Regulatory T (Treg) cell	proteasome 20S subunit beta 3 [Source:HGNC Symbol;Acc:HGNC:9540]
3227	4.52288e-10	0.706599	0.822	0.646	9.835e-06	3	PSMB3		Endothelial cell	proteasome 20S subunit beta 3 [Source:HGNC Symbol;Acc:HGNC:9540]
3229	7.18857e-11	0.706333	0.836	0.625	1.56316e-06	3	TCEB1			elongin C [Source:HGNC Symbol;Acc:HGNC:11617]
3230	2.14394e-06	0.706325	0.645	0.443	0.0466201	3	RSL1D1		Naive CD4+ T cell	ribosomal L1 domain containing 1 [Source:HGNC Symbol;Acc:HGNC:24534]
3231	5.5354e-05	0.705086	0.487	0.337	1	3	TRIB2		Astrocyte	tribbles pseudokinase 2 [Source:HGNC Symbol;Acc:HGNC:30809]
3232	5.5354e-05	0.705086	0.487	0.337	1	3	TRIB2		Oligodendrocyte progenitor cell	tribbles pseudokinase 2 [Source:HGNC Symbol;Acc:HGNC:30809]
3233	5.5354e-05	0.705086	0.487	0.337	1	3	TRIB2		Acinar cell	tribbles pseudokinase 2 [Source:HGNC Symbol;Acc:HGNC:30809]
3234	5.5354e-05	0.705086	0.487	0.337	1	3	TRIB2		Multilymphoid progenitor cell	tribbles pseudokinase 2 [Source:HGNC Symbol;Acc:HGNC:30809]
3236	7.64894e-10	0.705038	0.868	0.685	1.66326e-05	3	PPP1CB		Regulatory T (Treg) cell	protein phosphatase 1 catalytic subunit beta [Source:HGNC Symbol;Acc:HGNC:9282]
3237	0.000153173	0.704657	0.375	0.226	1	3	AIMP2		Liver bud hepatic cell	aminoacyl tRNA synthetase complex interacting multifunctional protein 2 [Source:HGNC Symbol;Acc:HGNC:20609]
3238	0.000153173	0.704657	0.375	0.226	1	3	AIMP2		4-cell stage cell (Blastomere)	aminoacyl tRNA synthetase complex interacting multifunctional protein 2 [Source:HGNC Symbol;Acc:HGNC:20609]
3240	7.70987e-10	0.704246	0.816	0.635	1.67651e-05	3	GNB2		Monocyte	G protein subunit beta 2 [Source:HGNC Symbol;Acc:HGNC:4398]
3242	1.97582e-06	0.703868	0.684	0.477	0.0429643	3	SMARCA1		Alpha cell	SWI/SNF related, matrix associated, actin dependent regulator of chromatin, subfamily a, member 1 [Source:HGNC Symbol;Acc:HGNC:11097]
3243	0.000107416	0.703719	0.25	0.128	1	3	RGS17			regulator of G protein signaling 17 [Source:HGNC Symbol;Acc:HGNC:14088]
3244	0.000311008	0.702054	0.5	0.358	1	3	CTSC	Stem cells	Microglial cell	cathepsin C [Source:HGNC Symbol;Acc:HGNC:2528]
3245	0.000311008	0.702054	0.5	0.358	1	3	CTSC		Regulatory T (Treg) cell	cathepsin C [Source:HGNC Symbol;Acc:HGNC:2528]
3246	0.000311008	0.702054	0.5	0.358	1	3	CTSC		Mesenchymal cell	cathepsin C [Source:HGNC Symbol;Acc:HGNC:2528]
3247	0.000311008	0.702054	0.5	0.358	1	3	CTSC		Secretory cell	cathepsin C [Source:HGNC Symbol;Acc:HGNC:2528]
3248	0.000311008	0.702054	0.5	0.358	1	3	CTSC		Paneth cell	cathepsin C [Source:HGNC Symbol;Acc:HGNC:2528]
3269	0.000276311	0.699281	0.276	0.159	1	3	NANS			N-acetylneuraminate synthase [Source:HGNC Symbol;Acc:HGNC:19237]
3270	2.83574e-05	0.699252	0.493	0.315	0.616632	3	FUBP1			far upstream element binding protein 1 [Source:HGNC Symbol;Acc:HGNC:4004]
3271	0.00284398	0.699072	0.289	0.185	1	3	YKT6			YKT6 v-SNARE homolog [Source:HGNC Symbol;Acc:HGNC:16959]
3272	3.36448e-08	0.698848	0.875	0.768	0.000731607	3	DKK1	Maternal decidual cells	Decidual cell	dickkopf WNT signaling pathway inhibitor 1 [Source:HGNC Symbol;Acc:HGNC:2891]
3278	2.09322e-06	0.698349	0.704	0.512	0.045517	3	PTP4A2	Progenitor cells	Monocyte	protein tyrosine phosphatase 4A2 [Source:HGNC Symbol;Acc:HGNC:9635]
3280	0.000697158	0.69725	0.276	0.161	1	3	UBE2J2			ubiquitin conjugating enzyme E2 J2 [Source:HGNC Symbol;Acc:HGNC:19268]
3281	3.59223e-05	0.696205	0.408	0.241	0.78113	3	MRPL9			mitochondrial ribosomal protein L9 [Source:HGNC Symbol;Acc:HGNC:14277]
3282	4.2633e-05	0.6957	0.382	0.215	0.927054	3	GLRX2		Liver bud hepatic cell	glutaredoxin 2 [Source:HGNC Symbol;Acc:HGNC:16065]
3283	1.07657e-16	0.694476	0.941	0.873	2.34101e-12	3	EIF4A1	Cardiomyocytes	Multilymphoid progenitor cell	eukaryotic translation initiation factor 4A1 [Source:HGNC Symbol;Acc:HGNC:3282]
3285	0.00112656	0.69433	0.25	0.147	1	3	LYAR	Natural killer (NK) cells	CD4+ cytotoxic T cell	Ly1 antibody reactive [Source:HGNC Symbol;Acc:HGNC:26021]
3287	0.000416587	0.693423	0.382	0.239	1	3	EBNA1BP2		Ciliated cell	EBNA1 binding protein 2 [Source:HGNC Symbol;Acc:HGNC:15531]
3288	0.000263009	0.692811	0.48	0.342	1	3	HMOX1	Monocytes	Cancer stem cell	heme oxygenase 1 [Source:HGNC Symbol;Acc:HGNC:5013]
3289	0.000263009	0.692811	0.48	0.342	1	3	HMOX1		Exhausted CD8+ T cell	heme oxygenase 1 [Source:HGNC Symbol;Acc:HGNC:5013]
3290	0.000263009	0.692811	0.48	0.342	1	3	HMOX1		Paneth cell	heme oxygenase 1 [Source:HGNC Symbol;Acc:HGNC:5013]
3291	0.000263009	0.692811	0.48	0.342	1	3	HMOX1		CD1C-CD141- dendritic cell	heme oxygenase 1 [Source:HGNC Symbol;Acc:HGNC:5013]
3308	0.00229176	0.692389	0.309	0.199	1	3	PACSIN2			protein kinase C and casein kinase substrate in neurons 2 [Source:HGNC Symbol;Acc:HGNC:8571]
3309	0.000150227	0.691453	0.349	0.204	1	3	KIAA0586			KIAA0586 [Source:HGNC Symbol;Acc:HGNC:19960]
3310	5.76587e-06	0.690745	0.441	0.251	0.125379	3	SDHB		Monocyte	succinate dehydrogenase complex iron sulfur subunit B [Source:HGNC Symbol;Acc:HGNC:10681]
3311	5.76587e-06	0.690745	0.441	0.251	0.125379	3	SDHB		B cell	succinate dehydrogenase complex iron sulfur subunit B [Source:HGNC Symbol;Acc:HGNC:10681]
3314	0.000229449	0.690167	0.434	0.286	1	3	STX2	Myofibroblasts	Ciliated cell	syntaxin 2 [Source:HGNC Symbol;Acc:HGNC:3403]
3315	0.000229449	0.690167	0.434	0.286	1	3	STX2		Ciliated epithelial cell	syntaxin 2 [Source:HGNC Symbol;Acc:HGNC:3403]
3316	6.62158e-06	0.690084	0.559	0.364	0.143986	3	EIF2S1			eukaryotic translation initiation factor 2 subunit alpha [Source:HGNC Symbol;Acc:HGNC:3265]
3317	0.00131782	0.688746	0.289	0.175	1	3	PDXDC1			pyridoxal dependent decarboxylase domain containing 1 [Source:HGNC Symbol;Acc:HGNC:28995]
3318	1.95462e-05	0.687454	0.382	0.224	0.425033	3	GPATCH4			G-patch domain containing 4 (gene/pseudogene) [Source:HGNC Symbol;Acc:HGNC:25982]
3319	0.000134146	0.687157	0.408	0.259	1	3	MRPL22			mitochondrial ribosomal protein L22 [Source:HGNC Symbol;Acc:HGNC:14480]
3320	1.0142e-05	0.685078	0.533	0.346	0.220539	3	RALY			RALY heterogeneous nuclear ribonucleoprotein [Source:HGNC Symbol;Acc:HGNC:15921]
3321	5.63085e-05	0.684263	0.553	0.385	1	3	NUDCD2			NudC domain containing 2 [Source:HGNC Symbol;Acc:HGNC:30535]
3322	0.000511536	0.683775	0.355	0.225	1	3	PRR13		Microglial cell	proline rich 13 [Source:HGNC Symbol;Acc:HGNC:24528]
3323	0.000511536	0.683775	0.355	0.225	1	3	PRR13		Monocyte	proline rich 13 [Source:HGNC Symbol;Acc:HGNC:24528]
3325	3.42842e-14	0.683238	0.941	0.852	7.4551e-10	3	RPL22L1	Stem cells	B cell	ribosomal protein L22 like 1 [Source:HGNC Symbol;Acc:HGNC:27610]
3327	1.26868e-22	0.682452	0.98	0.927	2.75875e-18	3	RTN4		Oligodendrocyte	reticulon 4 [Source:HGNC Symbol;Acc:HGNC:14085]
3328	1.26868e-22	0.682452	0.98	0.927	2.75875e-18	3	RTN4		Monocyte	reticulon 4 [Source:HGNC Symbol;Acc:HGNC:14085]
3330	2.15949e-27	0.682126	1	1	4.69582e-23	3	TMSB4X	Dendritic cells	Oligodendrocyte	thymosin beta 4 X-linked [Source:HGNC Symbol;Acc:HGNC:11881]
3331	2.15949e-27	0.682126	1	1	4.69582e-23	3	TMSB4X		Ionocyte cell	thymosin beta 4 X-linked [Source:HGNC Symbol;Acc:HGNC:11881]
3332	2.15949e-27	0.682126	1	1	4.69582e-23	3	TMSB4X		Endothelial cell	thymosin beta 4 X-linked [Source:HGNC Symbol;Acc:HGNC:11881]
3358	1.63239e-06	0.682046	0.638	0.409	0.0354964	3	CCDC167			coiled-coil domain containing 167 [Source:HGNC Symbol;Acc:HGNC:21239]
3359	1.26132e-05	0.681629	0.474	0.291	0.274273	3	WWC2			WW and C2 domain containing 2 [Source:HGNC Symbol;Acc:HGNC:24148]
3360	7.1501e-06	0.681394	0.454	0.265	0.155479	3	ERCC1			ERCC excision repair 1, endonuclease non-catalytic subunit [Source:HGNC Symbol;Acc:HGNC:3433]
3361	0.000240483	0.680924	0.276	0.151	1	3	MRTO4			MRT4 homolog, ribosome maturation factor [Source:HGNC Symbol;Acc:HGNC:18477]
3362	3.65913e-08	0.680714	0.77	0.535	0.000795677	3	PSMD14			proteasome 26S subunit, non-ATPase 14 [Source:HGNC Symbol;Acc:HGNC:16889]
3363	1.68187e-21	0.679985	1	0.976	3.65722e-17	3	IGFBP2	Neural cells	Mesenchymal cell	insulin like growth factor binding protein 2 [Source:HGNC Symbol;Acc:HGNC:5471]
3368	0.000127952	0.67994	0.375	0.233	1	3	LOXL2	Fibroblasts-like cells		lysyl oxidase like 2 [Source:HGNC Symbol;Acc:HGNC:6666]
3369	4.79745e-12	0.679374	0.855	0.665	1.04321e-07	3	PSMD8			proteasome 26S subunit, non-ATPase 8 [Source:HGNC Symbol;Acc:HGNC:9566]
3370	2.8799e-18	0.678531	0.993	0.907	6.26234e-14	3	SUB1			SUB1 regulator of transcription [Source:HGNC Symbol;Acc:HGNC:19985]
3371	0.000648793	0.677765	0.362	0.233	1	3	ACP6			acid phosphatase 6, lysophosphatidic [Source:HGNC Symbol;Acc:HGNC:29609]
3372	7.41548e-07	0.677709	0.638	0.439	0.016125	3	TAF9			TATA-box binding protein associated factor 9 [Source:HGNC Symbol;Acc:HGNC:11542]
3373	0.000303117	0.677649	0.355	0.212	1	3	SEC23A			SEC23 homolog A, COPII coat complex component [Source:HGNC Symbol;Acc:HGNC:10701]
3374	1.98651e-05	0.677122	0.401	0.235	0.431966	3	RWDD4			RWD domain containing 4 [Source:HGNC Symbol;Acc:HGNC:23750]
3375	1.93513e-09	0.676789	0.875	0.755	4.20793e-05	3	MRPL51			mitochondrial ribosomal protein L51 [Source:HGNC Symbol;Acc:HGNC:14044]
3376	4.31138e-06	0.676614	0.493	0.296	0.0937509	3	ELP5		Multilymphoid progenitor cell	elongator acetyltransferase complex subunit 5 [Source:HGNC Symbol;Acc:HGNC:30617]
3378	0.00148225	0.676384	0.257	0.151	1	3	RN7SL1			RNA component of signal recognition particle 7SL1 [Source:HGNC Symbol;Acc:HGNC:10038]
3379	1.95965e-05	0.676015	0.5	0.319	0.426127	3	GNAI3		Monocyte	G protein subunit alpha i3 [Source:HGNC Symbol;Acc:HGNC:4387]
3381	0.000927775	0.675702	0.25	0.142	1	3	CCDC109B
3382	0.002657	0.67389	0.25	0.15	1	3	DYRK4			dual specificity tyrosine phosphorylation regulated kinase 4 [Source:HGNC Symbol;Acc:HGNC:3095]
3383	1.23709e-06	0.673889	0.612	0.412	0.0269005	3	VDAC3			voltage dependent anion channel 3 [Source:HGNC Symbol;Acc:HGNC:12674]
3384	6.38956e-09	0.673733	0.809	0.612	0.000138941	3	U2AF1			U2 small nuclear RNA auxiliary factor 1 [Source:HGNC Symbol;Acc:HGNC:12453]
3385	5.51415e-09	0.67325	0.934	0.801	0.000119905	3	KIF5B		Regulatory T (Treg) cell	kinesin family member 5B [Source:HGNC Symbol;Acc:HGNC:6324]
3386	0.000467308	0.672168	0.441	0.291	1	3	RBFOX2	Neural cells	Neural progenitor cell	RNA binding fox-1 homolog 2 [Source:HGNC Symbol;Acc:HGNC:9906]
3387	0.000467308	0.672168	0.441	0.291	1	3	RBFOX2		Astrocyte	RNA binding fox-1 homolog 2 [Source:HGNC Symbol;Acc:HGNC:9906]
3388	1.43037e-11	0.671391	0.842	0.641	3.11033e-07	3	MINOS1
3389	6.55016e-05	0.67139	0.434	0.276	1	3	UPP1		Epiblast cell	uridine phosphorylase 1 [Source:HGNC Symbol;Acc:HGNC:12576]
3390	6.55016e-05	0.67139	0.434	0.276	1	3	UPP1		CD1C-CD141- dendritic cell	uridine phosphorylase 1 [Source:HGNC Symbol;Acc:HGNC:12576]
3392	0.00033516	0.67082	0.539	0.393	1	3	ACP1		Ionocyte cell	acid phosphatase 1 [Source:HGNC Symbol;Acc:HGNC:122]
3393	3.30729e-09	0.670721	0.822	0.616	7.19171e-05	3	SYNE2	Glia cells	Microglial cell	spectrin repeat containing nuclear envelope protein 2 [Source:HGNC Symbol;Acc:HGNC:17084]
3394	3.30729e-09	0.670721	0.822	0.616	7.19171e-05	3	SYNE2		CD4+ cytotoxic T cell	spectrin repeat containing nuclear envelope protein 2 [Source:HGNC Symbol;Acc:HGNC:17084]
3395	3.30729e-09	0.670721	0.822	0.616	7.19171e-05	3	SYNE2		Granulosa cell	spectrin repeat containing nuclear envelope protein 2 [Source:HGNC Symbol;Acc:HGNC:17084]
3401	1.02209e-25	0.670157	0.993	0.973	2.22252e-21	3	ANXA2	Muscle cells	Endothelial cell	annexin A2 [Source:HGNC Symbol;Acc:HGNC:537]
3402	1.02209e-25	0.670157	0.993	0.973	2.22252e-21	3	ANXA2		Monocyte	annexin A2 [Source:HGNC Symbol;Acc:HGNC:537]
3413	3.3184e-08	0.669538	0.711	0.487	0.000721587	3	PTRF
3414	0.00272129	0.669518	0.355	0.237	1	3	BASP1	Midbrain_hindbrain	Trophectoderm cell	brain abundant membrane attached signal protein 1 [Source:HGNC Symbol;Acc:HGNC:957]
3415	0.00272129	0.669518	0.355	0.237	1	3	BASP1		Ciliated cell	brain abundant membrane attached signal protein 1 [Source:HGNC Symbol;Acc:HGNC:957]
3416	0.00272129	0.669518	0.355	0.237	1	3	BASP1		Ciliated epithelial cell	brain abundant membrane attached signal protein 1 [Source:HGNC Symbol;Acc:HGNC:957]
3417	0.00272129	0.669518	0.355	0.237	1	3	BASP1		DCLK1+ progenitor cell	brain abundant membrane attached signal protein 1 [Source:HGNC Symbol;Acc:HGNC:957]
3418	0.00272129	0.669518	0.355	0.237	1	3	BASP1		Multilymphoid progenitor cell	brain abundant membrane attached signal protein 1 [Source:HGNC Symbol;Acc:HGNC:957]
3419	0.00272129	0.669518	0.355	0.237	1	3	BASP1		Monocyte	brain abundant membrane attached signal protein 1 [Source:HGNC Symbol;Acc:HGNC:957]
3420	0.00272129	0.669518	0.355	0.237	1	3	BASP1		Neutrophil	brain abundant membrane attached signal protein 1 [Source:HGNC Symbol;Acc:HGNC:957]
3421	0.00272129	0.669518	0.355	0.237	1	3	BASP1		B cell	brain abundant membrane attached signal protein 1 [Source:HGNC Symbol;Acc:HGNC:957]
3438	3.41784e-05	0.669437	0.539	0.368	0.74321	3	WDR1		Mesenchymal cell	WD repeat domain 1 [Source:HGNC Symbol;Acc:HGNC:12754]
3439	3.41784e-05	0.669437	0.539	0.368	0.74321	3	WDR1		Ionocyte cell	WD repeat domain 1 [Source:HGNC Symbol;Acc:HGNC:12754]
3440	0.000557317	0.668984	0.349	0.222	1	3	SLC35B1			solute carrier family 35 member B1 [Source:HGNC Symbol;Acc:HGNC:20798]
3441	0.000111197	0.668964	0.309	0.172	1	3	EBP		Oligodendrocyte	EBP cholestenol delta-isomerase [Source:HGNC Symbol;Acc:HGNC:3133]
3442	0.000154735	0.668553	0.414	0.254	1	3	NUDT5		Exhausted CD8+ T cell	nudix hydrolase 5 [Source:HGNC Symbol;Acc:HGNC:8052]
3443	0.000154735	0.668553	0.414	0.254	1	3	NUDT5		Regulatory T (Treg) cell	nudix hydrolase 5 [Source:HGNC Symbol;Acc:HGNC:8052]
3444	1.43529e-27	0.667691	0.993	0.973	3.12104e-23	3	RPL35	Stem cells		ribosomal protein L35 [Source:HGNC Symbol;Acc:HGNC:10344]
3448	5.37768e-05	0.666412	0.395	0.231	1	3	SRSF1			serine and arginine rich splicing factor 1 [Source:HGNC Symbol;Acc:HGNC:10780]
3449	2.8213e-05	0.666321	0.447	0.268	0.613492	3	YES1	Endothelial cells		YES proto-oncogene 1, Src family tyrosine kinase [Source:HGNC Symbol;Acc:HGNC:12841]
3450	0.00174987	0.665938	0.263	0.159	1	3	CNRIP1	Erythrocytes	Mast cell	cannabinoid receptor interacting protein 1 [Source:HGNC Symbol;Acc:HGNC:24546]
3454	8.91792e-13	0.665393	0.954	0.833	1.9392e-08	3	HNRNPU			heterogeneous nuclear ribonucleoprotein U [Source:HGNC Symbol;Acc:HGNC:5048]
3455	2.4e-06	0.663228	0.572	0.362	0.0521881	3	MRPL23			mitochondrial ribosomal protein L23 [Source:HGNC Symbol;Acc:HGNC:10322]
3456	0.000136985	0.660315	0.414	0.253	1	3	NOC3L		B cell	NOC3 like DNA replication regulator [Source:HGNC Symbol;Acc:HGNC:24034]
3458	0.000603517	0.65897	0.493	0.362	1	3	PMEPA1			prostate transmembrane protein, androgen induced 1 [Source:HGNC Symbol;Acc:HGNC:14107]
3459	3.30552e-05	0.658426	0.599	0.424	0.718786	3	GLRX5			glutaredoxin 5 [Source:HGNC Symbol;Acc:HGNC:20134]
3460	0.00117594	0.657586	0.316	0.197	1	3	LAMA4	Mesenchymal-like cells	Endothelial cell	laminin subunit alpha 4 [Source:HGNC Symbol;Acc:HGNC:6484]
3462	0.00127292	0.657424	0.349	0.235	1	3	MTCH2		B cell	mitochondrial carrier 2 [Source:HGNC Symbol;Acc:HGNC:17587]
3464	7.98036e-07	0.656096	0.658	0.413	0.0173533	3	CCAR1		SLC16A7+ cell	cell division cycle and apoptosis regulator 1 [Source:HGNC Symbol;Acc:HGNC:24236]
3465	8.60481e-05	0.656083	0.342	0.202	1	3	MPHOSPH9			M-phase phosphoprotein 9 [Source:HGNC Symbol;Acc:HGNC:7215]
3466	0.000160709	0.655528	0.461	0.306	1	3	HSD17B10		Regulatory T (Treg) cell	hydroxysteroid 17-beta dehydrogenase 10 [Source:HGNC Symbol;Acc:HGNC:4800]
3467	0.000179936	0.655078	0.414	0.265	1	3	MRPL1		Morula cell (Blastomere)	mitochondrial ribosomal protein L1 [Source:HGNC Symbol;Acc:HGNC:14275]
3469	9.11135e-13	0.654804	0.914	0.731	1.98126e-08	3	KRT10	Il36 uprabasal	Epithelial cell	keratin 10 [Source:HGNC Symbol;Acc:HGNC:6413]
3477	5.25715e-07	0.654333	0.651	0.448	0.0114317	3	AP1S1			adaptor related protein complex 1 subunit sigma 1 [Source:HGNC Symbol;Acc:HGNC:559]
3478	0.00399515	0.654331	0.25	0.155	1	3	PIK3R3			phosphoinositide-3-kinase regulatory subunit 3 [Source:HGNC Symbol;Acc:HGNC:8981]
3479	0.00292833	0.654249	0.289	0.188	1	3	ANXA2R			annexin A2 receptor [Source:HGNC Symbol;Acc:HGNC:33463]
3480	0.000133448	0.653159	0.349	0.203	1	3	DKC1			dyskerin pseudouridine synthase 1 [Source:HGNC Symbol;Acc:HGNC:2890]
3481	0.000327459	0.652538	0.618	0.491	1	3	HSPH1			heat shock protein family H (Hsp110) member 1 [Source:HGNC Symbol;Acc:HGNC:16969]
3482	1.63432e-09	0.651027	0.822	0.681	3.55383e-05	3	SPATS2L	Ctc	Regulatory T (Treg) cell	spermatogenesis associated serine rich 2 like [Source:HGNC Symbol;Acc:HGNC:24574]
3483	1.63432e-09	0.651027	0.822	0.681	3.55383e-05	3	SPATS2L		Endothelial cell	spermatogenesis associated serine rich 2 like [Source:HGNC Symbol;Acc:HGNC:24574]
3485	2.27194e-06	0.650487	0.763	0.632	0.0494034	3	RHEB			Ras homolog, mTORC1 binding [Source:HGNC Symbol;Acc:HGNC:10011]
3486	0.000151354	0.649261	0.289	0.16	1	3	PSRC1	G2m_s npcs		proline and serine rich coiled-coil 1 [Source:HGNC Symbol;Acc:HGNC:24472]
3488	8.86449e-11	0.649083	0.947	0.867	1.92758e-06	3	TKT	Stem cells	CD1C-CD141- dendritic cell	transketolase [Source:HGNC Symbol;Acc:HGNC:11834]
3489	8.86449e-11	0.649083	0.947	0.867	1.92758e-06	3	TKT		Monocyte	transketolase [Source:HGNC Symbol;Acc:HGNC:11834]
3496	1.06378e-15	0.64879	0.98	0.922	2.31319e-11	3	YWHAZ			tyrosine 3-monooxygenase/tryptophan 5-monooxygenase activation protein zeta [Source:HGNC Symbol;Acc:HGNC:12855]
3497	5.27393e-19	0.64831	1	0.998	1.14682e-14	3	HMGB1	Progenitor cells	Endothelial cell	high mobility group box 1 [Source:HGNC Symbol;Acc:HGNC:4983]
3509	1.22334e-09	0.648186	0.836	0.688	2.66015e-05	3	LSMD1
3510	0.000678838	0.648178	0.342	0.213	1	3	PPP1R35			protein phosphatase 1 regulatory subunit 35 [Source:HGNC Symbol;Acc:HGNC:28320]
3511	0.000654267	0.646976	0.434	0.302	1	3	SWAP70		Microglial cell	switching B cell complex subunit SWAP70 [Source:HGNC Symbol;Acc:HGNC:17070]
3512	0.000654267	0.646976	0.434	0.302	1	3	SWAP70		CD1C-CD141- dendritic cell	switching B cell complex subunit SWAP70 [Source:HGNC Symbol;Acc:HGNC:17070]
3513	0.000654267	0.646976	0.434	0.302	1	3	SWAP70		Lake et al.Science.Ex8	switching B cell complex subunit SWAP70 [Source:HGNC Symbol;Acc:HGNC:17070]
3515	0.000654267	0.646976	0.434	0.302	1	3	SWAP70		B cell	switching B cell complex subunit SWAP70 [Source:HGNC Symbol;Acc:HGNC:17070]
3518	3.97844e-20	0.646728	1	0.999	8.65111e-16	3	S100A6	Hla-dr+clec9a cd1c+ btla- cells	Basal cell	S100 calcium binding protein A6 [Source:HGNC Symbol;Acc:HGNC:10496]
3519	3.97844e-20	0.646728	1	0.999	8.65111e-16	3	S100A6		Trophectoderm cell	S100 calcium binding protein A6 [Source:HGNC Symbol;Acc:HGNC:10496]
3520	3.97844e-20	0.646728	1	0.999	8.65111e-16	3	S100A6		Liver bud hepatic cell	S100 calcium binding protein A6 [Source:HGNC Symbol;Acc:HGNC:10496]
3521	3.97844e-20	0.646728	1	0.999	8.65111e-16	3	S100A6		Monocyte	S100 calcium binding protein A6 [Source:HGNC Symbol;Acc:HGNC:10496]
3578	1.6793e-07	0.646538	0.73	0.519	0.00365164	3	C6orf62		Granulosa cell	chromosome 6 open reading frame 62 [Source:HGNC Symbol;Acc:HGNC:20998]
3580	5.6041e-05	0.646182	0.507	0.315	1	3	DANCR			differentiation antagonizing non-protein coding RNA [Source:HGNC Symbol;Acc:HGNC:28964]
3581	4.29243e-05	0.6456	0.526	0.371	0.933389	3	ETF1			eukaryotic translation termination factor 1 [Source:HGNC Symbol;Acc:HGNC:3477]
3582	3.23054e-05	0.645033	0.414	0.244	0.702482	3	ATP11C		Brush cell (Tuft cell)	ATPase phospholipid transporting 11C [Source:HGNC Symbol;Acc:HGNC:13554]
3583	3.23054e-05	0.645033	0.414	0.244	0.702482	3	ATP11C		Neuroendocrine cell	ATPase phospholipid transporting 11C [Source:HGNC Symbol;Acc:HGNC:13554]
3584	6.78035e-05	0.644793	0.48	0.302	1	3	RPSAP58		Oligodendrocyte
3585	3.21163e-26	0.644333	0.993	0.963	6.98369e-22	3	OAZ1	Erythrocytes	Monocyte	ornithine decarboxylase antizyme 1 [Source:HGNC Symbol;Acc:HGNC:8095]
3586	3.21163e-26	0.644333	0.993	0.963	6.98369e-22	3	OAZ1		B cell	ornithine decarboxylase antizyme 1 [Source:HGNC Symbol;Acc:HGNC:8095]
3589	0.00098905	0.644198	0.276	0.159	1	3	FTSJ3			FtsJ RNA 2'-O-methyltransferase 3 [Source:HGNC Symbol;Acc:HGNC:17136]
3590	9.5098e-08	0.643198	0.75	0.516	0.00206791	3	PGAM1	Stem cells	Monocyte	phosphoglycerate mutase 1 [Source:HGNC Symbol;Acc:HGNC:8888]
3592	2.15247e-08	0.64289	0.803	0.585	0.000468054	3	RHOC	CD8 T cells	Astrocyte	ras homolog family member C [Source:HGNC Symbol;Acc:HGNC:669]
3593	2.15247e-08	0.64289	0.803	0.585	0.000468054	3	RHOC		Oligodendrocyte progenitor cell	ras homolog family member C [Source:HGNC Symbol;Acc:HGNC:669]
3594	2.15247e-08	0.64289	0.803	0.585	0.000468054	3	RHOC		Regulatory T (Treg) cell	ras homolog family member C [Source:HGNC Symbol;Acc:HGNC:669]
3595	2.15247e-08	0.64289	0.803	0.585	0.000468054	3	RHOC		CD1C-CD141- dendritic cell	ras homolog family member C [Source:HGNC Symbol;Acc:HGNC:669]
3602	0.000415242	0.642882	0.283	0.159	1	3	IMP4			IMP U3 small nucleolar ribonucleoprotein 4 [Source:HGNC Symbol;Acc:HGNC:30856]
3603	0.00129458	0.642816	0.382	0.258	1	3	PLGRKT		Mast cell	plasminogen receptor with a C-terminal lysine [Source:HGNC Symbol;Acc:HGNC:23633]
3605	1.0631e-05	0.642404	0.507	0.323	0.231171	3	GAP43	Midbrain_hindbrain	Schwann cell	growth associated protein 43 [Source:HGNC Symbol;Acc:HGNC:4140]
3606	1.0631e-05	0.642404	0.507	0.323	0.231171	3	GAP43		Oligodendrocyte	growth associated protein 43 [Source:HGNC Symbol;Acc:HGNC:4140]
3607	1.0631e-05	0.642404	0.507	0.323	0.231171	3	GAP43		Neural progenitor cell	growth associated protein 43 [Source:HGNC Symbol;Acc:HGNC:4140]
3620	0.00176394	0.641893	0.447	0.308	1	3	SMARCC1			SWI/SNF related, matrix associated, actin dependent regulator of chromatin subfamily c member 1 [Source:HGNC Symbol;Acc:HGNC:11104]
3621	0.000837216	0.641827	0.487	0.351	1	3	PGD		Paneth cell	phosphogluconate dehydrogenase [Source:HGNC Symbol;Acc:HGNC:8891]
3622	0.000837216	0.641827	0.487	0.351	1	3	PGD		Monocyte	phosphogluconate dehydrogenase [Source:HGNC Symbol;Acc:HGNC:8891]
3624	1.31553e-05	0.641076	0.625	0.428	0.286063	3	DGUOK			deoxyguanosine kinase [Source:HGNC Symbol;Acc:HGNC:2858]
3625	0.00600027	0.640463	0.322	0.22	1	3	NOSIP	CD8 T cells	Naive CD8+ T cell	nitric oxide synthase interacting protein [Source:HGNC Symbol;Acc:HGNC:17946]
3626	0.00600027	0.640463	0.322	0.22	1	3	NOSIP		Naive CD4+ T cell	nitric oxide synthase interacting protein [Source:HGNC Symbol;Acc:HGNC:17946]
3631	0.0011457	0.638943	0.382	0.259	1	3	SMARCB1		Ionocyte cell	SWI/SNF related, matrix associated, actin dependent regulator of chromatin, subfamily b, member 1 [Source:HGNC Symbol;Acc:HGNC:11103]
3632	0.0011457	0.638943	0.382	0.259	1	3	SMARCB1		B cell	SWI/SNF related, matrix associated, actin dependent regulator of chromatin, subfamily b, member 1 [Source:HGNC Symbol;Acc:HGNC:11103]
3634	2.46728e-08	0.638612	0.789	0.599	0.00053651	3	SYNCRIP			synaptotagmin binding cytoplasmic RNA interacting protein [Source:HGNC Symbol;Acc:HGNC:16918]
3635	1.03721e-05	0.638606	0.671	0.498	0.225541	3	MLF2			myeloid leukemia factor 2 [Source:HGNC Symbol;Acc:HGNC:7126]
3636	0.00208493	0.638279	0.355	0.24	1	3	PHC2			polyhomeotic homolog 2 [Source:HGNC Symbol;Acc:HGNC:3183]
3637	1.82669e-05	0.638001	0.441	0.257	0.397213	3	PITHD1	Erythrocytes	Multilymphoid progenitor cell	PITH domain containing 1 [Source:HGNC Symbol;Acc:HGNC:25022]
3639	0.000296782	0.637719	0.434	0.29	1	3	ZYX		Basal cell	zyxin [Source:HGNC Symbol;Acc:HGNC:13200]
3640	0.000296782	0.637719	0.434	0.29	1	3	ZYX		Multilymphoid progenitor cell	zyxin [Source:HGNC Symbol;Acc:HGNC:13200]
3641	0.000296782	0.637719	0.434	0.29	1	3	ZYX		Monocyte	zyxin [Source:HGNC Symbol;Acc:HGNC:13200]
3644	6.08523e-05	0.636576	0.355	0.202	1	3	EVA1A		Liver bud hepatic cell	eva-1 homolog A, regulator of programmed cell death [Source:HGNC Symbol;Acc:HGNC:25816]
3645	1.91809e-09	0.63652	0.842	0.596	4.17089e-05	3	PRELID1	Stem cells	Monocyte	PRELI domain containing 1 [Source:HGNC Symbol;Acc:HGNC:30255]
3647	5.15673e-05	0.636505	0.5	0.318	1	3	ITGB1BP1			integrin subunit beta 1 binding protein 1 [Source:HGNC Symbol;Acc:HGNC:23927]
3648	0.000346447	0.636435	0.349	0.211	1	3	CASK		Myeloid cell	calcium/calmodulin dependent serine protein kinase [Source:HGNC Symbol;Acc:HGNC:1497]
3649	8.91107e-05	0.63634	0.447	0.276	1	3	GTPBP4		8-cell stage cell (Blastomere)	GTP binding protein 4 [Source:HGNC Symbol;Acc:HGNC:21535]
3651	2.11909e-09	0.63612	0.875	0.734	4.60796e-05	3	PDAP1			PDGFA associated protein 1 [Source:HGNC Symbol;Acc:HGNC:14634]
3652	8.90377e-09	0.63591	0.796	0.565	0.000193613	3	IGFBP7	Mesenchymal-like cells	Astrocyte	insulin like growth factor binding protein 7 [Source:HGNC Symbol;Acc:HGNC:5476]
3653	8.90377e-09	0.63591	0.796	0.565	0.000193613	3	IGFBP7		Mesenchymal cell	insulin like growth factor binding protein 7 [Source:HGNC Symbol;Acc:HGNC:5476]
3654	8.90377e-09	0.63591	0.796	0.565	0.000193613	3	IGFBP7		Ciliated cell	insulin like growth factor binding protein 7 [Source:HGNC Symbol;Acc:HGNC:5476]
3655	8.90377e-09	0.63591	0.796	0.565	0.000193613	3	IGFBP7		Granulocyte-monocyte progenitor	insulin like growth factor binding protein 7 [Source:HGNC Symbol;Acc:HGNC:5476]
3762	3.73967e-08	0.635892	0.796	0.573	0.00081319	3	PSMA3			proteasome 20S subunit alpha 3 [Source:HGNC Symbol;Acc:HGNC:9532]
3763	0.00168191	0.634898	0.263	0.16	1	3	CD276		Mesenchymal stem cell	CD276 molecule [Source:HGNC Symbol;Acc:HGNC:19137]
3764	4.95749e-08	0.634789	0.803	0.615	0.00107801	3	ARF1			ADP ribosylation factor 1 [Source:HGNC Symbol;Acc:HGNC:652]
3765	2.97714e-08	0.634493	0.803	0.634	0.000647379	3	MSN		Microglial cell	moesin [Source:HGNC Symbol;Acc:HGNC:7373]
3766	2.97714e-08	0.634493	0.803	0.634	0.000647379	3	MSN		CD1C-CD141- dendritic cell	moesin [Source:HGNC Symbol;Acc:HGNC:7373]
3767	2.97714e-08	0.634493	0.803	0.634	0.000647379	3	MSN		Monocyte	moesin [Source:HGNC Symbol;Acc:HGNC:7373]
3770	5.52388e-07	0.634492	0.717	0.506	0.0120117	3	NHP2			NHP2 ribonucleoprotein [Source:HGNC Symbol;Acc:HGNC:14377]
3771	0.00343341	0.633536	0.257	0.158	1	3	NUBP1			NUBP iron-sulfur cluster assembly factor 1, cytosolic [Source:HGNC Symbol;Acc:HGNC:8041]
3772	0.000137898	0.633476	0.434	0.284	1	3	SDAD1			SDA1 domain containing 1 [Source:HGNC Symbol;Acc:HGNC:25537]
3773	2.40759e-08	0.629869	0.796	0.618	0.000523531	3	LSM3		Morula cell (Blastomere)	LSM3 homolog, U6 small nuclear RNA and mRNA degradation associated [Source:HGNC Symbol;Acc:HGNC:17874]
3775	0.00309762	0.629844	0.263	0.16	1	3	MPHOSPH6			M-phase phosphoprotein 6 [Source:HGNC Symbol;Acc:HGNC:7214]
3776	0.00028148	0.629699	0.401	0.259	1	3	SF3A3			splicing factor 3a subunit 3 [Source:HGNC Symbol;Acc:HGNC:10767]
3777	0.000225714	0.62926	0.414	0.259	1	3	HOMER3	Neural cells	Brush cell (Tuft cell)	homer scaffold protein 3 [Source:HGNC Symbol;Acc:HGNC:17514]
3778	0.000225714	0.62926	0.414	0.259	1	3	HOMER3		Neuroendocrine cell	homer scaffold protein 3 [Source:HGNC Symbol;Acc:HGNC:17514]
3779	1.40406e-13	0.628848	0.934	0.862	3.05313e-09	3	NDUFS5			NADH:ubiquinone oxidoreductase subunit S5 [Source:HGNC Symbol;Acc:HGNC:7712]
3780	0.000266924	0.628708	0.48	0.328	1	3	ARL4A	Erythrocytes	Oligodendrocyte	ADP ribosylation factor like GTPase 4A [Source:HGNC Symbol;Acc:HGNC:695]
3781	0.000266924	0.628708	0.48	0.328	1	3	ARL4A		Oligodendrocyte progenitor cell	ADP ribosylation factor like GTPase 4A [Source:HGNC Symbol;Acc:HGNC:695]
3782	0.000266924	0.628708	0.48	0.328	1	3	ARL4A		Ionocyte cell	ADP ribosylation factor like GTPase 4A [Source:HGNC Symbol;Acc:HGNC:695]
3783	0.000266924	0.628708	0.48	0.328	1	3	ARL4A		Endothelial cell	ADP ribosylation factor like GTPase 4A [Source:HGNC Symbol;Acc:HGNC:695]
3784	0.000266924	0.628708	0.48	0.328	1	3	ARL4A		CD1C-CD141- dendritic cell	ADP ribosylation factor like GTPase 4A [Source:HGNC Symbol;Acc:HGNC:695]
3794	2.14091e-06	0.627473	0.691	0.476	0.0465541	3	SRP19			signal recognition particle 19 [Source:HGNC Symbol;Acc:HGNC:11300]
3795	0.00147635	0.626947	0.309	0.186	1	3	IMMP1L			inner mitochondrial membrane peptidase subunit 1 [Source:HGNC Symbol;Acc:HGNC:26317]
3796	0.000177142	0.62674	0.382	0.23	1	3	SRPK1			SRSF protein kinase 1 [Source:HGNC Symbol;Acc:HGNC:11305]
3797	4.01757e-08	0.626142	0.763	0.537	0.00087362	3	PDCD5			programmed cell death 5 [Source:HGNC Symbol;Acc:HGNC:8764]
3798	0.000313702	0.62592	0.5	0.359	1	3	GCLM			glutamate-cysteine ligase modifier subunit [Source:HGNC Symbol;Acc:HGNC:4312]
3799	8.16157e-09	0.625909	0.836	0.696	0.000177473	3	ROMO1			reactive oxygen species modulator 1 [Source:HGNC Symbol;Acc:HGNC:16185]
3800	1.15414e-05	0.624945	0.691	0.48	0.250968	3	PSMC1			proteasome 26S subunit, ATPase 1 [Source:HGNC Symbol;Acc:HGNC:9547]
3801	7.11681e-05	0.624208	0.434	0.262	1	3	SEPT9			septin 9 [Source:HGNC Symbol;Acc:HGNC:7323]
3802	3.78332e-18	0.624065	0.98	0.931	8.22683e-14	3	GSTP1	CD8 T cells	Liver stem cell	glutathione S-transferase pi 1 [Source:HGNC Symbol;Acc:HGNC:4638]
3803	3.78332e-18	0.624065	0.98	0.931	8.22683e-14	3	GSTP1		Stem cell	glutathione S-transferase pi 1 [Source:HGNC Symbol;Acc:HGNC:4638]
3804	3.78332e-18	0.624065	0.98	0.931	8.22683e-14	3	GSTP1		CD4+ cytotoxic T cell	glutathione S-transferase pi 1 [Source:HGNC Symbol;Acc:HGNC:4638]
3805	3.78332e-18	0.624065	0.98	0.931	8.22683e-14	3	GSTP1		Multilymphoid progenitor cell	glutathione S-transferase pi 1 [Source:HGNC Symbol;Acc:HGNC:4638]
3812	2.85942e-06	0.623364	0.592	0.387	0.062178	3	EWSR1		Exhausted CD8+ T cell	EWS RNA binding protein 1 [Source:HGNC Symbol;Acc:HGNC:3508]
3813	9.85965e-09	0.622933	0.809	0.599	0.000214398	3	LAMTOR1		Monocyte	late endosomal/lysosomal adaptor, MAPK and MTOR activator 1 [Source:HGNC Symbol;Acc:HGNC:26068]
3815	1.4871e-20	0.622286	1	0.968	3.23369e-16	3	RPS20	Bud tip adjacent		ribosomal protein S20 [Source:HGNC Symbol;Acc:HGNC:10405]
3816	0.00602955	0.622116	0.296	0.206	1	3	LIMK1		Exhausted CD8+ T cell	LIM domain kinase 1 [Source:HGNC Symbol;Acc:HGNC:6613]
3817	0.00103356	0.621877	0.322	0.203	1	3	MVB12A			multivesicular body subunit 12A [Source:HGNC Symbol;Acc:HGNC:25153]
3818	7.71361e-09	0.620072	0.849	0.639	0.000167733	3	SLC25A5			solute carrier family 25 member 5 [Source:HGNC Symbol;Acc:HGNC:10991]
3820	0.00997077	0.619156	0.303	0.21	1	3	PCNA	Proliferating cells	Neural progenitor cell	proliferating cell nuclear antigen [Source:HGNC Symbol;Acc:HGNC:8729]
3821	0.00997077	0.619156	0.303	0.21	1	3	PCNA		Myoblast	proliferating cell nuclear antigen [Source:HGNC Symbol;Acc:HGNC:8729]
3822	0.00997077	0.619156	0.303	0.21	1	3	PCNA		Granulosa cell	proliferating cell nuclear antigen [Source:HGNC Symbol;Acc:HGNC:8729]
3844	1.75932e-06	0.618624	0.849	0.7	0.0382563	3	FKBP1A	Paneth cells	Exhausted CD8+ T cell	FKBP prolyl isomerase 1A [Source:HGNC Symbol;Acc:HGNC:3711]
3845	1.75932e-06	0.618624	0.849	0.7	0.0382563	3	FKBP1A		Regulatory T (Treg) cell	FKBP prolyl isomerase 1A [Source:HGNC Symbol;Acc:HGNC:3711]
3846	1.75932e-06	0.618624	0.849	0.7	0.0382563	3	FKBP1A		Endothelial cell	FKBP prolyl isomerase 1A [Source:HGNC Symbol;Acc:HGNC:3711]
3847	1.75932e-06	0.618624	0.849	0.7	0.0382563	3	FKBP1A		Monocyte	FKBP prolyl isomerase 1A [Source:HGNC Symbol;Acc:HGNC:3711]
3850	0.000875566	0.617554	0.539	0.403	1	3	H1FX	Dp(q)
3851	0.000661505	0.617408	0.408	0.269	1	3	RRP36			ribosomal RNA processing 36 [Source:HGNC Symbol;Acc:HGNC:21374]
3852	1.4644e-15	0.617084	1	0.99	3.18433e-11	3	HNRNPA2B1			heterogeneous nuclear ribonucleoprotein A2/B1 [Source:HGNC Symbol;Acc:HGNC:5033]
3853	0.00012498	0.616883	0.461	0.283	1	3	COMMD1		Enterocyte progenitor cell	copper metabolism domain containing 1 [Source:HGNC Symbol;Acc:HGNC:23024]
3854	1.3911e-06	0.616805	0.658	0.441	0.0302495	3	ITGAE	Tissue resident effector memory T cell	CD8+ T cell	integrin subunit alpha E [Source:HGNC Symbol;Acc:HGNC:6147]
3855	1.3911e-06	0.616805	0.658	0.441	0.0302495	3	ITGAE		Lymphoid cell	integrin subunit alpha E [Source:HGNC Symbol;Acc:HGNC:6147]
3856	1.3911e-06	0.616805	0.658	0.441	0.0302495	3	ITGAE		Marginal zone B cell	integrin subunit alpha E [Source:HGNC Symbol;Acc:HGNC:6147]
3857	1.3911e-06	0.616805	0.658	0.441	0.0302495	3	ITGAE		Megakaryocyte erythroid cell	integrin subunit alpha E [Source:HGNC Symbol;Acc:HGNC:6147]
3858	1.3911e-06	0.616805	0.658	0.441	0.0302495	3	ITGAE		Natural killer cell	integrin subunit alpha E [Source:HGNC Symbol;Acc:HGNC:6147]
3859	1.3911e-06	0.616805	0.658	0.441	0.0302495	3	ITGAE		Specialist antigen presenting cell	integrin subunit alpha E [Source:HGNC Symbol;Acc:HGNC:6147]
3860	1.3911e-06	0.616805	0.658	0.441	0.0302495	3	ITGAE		T cell	integrin subunit alpha E [Source:HGNC Symbol;Acc:HGNC:6147]
3861	1.3911e-06	0.616805	0.658	0.441	0.0302495	3	ITGAE		T helper cell	integrin subunit alpha E [Source:HGNC Symbol;Acc:HGNC:6147]
3862	1.3911e-06	0.616805	0.658	0.441	0.0302495	3	ITGAE		Regulatory T (Treg) cell	integrin subunit alpha E [Source:HGNC Symbol;Acc:HGNC:6147]
3863	1.3911e-06	0.616805	0.658	0.441	0.0302495	3	ITGAE		Exhausted CD8+ T cell	integrin subunit alpha E [Source:HGNC Symbol;Acc:HGNC:6147]
3864	1.3911e-06	0.616805	0.658	0.441	0.0302495	3	ITGAE		Endothelial cell	integrin subunit alpha E [Source:HGNC Symbol;Acc:HGNC:6147]
3865	1.3911e-06	0.616805	0.658	0.441	0.0302495	3	ITGAE		Plasmacytoid dendritic cell	integrin subunit alpha E [Source:HGNC Symbol;Acc:HGNC:6147]
3866	1.3911e-06	0.616805	0.658	0.441	0.0302495	3	ITGAE		Oocyte	integrin subunit alpha E [Source:HGNC Symbol;Acc:HGNC:6147]
3902	7.39289e-06	0.616597	0.632	0.445	0.160758	3	ILF3			interleukin enhancer binding factor 3 [Source:HGNC Symbol;Acc:HGNC:6038]
3903	0.00108074	0.616301	0.349	0.224	1	3	AHCY		Brush cell (Tuft cell)	adenosylhomocysteinase [Source:HGNC Symbol;Acc:HGNC:343]
3904	0.00108074	0.616301	0.349	0.224	1	3	AHCY		Neuroendocrine cell	adenosylhomocysteinase [Source:HGNC Symbol;Acc:HGNC:343]
3905	0.00108074	0.616301	0.349	0.224	1	3	AHCY		Plasmacytoid dendritic cell	adenosylhomocysteinase [Source:HGNC Symbol;Acc:HGNC:343]
3907	1.65217e-05	0.615885	0.599	0.395	0.359264	3	VPS26A			VPS26 retromer complex component A [Source:HGNC Symbol;Acc:HGNC:12711]
3908	0.00118996	0.615768	0.336	0.213	1	3	SNX7		Ciliated epithelial cell	sorting nexin 7 [Source:HGNC Symbol;Acc:HGNC:14971]
3909	0.00118996	0.615768	0.336	0.213	1	3	SNX7		Multipotent progenitor cell	sorting nexin 7 [Source:HGNC Symbol;Acc:HGNC:14971]
3910	0.00796929	0.614618	0.25	0.162	1	3	SURF2			surfeit 2 [Source:HGNC Symbol;Acc:HGNC:11475]
3911	0.00417521	0.613998	0.263	0.168	1	3	PSME4			proteasome activator subunit 4 [Source:HGNC Symbol;Acc:HGNC:20635]
3912	0.00200636	0.613379	0.408	0.287	1	3	SMNDC1			survival motor neuron domain containing 1 [Source:HGNC Symbol;Acc:HGNC:16900]
3913	2.80243e-05	0.613312	0.566	0.371	0.609388	3	SSNA1			SS nuclear autoantigen 1 [Source:HGNC Symbol;Acc:HGNC:11321]
3914	2.4094e-08	0.612436	0.724	0.485	0.000523925	3	TMED9			transmembrane p24 trafficking protein 9 [Source:HGNC Symbol;Acc:HGNC:24878]
3915	0.000580123	0.610496	0.447	0.308	1	3	COMMD4			COMM domain containing 4 [Source:HGNC Symbol;Acc:HGNC:26027]
3916	0.00524755	0.609817	0.309	0.207	1	3	SH3BP5	Gdt	Effector CD8+ memory T (Tem) cell	SH3 domain binding protein 5 [Source:HGNC Symbol;Acc:HGNC:10827]
3917	0.00524755	0.609817	0.309	0.207	1	3	SH3BP5		CD4+ cytotoxic T cell	SH3 domain binding protein 5 [Source:HGNC Symbol;Acc:HGNC:10827]
3918	0.000886581	0.608957	0.395	0.268	1	3	TIMM17A		Pit progenitor cell	translocase of inner mitochondrial membrane 17A [Source:HGNC Symbol;Acc:HGNC:17315]
3919	1.81727e-32	0.608854	1	0.997	3.95166e-28	3	RPS27A	Stem cells	Granulosa cell	ribosomal protein S27a [Source:HGNC Symbol;Acc:HGNC:10417]
3920	1.81727e-32	0.608854	1	0.997	3.95166e-28	3	RPS27A		Morula cell (Blastomere)	ribosomal protein S27a [Source:HGNC Symbol;Acc:HGNC:10417]
3934	1.41986e-05	0.608045	0.566	0.372	0.30875	3	ARPC5L			actin related protein 2/3 complex subunit 5 like [Source:HGNC Symbol;Acc:HGNC:23366]
3935	0.000149187	0.607439	0.566	0.389	1	3	CRIP2	Microvascular		cysteine rich protein 2 [Source:HGNC Symbol;Acc:HGNC:2361]
3937	0.00052423	0.606997	0.48	0.323	1	3	TRPS1		Exhausted CD8+ T cell	transcriptional repressor GATA binding 1 [Source:HGNC Symbol;Acc:HGNC:12340]
3938	0.00052423	0.606997	0.48	0.323	1	3	TRPS1		Regulatory T (Treg) cell	transcriptional repressor GATA binding 1 [Source:HGNC Symbol;Acc:HGNC:12340]
3939	0.00052423	0.606997	0.48	0.323	1	3	TRPS1		Exhausted CD4+ T cell	transcriptional repressor GATA binding 1 [Source:HGNC Symbol;Acc:HGNC:12340]
3940	0.00052423	0.606997	0.48	0.323	1	3	TRPS1		Monocyte	transcriptional repressor GATA binding 1 [Source:HGNC Symbol;Acc:HGNC:12340]
3942	4.92728e-11	0.606361	0.928	0.716	1.07144e-06	3	VDAC1		Granulocyte-monocyte progenitor	voltage dependent anion channel 1 [Source:HGNC Symbol;Acc:HGNC:12669]
3944	9.17037e-08	0.606107	0.77	0.578	0.0019941	3	PSMA6			proteasome 20S subunit alpha 6 [Source:HGNC Symbol;Acc:HGNC:9535]
3945	3.11813e-14	0.605912	0.987	0.858	6.78037e-10	3	THY1	Pyramidal neuron	Periosteum-derived progenitor cell	Thy-1 cell surface antigen [Source:HGNC Symbol;Acc:HGNC:11801]
3946	3.11813e-14	0.605912	0.987	0.858	6.78037e-10	3	THY1		Gonocyte	Thy-1 cell surface antigen [Source:HGNC Symbol;Acc:HGNC:11801]
3947	3.11813e-14	0.605912	0.987	0.858	6.78037e-10	3	THY1		Endometrial stem cell	Thy-1 cell surface antigen [Source:HGNC Symbol;Acc:HGNC:11801]
3948	3.11813e-14	0.605912	0.987	0.858	6.78037e-10	3	THY1		Oviduct-derived stem cell	Thy-1 cell surface antigen [Source:HGNC Symbol;Acc:HGNC:11801]
3949	3.11813e-14	0.605912	0.987	0.858	6.78037e-10	3	THY1		Adipose multilineage-differentiating stress-enduring cell	Thy-1 cell surface antigen [Source:HGNC Symbol;Acc:HGNC:11801]
3950	3.11813e-14	0.605912	0.987	0.858	6.78037e-10	3	THY1		Amniotic fluid stem cell	Thy-1 cell surface antigen [Source:HGNC Symbol;Acc:HGNC:11801]
3951	3.11813e-14	0.605912	0.987	0.858	6.78037e-10	3	THY1		Testis somatic cell	Thy-1 cell surface antigen [Source:HGNC Symbol;Acc:HGNC:11801]
3952	3.11813e-14	0.605912	0.987	0.858	6.78037e-10	3	THY1		Endometrial stromal stem cell	Thy-1 cell surface antigen [Source:HGNC Symbol;Acc:HGNC:11801]
3953	3.11813e-14	0.605912	0.987	0.858	6.78037e-10	3	THY1		Dental pulp stem cell	Thy-1 cell surface antigen [Source:HGNC Symbol;Acc:HGNC:11801]
3954	3.11813e-14	0.605912	0.987	0.858	6.78037e-10	3	THY1		Multipotent stem cell	Thy-1 cell surface antigen [Source:HGNC Symbol;Acc:HGNC:11801]
3955	3.11813e-14	0.605912	0.987	0.858	6.78037e-10	3	THY1		Endothelial progenitor cell	Thy-1 cell surface antigen [Source:HGNC Symbol;Acc:HGNC:11801]
3956	3.11813e-14	0.605912	0.987	0.858	6.78037e-10	3	THY1		Liver stem cell	Thy-1 cell surface antigen [Source:HGNC Symbol;Acc:HGNC:11801]
3957	3.11813e-14	0.605912	0.987	0.858	6.78037e-10	3	THY1		Hematopoietic precursor cell	Thy-1 cell surface antigen [Source:HGNC Symbol;Acc:HGNC:11801]
3958	3.11813e-14	0.605912	0.987	0.858	6.78037e-10	3	THY1		Bone marrow stem cell	Thy-1 cell surface antigen [Source:HGNC Symbol;Acc:HGNC:11801]
3959	3.11813e-14	0.605912	0.987	0.858	6.78037e-10	3	THY1		Dental pulp cell	Thy-1 cell surface antigen [Source:HGNC Symbol;Acc:HGNC:11801]
3960	3.11813e-14	0.605912	0.987	0.858	6.78037e-10	3	THY1		Retinal ganglion cell	Thy-1 cell surface antigen [Source:HGNC Symbol;Acc:HGNC:11801]
3961	3.11813e-14	0.605912	0.987	0.858	6.78037e-10	3	THY1		Spermatogonial stem cell	Thy-1 cell surface antigen [Source:HGNC Symbol;Acc:HGNC:11801]
3962	3.11813e-14	0.605912	0.987	0.858	6.78037e-10	3	THY1		Progenitor cell	Thy-1 cell surface antigen [Source:HGNC Symbol;Acc:HGNC:11801]
3963	3.11813e-14	0.605912	0.987	0.858	6.78037e-10	3	THY1		Common myeloid progenitor	Thy-1 cell surface antigen [Source:HGNC Symbol;Acc:HGNC:11801]
3964	3.11813e-14	0.605912	0.987	0.858	6.78037e-10	3	THY1		Embryonic stem cell	Thy-1 cell surface antigen [Source:HGNC Symbol;Acc:HGNC:11801]
3965	3.11813e-14	0.605912	0.987	0.858	6.78037e-10	3	THY1		Mesoderm cell	Thy-1 cell surface antigen [Source:HGNC Symbol;Acc:HGNC:11801]
3966	3.11813e-14	0.605912	0.987	0.858	6.78037e-10	3	THY1		Multipotent progenitor cell	Thy-1 cell surface antigen [Source:HGNC Symbol;Acc:HGNC:11801]
3967	3.11813e-14	0.605912	0.987	0.858	6.78037e-10	3	THY1		Adventitial cell	Thy-1 cell surface antigen [Source:HGNC Symbol;Acc:HGNC:11801]
3968	3.11813e-14	0.605912	0.987	0.858	6.78037e-10	3	THY1		Oligodendrocyte	Thy-1 cell surface antigen [Source:HGNC Symbol;Acc:HGNC:11801]
3969	3.11813e-14	0.605912	0.987	0.858	6.78037e-10	3	THY1		B cell	Thy-1 cell surface antigen [Source:HGNC Symbol;Acc:HGNC:11801]
3970	3.11813e-14	0.605912	0.987	0.858	6.78037e-10	3	THY1		Endothelial cell	Thy-1 cell surface antigen [Source:HGNC Symbol;Acc:HGNC:11801]
4215	1.19275e-07	0.605645	0.717	0.512	0.00259364	3	BAX	Apoptotic cells	Monocyte	BCL2 associated X, apoptosis regulator [Source:HGNC Symbol;Acc:HGNC:959]
4217	5.93378e-07	0.605024	0.763	0.546	0.012903	3	CAPZA1	CD8 T cells		capping actin protein of muscle Z-line subunit alpha 1 [Source:HGNC Symbol;Acc:HGNC:1488]
4218	2.68685e-06	0.604795	0.75	0.554	0.0584256	3	PSMB2			proteasome 20S subunit beta 2 [Source:HGNC Symbol;Acc:HGNC:9539]
4219	5.816e-13	0.604761	0.947	0.852	1.26469e-08	3	CDC42	Red cells	Circulating fetal cell	cell division cycle 42 [Source:HGNC Symbol;Acc:HGNC:1736]
4220	5.816e-13	0.604761	0.947	0.852	1.26469e-08	3	CDC42		Monocyte	cell division cycle 42 [Source:HGNC Symbol;Acc:HGNC:1736]
4222	6.27884e-06	0.604615	0.559	0.369	0.136533	3	TARDBP			TAR DNA binding protein [Source:HGNC Symbol;Acc:HGNC:11571]
4223	3.4003e-12	0.604017	0.934	0.75	7.39395e-08	3	ATP5B
4224	1.65917e-20	0.603684	1	0.979	3.60787e-16	3	PKM		Exhausted CD8+ T cell	pyruvate kinase M1/2 [Source:HGNC Symbol;Acc:HGNC:9021]
4225	1.65917e-20	0.603684	1	0.979	3.60787e-16	3	PKM		Regulatory T (Treg) cell	pyruvate kinase M1/2 [Source:HGNC Symbol;Acc:HGNC:9021]
4226	1.65917e-20	0.603684	1	0.979	3.60787e-16	3	PKM		Exhausted CD4+ T cell	pyruvate kinase M1/2 [Source:HGNC Symbol;Acc:HGNC:9021]
4227	1.65917e-20	0.603684	1	0.979	3.60787e-16	3	PKM		Monocyte	pyruvate kinase M1/2 [Source:HGNC Symbol;Acc:HGNC:9021]
4229	0.00500403	0.6031	0.25	0.155	1	3	PCBP4	Neural cells	Ionocyte cell	poly(rC) binding protein 4 [Source:HGNC Symbol;Acc:HGNC:8652]
4231	0.000184658	0.600955	0.566	0.387	1	3	RARS
4232	3.62124e-26	0.600732	0.993	0.99	7.87438e-22	3	RPS21	B cells		ribosomal protein S21 [Source:HGNC Symbol;Acc:HGNC:10409]
4234	5.72012e-11	0.600684	0.941	0.822	1.24384e-06	3	HSPE1	T cells		heat shock protein family E (Hsp10) member 1 [Source:HGNC Symbol;Acc:HGNC:5269]
4236	0.00178542	0.600468	0.461	0.32	1	3	PDHA1			pyruvate dehydrogenase E1 subunit alpha 1 [Source:HGNC Symbol;Acc:HGNC:8806]

## Sheet: Cluster 4
	p_val	avg_log2FC	pct.1	pct.2	p_val_adj	cluster	gene	cell_type_singleCellBase	cellName_cell_markers_db	description
0	1.8404e-84	6.0531	0.411	0.018	4.00195e-80	4	AKR1B10		Acinar cell	aldo-keto reductase family 1 member B10 [Source:HGNC Symbol;Acc:HGNC:382]
1	7.24774e-157	6.00057	0.493	0.009	1.57602e-152	4	TRIB3	Tumor cells		tribbles pseudokinase 3 [Source:HGNC Symbol;Acc:HGNC:16228]
2	3.17037e-121	5.81711	0.411	0.009	6.89396e-117	4	SLC38A1		Multilymphoid progenitor cell	solute carrier family 38 member 1 [Source:HGNC Symbol;Acc:HGNC:13447]
3	3.17037e-121	5.81711	0.411	0.009	6.89396e-117	4	SLC38A1		Plasmacytoid dendritic cell	solute carrier family 38 member 1 [Source:HGNC Symbol;Acc:HGNC:13447]
6	1.56779e-92	5.77162	0.301	0.006	3.40916e-88	4	SLC7A11-AS1			SLC7A11 antisense RNA 1 [Source:HGNC Symbol;Acc:HGNC:44064]
7	9.36942e-88	4.81322	0.479	0.026	2.03738e-83	4	PHGDH		Neural progenitor cell	phosphoglycerate dehydrogenase [Source:HGNC Symbol;Acc:HGNC:8923]
8	9.36942e-88	4.81322	0.479	0.026	2.03738e-83	4	PHGDH		Astrocyte	phosphoglycerate dehydrogenase [Source:HGNC Symbol;Acc:HGNC:8923]
9	9.36942e-88	4.81322	0.479	0.026	2.03738e-83	4	PHGDH		B cell	phosphoglycerate dehydrogenase [Source:HGNC Symbol;Acc:HGNC:8923]
11	1.63616e-100	4.70133	0.671	0.051	3.55783e-96	4	ASNS	Stem cells		asparagine synthetase (glutamine-hydrolyzing) [Source:HGNC Symbol;Acc:HGNC:753]
12	9.07541e-61	4.65289	0.767	0.129	1.97345e-56	4	GDF15	Endothelial cells	LGR5+ stem cell	growth differentiation factor 15 [Source:HGNC Symbol;Acc:HGNC:30142]
15	2.46133e-55	4.52852	0.301	0.016	5.35217e-51	4	AGPAT9
16	1.72196e-66	4.45331	0.452	0.032	3.7444e-62	4	KITLG	Endothelial cells	Cardiac progenitor cell	KIT ligand [Source:HGNC Symbol;Acc:HGNC:6343]
17	1.72196e-66	4.45331	0.452	0.032	3.7444e-62	4	KITLG		Hematopoietic stem cell	KIT ligand [Source:HGNC Symbol;Acc:HGNC:6343]
18	6.64466e-71	4.20471	0.507	0.039	1.44488e-66	4	BEX2	Sertoli cells		brain expressed X-linked 2 [Source:HGNC Symbol;Acc:HGNC:30933]
20	7.0436e-76	3.85937	0.699	0.077	1.53163e-71	4	PSAT1	Plasma cells	Astrocyte	phosphoserine aminotransferase 1 [Source:HGNC Symbol;Acc:HGNC:19129]
21	7.0436e-76	3.85937	0.699	0.077	1.53163e-71	4	PSAT1		Oligodendrocyte progenitor cell	phosphoserine aminotransferase 1 [Source:HGNC Symbol;Acc:HGNC:19129]
22	7.0436e-76	3.85937	0.699	0.077	1.53163e-71	4	PSAT1		Acinar cell	phosphoserine aminotransferase 1 [Source:HGNC Symbol;Acc:HGNC:19129]
26	6.3908e-55	3.5017	0.603	0.077	1.38968e-50	4	MTHFD2	Plasma cells	Astrocyte	methylenetetrahydrofolate dehydrogenase (NADP+ dependent) 2, methenyltetrahydrofolate cyclohydrolase [Source:HGNC Symbol;Acc:HGNC:7434]
27	6.3908e-55	3.5017	0.603	0.077	1.38968e-50	4	MTHFD2		Exhausted CD8+ T cell	methylenetetrahydrofolate dehydrogenase (NADP+ dependent) 2, methenyltetrahydrofolate cyclohydrolase [Source:HGNC Symbol;Acc:HGNC:7434]
28	6.3908e-55	3.5017	0.603	0.077	1.38968e-50	4	MTHFD2		Paneth cell	methylenetetrahydrofolate dehydrogenase (NADP+ dependent) 2, methenyltetrahydrofolate cyclohydrolase [Source:HGNC Symbol;Acc:HGNC:7434]
29	1.12187e-51	3.50033	0.548	0.065	2.43951e-47	4	SLC1A5	Plasma cells		solute carrier family 1 member 5 [Source:HGNC Symbol;Acc:HGNC:10943]
30	2.78113e-65	3.49141	0.863	0.154	6.04756e-61	4	SLC7A11		Plasmacytoid dendritic cell	solute carrier family 7 member 11 [Source:HGNC Symbol;Acc:HGNC:11059]
31	2.78113e-65	3.49141	0.863	0.154	6.04756e-61	4	SLC7A11		Lake et al.Science.In2	solute carrier family 7 member 11 [Source:HGNC Symbol;Acc:HGNC:11059]
34	2.33418e-50	3.24468	0.945	0.34	5.07568e-46	4	PTGR1		Acinar cell	prostaglandin reductase 1 [Source:HGNC Symbol;Acc:HGNC:18429]
35	5.10455e-37	3.19651	0.356	0.037	1.10999e-32	4	ALDH1L2			aldehyde dehydrogenase 1 family member L2 [Source:HGNC Symbol;Acc:HGNC:26777]
36	3.25264e-39	3.16186	0.589	0.104	7.07286e-35	4	TRIM16L			tripartite motif containing 16 like (pseudogene) [Source:HGNC Symbol;Acc:HGNC:32670]
37	7.23949e-37	3.13043	0.808	0.256	1.57423e-32	4	MGST1	Ectoderm cells	Acinar cell	microsomal glutathione S-transferase 1 [Source:HGNC Symbol;Acc:HGNC:7061]
38	7.23949e-37	3.13043	0.808	0.256	1.57423e-32	4	MGST1		Enterocyte progenitor cell	microsomal glutathione S-transferase 1 [Source:HGNC Symbol;Acc:HGNC:7061]
39	7.23949e-37	3.13043	0.808	0.256	1.57423e-32	4	MGST1		LGR5+ stem cell	microsomal glutathione S-transferase 1 [Source:HGNC Symbol;Acc:HGNC:7061]
40	7.23949e-37	3.13043	0.808	0.256	1.57423e-32	4	MGST1		Granulocyte-monocyte progenitor	microsomal glutathione S-transferase 1 [Source:HGNC Symbol;Acc:HGNC:7061]
41	7.23949e-37	3.13043	0.808	0.256	1.57423e-32	4	MGST1		CD1C+_B dendritic cell	microsomal glutathione S-transferase 1 [Source:HGNC Symbol;Acc:HGNC:7061]
86	9.84175e-27	3.11313	0.356	0.053	2.14009e-22	4	AC007405.6
87	1.01167e-24	3.02683	0.438	0.086	2.19988e-20	4	DDIT4	Dendritic cells	Regulatory T (Treg) cell	DNA damage inducible transcript 4 [Source:HGNC Symbol;Acc:HGNC:24944]
90	5.88079e-31	3.02071	0.699	0.197	1.27878e-26	4	CDKN1A	Fibroblasts	Regulatory T (Treg) cell	cyclin dependent kinase inhibitor 1A [Source:HGNC Symbol;Acc:HGNC:1784]
91	5.88079e-31	3.02071	0.699	0.197	1.27878e-26	4	CDKN1A		AXL+SIGLEC6+ dendritic cell	cyclin dependent kinase inhibitor 1A [Source:HGNC Symbol;Acc:HGNC:1784]
92	5.88079e-31	3.02071	0.699	0.197	1.27878e-26	4	CDKN1A		Monocyte	cyclin dependent kinase inhibitor 1A [Source:HGNC Symbol;Acc:HGNC:1784]
105	1.34129e-36	3.00472	0.808	0.254	2.91663e-32	4	DDIT3	T cells		DNA damage inducible transcript 3 [Source:HGNC Symbol;Acc:HGNC:2726]
108	1.07283e-29	2.91777	0.863	0.334	2.33287e-25	4	HMOX1	Monocytes	Cancer stem cell	heme oxygenase 1 [Source:HGNC Symbol;Acc:HGNC:5013]
109	1.07283e-29	2.91777	0.863	0.334	2.33287e-25	4	HMOX1		Exhausted CD8+ T cell	heme oxygenase 1 [Source:HGNC Symbol;Acc:HGNC:5013]
110	1.07283e-29	2.91777	0.863	0.334	2.33287e-25	4	HMOX1		Paneth cell	heme oxygenase 1 [Source:HGNC Symbol;Acc:HGNC:5013]
111	1.07283e-29	2.91777	0.863	0.334	2.33287e-25	4	HMOX1		CD1C-CD141- dendritic cell	heme oxygenase 1 [Source:HGNC Symbol;Acc:HGNC:5013]
128	2.30406e-36	2.85458	0.973	0.555	5.01019e-32	4	CCPG1		CD1C-CD141- dendritic cell	cell cycle progression 1 [Source:HGNC Symbol;Acc:HGNC:24227]
129	2.30406e-36	2.85458	0.973	0.555	5.01019e-32	4	CCPG1		Monocyte	cell cycle progression 1 [Source:HGNC Symbol;Acc:HGNC:24227]
132	4.64854e-29	2.81686	0.589	0.141	1.01082e-24	4	SPP1	Nsc	Microglial cell	secreted phosphoprotein 1 [Source:HGNC Symbol;Acc:HGNC:11255]
133	4.64854e-29	2.81686	0.589	0.141	1.01082e-24	4	SPP1		Granulosa cell	secreted phosphoprotein 1 [Source:HGNC Symbol;Acc:HGNC:11255]
165	6.64563e-36	2.69347	0.781	0.228	1.44509e-31	4	CREG1	Erythrocytes	Microglial cell	cellular repressor of E1A stimulated genes 1 [Source:HGNC Symbol;Acc:HGNC:2351]
166	6.64563e-36	2.69347	0.781	0.228	1.44509e-31	4	CREG1		Paneth cell	cellular repressor of E1A stimulated genes 1 [Source:HGNC Symbol;Acc:HGNC:2351]
167	3.57856e-39	2.65243	0.863	0.309	7.78158e-35	4	GARS
168	2.33857e-16	2.60676	0.301	0.058	5.08522e-12	4	HSPA4L		SLC16A7+ cell	heat shock protein family A (Hsp70) member 4 like [Source:HGNC Symbol;Acc:HGNC:17041]
169	9.52435e-22	2.57043	0.479	0.115	2.07107e-17	4	GBE1			1,4-alpha-glucan branching enzyme 1 [Source:HGNC Symbol;Acc:HGNC:4180]
170	3.66993e-27	2.52902	0.603	0.151	7.98026e-23	4	EIF4EBP1	Stem cells		eukaryotic translation initiation factor 4E binding protein 1 [Source:HGNC Symbol;Acc:HGNC:3288]
172	1.43204e-37	2.43713	0.986	0.672	3.11396e-33	4	NQO1		Ciliated cell	NAD(P)H quinone dehydrogenase 1 [Source:HGNC Symbol;Acc:HGNC:2874]
173	1.43204e-37	2.43713	0.986	0.672	3.11396e-33	4	NQO1		Granulocyte-monocyte progenitor	NAD(P)H quinone dehydrogenase 1 [Source:HGNC Symbol;Acc:HGNC:2874]
175	6.80616e-38	2.42546	1	0.76	1.48e-33	4	TXNRD1			thioredoxin reductase 1 [Source:HGNC Symbol;Acc:HGNC:12437]
176	1.40011e-33	2.39591	0.945	0.669	3.04454e-29	4	GAS5	Stem cells		growth arrest specific 5 [Source:HGNC Symbol;Acc:HGNC:16355]
178	1.33782e-20	2.39001	0.466	0.107	2.90909e-16	4	GOT1			glutamic-oxaloacetic transaminase 1 [Source:HGNC Symbol;Acc:HGNC:4432]
179	1.43923e-38	2.38518	1	0.873	3.1296e-34	4	SQSTM1	Erythrocytes	Regulatory T (Treg) cell	sequestosome 1 [Source:HGNC Symbol;Acc:HGNC:11280]
180	2.01823e-19	2.37627	0.712	0.296	4.38863e-15	4	MDM2			MDM2 proto-oncogene [Source:HGNC Symbol;Acc:HGNC:6973]
181	1.58557e-45	2.31261	1	1	3.44782e-41	4	FTL	Microglia cells	Microglial cell	ferritin light chain [Source:HGNC Symbol;Acc:HGNC:3999]
182	1.58557e-45	2.31261	1	1	3.44782e-41	4	FTL		CD1C-CD141- dendritic cell	ferritin light chain [Source:HGNC Symbol;Acc:HGNC:3999]
183	1.58557e-45	2.31261	1	1	3.44782e-41	4	FTL		Neutrophil	ferritin light chain [Source:HGNC Symbol;Acc:HGNC:3999]
184	1.58557e-45	2.31261	1	1	3.44782e-41	4	FTL		1-cell stage cell (Blastomere)	ferritin light chain [Source:HGNC Symbol;Acc:HGNC:3999]
216	9.21068e-30	2.31138	0.836	0.344	2.00286e-25	4	PGD		Paneth cell	phosphogluconate dehydrogenase [Source:HGNC Symbol;Acc:HGNC:8891]
217	9.21068e-30	2.31138	0.836	0.344	2.00286e-25	4	PGD		Monocyte	phosphogluconate dehydrogenase [Source:HGNC Symbol;Acc:HGNC:8891]
219	5.52821e-21	2.2573	0.685	0.261	1.20211e-16	4	EPHX1			epoxide hydrolase 1 [Source:HGNC Symbol;Acc:HGNC:3401]
220	7.49023e-12	2.24935	0.315	0.085	1.62875e-07	4	TUBE1			tubulin epsilon 1 [Source:HGNC Symbol;Acc:HGNC:20775]
221	2.95525e-28	2.24403	0.904	0.462	6.42619e-24	4	NUPR1	Macrophages	Acinar cell	nuclear protein 1, transcriptional regulator [Source:HGNC Symbol;Acc:HGNC:29990]
222	2.95525e-28	2.24403	0.904	0.462	6.42619e-24	4	NUPR1		Granulosa cell	nuclear protein 1, transcriptional regulator [Source:HGNC Symbol;Acc:HGNC:29990]
233	3.89334e-15	2.20412	0.425	0.122	8.46607e-11	4	YARS		Exhausted CD8+ T cell	tyrosyl-tRNA synthetase 1 [Source:HGNC Symbol;Acc:HGNC:12840]
234	3.89334e-15	2.20412	0.425	0.122	8.46607e-11	4	YARS		Secretory progenitor cell	tyrosyl-tRNA synthetase 1 [Source:HGNC Symbol;Acc:HGNC:12840]
235	4.81663e-30	2.19618	0.959	0.526	1.04738e-25	4	SLC3A2	Erythrocytes	Mesenchymal stem cell	solute carrier family 3 member 2 [Source:HGNC Symbol;Acc:HGNC:11026]
236	4.81663e-30	2.19618	0.959	0.526	1.04738e-25	4	SLC3A2		Astrocyte	solute carrier family 3 member 2 [Source:HGNC Symbol;Acc:HGNC:11026]
237	4.81663e-30	2.19618	0.959	0.526	1.04738e-25	4	SLC3A2		Regulatory T (Treg) cell	solute carrier family 3 member 2 [Source:HGNC Symbol;Acc:HGNC:11026]
238	4.81663e-30	2.19618	0.959	0.526	1.04738e-25	4	SLC3A2		Plasmacytoid dendritic cell	solute carrier family 3 member 2 [Source:HGNC Symbol;Acc:HGNC:11026]
239	4.81663e-30	2.19618	0.959	0.526	1.04738e-25	4	SLC3A2		Monocyte	solute carrier family 3 member 2 [Source:HGNC Symbol;Acc:HGNC:11026]
249	2.87786e-21	2.16724	0.808	0.381	6.2579e-17	4	NUCB2	CD8 T cells	Granulocyte-monocyte progenitor	nucleobindin 2 [Source:HGNC Symbol;Acc:HGNC:8044]
250	2.87786e-21	2.16724	0.808	0.381	6.2579e-17	4	NUCB2		Plasmacytoid dendritic cell	nucleobindin 2 [Source:HGNC Symbol;Acc:HGNC:8044]
253	1.74899e-23	2.15014	0.781	0.355	3.80319e-19	4	GCLM			glutamate-cysteine ligase modifier subunit [Source:HGNC Symbol;Acc:HGNC:4312]
254	1.7763e-17	2.11192	0.507	0.146	3.86257e-13	4	AIFM2			apoptosis inducing factor mitochondria associated 2 [Source:HGNC Symbol;Acc:HGNC:21411]
255	7.29952e-25	2.09904	0.822	0.345	1.58728e-20	4	EPS8	Hepatic stellate cells		epidermal growth factor receptor pathway substrate 8 [Source:HGNC Symbol;Acc:HGNC:3420]
257	7.05779e-41	2.08071	1	1	1.53472e-36	4	FTH1		Astrocyte	ferritin heavy chain 1 [Source:HGNC Symbol;Acc:HGNC:3976]
258	7.05779e-41	2.08071	1	1	1.53472e-36	4	FTH1		Liver bud hepatic cell	ferritin heavy chain 1 [Source:HGNC Symbol;Acc:HGNC:3976]
259	7.05779e-41	2.08071	1	1	1.53472e-36	4	FTH1		CD1C-CD141- dendritic cell	ferritin heavy chain 1 [Source:HGNC Symbol;Acc:HGNC:3976]
273	1.61554e-17	2.07888	0.685	0.263	3.51299e-13	4	GADD45A	Erythrocytes	Regulatory T (Treg) cell	growth arrest and DNA damage inducible alpha [Source:HGNC Symbol;Acc:HGNC:4095]
274	5.60355e-13	2.05457	0.425	0.131	1.21849e-08	4	MARS
275	6.92611e-28	2.054	0.836	0.322	1.50608e-23	4	ATF4		Circulating fetal cell	activating transcription factor 4 [Source:HGNC Symbol;Acc:HGNC:786]
276	2.72331e-36	2.04596	0.986	0.771	5.92183e-32	4	TCEA1		B cell	transcription elongation factor A1 [Source:HGNC Symbol;Acc:HGNC:11612]
278	2.02287e-09	2.04214	0.26	0.071	4.39873e-05	4	MKNK2			MAPK interacting serine/threonine kinase 2 [Source:HGNC Symbol;Acc:HGNC:7111]
279	3.96456e-11	1.98522	0.301	0.076	8.62094e-07	4	LPPR4
280	1.04805e-10	1.97969	0.329	0.095	2.27899e-06	4	SLC48A1			solute carrier family 48 member 1 [Source:HGNC Symbol;Acc:HGNC:26035]
281	3.20352e-21	1.94762	0.699	0.236	6.96606e-17	4	XPOT			exportin for tRNA [Source:HGNC Symbol;Acc:HGNC:12826]
282	2.84283e-11	1.9252	0.37	0.113	6.18174e-07	4	SCN9A		Liver bud hepatic cell	sodium voltage-gated channel alpha subunit 9 [Source:HGNC Symbol;Acc:HGNC:10597]
283	2.84283e-11	1.9252	0.37	0.113	6.18174e-07	4	SCN9A		Granulosa cell	sodium voltage-gated channel alpha subunit 9 [Source:HGNC Symbol;Acc:HGNC:10597]
284	2.84283e-11	1.9252	0.37	0.113	6.18174e-07	4	SCN9A		AXL+SIGLEC6+ dendritic cell	sodium voltage-gated channel alpha subunit 9 [Source:HGNC Symbol;Acc:HGNC:10597]
285	2.84283e-11	1.9252	0.37	0.113	6.18174e-07	4	SCN9A		Plasmacytoid dendritic cell	sodium voltage-gated channel alpha subunit 9 [Source:HGNC Symbol;Acc:HGNC:10597]
289	7.32524e-12	1.91555	0.466	0.171	1.59287e-07	4	CMBL	Glia cells	Primitive endoderm cell	carboxymethylenebutenolidase homolog [Source:HGNC Symbol;Acc:HGNC:25090]
290	7.32524e-12	1.91555	0.466	0.171	1.59287e-07	4	CMBL		SLC16A7+ cell	carboxymethylenebutenolidase homolog [Source:HGNC Symbol;Acc:HGNC:25090]
291	4.71773e-09	1.89423	0.274	0.077	0.000102587	4	PDGFC		Circulating fetal cell	platelet derived growth factor C [Source:HGNC Symbol;Acc:HGNC:8801]
292	1.88485e-19	1.89392	0.658	0.212	4.09861e-15	4	WARS	Tumor cells	Exhausted CD8+ T cell	tryptophanyl-tRNA synthetase 1 [Source:HGNC Symbol;Acc:HGNC:12729]
293	1.88485e-19	1.89392	0.658	0.212	4.09861e-15	4	WARS		Exhausted CD4+ T cell	tryptophanyl-tRNA synthetase 1 [Source:HGNC Symbol;Acc:HGNC:12729]
294	1.88485e-19	1.89392	0.658	0.212	4.09861e-15	4	WARS		Ciliated epithelial cell	tryptophanyl-tRNA synthetase 1 [Source:HGNC Symbol;Acc:HGNC:12729]
295	1.88485e-19	1.89392	0.658	0.212	4.09861e-15	4	WARS		CD1C-CD141- dendritic cell	tryptophanyl-tRNA synthetase 1 [Source:HGNC Symbol;Acc:HGNC:12729]
296	1.88485e-19	1.89392	0.658	0.212	4.09861e-15	4	WARS		Monocyte	tryptophanyl-tRNA synthetase 1 [Source:HGNC Symbol;Acc:HGNC:12729]
313	3.95247e-39	1.8384	1	0.99	8.59465e-35	4	RPS19	Glia cells		ribosomal protein S19 [Source:HGNC Symbol;Acc:HGNC:10402]
318	1.50506e-08	1.79661	0.26	0.073	0.000327276	4	FAM110B		Alpha cell	family with sequence similarity 110 member B [Source:HGNC Symbol;Acc:HGNC:28587]
319	7.72035e-30	1.78723	0.986	0.707	1.67879e-25	4	SNHG5			small nucleolar RNA host gene 5 [Source:HGNC Symbol;Acc:HGNC:21026]
320	5.70296e-46	1.77563	1	0.994	1.24011e-41	4	EIF1	Neural cells		eukaryotic translation initiation factor 1 [Source:HGNC Symbol;Acc:HGNC:3249]
324	5.2483e-28	1.76917	0.945	0.582	1.14124e-23	4	SARS
325	3.25056e-16	1.7582	0.699	0.278	7.06835e-12	4	DNAJB4			DnaJ heat shock protein family (Hsp40) member B4 [Source:HGNC Symbol;Acc:HGNC:14886]
326	7.91496e-12	1.75677	0.466	0.165	1.72111e-07	4	TRIM16		Regulatory T (Treg) cell	tripartite motif containing 16 [Source:HGNC Symbol;Acc:HGNC:17241]
327	1.08927e-17	1.75385	0.74	0.318	2.36862e-13	4	IARS		B cell
329	6.06932e-18	1.75311	0.849	0.497	1.31977e-13	4	AKR1B1	Mtec(iv)	Ionocyte cell	aldo-keto reductase family 1 member B [Source:HGNC Symbol;Acc:HGNC:381]
330	8.29419e-10	1.75101	0.493	0.207	1.80357e-05	4	PCNA	Proliferating cells	Neural progenitor cell	proliferating cell nuclear antigen [Source:HGNC Symbol;Acc:HGNC:8729]
331	8.29419e-10	1.75101	0.493	0.207	1.80357e-05	4	PCNA		Myoblast	proliferating cell nuclear antigen [Source:HGNC Symbol;Acc:HGNC:8729]
332	8.29419e-10	1.75101	0.493	0.207	1.80357e-05	4	PCNA		Granulosa cell	proliferating cell nuclear antigen [Source:HGNC Symbol;Acc:HGNC:8729]
354	1.35347e-13	1.74857	0.671	0.316	2.94312e-09	4	DANCR			differentiation antagonizing non-protein coding RNA [Source:HGNC Symbol;Acc:HGNC:28964]
355	3.0218e-38	1.74545	1	0.978	6.57091e-34	4	RPS12	Stem cells		ribosomal protein S12 [Source:HGNC Symbol;Acc:HGNC:10385]
359	1.10849e-11	1.73017	0.438	0.143	2.4104e-07	4	LONP1			lon peptidase 1, mitochondrial [Source:HGNC Symbol;Acc:HGNC:9479]
360	1.93369e-14	1.72337	0.548	0.182	4.20482e-10	4	TRIAP1		Multilymphoid progenitor cell	TP53 regulated inhibitor of apoptosis 1 [Source:HGNC Symbol;Acc:HGNC:26937]
362	4.24153e-12	1.69763	0.274	0.062	9.22321e-08	4	ACTA2	Lung vsmcs	Peritubular myoid cell	actin alpha 2, smooth muscle [Source:HGNC Symbol;Acc:HGNC:130]
363	4.24153e-12	1.69763	0.274	0.062	9.22321e-08	4	ACTA2		Mesangial cell	actin alpha 2, smooth muscle [Source:HGNC Symbol;Acc:HGNC:130]
364	4.24153e-12	1.69763	0.274	0.062	9.22321e-08	4	ACTA2		Mesenchymal stromal cell	actin alpha 2, smooth muscle [Source:HGNC Symbol;Acc:HGNC:130]
365	4.24153e-12	1.69763	0.274	0.062	9.22321e-08	4	ACTA2		Regulatory T (Treg) cell	actin alpha 2, smooth muscle [Source:HGNC Symbol;Acc:HGNC:130]
366	4.24153e-12	1.69763	0.274	0.062	9.22321e-08	4	ACTA2		Basal epithelial cell	actin alpha 2, smooth muscle [Source:HGNC Symbol;Acc:HGNC:130]
488	6.27717e-12	1.68294	0.521	0.203	1.36497e-07	4	GSR			glutathione-disulfide reductase [Source:HGNC Symbol;Acc:HGNC:4623]
489	3.63392e-08	1.66472	0.329	0.114	0.000790195	4	ATF5		Paneth cell	activating transcription factor 5 [Source:HGNC Symbol;Acc:HGNC:790]
490	3.63392e-08	1.66472	0.329	0.114	0.000790195	4	ATF5		AXL+SIGLEC6+ dendritic cell	activating transcription factor 5 [Source:HGNC Symbol;Acc:HGNC:790]
492	8.90926e-08	1.64576	0.329	0.119	0.00193732	4	ARHGAP23		Trophectoderm cell	Rho GTPase activating protein 23 [Source:HGNC Symbol;Acc:HGNC:29293]
493	3.81351e-11	1.64082	0.493	0.178	8.29247e-07	4	NINJ1		Microglial cell	ninjurin 1 [Source:HGNC Symbol;Acc:HGNC:7824]
494	3.81351e-11	1.64082	0.493	0.178	8.29247e-07	4	NINJ1		Regulatory T (Treg) cell	ninjurin 1 [Source:HGNC Symbol;Acc:HGNC:7824]
495	3.81351e-11	1.64082	0.493	0.178	8.29247e-07	4	NINJ1		Paneth cell	ninjurin 1 [Source:HGNC Symbol;Acc:HGNC:7824]
496	3.81351e-11	1.64082	0.493	0.178	8.29247e-07	4	NINJ1		CD1C-CD141- dendritic cell	ninjurin 1 [Source:HGNC Symbol;Acc:HGNC:7824]
497	3.81351e-11	1.64082	0.493	0.178	8.29247e-07	4	NINJ1		Monocyte	ninjurin 1 [Source:HGNC Symbol;Acc:HGNC:7824]
500	2.39279e-18	1.6374	0.822	0.427	5.20311e-14	4	BLVRB	Ep1	Microglial cell	biliverdin reductase B [Source:HGNC Symbol;Acc:HGNC:1063]
501	2.39279e-18	1.6374	0.822	0.427	5.20311e-14	4	BLVRB		Monocyte	biliverdin reductase B [Source:HGNC Symbol;Acc:HGNC:1063]
509	1.6856e-11	1.63355	0.425	0.138	3.66535e-07	4	SHMT2		Erythroid precursor	serine hydroxymethyltransferase 2 [Source:HGNC Symbol;Acc:HGNC:10852]
510	1.6856e-11	1.63355	0.425	0.138	3.66535e-07	4	SHMT2		B cell	serine hydroxymethyltransferase 2 [Source:HGNC Symbol;Acc:HGNC:10852]
511	1.6856e-11	1.63355	0.425	0.138	3.66535e-07	4	SHMT2		1-cell stage cell (Blastomere)	serine hydroxymethyltransferase 2 [Source:HGNC Symbol;Acc:HGNC:10852]
514	5.19891e-08	1.61453	0.466	0.212	0.0011305	4	CRYGS			crystallin gamma S [Source:HGNC Symbol;Acc:HGNC:2417]
515	2.11689e-24	1.60986	0.959	0.765	4.60317e-20	4	ASPH	Islet cells	Alpha cell	aspartate beta-hydroxylase [Source:HGNC Symbol;Acc:HGNC:757]
516	2.11689e-24	1.60986	0.959	0.765	4.60317e-20	4	ASPH		Plasmacytoid dendritic cell	aspartate beta-hydroxylase [Source:HGNC Symbol;Acc:HGNC:757]
518	1.89592e-10	1.6085	0.479	0.186	4.12268e-06	4	CEBPG			CCAAT enhancer binding protein gamma [Source:HGNC Symbol;Acc:HGNC:1837]
519	8.76027e-16	1.60648	0.767	0.381	1.90492e-11	4	RND3		Astrocyte	Rho family GTPase 3 [Source:HGNC Symbol;Acc:HGNC:671]
520	8.76027e-16	1.60648	0.767	0.381	1.90492e-11	4	RND3		Oligodendrocyte progenitor cell	Rho family GTPase 3 [Source:HGNC Symbol;Acc:HGNC:671]
521	8.76027e-16	1.60648	0.767	0.381	1.90492e-11	4	RND3		Granulosa cell	Rho family GTPase 3 [Source:HGNC Symbol;Acc:HGNC:671]
523	5.24117e-10	1.59948	0.685	0.436	1.13969e-05	4	MFF			mitochondrial fission factor [Source:HGNC Symbol;Acc:HGNC:24858]
524	3.0021e-13	1.59896	0.726	0.412	6.52806e-09	4	GSTM3	Bud tip adjacent	SLC16A7+ cell	glutathione S-transferase mu 3 [Source:HGNC Symbol;Acc:HGNC:4635]
526	5.6709e-10	1.59811	0.425	0.149	1.23314e-05	4	FBXO22		Morula cell (Blastomere)	F-box protein 22 [Source:HGNC Symbol;Acc:HGNC:13593]
528	7.06737e-18	1.58065	0.753	0.317	1.5368e-13	4	LARP6		B cell	La ribonucleoprotein 6, translational regulator [Source:HGNC Symbol;Acc:HGNC:24012]
530	4.94268e-13	1.58005	0.671	0.325	1.07478e-08	4	IDH1			isocitrate dehydrogenase (NADP(+)) 1 [Source:HGNC Symbol;Acc:HGNC:5382]
531	1.45004e-08	1.57112	0.411	0.163	0.000315312	4	C6orf141	Enteroendocrine cells		chromosome 6 open reading frame 141 [Source:HGNC Symbol;Acc:HGNC:21351]
532	1.17851e-30	1.56554	1	0.944	2.56268e-26	4	TXN	Plasmacytoid dentritic cells	AXL+SIGLEC6+ dendritic cell	thioredoxin [Source:HGNC Symbol;Acc:HGNC:12435]
533	1.17851e-30	1.56554	1	0.944	2.56268e-26	4	TXN		Plasmacytoid dendritic cell	thioredoxin [Source:HGNC Symbol;Acc:HGNC:12435]
534	1.17851e-30	1.56554	1	0.944	2.56268e-26	4	TXN		Monocyte	thioredoxin [Source:HGNC Symbol;Acc:HGNC:12435]
535	1.17851e-30	1.56554	1	0.944	2.56268e-26	4	TXN		Morula cell (Blastomere)	thioredoxin [Source:HGNC Symbol;Acc:HGNC:12435]
568	1.67226e-06	1.56351	0.274	0.098	0.0363632	4	VEGFA	Cardiomyocytes	Corneal endothelial cell	vascular endothelial growth factor A [Source:HGNC Symbol;Acc:HGNC:12680]
569	1.67226e-06	1.56351	0.274	0.098	0.0363632	4	VEGFA		Cancer stem cell	vascular endothelial growth factor A [Source:HGNC Symbol;Acc:HGNC:12680]
570	1.67226e-06	1.56351	0.274	0.098	0.0363632	4	VEGFA		Myeloid cell	vascular endothelial growth factor A [Source:HGNC Symbol;Acc:HGNC:12680]
571	1.67226e-06	1.56351	0.274	0.098	0.0363632	4	VEGFA		Platelet	vascular endothelial growth factor A [Source:HGNC Symbol;Acc:HGNC:12680]
600	1.28723e-06	1.55503	0.356	0.157	0.0279908	4	PSMG1			proteasome assembly chaperone 1 [Source:HGNC Symbol;Acc:HGNC:3043]
601	2.71821e-08	1.55465	0.329	0.113	0.000591075	4	GCLC			glutamate-cysteine ligase catalytic subunit [Source:HGNC Symbol;Acc:HGNC:4311]
602	4.195e-08	1.54868	0.329	0.112	0.000912203	4	TOMM34		Ciliated cell	translocase of outer mitochondrial membrane 34 [Source:HGNC Symbol;Acc:HGNC:15746]
603	4.195e-08	1.54868	0.329	0.112	0.000912203	4	TOMM34		4-cell stage cell (Blastomere)	translocase of outer mitochondrial membrane 34 [Source:HGNC Symbol;Acc:HGNC:15746]
605	5.4424e-09	1.54196	0.425	0.17	0.000118345	4	FAM195A
606	2.56472e-10	1.52873	0.534	0.227	5.57697e-06	4	XBP1	Islet cells	Plasma cell	X-box binding protein 1 [Source:HGNC Symbol;Acc:HGNC:12801]
607	2.56472e-10	1.52873	0.534	0.227	5.57697e-06	4	XBP1		Microglial cell	X-box binding protein 1 [Source:HGNC Symbol;Acc:HGNC:12801]
608	2.56472e-10	1.52873	0.534	0.227	5.57697e-06	4	XBP1		Secretory cell	X-box binding protein 1 [Source:HGNC Symbol;Acc:HGNC:12801]
627	2.64482e-34	1.52771	0.986	0.995	5.75117e-30	4	RPS27	Dendritic cells	Granulosa cell	ribosomal protein S27 [Source:HGNC Symbol;Acc:HGNC:10416]
628	2.64482e-34	1.52771	0.986	0.995	5.75117e-30	4	RPS27		Multilymphoid progenitor cell	ribosomal protein S27 [Source:HGNC Symbol;Acc:HGNC:10416]
651	5.66347e-08	1.51769	0.288	0.092	0.00123152	4	TYMS	Np1	FOXN4+ cell	thymidylate synthetase [Source:HGNC Symbol;Acc:HGNC:12441]
662	2.07733e-08	1.51765	0.452	0.197	0.000451716	4	AARS		FGFR1HighNME5- epithelial cell
663	3.90436e-08	1.51	0.521	0.251	0.000849003	4	PPIF	Dendritic cells	Acinar cell	peptidylprolyl isomerase F [Source:HGNC Symbol;Acc:HGNC:9259]
664	3.90436e-08	1.51	0.521	0.251	0.000849003	4	PPIF		Liver bud hepatic cell	peptidylprolyl isomerase F [Source:HGNC Symbol;Acc:HGNC:9259]
665	3.90436e-08	1.51	0.521	0.251	0.000849003	4	PPIF		Paneth cell	peptidylprolyl isomerase F [Source:HGNC Symbol;Acc:HGNC:9259]
666	3.90436e-08	1.51	0.521	0.251	0.000849003	4	PPIF		Monocyte	peptidylprolyl isomerase F [Source:HGNC Symbol;Acc:HGNC:9259]
668	1.656e-08	1.5087	0.438	0.184	0.000360097	4	FADS3			fatty acid desaturase 3 [Source:HGNC Symbol;Acc:HGNC:3576]
669	4.59794e-06	1.50389	0.767	0.51	0.0999822	4	MT1X	Erythrocytes	Astrocyte	metallothionein 1X [Source:HGNC Symbol;Acc:HGNC:7405]
670	4.59794e-06	1.50389	0.767	0.51	0.0999822	4	MT1X		Epiblast cell	metallothionein 1X [Source:HGNC Symbol;Acc:HGNC:7405]
671	4.59794e-06	1.50389	0.767	0.51	0.0999822	4	MT1X		Liver bud hepatic cell	metallothionein 1X [Source:HGNC Symbol;Acc:HGNC:7405]
672	4.59794e-06	1.50389	0.767	0.51	0.0999822	4	MT1X		Basal cell	metallothionein 1X [Source:HGNC Symbol;Acc:HGNC:7405]
685	1.90506e-06	1.50082	0.479	0.248	0.0414255	4	DDX10			DEAD-box helicase 10 [Source:HGNC Symbol;Acc:HGNC:2735]
686	2.65283e-07	1.50055	0.438	0.196	0.00576857	4	NDUFAF4		Liver bud hepatic cell	NADH:ubiquinone oxidoreductase complex assembly factor 4 [Source:HGNC Symbol;Acc:HGNC:21034]
687	5.04163e-09	1.50046	0.548	0.27	0.00010963	4	RBCK1			RANBP2-type and C3HC4-type zinc finger containing 1 [Source:HGNC Symbol;Acc:HGNC:15864]
688	4.73329e-07	1.49193	0.329	0.123	0.0102925	4	SPRYD7		Liver bud hepatic cell	SPRY domain containing 7 [Source:HGNC Symbol;Acc:HGNC:14297]
689	4.73329e-07	1.49193	0.329	0.123	0.0102925	4	SPRYD7		SLC16A7+ cell	SPRY domain containing 7 [Source:HGNC Symbol;Acc:HGNC:14297]
690	8.44051e-07	1.48571	0.26	0.086	0.0183539	4	REEP2	Fibroblasts		receptor accessory protein 2 [Source:HGNC Symbol;Acc:HGNC:17975]
692	9.85689e-17	1.48121	0.849	0.532	2.14338e-12	4	ISCU			iron-sulfur cluster assembly enzyme [Source:HGNC Symbol;Acc:HGNC:29882]
693	2.52843e-09	1.47868	0.534	0.228	5.49808e-05	4	EEF1E1			eukaryotic translation elongation factor 1 epsilon 1 [Source:HGNC Symbol;Acc:HGNC:3212]
694	5.2532e-07	1.47826	0.274	0.091	0.0114231	4	BCAT1		Acinar cell	branched chain amino acid transaminase 1 [Source:HGNC Symbol;Acc:HGNC:976]
695	5.2532e-07	1.47826	0.274	0.091	0.0114231	4	BCAT1		Endothelial cell	branched chain amino acid transaminase 1 [Source:HGNC Symbol;Acc:HGNC:976]
696	5.2532e-07	1.47826	0.274	0.091	0.0114231	4	BCAT1		Morula cell (Blastomere)	branched chain amino acid transaminase 1 [Source:HGNC Symbol;Acc:HGNC:976]
699	4.9462e-12	1.47357	0.685	0.379	1.07555e-07	4	IFRD1	Natural killer (NK) cells		interferon related developmental regulator 1 [Source:HGNC Symbol;Acc:HGNC:5456]
700	1.70852e-21	1.47138	0.877	0.63	3.71518e-17	4	HSPA9			heat shock protein family A (Hsp70) member 9 [Source:HGNC Symbol;Acc:HGNC:5244]
701	1.13931e-13	1.46635	0.671	0.293	2.47744e-09	4	P4HA2			prolyl 4-hydroxylase subunit alpha 2 [Source:HGNC Symbol;Acc:HGNC:8547]
702	1.16916e-17	1.46439	0.959	0.823	2.54234e-13	4	UCHL1	Midbrain_hindbrain	Spermatogonial stem cell	ubiquitin C-terminal hydrolase L1 [Source:HGNC Symbol;Acc:HGNC:12513]
703	1.16916e-17	1.46439	0.959	0.823	2.54234e-13	4	UCHL1		T cell	ubiquitin C-terminal hydrolase L1 [Source:HGNC Symbol;Acc:HGNC:12513]
704	1.16916e-17	1.46439	0.959	0.823	2.54234e-13	4	UCHL1		Astrocyte	ubiquitin C-terminal hydrolase L1 [Source:HGNC Symbol;Acc:HGNC:12513]
717	2.39533e-11	1.45967	0.685	0.305	5.20865e-07	4	G6PD			glucose-6-phosphate dehydrogenase [Source:HGNC Symbol;Acc:HGNC:4057]
718	6.45635e-08	1.44194	0.575	0.292	0.00140393	4	TFRC	Erythroblasts	Myeloid-derived suppressor cell	transferrin receptor [Source:HGNC Symbol;Acc:HGNC:11763]
719	6.45635e-08	1.44194	0.575	0.292	0.00140393	4	TFRC		Hepatoblast	transferrin receptor [Source:HGNC Symbol;Acc:HGNC:11763]
720	6.45635e-08	1.44194	0.575	0.292	0.00140393	4	TFRC		Mesenchymal cell	transferrin receptor [Source:HGNC Symbol;Acc:HGNC:11763]
721	6.45635e-08	1.44194	0.575	0.292	0.00140393	4	TFRC		Endothelial cell	transferrin receptor [Source:HGNC Symbol;Acc:HGNC:11763]
722	6.45635e-08	1.44194	0.575	0.292	0.00140393	4	TFRC		Hematopoietic cell	transferrin receptor [Source:HGNC Symbol;Acc:HGNC:11763]
723	6.45635e-08	1.44194	0.575	0.292	0.00140393	4	TFRC		Oral keratinocyte stem cell	transferrin receptor [Source:HGNC Symbol;Acc:HGNC:11763]
724	6.45635e-08	1.44194	0.575	0.292	0.00140393	4	TFRC		B cell	transferrin receptor [Source:HGNC Symbol;Acc:HGNC:11763]
725	6.45635e-08	1.44194	0.575	0.292	0.00140393	4	TFRC		Adipose-derived stromal cell	transferrin receptor [Source:HGNC Symbol;Acc:HGNC:11763]
726	6.45635e-08	1.44194	0.575	0.292	0.00140393	4	TFRC		Megakaryocyte progenitor cell	transferrin receptor [Source:HGNC Symbol;Acc:HGNC:11763]
727	6.45635e-08	1.44194	0.575	0.292	0.00140393	4	TFRC		Activated CD4+ T cell	transferrin receptor [Source:HGNC Symbol;Acc:HGNC:11763]
728	6.45635e-08	1.44194	0.575	0.292	0.00140393	4	TFRC		Keratinocyte	transferrin receptor [Source:HGNC Symbol;Acc:HGNC:11763]
729	6.45635e-08	1.44194	0.575	0.292	0.00140393	4	TFRC		Erythroblast	transferrin receptor [Source:HGNC Symbol;Acc:HGNC:11763]
730	6.45635e-08	1.44194	0.575	0.292	0.00140393	4	TFRC		Erythroid cell	transferrin receptor [Source:HGNC Symbol;Acc:HGNC:11763]
731	6.45635e-08	1.44194	0.575	0.292	0.00140393	4	TFRC		Adipose-derived stem cell	transferrin receptor [Source:HGNC Symbol;Acc:HGNC:11763]
732	6.45635e-08	1.44194	0.575	0.292	0.00140393	4	TFRC		Mast cell progenitor	transferrin receptor [Source:HGNC Symbol;Acc:HGNC:11763]
733	6.45635e-08	1.44194	0.575	0.292	0.00140393	4	TFRC		Stem cell	transferrin receptor [Source:HGNC Symbol;Acc:HGNC:11763]
734	6.45635e-08	1.44194	0.575	0.292	0.00140393	4	TFRC		Circulating fetal cell	transferrin receptor [Source:HGNC Symbol;Acc:HGNC:11763]
735	6.45635e-08	1.44194	0.575	0.292	0.00140393	4	TFRC		Macrophage	transferrin receptor [Source:HGNC Symbol;Acc:HGNC:11763]
736	6.45635e-08	1.44194	0.575	0.292	0.00140393	4	TFRC		Mesoderm cell	transferrin receptor [Source:HGNC Symbol;Acc:HGNC:11763]
737	6.45635e-08	1.44194	0.575	0.292	0.00140393	4	TFRC		Proerythroblast	transferrin receptor [Source:HGNC Symbol;Acc:HGNC:11763]
738	6.45635e-08	1.44194	0.575	0.292	0.00140393	4	TFRC		Cancer stem cell	transferrin receptor [Source:HGNC Symbol;Acc:HGNC:11763]
739	6.45635e-08	1.44194	0.575	0.292	0.00140393	4	TFRC		Mesenchymal stromal cell	transferrin receptor [Source:HGNC Symbol;Acc:HGNC:11763]
740	6.45635e-08	1.44194	0.575	0.292	0.00140393	4	TFRC		Trophectoderm cell	transferrin receptor [Source:HGNC Symbol;Acc:HGNC:11763]
741	6.45635e-08	1.44194	0.575	0.292	0.00140393	4	TFRC		Exhausted CD8+ T cell	transferrin receptor [Source:HGNC Symbol;Acc:HGNC:11763]
742	6.45635e-08	1.44194	0.575	0.292	0.00140393	4	TFRC		Regulatory T (Treg) cell	transferrin receptor [Source:HGNC Symbol;Acc:HGNC:11763]
743	6.45635e-08	1.44194	0.575	0.292	0.00140393	4	TFRC		Granulosa cell	transferrin receptor [Source:HGNC Symbol;Acc:HGNC:11763]
853	8.93475e-18	1.44192	0.89	0.591	1.94286e-13	4	C17orf89
854	2.65671e-08	1.44059	0.493	0.233	0.000577701	4	RRM2B		Ionocyte cell	ribonucleotide reductase regulatory TP53 inducible subunit M2B [Source:HGNC Symbol;Acc:HGNC:17296]
855	1.11909e-21	1.4279	0.945	0.73	2.43345e-17	4	ZFAS1	T cells		ZNFX1 antisense RNA 1 [Source:HGNC Symbol;Acc:HGNC:33101]
858	1.39353e-05	1.41878	0.274	0.107	0.303022	4	C12orf5
859	9.08589e-11	1.41695	0.589	0.26	1.97573e-06	4	HRAS			HRas proto-oncogene, GTPase [Source:HGNC Symbol;Acc:HGNC:5173]
860	3.42535e-05	1.41558	0.479	0.262	0.744843	4	PITHD1	Erythrocytes	Multilymphoid progenitor cell	PITH domain containing 1 [Source:HGNC Symbol;Acc:HGNC:25022]
862	3.46549e-11	1.41522	0.603	0.266	7.53572e-07	4	ZNF770			zinc finger protein 770 [Source:HGNC Symbol;Acc:HGNC:26061]
863	1.07151e-06	1.4062	0.274	0.094	0.0232999	4	PSPH			phosphoserine phosphatase [Source:HGNC Symbol;Acc:HGNC:9577]
864	3.23036e-11	1.40401	0.603	0.257	7.02441e-07	4	TRIM22	Promyelocytes		tripartite motif containing 22 [Source:HGNC Symbol;Acc:HGNC:16379]
866	1.166e-17	1.40037	0.89	0.524	2.53548e-13	4	CEBPB	Glial cells	Paneth cell	CCAAT enhancer binding protein beta [Source:HGNC Symbol;Acc:HGNC:1834]
867	1.166e-17	1.40037	0.89	0.524	2.53548e-13	4	CEBPB		Monocyte	CCAAT enhancer binding protein beta [Source:HGNC Symbol;Acc:HGNC:1834]
868	1.166e-17	1.40037	0.89	0.524	2.53548e-13	4	CEBPB		Neutrophil	CCAAT enhancer binding protein beta [Source:HGNC Symbol;Acc:HGNC:1834]
876	2.80373e-05	1.39916	0.37	0.18	0.609671	4	OCIAD2		Astrocyte	OCIA domain containing 2 [Source:HGNC Symbol;Acc:HGNC:28685]
877	2.80373e-05	1.39916	0.37	0.18	0.609671	4	OCIAD2		Oligodendrocyte progenitor cell	OCIA domain containing 2 [Source:HGNC Symbol;Acc:HGNC:28685]
878	2.80373e-05	1.39916	0.37	0.18	0.609671	4	OCIAD2		Microglial cell	OCIA domain containing 2 [Source:HGNC Symbol;Acc:HGNC:28685]
879	2.80373e-05	1.39916	0.37	0.18	0.609671	4	OCIAD2		Regulatory T (Treg) cell	OCIA domain containing 2 [Source:HGNC Symbol;Acc:HGNC:28685]
880	2.80373e-05	1.39916	0.37	0.18	0.609671	4	OCIAD2		Enterocyte progenitor cell	OCIA domain containing 2 [Source:HGNC Symbol;Acc:HGNC:28685]
881	2.80373e-05	1.39916	0.37	0.18	0.609671	4	OCIAD2		Multilymphoid progenitor cell	OCIA domain containing 2 [Source:HGNC Symbol;Acc:HGNC:28685]
883	3.59506e-05	1.39877	0.397	0.196	0.781746	4	MORC4			MORC family CW-type zinc finger 4 [Source:HGNC Symbol;Acc:HGNC:23485]
884	1.72369e-16	1.39321	0.849	0.585	3.74816e-12	4	EIF1B		Monocyte	eukaryotic translation initiation factor 1B [Source:HGNC Symbol;Acc:HGNC:30792]
886	6.1494e-06	1.39069	0.288	0.112	0.133719	4	SLC7A1			solute carrier family 7 member 1 [Source:HGNC Symbol;Acc:HGNC:11057]
887	4.11954e-06	1.38387	0.315	0.125	0.0895794	4	ABCC1			ATP binding cassette subfamily C member 1 [Source:HGNC Symbol;Acc:HGNC:51]
888	7.59719e-08	1.38096	0.452	0.19	0.00165201	4	TIMM9		B cell	translocase of inner mitochondrial membrane 9 [Source:HGNC Symbol;Acc:HGNC:11819]
890	9.8435e-32	1.38015	1	0.993	2.14047e-27	4	RPS23	CD8 T cells	Oligodendrocyte	ribosomal protein S23 [Source:HGNC Symbol;Acc:HGNC:10410]
891	9.8435e-32	1.38015	1	0.993	2.14047e-27	4	RPS23		Granulosa cell	ribosomal protein S23 [Source:HGNC Symbol;Acc:HGNC:10410]
899	1.18491e-08	1.37772	0.452	0.183	0.000257658	4	PIR		Beta cell	pirin [Source:HGNC Symbol;Acc:HGNC:30048]
900	4.37257e-13	1.37293	0.74	0.388	9.50815e-09	4	C20orf24
901	1.50829e-06	1.37186	0.452	0.219	0.0327978	4	DNAJB9			DnaJ heat shock protein family (Hsp40) member B9 [Source:HGNC Symbol;Acc:HGNC:6968]
902	3.1407e-20	1.37013	0.959	0.71	6.82945e-16	4	RPL17	Stromal cells	B cell	ribosomal protein L17 [Source:HGNC Symbol;Acc:HGNC:10307]
903	3.1407e-20	1.37013	0.959	0.71	6.82945e-16	4	RPL17		Morula cell (Blastomere)	ribosomal protein L17 [Source:HGNC Symbol;Acc:HGNC:10307]
912	1.01851e-06	1.36819	0.329	0.126	0.0221475	4	ABHD4			abhydrolase domain containing 4, N-acyl phospholipase B [Source:HGNC Symbol;Acc:HGNC:20154]
913	1.00476e-05	1.36784	0.397	0.197	0.218484	4	MDN1		Plasmacytoid dendritic cell	midasin AAA ATPase 1 [Source:HGNC Symbol;Acc:HGNC:18302]
915	5.85138e-05	1.36645	0.26	0.11	1	4	LYRM1			LYR motif containing 1 [Source:HGNC Symbol;Acc:HGNC:25074]
916	9.20307e-05	1.36435	0.301	0.141	1	4	CGRRF1		Beta cell	cell growth regulator with ring finger domain 1 [Source:HGNC Symbol;Acc:HGNC:15528]
917	1.11286e-06	1.34741	0.301	0.108	0.0241991	4	RP11-345J4.5
918	0.00184293	1.34327	0.26	0.138	1	4	STRBP		Multilymphoid progenitor cell	spermatid perinuclear RNA binding protein [Source:HGNC Symbol;Acc:HGNC:16462]
919	0.00184293	1.34327	0.26	0.138	1	4	STRBP		Plasmacytoid dendritic cell	spermatid perinuclear RNA binding protein [Source:HGNC Symbol;Acc:HGNC:16462]
922	0.00184293	1.34327	0.26	0.138	1	4	STRBP		B cell	spermatid perinuclear RNA binding protein [Source:HGNC Symbol;Acc:HGNC:16462]
924	1.98046e-35	1.34291	0.986	0.989	4.3065e-31	4	RPS13	CD8 T cells	B cell	ribosomal protein S13 [Source:HGNC Symbol;Acc:HGNC:10386]
930	4.68957e-28	1.34206	0.986	0.97	1.01975e-23	4	RPL18A	Stem cells		ribosomal protein L18a [Source:HGNC Symbol;Acc:HGNC:10311]
936	3.37187e-08	1.34112	0.411	0.156	0.000733213	4	LINC00662			long intergenic non-protein coding RNA 662 [Source:HGNC Symbol;Acc:HGNC:27122]
937	8.67946e-25	1.34031	1	0.836	1.88735e-20	4	PHPT1		Regulatory T (Treg) cell	phosphohistidine phosphatase 1 [Source:HGNC Symbol;Acc:HGNC:30033]
938	2.74587e-22	1.33767	1	0.804	5.97089e-18	4	RPS27L	Glia cells	Neural progenitor cell	ribosomal protein S27 like [Source:HGNC Symbol;Acc:HGNC:18476]
939	2.74587e-22	1.33767	1	0.804	5.97089e-18	4	RPS27L		Regulatory T (Treg) cell	ribosomal protein S27 like [Source:HGNC Symbol;Acc:HGNC:18476]
944	2.4263e-06	1.32681	0.329	0.128	0.0527599	4	ARHGEF2		Multilymphoid progenitor cell	Rho/Rac guanine nucleotide exchange factor 2 [Source:HGNC Symbol;Acc:HGNC:682]
946	3.43667e-05	1.32447	0.493	0.28	0.747304	4	UPP1		Epiblast cell	uridine phosphorylase 1 [Source:HGNC Symbol;Acc:HGNC:12576]
947	3.43667e-05	1.32447	0.493	0.28	0.747304	4	UPP1		CD1C-CD141- dendritic cell	uridine phosphorylase 1 [Source:HGNC Symbol;Acc:HGNC:12576]
949	9.89611e-17	1.3244	0.877	0.633	2.15191e-12	4	RPL21	Glia cells	Morula cell (Blastomere)	ribosomal protein L21 [Source:HGNC Symbol;Acc:HGNC:10313]
967	0.000272685	1.32262	0.26	0.118	1	4	NGDN			neuroguidin [Source:HGNC Symbol;Acc:HGNC:20271]
968	9.48989e-28	1.32217	1	0.984	2.06358e-23	4	RPL37	Dendritic cells		ribosomal protein L37 [Source:HGNC Symbol;Acc:HGNC:10347]
970	4.74387e-11	1.32171	0.658	0.354	1.03155e-06	4	NDUFAF2		Liver bud hepatic cell	NADH:ubiquinone oxidoreductase complex assembly factor 2 [Source:HGNC Symbol;Acc:HGNC:28086]
971	1.27891e-06	1.31901	0.438	0.199	0.0278099	4	TMEM38B			transmembrane protein 38B [Source:HGNC Symbol;Acc:HGNC:25535]
972	5.4184e-06	1.31646	0.37	0.156	0.117823	4	IRF1	Promyelocytes	CD1C-CD141- dendritic cell	interferon regulatory factor 1 [Source:HGNC Symbol;Acc:HGNC:6116]
978	1.00946e-15	1.30626	0.932	0.572	2.19506e-11	4	GHITM			growth hormone inducible transmembrane protein [Source:HGNC Symbol;Acc:HGNC:17281]
979	8.59361e-11	1.30581	0.767	0.464	1.86868e-06	4	TARS
980	2.97852e-05	1.30553	0.274	0.106	0.647679	4	DNAJA3			DnaJ heat shock protein family (Hsp40) member A3 [Source:HGNC Symbol;Acc:HGNC:11808]
981	1.19981e-07	1.29757	0.521	0.231	0.00260898	4	WDR74	Natural killer (NK) cells		WD repeat domain 74 [Source:HGNC Symbol;Acc:HGNC:25529]
982	5.11738e-05	1.28806	0.274	0.112	1	4	RP11-452F19.3
983	1.04907e-07	1.27828	0.562	0.27	0.0022812	4	RRAGD			Ras related GTP binding D [Source:HGNC Symbol;Acc:HGNC:19903]
984	1.46268e-23	1.27653	0.986	0.85	3.18061e-19	4	EIF2S2		FOXN4+ cell	eukaryotic translation initiation factor 2 subunit beta [Source:HGNC Symbol;Acc:HGNC:3266]
985	1.46268e-23	1.27653	0.986	0.85	3.18061e-19	4	EIF2S2		Morula cell (Blastomere)	eukaryotic translation initiation factor 2 subunit beta [Source:HGNC Symbol;Acc:HGNC:3266]
987	4.42738e-10	1.2694	0.699	0.35	9.62734e-06	4	HAX1			HCLS1 associated protein X-1 [Source:HGNC Symbol;Acc:HGNC:16915]
988	4.91226e-28	1.26863	0.986	0.967	1.06817e-23	4	HINT1		Granulosa cell	histidine triad nucleotide binding protein 1 [Source:HGNC Symbol;Acc:HGNC:4912]
990	2.17992e-34	1.26731	1	0.997	4.74023e-30	4	RPS27A	Stem cells	Granulosa cell	ribosomal protein S27a [Source:HGNC Symbol;Acc:HGNC:10417]
991	2.17992e-34	1.26731	1	0.997	4.74023e-30	4	RPS27A		Morula cell (Blastomere)	ribosomal protein S27a [Source:HGNC Symbol;Acc:HGNC:10417]
1005	8.16899e-09	1.26561	0.699	0.387	0.000177635	4	ACOT13			acyl-CoA thioesterase 13 [Source:HGNC Symbol;Acc:HGNC:20999]
1006	1.31535e-21	1.2617	0.973	0.837	2.86023e-17	4	EEF1B2	CD8 T cells	Oligodendrocyte	eukaryotic translation elongation factor 1 beta 2 [Source:HGNC Symbol;Acc:HGNC:3208]
1007	1.31535e-21	1.2617	0.973	0.837	2.86023e-17	4	EEF1B2		Naive CD4+ T cell	eukaryotic translation elongation factor 1 beta 2 [Source:HGNC Symbol;Acc:HGNC:3208]
1008	1.31535e-21	1.2617	0.973	0.837	2.86023e-17	4	EEF1B2		B cell	eukaryotic translation elongation factor 1 beta 2 [Source:HGNC Symbol;Acc:HGNC:3208]
1010	2.00745e-28	1.2613	1	0.985	4.3652e-24	4	RPS16			ribosomal protein S16 [Source:HGNC Symbol;Acc:HGNC:10396]
1011	9.77905e-29	1.25645	0.986	0.984	2.12645e-24	4	RPL15	Stem cells		ribosomal protein L15 [Source:HGNC Symbol;Acc:HGNC:10306]
1013	0.000461957	1.23698	0.26	0.12	1	4	AAGAB			alpha and gamma adaptin binding protein [Source:HGNC Symbol;Acc:HGNC:25662]
1014	0.00332497	1.23696	0.274	0.149	1	4	SERPINB8		Liver bud hepatic cell	serpin family B member 8 [Source:HGNC Symbol;Acc:HGNC:8952]
1015	0.00332497	1.23696	0.274	0.149	1	4	SERPINB8		Monocyte	serpin family B member 8 [Source:HGNC Symbol;Acc:HGNC:8952]
1017	1.97493e-05	1.23273	0.438	0.215	0.429448	4	ASF1A	T cells		anti-silencing function 1A histone chaperone [Source:HGNC Symbol;Acc:HGNC:20995]
1018	1.59195e-07	1.21019	0.671	0.428	0.0034617	4	HERPUD1	Plasma cells	Microglial cell	homocysteine inducible ER protein with ubiquitin like domain 1 [Source:HGNC Symbol;Acc:HGNC:13744]
1019	1.59195e-07	1.21019	0.671	0.428	0.0034617	4	HERPUD1		Regulatory T (Treg) cell	homocysteine inducible ER protein with ubiquitin like domain 1 [Source:HGNC Symbol;Acc:HGNC:13744]
1020	1.59195e-07	1.21019	0.671	0.428	0.0034617	4	HERPUD1		Multilymphoid progenitor cell	homocysteine inducible ER protein with ubiquitin like domain 1 [Source:HGNC Symbol;Acc:HGNC:13744]
1021	1.59195e-07	1.21019	0.671	0.428	0.0034617	4	HERPUD1		Plasmacytoid dendritic cell	homocysteine inducible ER protein with ubiquitin like domain 1 [Source:HGNC Symbol;Acc:HGNC:13744]
1030	0.00280468	1.20546	0.288	0.155	1	4	MED21			mediator complex subunit 21 [Source:HGNC Symbol;Acc:HGNC:11473]
1031	7.43865e-12	1.20502	0.808	0.609	1.61753e-07	4	RPL36A	T cells		ribosomal protein L36a [Source:HGNC Symbol;Acc:HGNC:10359]
1036	6.47171e-12	1.20496	0.808	0.518	1.40727e-07	4	CYSTM1		Ciliated cell	cysteine rich transmembrane module containing 1 [Source:HGNC Symbol;Acc:HGNC:30239]
1037	5.355e-05	1.19658	0.452	0.25	1	4	GFPT1			glutamine--fructose-6-phosphate transaminase 1 [Source:HGNC Symbol;Acc:HGNC:4241]
1038	1.10811e-07	1.19652	0.548	0.252	0.00240959	4	PTS			6-pyruvoyltetrahydropterin synthase [Source:HGNC Symbol;Acc:HGNC:9689]
1039	5.55774e-06	1.19535	0.397	0.185	0.120853	4	CARS		Ciliated cell	cysteinyl-tRNA synthetase 1 [Source:HGNC Symbol;Acc:HGNC:1493]
1040	4.16417e-10	1.18901	0.808	0.644	9.05498e-06	4	CHCHD10	Cardiomyocytes	Enterocyte progenitor cell	coiled-coil-helix-coiled-coil-helix domain containing 10 [Source:HGNC Symbol;Acc:HGNC:15559]
1041	4.16417e-10	1.18901	0.808	0.644	9.05498e-06	4	CHCHD10		Monocyte	coiled-coil-helix-coiled-coil-helix domain containing 10 [Source:HGNC Symbol;Acc:HGNC:15559]
1052	7.22656e-12	1.18883	0.863	0.529	1.57142e-07	4	RSL24D1		Monocyte	ribosomal L24 domain containing 1 [Source:HGNC Symbol;Acc:HGNC:18479]
1054	3.26689e-28	1.18591	1	0.983	7.10385e-24	4	TPT1		Microglial cell	tumor protein, translationally-controlled 1 [Source:HGNC Symbol;Acc:HGNC:12022]
1055	0.000166446	1.18566	0.315	0.145	1	4	GNA13	B cells	Primitive endoderm cell	G protein subunit alpha 13 [Source:HGNC Symbol;Acc:HGNC:4381]
1056	8.20823e-05	1.18305	0.356	0.176	1	4	TIMM44			translocase of inner mitochondrial membrane 44 [Source:HGNC Symbol;Acc:HGNC:17316]
1057	1.75288e-24	1.18091	1	0.965	3.81164e-20	4	RPS5	B cells	Naive CD4+ T cell	ribosomal protein S5 [Source:HGNC Symbol;Acc:HGNC:10426]
1060	3.4699e-24	1.17865	1	0.963	7.54531e-20	4	RPS3	Bud tip adjacent		ribosomal protein S3 [Source:HGNC Symbol;Acc:HGNC:10420]
1062	4.64637e-07	1.17643	0.479	0.213	0.0101035	4	COX19		SLC16A7+ cell	cytochrome c oxidase assembly factor COX19 [Source:HGNC Symbol;Acc:HGNC:28074]
1063	1.20799e-29	1.17531	0.986	0.989	2.62676e-25	4	RPL9	Glia cells		ribosomal protein L9 [Source:HGNC Symbol;Acc:HGNC:10369]
1065	2.42265e-06	1.17392	0.397	0.176	0.0526806	4	C12orf44			autophagy related 101 [Source:HGNC Symbol;Acc:HGNC:25679]
1066	0.00063815	1.16653	0.274	0.132	1	4	PFKP	Glycolysis	Exhausted CD8+ T cell	phosphofructokinase, platelet [Source:HGNC Symbol;Acc:HGNC:8878]
1067	0.00063815	1.16653	0.274	0.132	1	4	PFKP		Plasmacytoid dendritic cell	phosphofructokinase, platelet [Source:HGNC Symbol;Acc:HGNC:8878]
1069	3.05905e-25	1.166	1	0.995	6.65191e-21	4	RPS18	Stem cells		ribosomal protein S18 [Source:HGNC Symbol;Acc:HGNC:10401]
1075	3.6189e-05	1.15843	0.315	0.136	0.786929	4	NCOA7	Ln-normalised top marker genes		nuclear receptor coactivator 7 [Source:HGNC Symbol;Acc:HGNC:21081]
1077	6.14264e-06	1.1554	0.384	0.164	0.133572	4	RAD51C		Ionocyte cell	RAD51 paralog C [Source:HGNC Symbol;Acc:HGNC:9820]
1078	0.00172625	1.15513	0.301	0.162	1	4	NANS			N-acetylneuraminate synthase [Source:HGNC Symbol;Acc:HGNC:19237]
1079	1.43728e-05	1.15334	0.356	0.154	0.312537	4	STK38		CD1C-CD141- dendritic cell	serine/threonine kinase 38 [Source:HGNC Symbol;Acc:HGNC:17847]
1080	1.43728e-05	1.15334	0.356	0.154	0.312537	4	STK38		1-cell stage cell (Blastomere)	serine/threonine kinase 38 [Source:HGNC Symbol;Acc:HGNC:17847]
1083	0.00024171	1.15012	0.466	0.298	1	4	RIT1			Ras like without CAAX 1 [Source:HGNC Symbol;Acc:HGNC:10023]
1084	0.000437869	1.14285	0.356	0.183	1	4	RAB32	Melanocytes	Microglial cell	RAB32, member RAS oncogene family [Source:HGNC Symbol;Acc:HGNC:9772]
1085	0.000437869	1.14285	0.356	0.183	1	4	RAB32		Liver bud hepatic cell	RAB32, member RAS oncogene family [Source:HGNC Symbol;Acc:HGNC:9772]
1086	5.54681e-05	1.14099	0.356	0.172	1	4	NRP2		Ciliated epithelial cell	neuropilin 2 [Source:HGNC Symbol;Acc:HGNC:8005]
1089	1.44783e-06	1.13983	0.479	0.228	0.0314831	4	AIMP2		Liver bud hepatic cell	aminoacyl tRNA synthetase complex interacting multifunctional protein 2 [Source:HGNC Symbol;Acc:HGNC:20609]
1090	1.44783e-06	1.13983	0.479	0.228	0.0314831	4	AIMP2		4-cell stage cell (Blastomere)	aminoacyl tRNA synthetase complex interacting multifunctional protein 2 [Source:HGNC Symbol;Acc:HGNC:20609]
1092	1.80055e-09	1.13963	0.822	0.624	3.9153e-05	4	RALA		Ionocyte cell	RAS like proto-oncogene A [Source:HGNC Symbol;Acc:HGNC:9839]
1093	5.72615e-07	1.13955	0.671	0.392	0.0124515	4	SNHG7	T cells		small nucleolar RNA host gene 7 [Source:HGNC Symbol;Acc:HGNC:28254]
1094	5.8078e-20	1.12258	0.986	0.973	1.26291e-15	4	PRDX1	Stem cells	Regulatory T (Treg) cell	peroxiredoxin 1 [Source:HGNC Symbol;Acc:HGNC:9352]
1095	5.8078e-20	1.12258	0.986	0.973	1.26291e-15	4	PRDX1		Ciliated cell	peroxiredoxin 1 [Source:HGNC Symbol;Acc:HGNC:9352]
1098	6.73831e-20	1.11907	0.945	0.854	1.46525e-15	4	RPS10	CD8 T cells		ribosomal protein S10 [Source:HGNC Symbol;Acc:HGNC:10383]
1100	7.33078e-27	1.11869	0.986	0.994	1.59408e-22	4	RPL26		Granulosa cell	ribosomal protein L26 [Source:HGNC Symbol;Acc:HGNC:10327]
1102	2.41019e-08	1.1177	0.575	0.26	0.000524095	4	CMSS1	Stromal cells		cms1 ribosomal small subunit homolog [Source:HGNC Symbol;Acc:HGNC:28666]
1103	1.18706e-05	1.1085	0.603	0.344	0.258126	4	TP53RK			TP53 regulating kinase [Source:HGNC Symbol;Acc:HGNC:16197]
1104	0.00148824	1.10423	0.26	0.13	1	4	APOO		Ciliated cell	apolipoprotein O [Source:HGNC Symbol;Acc:HGNC:28727]
1105	6.66034e-07	1.10196	0.644	0.385	0.0144829	4	PHACTR4		SLC16A7+ cell	phosphatase and actin regulator 4 [Source:HGNC Symbol;Acc:HGNC:25793]
1106	6.11457e-05	1.10091	0.342	0.156	1	4	AATF		Delta cell	apoptosis antagonizing transcription factor [Source:HGNC Symbol;Acc:HGNC:19235]
1107	6.29635e-06	1.10061	0.411	0.183	0.136914	4	MAFG			MAF bZIP transcription factor G [Source:HGNC Symbol;Acc:HGNC:6781]
1108	7.12187e-08	1.1006	0.521	0.22	0.00154865	4	FOPNL		Ionocyte cell
1109	6.3066e-30	1.10044	0.986	0.992	1.37137e-25	4	RPL19	Stem cells		ribosomal protein L19 [Source:HGNC Symbol;Acc:HGNC:10312]
1113	8.78424e-06	1.09951	0.521	0.286	0.191013	4	NNMT	Stromal cells	DCLK1+ progenitor cell	nicotinamide N-methyltransferase [Source:HGNC Symbol;Acc:HGNC:7861]
1116	8.52825e-05	1.09831	0.274	0.113	1	4	STK32C			serine/threonine kinase 32C [Source:HGNC Symbol;Acc:HGNC:21332]
1117	8.67565e-25	1.09622	1	0.967	1.88652e-20	4	RPL8	Stem cells	Granulosa cell	ribosomal protein L8 [Source:HGNC Symbol;Acc:HGNC:10368]
1121	2.01877e-05	1.09523	0.356	0.156	0.438982	4	USP25			ubiquitin specific peptidase 25 [Source:HGNC Symbol;Acc:HGNC:12624]
1122	2.68465e-33	1.09334	1	1	5.83777e-29	4	RPLP1	Stem cells		ribosomal protein lateral stalk subunit P1 [Source:HGNC Symbol;Acc:HGNC:10372]
1128	4.13458e-05	1.08999	0.562	0.326	0.899065	4	SLC9A3R1	Epicardial cells	Astrocyte
1129	4.13458e-05	1.08999	0.562	0.326	0.899065	4	SLC9A3R1		Effector CD8+ memory T (Tem) cell
1130	4.13458e-05	1.08999	0.562	0.326	0.899065	4	SLC9A3R1		Multilymphoid progenitor cell
1132	1.65748e-22	1.0885	1	0.938	3.6042e-18	4	NPM1	B cells	Oligodendrocyte	nucleophosmin 1 [Source:HGNC Symbol;Acc:HGNC:7910]
1133	1.65748e-22	1.0885	1	0.938	3.6042e-18	4	NPM1		Naive CD8+ T cell	nucleophosmin 1 [Source:HGNC Symbol;Acc:HGNC:7910]
1134	1.65748e-22	1.0885	1	0.938	3.6042e-18	4	NPM1		B cell	nucleophosmin 1 [Source:HGNC Symbol;Acc:HGNC:7910]
1152	3.09115e-15	1.08799	0.904	0.665	6.72171e-11	4	H2AFZ	Stem cells	Neural progenitor cell
1153	3.09115e-15	1.08799	0.904	0.665	6.72171e-11	4	H2AFZ		Astrocyte
1154	3.09115e-15	1.08799	0.904	0.665	6.72171e-11	4	H2AFZ		Endothelial cell
1172	1.77084e-05	1.08179	0.411	0.193	0.385068	4	SPATS2		SLC16A7+ cell	spermatogenesis associated serine rich 2 [Source:HGNC Symbol;Acc:HGNC:18650]
1173	1.77084e-05	1.08179	0.411	0.193	0.385068	4	SPATS2		B cell	spermatogenesis associated serine rich 2 [Source:HGNC Symbol;Acc:HGNC:18650]
1175	2.12739e-11	1.08034	0.904	0.532	4.62601e-07	4	RCN1	Nsc	Neural progenitor cell	reticulocalbin 1 [Source:HGNC Symbol;Acc:HGNC:9934]
1176	2.12739e-11	1.08034	0.904	0.532	4.62601e-07	4	RCN1		Astrocyte	reticulocalbin 1 [Source:HGNC Symbol;Acc:HGNC:9934]
1179	4.84841e-08	1.08014	0.671	0.345	0.00105429	4	GPC1	Progenitor cells	Basal cell	glypican 1 [Source:HGNC Symbol;Acc:HGNC:4449]
1180	4.84841e-08	1.08014	0.671	0.345	0.00105429	4	GPC1		FGFR1LowNME5- epithelial cell	glypican 1 [Source:HGNC Symbol;Acc:HGNC:4449]
1183	5.06546e-28	1.07831	1	0.998	1.10148e-23	4	RPS2	Secretory cells	Oligodendrocyte	ribosomal protein S2 [Source:HGNC Symbol;Acc:HGNC:10404]
1189	4.14317e-25	1.07592	1	0.986	9.00933e-21	4	RPLP0	CD4 T cells		ribosomal protein lateral stalk subunit P0 [Source:HGNC Symbol;Acc:HGNC:10371]
1196	2.56158e-08	1.07586	0.726	0.411	0.000557016	4	BTG3		Neural progenitor cell	BTG anti-proliferation factor 3 [Source:HGNC Symbol;Acc:HGNC:1132]
1197	2.56158e-08	1.07586	0.726	0.411	0.000557016	4	BTG3		Exhausted CD8+ T cell	BTG anti-proliferation factor 3 [Source:HGNC Symbol;Acc:HGNC:1132]
1198	2.56158e-08	1.07586	0.726	0.411	0.000557016	4	BTG3		Regulatory T (Treg) cell	BTG anti-proliferation factor 3 [Source:HGNC Symbol;Acc:HGNC:1132]
1199	2.56158e-08	1.07586	0.726	0.411	0.000557016	4	BTG3		FOXN4+ cell	BTG anti-proliferation factor 3 [Source:HGNC Symbol;Acc:HGNC:1132]
1200	5.95711e-07	1.07516	0.534	0.27	0.0129537	4	GLTSCR2
1201	8.08539e-11	1.07211	0.822	0.534	1.75817e-06	4	YBX3	Stem cells	Acinar cell	Y-box binding protein 3 [Source:HGNC Symbol;Acc:HGNC:2428]
1203	0.000312676	1.07123	0.452	0.285	1	4	ANO10		Endothelial cell	anoctamin 10 [Source:HGNC Symbol;Acc:HGNC:25519]
1205	9.48405e-26	1.06942	1	0.997	2.06231e-21	4	RPL10	Glia cells		ribosomal protein L10 [Source:HGNC Symbol;Acc:HGNC:10298]
1210	1.29105e-05	1.06895	0.466	0.241	0.280739	4	LYPLAL1		B cell	lysophospholipase like 1 [Source:HGNC Symbol;Acc:HGNC:20440]
1212	6.93502e-26	1.06839	1	0.994	1.50802e-21	4	RPL32	Glia cells		ribosomal protein L32 [Source:HGNC Symbol;Acc:HGNC:10336]
1219	0.00171875	1.06818	0.315	0.172	1	4	TSSC4			tumor suppressing subtransferable candidate 4 [Source:HGNC Symbol;Acc:HGNC:12386]
1220	1.69007e-09	1.06762	0.63	0.304	3.67506e-05	4	ODC1	T cells	Brush cell (Tuft cell)	ornithine decarboxylase 1 [Source:HGNC Symbol;Acc:HGNC:8109]
1221	1.69007e-09	1.06762	0.63	0.304	3.67506e-05	4	ODC1		Neuroendocrine cell	ornithine decarboxylase 1 [Source:HGNC Symbol;Acc:HGNC:8109]
1222	1.69007e-09	1.06762	0.63	0.304	3.67506e-05	4	ODC1		B cell	ornithine decarboxylase 1 [Source:HGNC Symbol;Acc:HGNC:8109]
1236	2.70903e-13	1.06628	0.918	0.653	5.89078e-09	4	NARS
1237	0.000978868	1.06432	0.315	0.167	1	4	OXA1L			OXA1L mitochondrial inner membrane protein [Source:HGNC Symbol;Acc:HGNC:8526]
1238	3.88665e-24	1.06415	1	0.932	8.45152e-20	4	RPS6	CD4 T cells		ribosomal protein S6 [Source:HGNC Symbol;Acc:HGNC:10429]
1242	1.11236e-07	1.06346	0.781	0.642	0.00241883	4	RTN3		Monocyte	reticulon 3 [Source:HGNC Symbol;Acc:HGNC:10469]
1244	0.00016616	1.06342	0.438	0.244	1	4	PHLDA3		Basal cell	pleckstrin homology like domain family A member 3 [Source:HGNC Symbol;Acc:HGNC:8934]
1245	1.55157e-11	1.0627	0.932	0.643	3.37389e-07	4	SLC25A5			solute carrier family 25 member 5 [Source:HGNC Symbol;Acc:HGNC:10991]
1247	0.000251628	1.06147	0.315	0.151	1	4	CUTC			cutC copper transporter [Source:HGNC Symbol;Acc:HGNC:24271]
1248	1.60762e-17	1.05932	0.959	0.844	3.49578e-13	4	RPL22	CD8 T cells	B cell	ribosomal protein L22 [Source:HGNC Symbol;Acc:HGNC:10315]
1249	1.60762e-17	1.05932	0.959	0.844	3.49578e-13	4	RPL22		Morula cell (Blastomere)	ribosomal protein L22 [Source:HGNC Symbol;Acc:HGNC:10315]
1253	0.000684016	1.05905	0.315	0.165	1	4	UCHL3			ubiquitin C-terminal hydrolase L3 [Source:HGNC Symbol;Acc:HGNC:12515]
1254	2.35399e-07	1.05813	0.521	0.255	0.00511875	4	MRPS23			mitochondrial ribosomal protein S23 [Source:HGNC Symbol;Acc:HGNC:14509]
1255	2.29305e-10	1.05712	0.918	0.629	4.98624e-06	4	COX5A	Cardiomyocytes	Regulatory T (Treg) cell	cytochrome c oxidase subunit 5A [Source:HGNC Symbol;Acc:HGNC:2267]
1256	2.29305e-10	1.05712	0.918	0.629	4.98624e-06	4	COX5A		Monocyte	cytochrome c oxidase subunit 5A [Source:HGNC Symbol;Acc:HGNC:2267]
1264	2.00458e-27	1.05616	1	0.99	4.35896e-23	4	RPS21	B cells		ribosomal protein S21 [Source:HGNC Symbol;Acc:HGNC:10409]
1266	2.28685e-25	1.05237	0.986	0.984	4.97275e-21	4	RPS11		Granulosa cell	ribosomal protein S11 [Source:HGNC Symbol;Acc:HGNC:10384]
1267	2.28685e-25	1.05237	0.986	0.984	4.97275e-21	4	RPS11		B cell	ribosomal protein S11 [Source:HGNC Symbol;Acc:HGNC:10384]
1270	4.84449e-07	1.05099	0.63	0.353	0.0105343	4	BTF3L4		Granulocyte-monocyte progenitor	basic transcription factor 3 like 4 [Source:HGNC Symbol;Acc:HGNC:30547]
1271	4.84449e-07	1.05099	0.63	0.353	0.0105343	4	BTF3L4		Monocyte	basic transcription factor 3 like 4 [Source:HGNC Symbol;Acc:HGNC:30547]
1272	4.84449e-07	1.05099	0.63	0.353	0.0105343	4	BTF3L4		Morula cell (Blastomere)	basic transcription factor 3 like 4 [Source:HGNC Symbol;Acc:HGNC:30547]
1276	0.000343809	1.04908	0.329	0.161	1	4	SF3B4			splicing factor 3b subunit 4 [Source:HGNC Symbol;Acc:HGNC:10771]
1277	9.43784e-28	1.04882	1	0.996	2.05226e-23	4	RPS14	Glia cells	Granulosa cell	ribosomal protein S14 [Source:HGNC Symbol;Acc:HGNC:10387]
1285	2.22928e-09	1.04837	0.973	0.874	4.84757e-05	4	HSPA5	Islet cells	Cancer stem cell	heat shock protein family A (Hsp70) member 5 [Source:HGNC Symbol;Acc:HGNC:5238]
1287	1.46029e-05	1.04708	0.384	0.172	0.31754	4	DDX56			DEAD-box helicase 56 [Source:HGNC Symbol;Acc:HGNC:18193]
1288	0.000107799	1.04394	0.329	0.149	1	4	RTCA			RNA 3'-terminal phosphate cyclase [Source:HGNC Symbol;Acc:HGNC:17981]
1289	9.613e-07	1.04263	0.507	0.251	0.0209035	4	SEPHS2			selenophosphate synthetase 2 [Source:HGNC Symbol;Acc:HGNC:19686]
1290	1.13378e-26	1.03861	0.986	0.98	2.46541e-22	4	RPL5	B cells		ribosomal protein L5 [Source:HGNC Symbol;Acc:HGNC:10360]
1297	0.000181418	1.03798	0.411	0.219	1	4	GLRX2		Liver bud hepatic cell	glutaredoxin 2 [Source:HGNC Symbol;Acc:HGNC:16065]
1298	1.20052e-07	1.03676	0.575	0.276	0.00261053	4	PYGB		Liver progenitor cell	glycogen phosphorylase B [Source:HGNC Symbol;Acc:HGNC:9723]
1299	1.20052e-07	1.03676	0.575	0.276	0.00261053	4	PYGB		Ionocyte cell	glycogen phosphorylase B [Source:HGNC Symbol;Acc:HGNC:9723]
1300	7.28986e-27	1.03568	0.986	0.996	1.58518e-22	4	RPL30	CD8 T cells		ribosomal protein L30 [Source:HGNC Symbol;Acc:HGNC:10333]
1302	0.000393186	1.03468	0.274	0.124	1	4	TMEM99
1303	3.39555e-11	1.03173	0.849	0.567	7.38363e-07	4	UQCC2			ubiquinol-cytochrome c reductase complex assembly factor 2 [Source:HGNC Symbol;Acc:HGNC:21237]
1304	4.25923e-05	1.02996	0.425	0.203	0.926169	4	CLIP4	CD4 T cells		CAP-Gly domain containing linker protein family member 4 [Source:HGNC Symbol;Acc:HGNC:26108]
1305	2.16106e-15	1.02994	0.959	0.862	4.69922e-11	4	COX4I1	Keratinocytes		cytochrome c oxidase subunit 4I1 [Source:HGNC Symbol;Acc:HGNC:2265]
1306	2.01338e-05	1.02794	0.534	0.309	0.437809	4	TMEM55A
1307	5.95092e-10	1.02654	0.795	0.491	1.29403e-05	4	SERP1		Monocyte	stress associated endoplasmic reticulum protein 1 [Source:HGNC Symbol;Acc:HGNC:10759]
1309	0.000357958	1.02511	0.329	0.165	1	4	GSTM4		CD141+CLEC9A+ dendritic cell	glutathione S-transferase mu 4 [Source:HGNC Symbol;Acc:HGNC:4636]
1311	2.7616e-25	1.02127	1	0.99	6.00509e-21	4	RPS3A	Glia cells		ribosomal protein S3A [Source:HGNC Symbol;Acc:HGNC:10421]
1315	0.000150521	1.01915	0.288	0.124	1	4	AP1AR			adaptor related protein complex 1 associated regulatory protein [Source:HGNC Symbol;Acc:HGNC:28808]
1316	0.000531654	1.01837	0.26	0.117	1	4	C9orf9			sperm acrosome associated 9 [Source:HGNC Symbol;Acc:HGNC:1367]
1317	1.28316e-08	1.01677	0.808	0.531	0.000279023	4	PSMB7		Monocyte	proteasome 20S subunit beta 7 [Source:HGNC Symbol;Acc:HGNC:9544]
1319	1.45309e-05	1.01577	0.411	0.186	0.315974	4	CHRAC1			chromatin accessibility complex subunit 1 [Source:HGNC Symbol;Acc:HGNC:13544]
1320	0.000249062	1.01452	0.411	0.23	1	4	TATDN1		Enterocyte progenitor cell	TatD DNase domain containing 1 [Source:HGNC Symbol;Acc:HGNC:24220]
1321	0.000114125	1.01351	0.26	0.106	1	4	TGIF1		Neural progenitor cell	TGFB induced factor homeobox 1 [Source:HGNC Symbol;Acc:HGNC:11776]
1322	3.33918e-05	1.01246	0.534	0.318	0.726105	4	CISD2			CDGSH iron sulfur domain 2 [Source:HGNC Symbol;Acc:HGNC:24212]
1323	5.16553e-17	1.01	0.973	0.869	1.12324e-12	4	TKT	Stem cells	CD1C-CD141- dendritic cell	transketolase [Source:HGNC Symbol;Acc:HGNC:11834]
1324	5.16553e-17	1.01	0.973	0.869	1.12324e-12	4	TKT		Monocyte	transketolase [Source:HGNC Symbol;Acc:HGNC:11834]
1331	4.81902e-05	1.00719	0.452	0.222	1	4	NXPE3		SLC16A7+ cell	neurexophilin and PC-esterase domain family member 3 [Source:HGNC Symbol;Acc:HGNC:28238]
1332	2.85665e-05	1.003	0.507	0.267	0.621179	4	DTD1			D-aminoacyl-tRNA deacylase 1 [Source:HGNC Symbol;Acc:HGNC:16219]
1333	2.58036e-24	1.0016	0.986	0.985	5.611e-20	4	GNB2L1
1334	1.06718e-18	1.00061	0.986	0.961	2.32058e-14	4	RPL27	Dendritic cells		ribosomal protein L27 [Source:HGNC Symbol;Acc:HGNC:10328]
1335	1.168e-10	1.00006	0.89	0.698	2.53982e-06	4	TALDO1		Monocyte	transaldolase 1 [Source:HGNC Symbol;Acc:HGNC:11559]
1337	1.40252e-22	0.997826	1	0.984	3.04977e-18	4	RPS4X	Beta cells		ribosomal protein S4 X-linked [Source:HGNC Symbol;Acc:HGNC:10424]
1339	0.000485704	0.996993	0.37	0.204	1	4	OSER1			oxidative stress responsive serine rich 1 [Source:HGNC Symbol;Acc:HGNC:16105]
1340	6.34505e-05	0.994981	0.479	0.274	1	4	PDCD2			programmed cell death 2 [Source:HGNC Symbol;Acc:HGNC:8762]
1341	1.19712e-12	0.994892	0.918	0.768	2.60314e-08	4	EEF1D			eukaryotic translation elongation factor 1 delta [Source:HGNC Symbol;Acc:HGNC:3211]
1342	0.00131926	0.992551	0.301	0.159	1	4	FAM104A		Regulatory T (Treg) cell	family with sequence similarity 104 member A [Source:HGNC Symbol;Acc:HGNC:25918]
1343	8.83221e-09	0.991791	0.849	0.573	0.000192056	4	NDUFA12			NADH:ubiquinone oxidoreductase subunit A12 [Source:HGNC Symbol;Acc:HGNC:23987]
1344	0.000302689	0.990155	0.493	0.291	1	4	SNHG8	T cells		small nucleolar RNA host gene 8 [Source:HGNC Symbol;Acc:HGNC:33098]
1345	1.52139e-07	0.989094	0.699	0.419	0.00330827	4	SPIRE1		Oocyte	spire type actin nucleation factor 1 [Source:HGNC Symbol;Acc:HGNC:30622]
1347	6.25241e-23	0.988615	1	0.969	1.35959e-18	4	RPS20	Bud tip adjacent		ribosomal protein S20 [Source:HGNC Symbol;Acc:HGNC:10405]
1348	4.71066e-19	0.982135	1	0.944	1.02433e-14	4	COX7C	Ta 2	Oligodendrocyte	cytochrome c oxidase subunit 7C [Source:HGNC Symbol;Acc:HGNC:2292]
1349	0.000186337	0.981059	0.384	0.197	1	4	ORC4		SLC16A7+ cell	origin recognition complex subunit 4 [Source:HGNC Symbol;Acc:HGNC:8490]
1350	0.000186337	0.981059	0.384	0.197	1	4	ORC4		B cell	origin recognition complex subunit 4 [Source:HGNC Symbol;Acc:HGNC:8490]
1352	2.27543e-06	0.979493	0.466	0.214	0.0494793	4	PCBD1			pterin-4 alpha-carbinolamine dehydratase 1 [Source:HGNC Symbol;Acc:HGNC:8646]
1353	1.44345e-06	0.978941	0.644	0.391	0.0313878	4	ALDH3A2		Regulatory T (Treg) cell	aldehyde dehydrogenase 3 family member A2 [Source:HGNC Symbol;Acc:HGNC:403]
1354	3.64407e-10	0.978936	0.849	0.612	7.92403e-06	4	ANP32B	Nsc		acidic nuclear phosphoprotein 32 family member B [Source:HGNC Symbol;Acc:HGNC:16677]
1356	5.61154e-23	0.975844	0.986	0.985	1.22023e-18	4	RPS28	CD8 T cells	Granulosa cell	ribosomal protein S28 [Source:HGNC Symbol;Acc:HGNC:10418]
1360	0.00125746	0.972463	0.397	0.241	1	4	IL13RA2			interleukin 13 receptor subunit alpha 2 [Source:HGNC Symbol;Acc:HGNC:5975]
1361	0.00167264	0.972195	0.274	0.136	1	4	MRPL48			mitochondrial ribosomal protein L48 [Source:HGNC Symbol;Acc:HGNC:16653]
1362	0.000877409	0.971229	0.288	0.144	1	4	TMEM243	B cells	B cell	transmembrane protein 243 [Source:HGNC Symbol;Acc:HGNC:21707]
1364	2.08127e-21	0.965628	0.986	0.981	4.52572e-17	4	RPL35A	Glia cells		ribosomal protein L35a [Source:HGNC Symbol;Acc:HGNC:10345]
1367	2.46098e-15	0.964895	0.986	0.856	5.3514e-11	4	UQCRH		Exhausted CD4+ T cell	ubiquinol-cytochrome c reductase hinge protein [Source:HGNC Symbol;Acc:HGNC:12590]
1368	2.46098e-15	0.964895	0.986	0.856	5.3514e-11	4	UQCRH		B cell	ubiquinol-cytochrome c reductase hinge protein [Source:HGNC Symbol;Acc:HGNC:12590]
1369	2.46098e-15	0.964895	0.986	0.856	5.3514e-11	4	UQCRH		Morula cell (Blastomere)	ubiquinol-cytochrome c reductase hinge protein [Source:HGNC Symbol;Acc:HGNC:12590]
1373	0.000132332	0.963999	0.589	0.378	1	4	UBE2M			ubiquitin conjugating enzyme E2 M [Source:HGNC Symbol;Acc:HGNC:12491]
1374	9.16262e-08	0.962939	0.74	0.474	0.00199241	4	ZMAT3		SLC16A7+ cell	zinc finger matrin-type 3 [Source:HGNC Symbol;Acc:HGNC:29983]
1375	9.16262e-08	0.962939	0.74	0.474	0.00199241	4	ZMAT3		Multilymphoid progenitor cell	zinc finger matrin-type 3 [Source:HGNC Symbol;Acc:HGNC:29983]
1377	8.81386e-24	0.951508	1	0.991	1.91657e-19	4	RPL34	Glia cells	Granulosa cell	ribosomal protein L34 [Source:HGNC Symbol;Acc:HGNC:10340]
1378	8.81386e-24	0.951508	1	0.991	1.91657e-19	4	RPL34		Morula cell (Blastomere)	ribosomal protein L34 [Source:HGNC Symbol;Acc:HGNC:10340]
1397	8.82463e-19	0.951258	0.973	0.943	1.91892e-14	4	RPS29	Stem cells		ribosomal protein S29 [Source:HGNC Symbol;Acc:HGNC:10419]
1400	0.000548015	0.950672	0.288	0.132	1	4	CNOT10			CCR4-NOT transcription complex subunit 10 [Source:HGNC Symbol;Acc:HGNC:23817]
1401	1.23833e-06	0.948108	0.726	0.485	0.0269274	4	SLC25A37	Monocytes	Acinar cell	solute carrier family 25 member 37 [Source:HGNC Symbol;Acc:HGNC:29786]
1402	1.23833e-06	0.948108	0.726	0.485	0.0269274	4	SLC25A37		Paneth cell	solute carrier family 25 member 37 [Source:HGNC Symbol;Acc:HGNC:29786]
1403	1.23833e-06	0.948108	0.726	0.485	0.0269274	4	SLC25A37		Monocyte	solute carrier family 25 member 37 [Source:HGNC Symbol;Acc:HGNC:29786]
1404	1.23833e-06	0.948108	0.726	0.485	0.0269274	4	SLC25A37		Neutrophil	solute carrier family 25 member 37 [Source:HGNC Symbol;Acc:HGNC:29786]
1437	1.04646e-06	0.945456	0.712	0.482	0.0227554	4	NME1	T cells	Oligodendrocyte	NME/NM23 nucleoside diphosphate kinase 1 [Source:HGNC Symbol;Acc:HGNC:7849]
1438	1.04646e-06	0.945456	0.712	0.482	0.0227554	4	NME1		Liver bud hepatic cell	NME/NM23 nucleoside diphosphate kinase 1 [Source:HGNC Symbol;Acc:HGNC:7849]
1439	7.33785e-10	0.944741	0.877	0.671	1.59562e-05	4	PSMD8			proteasome 26S subunit, non-ATPase 8 [Source:HGNC Symbol;Acc:HGNC:9566]
1440	3.376e-11	0.942802	0.89	0.648	7.34112e-07	4	EIF3E	T cells	Oligodendrocyte	eukaryotic translation initiation factor 3 subunit E [Source:HGNC Symbol;Acc:HGNC:3277]
1441	3.376e-11	0.942802	0.89	0.648	7.34112e-07	4	EIF3E		Naive CD8+ T cell	eukaryotic translation initiation factor 3 subunit E [Source:HGNC Symbol;Acc:HGNC:3277]
1446	3.73838e-22	0.941555	1	0.993	8.1291e-18	4	RPL39	Glia cells	Morula cell (Blastomere)	ribosomal protein L39 [Source:HGNC Symbol;Acc:HGNC:10350]
1458	7.01366e-10	0.936145	0.863	0.636	1.52512e-05	4	RPSA	B cells		ribosomal protein SA [Source:HGNC Symbol;Acc:HGNC:6502]
1461	0.00103994	0.932968	0.329	0.179	1	4	EXOSC1			exosome component 1 [Source:HGNC Symbol;Acc:HGNC:17286]
1462	0.000348731	0.930977	0.342	0.171	1	4	LACTB		SLC16A7+ cell	lactamase beta [Source:HGNC Symbol;Acc:HGNC:16468]
1463	0.00420386	0.930902	0.301	0.167	1	4	NEDD4			NEDD4 E3 ubiquitin protein ligase [Source:HGNC Symbol;Acc:HGNC:7727]
1464	0.00116843	0.930332	0.288	0.141	1	4	DRG1			developmentally regulated GTP binding protein 1 [Source:HGNC Symbol;Acc:HGNC:3029]
1465	0.00156724	0.929967	0.438	0.275	1	4	PTP4A1	Progenitor cells	Monocyte	protein tyrosine phosphatase 4A1 [Source:HGNC Symbol;Acc:HGNC:9634]
1467	0.00135917	0.928859	0.301	0.156	1	4	NGLY1		Plasmacytoid dendritic cell	N-glycanase 1 [Source:HGNC Symbol;Acc:HGNC:17646]
1468	0.00135917	0.928859	0.301	0.156	1	4	NGLY1		B cell	N-glycanase 1 [Source:HGNC Symbol;Acc:HGNC:17646]
1471	2.52246e-21	0.928314	0.986	0.982	5.48508e-17	4	RPS25	Glia cells		ribosomal protein S25 [Source:HGNC Symbol;Acc:HGNC:10413]
1473	0.000680414	0.927735	0.575	0.393	1	4	GOPC		SLC16A7+ cell	golgi associated PDZ and coiled-coil motif containing [Source:HGNC Symbol;Acc:HGNC:17643]
1474	0.000680414	0.927735	0.575	0.393	1	4	GOPC		Oocyte	golgi associated PDZ and coiled-coil motif containing [Source:HGNC Symbol;Acc:HGNC:17643]
1476	7.53406e-07	0.925378	0.644	0.35	0.0163828	4	MRPS12			mitochondrial ribosomal protein S12 [Source:HGNC Symbol;Acc:HGNC:10380]
1477	0.00173307	0.924763	0.26	0.125	1	4	PEX13			peroxisomal biogenesis factor 13 [Source:HGNC Symbol;Acc:HGNC:8855]
1478	9.13471e-09	0.92371	0.836	0.532	0.000198634	4	PGLS		Monocyte	6-phosphogluconolactonase [Source:HGNC Symbol;Acc:HGNC:8903]
1480	5.47605e-07	0.92357	0.644	0.325	0.0119077	4	NQO2			N-ribosyldihydronicotinamide:quinone reductase 2 [Source:HGNC Symbol;Acc:HGNC:7856]
1481	0.000499428	0.922157	0.507	0.306	1	4	ME2			malic enzyme 2 [Source:HGNC Symbol;Acc:HGNC:6984]
1482	4.39738e-19	0.921778	0.986	0.98	9.5621e-15	4	RPL27A	Secretory cells		ribosomal protein L27a [Source:HGNC Symbol;Acc:HGNC:10329]
1484	1.7755e-24	0.92164	1	0.999	3.86083e-20	4	RPL13	Glia cells		ribosomal protein L13 [Source:HGNC Symbol;Acc:HGNC:10303]
1489	0.000829907	0.920026	0.274	0.13	1	4	ZBTB21			zinc finger and BTB domain containing 21 [Source:HGNC Symbol;Acc:HGNC:13083]
1490	0.00263321	0.918545	0.26	0.132	1	4	CCNG1		Endothelial cell	cyclin G1 [Source:HGNC Symbol;Acc:HGNC:1592]
1491	0.00263321	0.918545	0.26	0.132	1	4	CCNG1		Granulosa cell	cyclin G1 [Source:HGNC Symbol;Acc:HGNC:1592]
1494	8.60489e-07	0.918268	0.699	0.406	0.0187113	4	DNAJC1		Endothelial cell	DnaJ heat shock protein family (Hsp40) member C1 [Source:HGNC Symbol;Acc:HGNC:20090]
1496	1.50587e-20	0.914722	0.986	0.986	3.27452e-16	4	RPL36	Glia cells		ribosomal protein L36 [Source:HGNC Symbol;Acc:HGNC:13631]
1500	1.26516e-21	0.914404	1	0.99	2.7511e-17	4	RPL7A			ribosomal protein L7a [Source:HGNC Symbol;Acc:HGNC:10364]
1501	1.13929e-05	0.912281	0.644	0.367	0.247739	4	PSMC4			proteasome 26S subunit, ATPase 4 [Source:HGNC Symbol;Acc:HGNC:9551]
1502	0.00312299	0.908056	0.301	0.165	1	4	IGFBP6	Basal cells	Basal cell	insulin like growth factor binding protein 6 [Source:HGNC Symbol;Acc:HGNC:5475]
1503	0.00312299	0.908056	0.301	0.165	1	4	IGFBP6		Multilymphoid progenitor cell	insulin like growth factor binding protein 6 [Source:HGNC Symbol;Acc:HGNC:5475]
1511	8.5937e-22	0.907198	1	0.996	1.8687e-17	4	RPL37A	Secretory cells		ribosomal protein L37a [Source:HGNC Symbol;Acc:HGNC:10348]
1513	7.4356e-07	0.906813	0.699	0.481	0.0161687	4	EIF6			eukaryotic translation initiation factor 6 [Source:HGNC Symbol;Acc:HGNC:6159]
1514	0.0014195	0.906498	0.425	0.246	1	4	TP53TG1			TP53 target 1 [Source:HGNC Symbol;Acc:HGNC:17026]
1515	1.25775e-21	0.905588	1	0.987	2.73497e-17	4	RPS15A	Glia cells		ribosomal protein S15a [Source:HGNC Symbol;Acc:HGNC:10389]
1518	1.74155e-16	0.903995	0.959	0.951	3.787e-12	4	RPL38	Neural cells		ribosomal protein L38 [Source:HGNC Symbol;Acc:HGNC:10349]
1520	1.26735e-10	0.902296	0.918	0.795	2.75585e-06	4	NDUFB4			NADH:ubiquinone oxidoreductase subunit B4 [Source:HGNC Symbol;Acc:HGNC:7699]
1521	0.000399468	0.901912	0.329	0.158	1	4	C6orf48	T cells	Naive CD8+ T cell
1522	0.000399468	0.901912	0.329	0.158	1	4	C6orf48		Naive CD4+ T cell
1523	0.000399468	0.901912	0.329	0.158	1	4	C6orf48		Multilymphoid progenitor cell
1524	0.000399468	0.901912	0.329	0.158	1	4	C6orf48		B cell
1539	0.000152958	0.899718	0.493	0.292	1	4	SMEK1	Natural killer (NK) cells
1540	0.00359623	0.89869	0.411	0.26	1	4	MRPS22		Glial cell	mitochondrial ribosomal protein S22 [Source:HGNC Symbol;Acc:HGNC:14508]
1541	0.000238408	0.898223	0.493	0.293	1	4	RNF187		Regulatory T (Treg) cell	ring finger protein 187 [Source:HGNC Symbol;Acc:HGNC:27146]
1542	7.39051e-05	0.895847	0.562	0.343	1	4	CHCHD3			coiled-coil-helix-coiled-coil-helix domain containing 3 [Source:HGNC Symbol;Acc:HGNC:21906]
1543	2.88333e-23	0.895647	1	0.985	6.2698e-19	4	RPL24			ribosomal protein L24 [Source:HGNC Symbol;Acc:HGNC:10325]
1544	4.8123e-16	0.895448	1	0.882	1.04643e-11	4	RPL4			ribosomal protein L4 [Source:HGNC Symbol;Acc:HGNC:10353]
1545	1.06567e-09	0.895364	0.863	0.58	2.31729e-05	4	TRMT112			tRNA methyltransferase activator subunit 11-2 [Source:HGNC Symbol;Acc:HGNC:26940]
1546	0.00841822	0.892157	0.274	0.158	1	4	OSBPL10	B cells	4-cell stage cell (Blastomere)	oxysterol binding protein like 10 [Source:HGNC Symbol;Acc:HGNC:16395]
1547	0.00841822	0.892157	0.274	0.158	1	4	OSBPL10		B cell	oxysterol binding protein like 10 [Source:HGNC Symbol;Acc:HGNC:16395]
1550	1.81154e-14	0.890627	0.973	0.926	3.93919e-10	4	RPL7	Glia cells	Morula cell (Blastomere)	ribosomal protein L7 [Source:HGNC Symbol;Acc:HGNC:10363]
1556	5.21158e-09	0.887311	0.918	0.711	0.000113326	4	RPS4Y1	Plasma cells		ribosomal protein S4 Y-linked 1 [Source:HGNC Symbol;Acc:HGNC:10425]
1558	0.00322969	0.884987	0.411	0.257	1	4	AVL9			AVL9 cell migration associated [Source:HGNC Symbol;Acc:HGNC:28994]
1559	2.06182e-06	0.884092	0.753	0.521	0.0448344	4	ANAPC16			anaphase promoting complex subunit 16 [Source:HGNC Symbol;Acc:HGNC:26976]
1560	0.00374063	0.883887	0.301	0.165	1	4	TDP2			tyrosyl-DNA phosphodiesterase 2 [Source:HGNC Symbol;Acc:HGNC:17768]
1561	2.14014e-21	0.883819	1	0.975	4.65374e-17	4	RPL14	B cells		ribosomal protein L14 [Source:HGNC Symbol;Acc:HGNC:10305]
1563	0.00415166	0.883602	0.315	0.182	1	4	CUL4A			cullin 4A [Source:HGNC Symbol;Acc:HGNC:2554]
1564	0.00589205	0.882975	0.342	0.206	1	4	FAM103A1
1565	4.35758e-19	0.881885	1	0.988	9.47555e-15	4	RPL23		Morula cell (Blastomere)	ribosomal protein L23 [Source:HGNC Symbol;Acc:HGNC:10316]
1568	0.000702327	0.881173	0.384	0.217	1	4	FH			fumarate hydratase [Source:HGNC Symbol;Acc:HGNC:3700]
1569	4.90628e-22	0.881034	1	0.977	1.06687e-17	4	UBA52	Dendritic cells	Granulosa cell	ubiquitin A-52 residue ribosomal protein fusion product 1 [Source:HGNC Symbol;Acc:HGNC:12458]
1570	4.90628e-22	0.881034	1	0.977	1.06687e-17	4	UBA52		Monocyte	ubiquitin A-52 residue ribosomal protein fusion product 1 [Source:HGNC Symbol;Acc:HGNC:12458]
1573	2.1178e-06	0.880483	0.699	0.429	0.0460515	4	ALKBH7		B cell	alkB homolog 7 [Source:HGNC Symbol;Acc:HGNC:21306]
1575	4.0516e-21	0.879516	1	0.983	8.81021e-17	4	FAU	Neural cells	Oligodendrocyte	FAU ubiquitin like and ribosomal protein S30 fusion [Source:HGNC Symbol;Acc:HGNC:3597]
1576	1.00398e-16	0.878567	1	0.994	2.18316e-12	4	RPL12		Granulosa cell	ribosomal protein L12 [Source:HGNC Symbol;Acc:HGNC:10302]
1578	6.07216e-06	0.878248	0.753	0.466	0.132039	4	EIF3G			eukaryotic translation initiation factor 3 subunit G [Source:HGNC Symbol;Acc:HGNC:3274]
1579	0.000136256	0.875209	0.534	0.302	1	4	CHMP4A			charged multivesicular body protein 4A [Source:HGNC Symbol;Acc:HGNC:20274]
1580	4.72004e-23	0.87483	0.986	0.999	1.02637e-18	4	RPS24	Ta 2		ribosomal protein S24 [Source:HGNC Symbol;Acc:HGNC:10411]
1581	5.43356e-11	0.873459	0.945	0.828	1.18153e-06	4	HSPD1	Natural killer T (NKT) cells	Beta cell	heat shock protein family D (Hsp60) member 1 [Source:HGNC Symbol;Acc:HGNC:5261]
1582	5.43356e-11	0.873459	0.945	0.828	1.18153e-06	4	HSPD1		Brush cell (Tuft cell)	heat shock protein family D (Hsp60) member 1 [Source:HGNC Symbol;Acc:HGNC:5261]
1583	5.43356e-11	0.873459	0.945	0.828	1.18153e-06	4	HSPD1		Neuroendocrine cell	heat shock protein family D (Hsp60) member 1 [Source:HGNC Symbol;Acc:HGNC:5261]
1584	0.00450037	0.873058	0.274	0.146	1	4	MTHFD2L		B cell	methylenetetrahydrofolate dehydrogenase (NADP+ dependent) 2 like [Source:HGNC Symbol;Acc:HGNC:31865]
1586	0.00111834	0.870918	0.26	0.12	1	4	C18orf32			chromosome 18 open reading frame 32 [Source:HGNC Symbol;Acc:HGNC:31690]
1587	4.16586e-05	0.870257	0.685	0.454	0.905866	4	UBE2V2		Monocyte	ubiquitin conjugating enzyme E2 V2 [Source:HGNC Symbol;Acc:HGNC:12495]
1589	0.000267323	0.868703	0.438	0.245	1	4	GNL3	Stromal cells	Stem cell	G protein nucleolar 3 [Source:HGNC Symbol;Acc:HGNC:29931]
1590	0.000267323	0.868703	0.438	0.245	1	4	GNL3		Progenitor cell	G protein nucleolar 3 [Source:HGNC Symbol;Acc:HGNC:29931]
1591	0.000267323	0.868703	0.438	0.245	1	4	GNL3		Mesenchymal stem cell	G protein nucleolar 3 [Source:HGNC Symbol;Acc:HGNC:29931]
1592	0.000267323	0.868703	0.438	0.245	1	4	GNL3		Neural stem cell	G protein nucleolar 3 [Source:HGNC Symbol;Acc:HGNC:29931]
1593	0.000267323	0.868703	0.438	0.245	1	4	GNL3		Acinar cell	G protein nucleolar 3 [Source:HGNC Symbol;Acc:HGNC:29931]
1594	0.000267323	0.868703	0.438	0.245	1	4	GNL3		Paneth cell	G protein nucleolar 3 [Source:HGNC Symbol;Acc:HGNC:29931]
1595	7.8551e-10	0.866636	0.932	0.752	1.70809e-05	4	NDUFS6		Monocyte	NADH:ubiquinone oxidoreductase subunit S6 [Source:HGNC Symbol;Acc:HGNC:7713]
1597	2.07913e-07	0.864677	0.781	0.517	0.00452107	4	BAX	Apoptotic cells	Monocyte	BCL2 associated X, apoptosis regulator [Source:HGNC Symbol;Acc:HGNC:959]
1599	0.00288642	0.864378	0.288	0.151	1	4	GS1-124K5.4
1600	7.66553e-20	0.862824	0.986	0.987	1.66687e-15	4	RPL23A			ribosomal protein L23a [Source:HGNC Symbol;Acc:HGNC:10317]
1601	0.00227678	0.862408	0.37	0.215	1	4	SNAPC5			small nuclear RNA activating complex polypeptide 5 [Source:HGNC Symbol;Acc:HGNC:15484]
1602	0.0021606	0.860874	0.438	0.271	1	4	TIMM17A		Pit progenitor cell	translocase of inner mitochondrial membrane 17A [Source:HGNC Symbol;Acc:HGNC:17315]
1603	5.45562e-05	0.859065	0.575	0.334	1	4	IMPDH2	T cells		inosine monophosphate dehydrogenase 2 [Source:HGNC Symbol;Acc:HGNC:6053]
1604	0.0029194	0.857443	0.315	0.175	1	4	GOLT1B		Granulosa cell	golgi transport 1B [Source:HGNC Symbol;Acc:HGNC:20175]
1606	8.64265e-07	0.856655	0.808	0.519	0.0187934	4	CHMP3			charged multivesicular body protein 3 [Source:HGNC Symbol;Acc:HGNC:29865]
1607	0.004784	0.855054	0.384	0.225	1	4	MRPL50			mitochondrial ribosomal protein L50 [Source:HGNC Symbol;Acc:HGNC:16654]
1608	0.00146022	0.853713	0.479	0.303	1	4	ELP5		Multilymphoid progenitor cell	elongator acetyltransferase complex subunit 5 [Source:HGNC Symbol;Acc:HGNC:30617]
1610	0.00219478	0.852551	0.411	0.266	1	4	PPA2			inorganic pyrophosphatase 2 [Source:HGNC Symbol;Acc:HGNC:28883]
1611	9.99888e-20	0.849697	1	0.995	2.17426e-15	4	RPL13A	Glia cells	Oligodendrocyte	ribosomal protein L13a [Source:HGNC Symbol;Acc:HGNC:10304]
1615	7.83033e-07	0.847748	0.699	0.409	0.0170271	4	UXT			ubiquitously expressed prefoldin like chaperone [Source:HGNC Symbol;Acc:HGNC:12641]
1616	0.00826633	0.847745	0.301	0.177	1	4	GTF2H1			general transcription factor IIH subunit 1 [Source:HGNC Symbol;Acc:HGNC:4655]
1617	0.000149462	0.847238	0.425	0.211	1	4	COPS3			COP9 signalosome subunit 3 [Source:HGNC Symbol;Acc:HGNC:2239]
1618	4.30073e-05	0.84458	0.671	0.399	0.935194	4	DHRS7		Ionocyte cell	dehydrogenase/reductase 7 [Source:HGNC Symbol;Acc:HGNC:21524]
1619	4.30073e-05	0.84458	0.671	0.399	0.935194	4	DHRS7		Plasmacytoid dendritic cell	dehydrogenase/reductase 7 [Source:HGNC Symbol;Acc:HGNC:21524]
1621	0.00243305	0.843738	0.329	0.176	1	4	TAF6			TATA-box binding protein associated factor 6 [Source:HGNC Symbol;Acc:HGNC:11540]
1622	0.0040874	0.841531	0.26	0.134	1	4	FAM129B		Monocyte
1624	8.27551e-05	0.837053	0.671	0.489	1	4	DDX21		Liver bud hepatic cell	DExD-box helicase 21 [Source:HGNC Symbol;Acc:HGNC:2744]
1625	0.000130227	0.835378	0.507	0.307	1	4	RPSAP58		Oligodendrocyte
1626	0.00236887	0.83412	0.315	0.166	1	4	TOMM40	Mitochondrial		translocase of outer mitochondrial membrane 40 [Source:HGNC Symbol;Acc:HGNC:18001]
1627	7.35669e-05	0.833972	0.562	0.314	1	4	PCID2			PCI domain containing 2 [Source:HGNC Symbol;Acc:HGNC:25653]
1628	9.27474e-06	0.82992	0.575	0.313	0.201679	4	HEBP2		Monocyte	heme binding protein 2 [Source:HGNC Symbol;Acc:HGNC:15716]
1630	5.5184e-24	0.82951	1	0.997	1.19998e-19	4	RPL11	Stem cells	Morula cell (Blastomere)	ribosomal protein L11 [Source:HGNC Symbol;Acc:HGNC:10301]
1642	0.000355958	0.828988	0.616	0.424	1	4	SNRPB		Neural progenitor cell	small nuclear ribonucleoprotein polypeptides B and B1 [Source:HGNC Symbol;Acc:HGNC:11153]
1643	0.000453116	0.827279	0.384	0.201	1	4	RAP1GDS1			Rap1 GTPase-GDP dissociation stimulator 1 [Source:HGNC Symbol;Acc:HGNC:9859]
1644	3.15714e-05	0.826204	0.74	0.586	0.686519	4	MRPL52			mitochondrial ribosomal protein L52 [Source:HGNC Symbol;Acc:HGNC:16655]
1645	2.6099e-16	0.822882	0.986	0.979	5.67522e-12	4	RPL29	Dendritic cells		ribosomal protein L29 [Source:HGNC Symbol;Acc:HGNC:10331]
1647	2.35411e-08	0.821166	0.836	0.605	0.000511901	4	PRELID1	Stem cells	Monocyte	PRELI domain containing 1 [Source:HGNC Symbol;Acc:HGNC:30255]
1649	0.00423981	0.82101	0.288	0.155	1	4	STYXL1		Ciliated cell	serine/threonine/tyrosine interacting like 1 [Source:HGNC Symbol;Acc:HGNC:18165]
1650	5.40237e-06	0.819864	0.753	0.517	0.117475	4	EIF3F	Epithelial cells	B cell	eukaryotic translation initiation factor 3 subunit F [Source:HGNC Symbol;Acc:HGNC:3275]
1652	3.34639e-11	0.818817	0.945	0.933	7.27673e-07	4	GSTP1	CD8 T cells	Liver stem cell	glutathione S-transferase pi 1 [Source:HGNC Symbol;Acc:HGNC:4638]
1653	3.34639e-11	0.818817	0.945	0.933	7.27673e-07	4	GSTP1		Stem cell	glutathione S-transferase pi 1 [Source:HGNC Symbol;Acc:HGNC:4638]
1654	3.34639e-11	0.818817	0.945	0.933	7.27673e-07	4	GSTP1		CD4+ cytotoxic T cell	glutathione S-transferase pi 1 [Source:HGNC Symbol;Acc:HGNC:4638]
1655	3.34639e-11	0.818817	0.945	0.933	7.27673e-07	4	GSTP1		Multilymphoid progenitor cell	glutathione S-transferase pi 1 [Source:HGNC Symbol;Acc:HGNC:4638]
1662	9.07949e-08	0.81728	0.89	0.746	0.00197433	4	COX17		Monocyte	cytochrome c oxidase copper chaperone COX17 [Source:HGNC Symbol;Acc:HGNC:2264]
1664	0.00436495	0.8163	0.329	0.182	1	4	CIC			capicua transcriptional repressor [Source:HGNC Symbol;Acc:HGNC:14214]
1665	2.1205e-13	0.816261	0.932	0.939	4.61103e-09	4	UQCRB		Oligodendrocyte	ubiquinol-cytochrome c reductase binding protein [Source:HGNC Symbol;Acc:HGNC:12582]
1666	2.1205e-13	0.816261	0.932	0.939	4.61103e-09	4	UQCRB		Monocyte	ubiquinol-cytochrome c reductase binding protein [Source:HGNC Symbol;Acc:HGNC:12582]
1667	2.1205e-13	0.816261	0.932	0.939	4.61103e-09	4	UQCRB		Morula cell (Blastomere)	ubiquinol-cytochrome c reductase binding protein [Source:HGNC Symbol;Acc:HGNC:12582]
1671	0.000256636	0.813602	0.397	0.21	1	4	ITGA2	Natural killer (NK) cells	Monocyte	integrin subunit alpha 2 [Source:HGNC Symbol;Acc:HGNC:6137]
1672	0.000256636	0.813602	0.397	0.21	1	4	ITGA2		Natural killer cell	integrin subunit alpha 2 [Source:HGNC Symbol;Acc:HGNC:6137]
1673	0.000256636	0.813602	0.397	0.21	1	4	ITGA2		Platelet	integrin subunit alpha 2 [Source:HGNC Symbol;Acc:HGNC:6137]
1674	0.000256636	0.813602	0.397	0.21	1	4	ITGA2		Mesenchymal stromal cell	integrin subunit alpha 2 [Source:HGNC Symbol;Acc:HGNC:6137]
1675	0.000256636	0.813602	0.397	0.21	1	4	ITGA2		Exhausted CD4+ T cell	integrin subunit alpha 2 [Source:HGNC Symbol;Acc:HGNC:6137]
1681	0.00441031	0.812129	0.603	0.426	1	4	ZMIZ1			zinc finger MIZ-type containing 1 [Source:HGNC Symbol;Acc:HGNC:16493]
1682	4.65431e-05	0.808012	0.562	0.328	1	4	MSANTD3			Myb/SANT DNA binding domain containing 3 [Source:HGNC Symbol;Acc:HGNC:23370]
1683	0.00730059	0.807464	0.288	0.158	1	4	EPAS1	Endothelial cells	Cancer stem cell	endothelial PAS domain protein 1 [Source:HGNC Symbol;Acc:HGNC:3374]
1684	0.00730059	0.807464	0.288	0.158	1	4	EPAS1		Astrocyte	endothelial PAS domain protein 1 [Source:HGNC Symbol;Acc:HGNC:3374]
1685	2.96017e-06	0.806061	0.699	0.461	0.0643689	4	ACTR10			actin related protein 10 [Source:HGNC Symbol;Acc:HGNC:17372]
1686	0.000536313	0.805774	0.452	0.263	1	4	MRPL22			mitochondrial ribosomal protein L22 [Source:HGNC Symbol;Acc:HGNC:14480]
1687	2.89472e-09	0.803232	0.932	0.848	6.29456e-05	4	COX7B		Ionocyte cell	cytochrome c oxidase subunit 7B [Source:HGNC Symbol;Acc:HGNC:2291]
1688	2.89472e-09	0.803232	0.932	0.848	6.29456e-05	4	COX7B		Monocyte	cytochrome c oxidase subunit 7B [Source:HGNC Symbol;Acc:HGNC:2291]
1690	0.00263579	0.801924	0.315	0.166	1	4	ANAPC7			anaphase promoting complex subunit 7 [Source:HGNC Symbol;Acc:HGNC:17380]
1691	0.0039023	0.800232	0.342	0.196	1	4	COMMD8			COMM domain containing 8 [Source:HGNC Symbol;Acc:HGNC:26036]
1692	0.000927309	0.796558	0.521	0.315	1	4	VEZT		Regulatory T (Treg) cell	vezatin, adherens junctions transmembrane protein [Source:HGNC Symbol;Acc:HGNC:18258]
1693	1.06374e-08	0.796403	0.863	0.728	0.000231311	4	MAP1LC3B		Monocyte	microtubule associated protein 1 light chain 3 beta [Source:HGNC Symbol;Acc:HGNC:13352]
1695	1.69488e-07	0.795302	0.918	0.723	0.00368551	4	VDAC1		Granulocyte-monocyte progenitor	voltage dependent anion channel 1 [Source:HGNC Symbol;Acc:HGNC:12669]
1697	6.95698e-06	0.794966	0.63	0.383	0.15128	4	SLFN5			schlafen family member 5 [Source:HGNC Symbol;Acc:HGNC:28286]
1698	0.00696773	0.794654	0.356	0.218	1	4	CRNDE		Granulocyte-monocyte progenitor	colorectal neoplasia differentially expressed [Source:HGNC Symbol;Acc:HGNC:37078]
1700	0.000896174	0.793398	0.356	0.183	1	4	BET1			Bet1 golgi vesicular membrane trafficking protein [Source:HGNC Symbol;Acc:HGNC:14562]
1701	2.49367e-05	0.792501	0.74	0.536	0.54225	4	TMX4			thioredoxin related transmembrane protein 4 [Source:HGNC Symbol;Acc:HGNC:25237]
1702	8.98747e-06	0.791808	0.685	0.436	0.195433	4	PSMB4			proteasome 20S subunit beta 4 [Source:HGNC Symbol;Acc:HGNC:9541]
1703	0.00273437	0.790796	0.493	0.344	1	4	SEC61A1		Plasmacytoid dendritic cell	SEC61 translocon subunit alpha 1 [Source:HGNC Symbol;Acc:HGNC:18276]
1705	0.000431069	0.790117	0.452	0.254	1	4	PSMC3		FOXN4+ cell	proteasome 26S subunit, ATPase 3 [Source:HGNC Symbol;Acc:HGNC:9549]
1706	0.000220933	0.788397	0.589	0.4	1	4	DNPH1		Microglial cell	2'-deoxynucleoside 5'-phosphate N-hydrolase 1 [Source:HGNC Symbol;Acc:HGNC:21218]
1707	0.000220933	0.788397	0.589	0.4	1	4	DNPH1		Regulatory T (Treg) cell	2'-deoxynucleoside 5'-phosphate N-hydrolase 1 [Source:HGNC Symbol;Acc:HGNC:21218]
1708	0.000220933	0.788397	0.589	0.4	1	4	DNPH1		Exhausted CD4+ T cell	2'-deoxynucleoside 5'-phosphate N-hydrolase 1 [Source:HGNC Symbol;Acc:HGNC:21218]
1709	0.000220933	0.788397	0.589	0.4	1	4	DNPH1		Ciliated cell	2'-deoxynucleoside 5'-phosphate N-hydrolase 1 [Source:HGNC Symbol;Acc:HGNC:21218]
1710	0.000342754	0.788302	0.589	0.368	1	4	ADRM1			ADRM1 26S proteasome ubiquitin receptor [Source:HGNC Symbol;Acc:HGNC:15759]
1711	1.28127e-20	0.786758	1	0.995	2.78612e-16	4	RPL28	Dendritic cells		ribosomal protein L28 [Source:HGNC Symbol;Acc:HGNC:10330]
1713	0.00737224	0.785348	0.37	0.226	1	4	PITPNA-AS1			PITPNA antisense RNA 1 [Source:HGNC Symbol;Acc:HGNC:44116]
1714	0.00999165	0.784066	0.315	0.19	1	4	CTDSPL2		Endothelial cell	CTD small phosphatase like 2 [Source:HGNC Symbol;Acc:HGNC:26936]
1716	3.4136e-05	0.78349	0.781	0.586	0.742288	4	C19orf10	Islet cells
1717	5.56737e-17	0.782951	0.986	0.977	1.21062e-12	4	RPL6	Nsc_radial glia		ribosomal protein L6 [Source:HGNC Symbol;Acc:HGNC:10362]
1723	4.20667e-07	0.780051	0.795	0.594	0.0091474	4	REXO2		Oocyte	RNA exonuclease 2 [Source:HGNC Symbol;Acc:HGNC:17851]
1725	1.96718e-09	0.778459	0.973	0.89	4.27764e-05	4	ALDOA	Neural cells	FOXN4+ cell	aldolase, fructose-bisphosphate A [Source:HGNC Symbol;Acc:HGNC:414]
1726	1.96718e-09	0.778459	0.973	0.89	4.27764e-05	4	ALDOA		Monocyte	aldolase, fructose-bisphosphate A [Source:HGNC Symbol;Acc:HGNC:414]
1731	0.00528998	0.778365	0.37	0.228	1	4	PNO1		Ciliated epithelial cell	partner of NOB1 homolog [Source:HGNC Symbol;Acc:HGNC:32790]
1732	0.000992547	0.77764	0.356	0.179	1	4	RNASEH1		SLC16A7+ cell	ribonuclease H1 [Source:HGNC Symbol;Acc:HGNC:18466]
1733	1.24893e-09	0.775728	0.932	0.722	2.7158e-05	4	ERP29		Plasmacytoid dendritic cell	endoplasmic reticulum protein 29 [Source:HGNC Symbol;Acc:HGNC:13799]
1734	1.24893e-09	0.775728	0.932	0.722	2.7158e-05	4	ERP29		Monocyte	endoplasmic reticulum protein 29 [Source:HGNC Symbol;Acc:HGNC:13799]
1735	1.24893e-09	0.775728	0.932	0.722	2.7158e-05	4	ERP29		B cell	endoplasmic reticulum protein 29 [Source:HGNC Symbol;Acc:HGNC:13799]
1739	0.00411747	0.775652	0.342	0.188	1	4	AC012146.7
1740	0.0031316	0.773643	0.315	0.171	1	4	PHF5A			PHD finger protein 5A [Source:HGNC Symbol;Acc:HGNC:18000]
1741	0.00288438	0.770677	0.384	0.225	1	4	PSMG4			proteasome assembly chaperone 4 [Source:HGNC Symbol;Acc:HGNC:21108]
1742	0.00731115	0.767007	0.301	0.177	1	4	TPMT		Regulatory T (Treg) cell	thiopurine S-methyltransferase [Source:HGNC Symbol;Acc:HGNC:12014]
1743	3.21712e-21	0.766895	1	0.999	6.99563e-17	4	RPL41	Glia cells		ribosomal protein L41 [Source:HGNC Symbol;Acc:HGNC:10354]
1748	0.00795368	0.766842	0.315	0.184	1	4	RARS2			arginyl-tRNA synthetase 2, mitochondrial [Source:HGNC Symbol;Acc:HGNC:21406]
1749	0.00512732	0.764009	0.466	0.289	1	4	COMMD1		Enterocyte progenitor cell	copper metabolism domain containing 1 [Source:HGNC Symbol;Acc:HGNC:23024]
1750	0.000159163	0.763988	0.493	0.271	1	4	SEL1L3		Exhausted CD8+ T cell	SEL1L family member 3 [Source:HGNC Symbol;Acc:HGNC:29108]
1751	0.000159163	0.763988	0.493	0.271	1	4	SEL1L3		Plasmacytoid dendritic cell	SEL1L family member 3 [Source:HGNC Symbol;Acc:HGNC:29108]
1753	0.000159163	0.763988	0.493	0.271	1	4	SEL1L3		B cell	SEL1L family member 3 [Source:HGNC Symbol;Acc:HGNC:29108]
1755	0.00345666	0.762779	0.288	0.148	1	4	ALG14		B cell	ALG14 UDP-N-acetylglucosaminyltransferase subunit [Source:HGNC Symbol;Acc:HGNC:28287]
1757	4.36299e-15	0.762327	1	0.977	9.48731e-11	4	NACA	Tumor cells	Oligodendrocyte	nascent polypeptide associated complex subunit alpha [Source:HGNC Symbol;Acc:HGNC:7629]
1758	5.0354e-06	0.761646	0.808	0.582	0.109495	4	NAA38			N-alpha-acetyltransferase 38, NatC auxiliary subunit [Source:HGNC Symbol;Acc:HGNC:28212]
1759	0.00154184	0.759235	0.452	0.293	1	4	COTL1	B cells	Exhausted CD8+ T cell	coactosin like F-actin binding protein 1 [Source:HGNC Symbol;Acc:HGNC:18304]
1760	0.00154184	0.759235	0.452	0.293	1	4	COTL1		Mesenchymal cell	coactosin like F-actin binding protein 1 [Source:HGNC Symbol;Acc:HGNC:18304]
1761	0.00154184	0.759235	0.452	0.293	1	4	COTL1		Paneth cell	coactosin like F-actin binding protein 1 [Source:HGNC Symbol;Acc:HGNC:18304]
1762	0.00154184	0.759235	0.452	0.293	1	4	COTL1		Endothelial cell	coactosin like F-actin binding protein 1 [Source:HGNC Symbol;Acc:HGNC:18304]
1763	0.00154184	0.759235	0.452	0.293	1	4	COTL1		Multilymphoid progenitor cell	coactosin like F-actin binding protein 1 [Source:HGNC Symbol;Acc:HGNC:18304]
1764	0.00154184	0.759235	0.452	0.293	1	4	COTL1		Monocyte	coactosin like F-actin binding protein 1 [Source:HGNC Symbol;Acc:HGNC:18304]
1822	4.20079e-05	0.758363	0.685	0.457	0.913462	4	AIMP1		Monocyte	aminoacyl tRNA synthetase complex interacting multifunctional protein 1 [Source:HGNC Symbol;Acc:HGNC:10648]
1823	4.20079e-05	0.758363	0.685	0.457	0.913462	4	AIMP1		Morula cell (Blastomere)	aminoacyl tRNA synthetase complex interacting multifunctional protein 1 [Source:HGNC Symbol;Acc:HGNC:10648]
1826	0.000476831	0.756327	0.685	0.478	1	4	C7orf50			chromosome 7 open reading frame 50 [Source:HGNC Symbol;Acc:HGNC:22421]
1827	0.00480724	0.754884	0.274	0.144	1	4	PDRG1			p53 and DNA damage regulated 1 [Source:HGNC Symbol;Acc:HGNC:16119]
1828	0.00244589	0.753325	0.493	0.32	1	4	UGP2		Regulatory T (Treg) cell	UDP-glucose pyrophosphorylase 2 [Source:HGNC Symbol;Acc:HGNC:12527]
1829	0.00244589	0.753325	0.493	0.32	1	4	UGP2		Liver bud hepatic cell	UDP-glucose pyrophosphorylase 2 [Source:HGNC Symbol;Acc:HGNC:12527]
1830	0.00393791	0.751779	0.384	0.208	1	4	TMEM223			transmembrane protein 223 [Source:HGNC Symbol;Acc:HGNC:28464]
1831	0.00901414	0.746999	0.329	0.194	1	4	GPSM1		Beta cell	G protein signaling modulator 1 [Source:HGNC Symbol;Acc:HGNC:17858]
1832	0.00234413	0.74603	0.288	0.139	1	4	C5orf28
1833	0.00185054	0.744383	0.548	0.359	1	4	TOMM22			translocase of outer mitochondrial membrane 22 [Source:HGNC Symbol;Acc:HGNC:18002]
1834	0.0075889	0.744203	0.342	0.207	1	4	DCAF10		SLC16A7+ cell	DDB1 and CUL4 associated factor 10 [Source:HGNC Symbol;Acc:HGNC:23686]
1835	1.70634e-05	0.742775	0.685	0.427	0.371044	4	MRPS5			mitochondrial ribosomal protein S5 [Source:HGNC Symbol;Acc:HGNC:14498]
1836	0.00186544	0.741765	0.342	0.175	1	4	DEF8			differentially expressed in FDCP 8 homolog [Source:HGNC Symbol;Acc:HGNC:25969]
1837	0.00428652	0.739845	0.425	0.27	1	4	STX8			syntaxin 8 [Source:HGNC Symbol;Acc:HGNC:11443]
1838	0.00175818	0.73982	0.507	0.316	1	4	BOLA3			bolA family member 3 [Source:HGNC Symbol;Acc:HGNC:24415]
1839	2.11304e-05	0.739167	0.685	0.395	0.459482	4	DDRGK1			DDRGK domain containing 1 [Source:HGNC Symbol;Acc:HGNC:16110]
1840	1.9812e-05	0.739109	0.753	0.555	0.430812	4	COX7A2L			cytochrome c oxidase subunit 7A2 like [Source:HGNC Symbol;Acc:HGNC:2289]
1841	0.0098402	0.736423	0.342	0.211	1	4	RNF214		Regulatory T (Treg) cell	ring finger protein 214 [Source:HGNC Symbol;Acc:HGNC:25335]
1842	0.0098402	0.736423	0.342	0.211	1	4	RNF214		Granulosa cell	ring finger protein 214 [Source:HGNC Symbol;Acc:HGNC:25335]
1844	9.86291e-19	0.735632	1	0.993	2.14469e-14	4	RPLP2	Dendritic cells		ribosomal protein lateral stalk subunit P2 [Source:HGNC Symbol;Acc:HGNC:10377]
1847	8.12196e-05	0.734928	0.767	0.614	1	4	NDUFB5			NADH:ubiquinone oxidoreductase subunit B5 [Source:HGNC Symbol;Acc:HGNC:7700]
1848	9.54775e-12	0.731825	1	0.993	2.07616e-07	4	RPS8	Glia cells	Naive CD8+ T cell	ribosomal protein S8 [Source:HGNC Symbol;Acc:HGNC:10441]
1851	9.70135e-08	0.731545	0.863	0.657	0.00210956	4	LARS		SLC16A7+ cell
1852	1.65392e-05	0.731062	0.781	0.584	0.359645	4	PALLD		Trophectoderm cell	palladin, cytoskeletal associated protein [Source:HGNC Symbol;Acc:HGNC:17068]
1853	1.65392e-05	0.731062	0.781	0.584	0.359645	4	PALLD		Alpha cell	palladin, cytoskeletal associated protein [Source:HGNC Symbol;Acc:HGNC:17068]
1854	1.65392e-05	0.731062	0.781	0.584	0.359645	4	PALLD		Multilymphoid progenitor cell	palladin, cytoskeletal associated protein [Source:HGNC Symbol;Acc:HGNC:17068]
1856	3.82796e-13	0.730055	0.986	0.98	8.32389e-09	4	RPL18	B cells		ribosomal protein L18 [Source:HGNC Symbol;Acc:HGNC:10310]
1859	1.05634e-10	0.729285	0.959	0.928	2.297e-06	4	C17orf76-AS1	Secretory cells
1861	0.00100411	0.728915	0.342	0.18	1	4	HMGA1	T cells	Circulating fetal cell	high mobility group AT-hook 1 [Source:HGNC Symbol;Acc:HGNC:5010]
1863	0.0020912	0.728366	0.493	0.309	1	4	SLC25A4	Cardiomyocytes		solute carrier family 25 member 4 [Source:HGNC Symbol;Acc:HGNC:10990]
1865	0.000101346	0.725785	0.863	0.749	1	4	CYCS	Cardiomyocytes		cytochrome c, somatic [Source:HGNC Symbol;Acc:HGNC:19986]
1867	0.00402092	0.724398	0.301	0.159	1	4	PPWD1		Endothelial cell	peptidylprolyl isomerase domain and WD repeat containing 1 [Source:HGNC Symbol;Acc:HGNC:28954]
1868	0.00671481	0.723428	0.288	0.154	1	4	CIZ1			CDKN1A interacting zinc finger protein 1 [Source:HGNC Symbol;Acc:HGNC:16744]
1869	0.00531318	0.723172	0.356	0.207	1	4	CCDC130
1870	1.81377e-05	0.721869	0.767	0.518	0.394405	4	TXNL1			thioredoxin like 1 [Source:HGNC Symbol;Acc:HGNC:12436]
1871	0.000141063	0.71906	0.767	0.577	1	4	CCT5		Morula cell (Blastomere)	chaperonin containing TCP1 subunit 5 [Source:HGNC Symbol;Acc:HGNC:1618]
1873	0.0017959	0.717668	0.411	0.235	1	4	UTP18			UTP18 small subunit processome component [Source:HGNC Symbol;Acc:HGNC:24274]
1874	3.39022e-07	0.717662	0.836	0.58	0.00737204	4	PSMA3			proteasome 20S subunit alpha 3 [Source:HGNC Symbol;Acc:HGNC:9532]
1875	0.00883363	0.71708	0.315	0.184	1	4	CTD-3018O17.3
1876	7.65002e-10	0.715861	0.986	0.915	1.6635e-05	4	TAX1BP1		Monocyte	Tax1 binding protein 1 [Source:HGNC Symbol;Acc:HGNC:11575]
1878	0.000113878	0.713425	0.685	0.47	1	4	EMC3			ER membrane protein complex subunit 3 [Source:HGNC Symbol;Acc:HGNC:23999]
1879	3.33375e-05	0.713141	0.836	0.613	0.724925	4	C1QBP	Stem cells		complement C1q binding protein [Source:HGNC Symbol;Acc:HGNC:1243]
1880	1.04447e-14	0.712564	1	0.997	2.27121e-10	4	RPS15	Glia cells		ribosomal protein S15 [Source:HGNC Symbol;Acc:HGNC:10388]
1883	2.14933e-06	0.711645	0.822	0.74	0.0467372	4	KRT10	Il36 uprabasal	Epithelial cell	keratin 10 [Source:HGNC Symbol;Acc:HGNC:6413]
1891	0.00813421	0.710952	0.342	0.203	1	4	AC015987.2
1892	1.78095e-05	0.710817	0.877	0.69	0.387267	4	SNHG6			small nucleolar RNA host gene 6 [Source:HGNC Symbol;Acc:HGNC:32965]
1893	0.000649964	0.710301	0.685	0.484	1	4	SEL1L			SEL1L adaptor subunit of ERAD E3 ubiquitin ligase [Source:HGNC Symbol;Acc:HGNC:10717]
1894	1.45017e-05	0.710218	0.849	0.697	0.31534	4	MDK	Nsc	Neural progenitor cell	midkine [Source:HGNC Symbol;Acc:HGNC:6972]
1895	1.45017e-05	0.710218	0.849	0.697	0.31534	4	MDK		Interneuron	midkine [Source:HGNC Symbol;Acc:HGNC:6972]
1896	1.45017e-05	0.710218	0.849	0.697	0.31534	4	MDK		Microglial cell	midkine [Source:HGNC Symbol;Acc:HGNC:6972]
1897	1.45017e-05	0.710218	0.849	0.697	0.31534	4	MDK		Mesenchymal cell	midkine [Source:HGNC Symbol;Acc:HGNC:6972]
1898	1.45017e-05	0.710218	0.849	0.697	0.31534	4	MDK		Endothelial cell	midkine [Source:HGNC Symbol;Acc:HGNC:6972]
1899	1.45017e-05	0.710218	0.849	0.697	0.31534	4	MDK		Granulosa cell	midkine [Source:HGNC Symbol;Acc:HGNC:6972]
1942	5.46103e-05	0.709863	0.74	0.569	1	4	NOL7			nucleolar protein 7 [Source:HGNC Symbol;Acc:HGNC:21040]
1943	8.73731e-16	0.709278	1	0.977	1.89993e-11	4	PSMA7			proteasome 20S subunit alpha 7 [Source:HGNC Symbol;Acc:HGNC:9536]
1944	0.00752132	0.709072	0.397	0.248	1	4	GLRX3			glutaredoxin 3 [Source:HGNC Symbol;Acc:HGNC:15987]
1945	0.00232895	0.706291	0.658	0.518	1	4	AHCYL1		B cell	adenosylhomocysteinase like 1 [Source:HGNC Symbol;Acc:HGNC:344]
1947	0.000155983	0.70495	0.74	0.549	1	4	RNH1		Monocyte	ribonuclease/angiogenin inhibitor 1 [Source:HGNC Symbol;Acc:HGNC:10074]
1949	0.00101865	0.704267	0.452	0.264	1	4	FAM120AOS		Ionocyte cell	family with sequence similarity 120A opposite strand [Source:HGNC Symbol;Acc:HGNC:23389]
1950	0.000648973	0.704162	0.397	0.205	1	4	MRPL38			mitochondrial ribosomal protein L38 [Source:HGNC Symbol;Acc:HGNC:14033]
1951	4.65249e-05	0.703171	0.712	0.556	1	4	TMEM147			transmembrane protein 147 [Source:HGNC Symbol;Acc:HGNC:30414]
1952	0.000140644	0.702777	0.658	0.453	1	4	EIF3M			eukaryotic translation initiation factor 3 subunit M [Source:HGNC Symbol;Acc:HGNC:24460]
1953	0.00746534	0.701141	0.493	0.339	1	4	TFAM			transcription factor A, mitochondrial [Source:HGNC Symbol;Acc:HGNC:11741]
1954	2.24295e-05	0.695528	0.849	0.752	0.487729	4	GADD45GIP1			GADD45G interacting protein 1 [Source:HGNC Symbol;Acc:HGNC:29996]
1955	6.47504e-09	0.694919	0.959	0.901	0.0001408	4	SEC61G	Neural cells	Plasmacytoid dendritic cell	SEC61 translocon subunit gamma [Source:HGNC Symbol;Acc:HGNC:18277]
1957	9.94694e-08	0.694688	0.973	0.798	0.00216296	4	COMMD6	Epithelial cells	Monocyte	COMM domain containing 6 [Source:HGNC Symbol;Acc:HGNC:24015]
1959	0.00275161	0.694533	0.575	0.369	1	4	UFD1L			ubiquitin recognition factor in ER associated degradation 1 [Source:HGNC Symbol;Acc:HGNC:12520]
1960	0.00109745	0.692246	0.521	0.328	1	4	AKIRIN2		Regulatory T (Treg) cell	akirin 2 [Source:HGNC Symbol;Acc:HGNC:21407]
1961	0.00109745	0.692246	0.521	0.328	1	4	AKIRIN2		Monocyte	akirin 2 [Source:HGNC Symbol;Acc:HGNC:21407]
1963	0.000586949	0.692067	0.63	0.465	1	4	COPRS			coordinator of PRMT5 and differentiation stimulator [Source:HGNC Symbol;Acc:HGNC:28848]
1964	0.00665149	0.691801	0.384	0.233	1	4	KIAA1598
1965	0.0012379	0.691065	0.425	0.234	1	4	SRPK1			SRSF protein kinase 1 [Source:HGNC Symbol;Acc:HGNC:11305]
1966	0.00593268	0.690277	0.438	0.28	1	4	PRKRA			protein activator of interferon induced protein kinase EIF2AK2 [Source:HGNC Symbol;Acc:HGNC:9438]
1967	0.000753047	0.688968	0.63	0.458	1	4	SMIM4
1968	0.00660621	0.688743	0.274	0.142	1	4	PKN1		Monocyte	protein kinase N1 [Source:HGNC Symbol;Acc:HGNC:9405]
1970	0.00553968	0.687891	0.411	0.257	1	4	USP15		Regulatory T (Treg) cell	ubiquitin specific peptidase 15 [Source:HGNC Symbol;Acc:HGNC:12613]
1971	0.00553968	0.687891	0.411	0.257	1	4	USP15		Monocyte	ubiquitin specific peptidase 15 [Source:HGNC Symbol;Acc:HGNC:12613]
1973	3.4256e-05	0.687255	0.822	0.659	0.744896	4	TMEM14C			transmembrane protein 14C [Source:HGNC Symbol;Acc:HGNC:20952]
1974	0.00723312	0.687137	0.356	0.212	1	4	RP11-65J3.1
1975	7.73858e-05	0.686369	0.712	0.449	1	4	STRAP			serine/threonine kinase receptor associated protein [Source:HGNC Symbol;Acc:HGNC:30796]
1976	0.00363927	0.685903	0.411	0.244	1	4	C15orf61			chromosome 15 open reading frame 61 [Source:HGNC Symbol;Acc:HGNC:34453]
1977	0.00882249	0.683891	0.301	0.168	1	4	SGPL1		CD1C-CD141- dendritic cell	sphingosine-1-phosphate lyase 1 [Source:HGNC Symbol;Acc:HGNC:10817]
1979	0.000680095	0.683681	0.534	0.321	1	4	AAK1	T cells	SLC16A7+ cell	AP2 associated kinase 1 [Source:HGNC Symbol;Acc:HGNC:19679]
1980	0.005813	0.683023	0.589	0.442	1	4	LIMS1	Mgk	Microglial cell	LIM zinc finger domain containing 1 [Source:HGNC Symbol;Acc:HGNC:6616]
1981	0.005813	0.683023	0.589	0.442	1	4	LIMS1		Exhausted CD8+ T cell	LIM zinc finger domain containing 1 [Source:HGNC Symbol;Acc:HGNC:6616]
1982	0.005813	0.683023	0.589	0.442	1	4	LIMS1		Exhausted CD4+ T cell	LIM zinc finger domain containing 1 [Source:HGNC Symbol;Acc:HGNC:6616]
1983	0.005813	0.683023	0.589	0.442	1	4	LIMS1		Endothelial cell	LIM zinc finger domain containing 1 [Source:HGNC Symbol;Acc:HGNC:6616]
1984	0.005813	0.683023	0.589	0.442	1	4	LIMS1		CD1C-CD141- dendritic cell	LIM zinc finger domain containing 1 [Source:HGNC Symbol;Acc:HGNC:6616]
1985	0.005813	0.683023	0.589	0.442	1	4	LIMS1		Monocyte	LIM zinc finger domain containing 1 [Source:HGNC Symbol;Acc:HGNC:6616]
1986	0.005813	0.683023	0.589	0.442	1	4	LIMS1		Lake et al.Science.Ex8	LIM zinc finger domain containing 1 [Source:HGNC Symbol;Acc:HGNC:6616]
2002	0.00709069	0.682987	0.384	0.237	1	4	RP11-620J15.3	T cells
2005	7.08948e-08	0.682921	0.918	0.818	0.00154161	4	RPL31	Glia cells	Oligodendrocyte	ribosomal protein L31 [Source:HGNC Symbol;Acc:HGNC:10334]
2006	7.08948e-08	0.682921	0.918	0.818	0.00154161	4	RPL31		Granulosa cell	ribosomal protein L31 [Source:HGNC Symbol;Acc:HGNC:10334]
2014	0.00632603	0.682881	0.37	0.216	1	4	PPP1R35			protein phosphatase 1 regulatory subunit 35 [Source:HGNC Symbol;Acc:HGNC:28320]
2015	0.0077909	0.682393	0.507	0.344	1	4	BCAS2			BCAS2 pre-mRNA processing factor [Source:HGNC Symbol;Acc:HGNC:975]
2016	1.63465e-08	0.679734	0.932	0.84	0.000355455	4	COX6A1			cytochrome c oxidase subunit 6A1 [Source:HGNC Symbol;Acc:HGNC:2277]
2017	0.00096777	0.678904	0.726	0.543	1	4	CDV3			CDV3 homolog [Source:HGNC Symbol;Acc:HGNC:26928]
2018	1.83814e-06	0.678878	0.918	0.689	0.0399704	4	HIGD2A			HIG1 hypoxia inducible domain family member 2A [Source:HGNC Symbol;Acc:HGNC:28311]
2019	0.00186128	0.67793	0.521	0.357	1	4	TLK1		Regulatory T (Treg) cell	tousled like kinase 1 [Source:HGNC Symbol;Acc:HGNC:11841]
2020	0.000276648	0.677907	0.658	0.45	1	4	COMMD7			COMM domain containing 7 [Source:HGNC Symbol;Acc:HGNC:16223]
2021	5.22793e-07	0.675085	0.89	0.742	0.0113681	4	ERH			ERH mRNA splicing and mitosis factor [Source:HGNC Symbol;Acc:HGNC:3447]
2022	0.0068104	0.674168	0.575	0.464	1	4	TRIP6			thyroid hormone receptor interactor 6 [Source:HGNC Symbol;Acc:HGNC:12311]
2023	0.00897798	0.673286	0.425	0.278	1	4	TYW3	Glia cells	Liver bud hepatic cell	tRNA-yW synthesizing protein 3 homolog [Source:HGNC Symbol;Acc:HGNC:24757]
2025	0.000461824	0.672912	0.795	0.65	1	4	MINOS1
2026	0.00581643	0.671159	0.37	0.222	1	4	PSMD3			proteasome 26S subunit, non-ATPase 3 [Source:HGNC Symbol;Acc:HGNC:9560]
2027	6.51877e-06	0.669716	0.808	0.528	0.141751	4	MAP2	Inrn	Pyramidal cell	microtubule associated protein 2 [Source:HGNC Symbol;Acc:HGNC:6839]
2028	6.51877e-06	0.669716	0.808	0.528	0.141751	4	MAP2		Neuronal progenitor cell	microtubule associated protein 2 [Source:HGNC Symbol;Acc:HGNC:6839]
2029	6.51877e-06	0.669716	0.808	0.528	0.141751	4	MAP2		Oligodendrocyte	microtubule associated protein 2 [Source:HGNC Symbol;Acc:HGNC:6839]
2051	3.32178e-13	0.669661	0.986	0.984	7.22321e-09	4	RPS7	B cells		ribosomal protein S7 [Source:HGNC Symbol;Acc:HGNC:10440]
2056	1.07408e-11	0.669425	0.986	0.974	2.33559e-07	4	RPL35	Stem cells		ribosomal protein L35 [Source:HGNC Symbol;Acc:HGNC:10344]
2060	5.34393e-06	0.669172	0.904	0.849	0.116204	4	GPX1	Immune cells	Microglial cell	glutathione peroxidase 1 [Source:HGNC Symbol;Acc:HGNC:4553]
2061	5.34393e-06	0.669172	0.904	0.849	0.116204	4	GPX1		Regulatory T (Treg) cell	glutathione peroxidase 1 [Source:HGNC Symbol;Acc:HGNC:4553]
2062	5.34393e-06	0.669172	0.904	0.849	0.116204	4	GPX1		Monocyte	glutathione peroxidase 1 [Source:HGNC Symbol;Acc:HGNC:4553]
2064	0.00384812	0.668687	0.479	0.298	1	4	HDDC2		Morula cell (Blastomere)	HD domain containing 2 [Source:HGNC Symbol;Acc:HGNC:21078]
2066	0.00027666	0.66866	0.712	0.505	1	4	NRD1
2067	0.00724552	0.668125	0.493	0.335	1	4	TBC1D20			TBC1 domain family member 20 [Source:HGNC Symbol;Acc:HGNC:16133]
2068	2.52063e-08	0.667096	0.945	0.86	0.000548111	4	SLC25A3	Epithelial cells		solute carrier family 25 member 3 [Source:HGNC Symbol;Acc:HGNC:10989]
2069	2.82012e-07	0.665842	0.932	0.754	0.00613234	4	CCT6A		Morula cell (Blastomere)	chaperonin containing TCP1 subunit 6A [Source:HGNC Symbol;Acc:HGNC:1620]
2071	0.007521	0.66413	0.274	0.148	1	4	METTL4			methyltransferase 4, N6-adenosine [Source:HGNC Symbol;Acc:HGNC:24726]
2072	6.33718e-05	0.663619	0.808	0.618	1	4	CTSL	CD4 T cells	Astrocyte	cathepsin L [Source:HGNC Symbol;Acc:HGNC:2537]
2073	6.33718e-05	0.663619	0.808	0.618	1	4	CTSL		Microglial cell	cathepsin L [Source:HGNC Symbol;Acc:HGNC:2537]
2074	6.33718e-05	0.663619	0.808	0.618	1	4	CTSL		Endothelial cell	cathepsin L [Source:HGNC Symbol;Acc:HGNC:2537]
2075	6.33718e-05	0.663619	0.808	0.618	1	4	CTSL		Paneth cell	cathepsin L [Source:HGNC Symbol;Acc:HGNC:2537]
2076	0.00511725	0.662535	0.548	0.383	1	4	COA6			cytochrome c oxidase assembly factor 6 [Source:HGNC Symbol;Acc:HGNC:18025]
2077	1.50659e-06	0.662316	0.877	0.717	0.0327607	4	SAP18			Sin3A associated protein 18 [Source:HGNC Symbol;Acc:HGNC:10530]
2078	0.00240748	0.662136	0.438	0.264	1	4	SVIP		Liver bud hepatic cell	small VCP interacting protein [Source:HGNC Symbol;Acc:HGNC:25238]
2079	0.000119055	0.661386	0.753	0.539	1	4	EIF3H	Epithelial cells		eukaryotic translation initiation factor 3 subunit H [Source:HGNC Symbol;Acc:HGNC:3273]
2080	0.0066416	0.65993	0.534	0.383	1	4	PABPC4	Plasma cells		poly(A) binding protein cytoplasmic 4 [Source:HGNC Symbol;Acc:HGNC:8557]
2081	0.0011854	0.658436	0.562	0.364	1	4	ABCE1			ATP binding cassette subfamily E member 1 [Source:HGNC Symbol;Acc:HGNC:69]
2082	1.64667e-05	0.656051	0.795	0.65	0.358068	4	NHP2L1			small nuclear ribonucleoprotein 13 [Source:HGNC Symbol;Acc:HGNC:7819]
2083	0.00616679	0.654761	0.356	0.208	1	4	GNPDA2		Oocyte	glucosamine-6-phosphate deaminase 2 [Source:HGNC Symbol;Acc:HGNC:21526]
2085	3.75229e-09	0.653863	0.986	0.872	8.15935e-05	4	EEF1G		B cell	eukaryotic translation elongation factor 1 gamma [Source:HGNC Symbol;Acc:HGNC:3213]
2087	0.00441062	0.653396	0.603	0.445	1	4	EIF3L	Epithelial cells	Oligodendrocyte	eukaryotic translation initiation factor 3 subunit L [Source:HGNC Symbol;Acc:HGNC:18138]
2088	0.00441062	0.653396	0.603	0.445	1	4	EIF3L		Naive CD8+ T cell	eukaryotic translation initiation factor 3 subunit L [Source:HGNC Symbol;Acc:HGNC:18138]
2089	0.00441062	0.653396	0.603	0.445	1	4	EIF3L		Naive CD4+ T cell	eukaryotic translation initiation factor 3 subunit L [Source:HGNC Symbol;Acc:HGNC:18138]
2090	0.000234546	0.648422	0.753	0.524	1	4	PRDX4	Islet cells		peroxiredoxin 4 [Source:HGNC Symbol;Acc:HGNC:17169]
2092	0.00505557	0.647118	0.329	0.182	1	4	STRADB	Erythrocytes	B cell	STE20 related adaptor beta [Source:HGNC Symbol;Acc:HGNC:13205]
2094	0.00225428	0.643234	0.603	0.438	1	4	SNW1			SNW domain containing 1 [Source:HGNC Symbol;Acc:HGNC:16696]
2095	2.53804e-05	0.642241	0.918	0.702	0.551897	4	NDUFV2	Tfh		NADH:ubiquinone oxidoreductase core subunit V2 [Source:HGNC Symbol;Acc:HGNC:7717]
2097	0.000996373	0.63659	0.644	0.425	1	4	TMED5			transmembrane p24 trafficking protein 5 [Source:HGNC Symbol;Acc:HGNC:24251]
2098	0.000804745	0.635693	0.795	0.583	1	4	PSMA6			proteasome 20S subunit alpha 6 [Source:HGNC Symbol;Acc:HGNC:9535]
2099	0.00144301	0.635023	0.507	0.323	1	4	WBSCR22
2100	0.00828099	0.634061	0.534	0.373	1	4	CDC40			cell division cycle 40 [Source:HGNC Symbol;Acc:HGNC:17350]
2101	3.77827e-10	0.633057	0.973	0.868	8.21584e-06	4	CCNI	Neural cells	Monocyte	cyclin I [Source:HGNC Symbol;Acc:HGNC:1595]
2102	3.77827e-10	0.633057	0.973	0.868	8.21584e-06	4	CCNI		B cell	cyclin I [Source:HGNC Symbol;Acc:HGNC:1595]
2109	0.0012155	0.632635	0.616	0.408	1	4	MMADHC			metabolism of cobalamin associated D [Source:HGNC Symbol;Acc:HGNC:25221]
2110	0.000968688	0.631897	0.726	0.57	1	4	OSTC			oligosaccharyltransferase complex non-catalytic subunit [Source:HGNC Symbol;Acc:HGNC:24448]
2111	1.76558e-08	0.631781	0.973	0.92	0.000383925	4	EEF2	Hla-dr+clec9a cd1c+btla+ cells	Oligodendrocyte	eukaryotic translation elongation factor 2 [Source:HGNC Symbol;Acc:HGNC:3214]
2112	1.76558e-08	0.631781	0.973	0.92	0.000383925	4	EEF2		Naive CD8+ T cell	eukaryotic translation elongation factor 2 [Source:HGNC Symbol;Acc:HGNC:3214]
2113	1.76558e-08	0.631781	0.973	0.92	0.000383925	4	EEF2		B cell	eukaryotic translation elongation factor 2 [Source:HGNC Symbol;Acc:HGNC:3214]
2119	4.64827e-09	0.628536	0.973	0.923	0.000101077	4	ATP5L
2120	1.49557e-06	0.628447	0.918	0.796	0.0325211	4	NSA2		B cell	NSA2 ribosome biogenesis factor [Source:HGNC Symbol;Acc:HGNC:30728]
2122	0.00272915	0.627363	0.644	0.432	1	4	SRPR
2123	1.44141e-05	0.625458	0.877	0.783	0.313435	4	RPS26			ribosomal protein S26 [Source:HGNC Symbol;Acc:HGNC:10414]
2124	2.97416e-06	0.624192	0.89	0.711	0.0646731	4	PSMB5			proteasome 20S subunit beta 5 [Source:HGNC Symbol;Acc:HGNC:9542]
2125	2.48778e-07	0.622986	0.959	0.825	0.00540967	4	HSPE1	T cells		heat shock protein family E (Hsp10) member 1 [Source:HGNC Symbol;Acc:HGNC:5269]
2127	0.0086038	0.62174	0.479	0.308	1	4	CCDC104
2128	0.00704614	0.620693	0.63	0.444	1	4	ZCCHC11
2129	0.00229021	0.61687	0.616	0.431	1	4	RNF181			ring finger protein 181 [Source:HGNC Symbol;Acc:HGNC:28037]
2130	0.00248008	0.616818	0.425	0.239	1	4	MTX2			metaxin 2 [Source:HGNC Symbol;Acc:HGNC:7506]
2131	0.00666166	0.61504	0.356	0.215	1	4	CASK		Myeloid cell	calcium/calmodulin dependent serine protein kinase [Source:HGNC Symbol;Acc:HGNC:1497]
2132	6.04784e-05	0.6128	0.89	0.757	1	4	WDR83OS		Regulatory T (Treg) cell	WD repeat domain 83 opposite strand [Source:HGNC Symbol;Acc:HGNC:30203]
2133	0.00635511	0.612103	0.63	0.476	1	4	PFDN2			prefoldin subunit 2 [Source:HGNC Symbol;Acc:HGNC:8867]
2134	0.00767862	0.611737	0.589	0.42	1	4	CYC1			cytochrome c1 [Source:HGNC Symbol;Acc:HGNC:2579]
2135	0.0048272	0.611297	0.425	0.251	1	4	SUDS3			SDS3 homolog, SIN3A corepressor complex component [Source:HGNC Symbol;Acc:HGNC:29545]
2136	0.00616523	0.610733	0.548	0.381	1	4	TRIM44			tripartite motif containing 44 [Source:HGNC Symbol;Acc:HGNC:19016]
2137	0.00885605	0.603215	0.342	0.19	1	4	ZC3H8		Oocyte	zinc finger CCCH-type containing 8 [Source:HGNC Symbol;Acc:HGNC:30941]
2139	0.000194411	0.601833	0.808	0.633	1	4	NDUFAB1			NADH:ubiquinone oxidoreductase subunit AB1 [Source:HGNC Symbol;Acc:HGNC:7694]

## Sheet: Cluster 5
	p_val	avg_log2FC	pct.1	pct.2	p_val_adj	cluster	gene	cell_type_singleCellBase	cellName_cell_markers_db	description
0	1.22464e-259	9.49352	0.548	0.001	2.66298e-255	5	CXCL10	Microglia cells	Macrophage	C-X-C motif chemokine ligand 10 [Source:HGNC Symbol;Acc:HGNC:10637]
1	1.22464e-259	9.49352	0.548	0.001	2.66298e-255	5	CXCL10		Paneth cell	C-X-C motif chemokine ligand 10 [Source:HGNC Symbol;Acc:HGNC:10637]
2	1.22464e-259	9.49352	0.548	0.001	2.66298e-255	5	CXCL10		Granulosa cell	C-X-C motif chemokine ligand 10 [Source:HGNC Symbol;Acc:HGNC:10637]
3	1.22464e-259	9.49352	0.548	0.001	2.66298e-255	5	CXCL10		Multilymphoid progenitor cell	C-X-C motif chemokine ligand 10 [Source:HGNC Symbol;Acc:HGNC:10637]
30	2.07811e-138	5.55033	0.613	0.02	4.51886e-134	5	IL8	Endothelial cells		C-X-C motif chemokine ligand 8 [Source:HGNC Symbol;Acc:HGNC:6025]
33	2.25001e-35	3.87958	0.419	0.051	4.89265e-31	5	IL32	Pericytes	T helper cell	interleukin 32 [Source:HGNC Symbol;Acc:HGNC:16830]
34	2.25001e-35	3.87958	0.419	0.051	4.89265e-31	5	IL32		Acinar cell	interleukin 32 [Source:HGNC Symbol;Acc:HGNC:16830]
35	2.25001e-35	3.87958	0.419	0.051	4.89265e-31	5	IL32		Enterocyte progenitor cell	interleukin 32 [Source:HGNC Symbol;Acc:HGNC:16830]
69	8.12631e-19	3.39084	0.29	0.047	1.76707e-14	5	RP11-63M22.2
70	1.17658e-17	2.73856	0.5	0.146	2.55847e-13	5	CTC-425F1.4
71	1.40397e-19	2.69289	0.581	0.169	3.05294e-15	5	CCL2	Nsc	Macrophage	C-C motif chemokine ligand 2 [Source:HGNC Symbol;Acc:HGNC:10618]
72	1.40397e-19	2.69289	0.581	0.169	3.05294e-15	5	CCL2		M2 macrophage	C-C motif chemokine ligand 2 [Source:HGNC Symbol;Acc:HGNC:10618]
73	1.40397e-19	2.69289	0.581	0.169	3.05294e-15	5	CCL2		Microglial cell	C-C motif chemokine ligand 2 [Source:HGNC Symbol;Acc:HGNC:10618]
74	1.40397e-19	2.69289	0.581	0.169	3.05294e-15	5	CCL2		Mesenchymal cell	C-C motif chemokine ligand 2 [Source:HGNC Symbol;Acc:HGNC:10618]
75	1.40397e-19	2.69289	0.581	0.169	3.05294e-15	5	CCL2		Tuft progenitor cell	C-C motif chemokine ligand 2 [Source:HGNC Symbol;Acc:HGNC:10618]
76	1.40397e-19	2.69289	0.581	0.169	3.05294e-15	5	CCL2		DCLK1+ progenitor cell	C-C motif chemokine ligand 2 [Source:HGNC Symbol;Acc:HGNC:10618]
125	1.39395e-17	2.34523	0.629	0.242	3.03113e-13	5	FAM211A
126	3.15919e-16	2.30788	0.516	0.161	6.86966e-12	5	PTX3	Monocytes	Monocyte	pentraxin 3 [Source:HGNC Symbol;Acc:HGNC:9692]
132	4.57148e-08	2.1222	0.29	0.092	0.000994068	5	BCAT1		Acinar cell	branched chain amino acid transaminase 1 [Source:HGNC Symbol;Acc:HGNC:976]
133	4.57148e-08	2.1222	0.29	0.092	0.000994068	5	BCAT1		Endothelial cell	branched chain amino acid transaminase 1 [Source:HGNC Symbol;Acc:HGNC:976]
134	4.57148e-08	2.1222	0.29	0.092	0.000994068	5	BCAT1		Morula cell (Blastomere)	branched chain amino acid transaminase 1 [Source:HGNC Symbol;Acc:HGNC:976]
137	2.52354e-10	2.04791	0.468	0.189	5.48743e-06	5	C1orf56	Natural killer T (NKT) cells		chromosome 1 open reading frame 56 [Source:HGNC Symbol;Acc:HGNC:26045]
139	2.43454e-12	1.81091	0.742	0.383	5.29392e-08	5	RND3		Astrocyte	Rho family GTPase 3 [Source:HGNC Symbol;Acc:HGNC:671]
140	2.43454e-12	1.81091	0.742	0.383	5.29392e-08	5	RND3		Oligodendrocyte progenitor cell	Rho family GTPase 3 [Source:HGNC Symbol;Acc:HGNC:671]
141	2.43454e-12	1.81091	0.742	0.383	5.29392e-08	5	RND3		Granulosa cell	Rho family GTPase 3 [Source:HGNC Symbol;Acc:HGNC:671]
143	1.64531e-07	1.79048	0.323	0.116	0.00357773	5	LMO7	Purkinje cells	Naive CD8+ T cell	LIM domain 7 [Source:HGNC Symbol;Acc:HGNC:6646]
144	1.84161e-15	1.78281	0.516	0.159	4.00458e-11	5	COL1A1	Neural cells	Idiopathic pulmonary fibrosis cell	collagen type I alpha 1 chain [Source:HGNC Symbol;Acc:HGNC:2197]
145	1.84161e-15	1.78281	0.516	0.159	4.00458e-11	5	COL1A1		Fibroblast	collagen type I alpha 1 chain [Source:HGNC Symbol;Acc:HGNC:2197]
146	1.84161e-15	1.78281	0.516	0.159	4.00458e-11	5	COL1A1		DCLK1+ progenitor cell	collagen type I alpha 1 chain [Source:HGNC Symbol;Acc:HGNC:2197]
147	1.84161e-15	1.78281	0.516	0.159	4.00458e-11	5	COL1A1		Granulosa cell	collagen type I alpha 1 chain [Source:HGNC Symbol;Acc:HGNC:2197]
244	5.03044e-05	1.78088	0.274	0.121	1	5	WBP1L			WW domain binding protein 1 like [Source:HGNC Symbol;Acc:HGNC:23510]
245	4.00381e-12	1.75885	0.694	0.394	8.70628e-08	5	WTAP			WT1 associated protein [Source:HGNC Symbol;Acc:HGNC:16846]
246	5.63416e-05	1.71589	0.371	0.206	1	5	ALKBH5			alkB homolog 5, RNA demethylase [Source:HGNC Symbol;Acc:HGNC:25996]
247	5.09623e-07	1.6989	0.387	0.17	0.0110818	5	SLC7A11		Plasmacytoid dendritic cell	solute carrier family 7 member 11 [Source:HGNC Symbol;Acc:HGNC:11059]
248	5.09623e-07	1.6989	0.387	0.17	0.0110818	5	SLC7A11		Lake et al.Science.In2	solute carrier family 7 member 11 [Source:HGNC Symbol;Acc:HGNC:11059]
251	3.78146e-14	1.68729	0.758	0.458	8.22279e-10	5	CTNNB1	Monocytes	Circulating fetal cell	catenin beta 1 [Source:HGNC Symbol;Acc:HGNC:2514]
252	3.78146e-14	1.68729	0.758	0.458	8.22279e-10	5	CTNNB1		Stem cell	catenin beta 1 [Source:HGNC Symbol;Acc:HGNC:2514]
253	3.78146e-14	1.68729	0.758	0.458	8.22279e-10	5	CTNNB1		Neural stem cell	catenin beta 1 [Source:HGNC Symbol;Acc:HGNC:2514]
254	3.78146e-14	1.68729	0.758	0.458	8.22279e-10	5	CTNNB1		Exhausted CD8+ T cell	catenin beta 1 [Source:HGNC Symbol;Acc:HGNC:2514]
255	3.78146e-14	1.68729	0.758	0.458	8.22279e-10	5	CTNNB1		Regulatory T (Treg) cell	catenin beta 1 [Source:HGNC Symbol;Acc:HGNC:2514]
261	1.13179e-19	1.58162	0.694	0.234	2.46107e-15	5	IGFBP3	Neural cells	Plasmacytoid dendritic cell	insulin like growth factor binding protein 3 [Source:HGNC Symbol;Acc:HGNC:5472]
277	1.91757e-10	1.5559	0.597	0.301	4.16975e-06	5	MDM2			MDM2 proto-oncogene [Source:HGNC Symbol;Acc:HGNC:6973]
278	2.17074e-06	1.49805	0.806	0.686	0.0472028	5	SOD2	Fibroblasts	Limbal stem cell	superoxide dismutase 2 [Source:HGNC Symbol;Acc:HGNC:11180]
279	2.17074e-06	1.49805	0.806	0.686	0.0472028	5	SOD2		Acinar cell	superoxide dismutase 2 [Source:HGNC Symbol;Acc:HGNC:11180]
280	2.17074e-06	1.49805	0.806	0.686	0.0472028	5	SOD2		Liver bud hepatic cell	superoxide dismutase 2 [Source:HGNC Symbol;Acc:HGNC:11180]
281	2.17074e-06	1.49805	0.806	0.686	0.0472028	5	SOD2		Paneth cell	superoxide dismutase 2 [Source:HGNC Symbol;Acc:HGNC:11180]
282	2.17074e-06	1.49805	0.806	0.686	0.0472028	5	SOD2		CD1C-CD141- dendritic cell	superoxide dismutase 2 [Source:HGNC Symbol;Acc:HGNC:11180]
283	2.17074e-06	1.49805	0.806	0.686	0.0472028	5	SOD2		Monocyte	superoxide dismutase 2 [Source:HGNC Symbol;Acc:HGNC:11180]
286	2.17074e-06	1.49805	0.806	0.686	0.0472028	5	SOD2		Neutrophil	superoxide dismutase 2 [Source:HGNC Symbol;Acc:HGNC:11180]
308	1.10068e-15	1.47278	0.516	0.152	2.39342e-11	5	TAGLN	Lung vsmcs	Smooth muscle cell	transgelin [Source:HGNC Symbol;Acc:HGNC:11553]
309	1.10068e-15	1.47278	0.516	0.152	2.39342e-11	5	TAGLN		CD1C-CD141- dendritic cell	transgelin [Source:HGNC Symbol;Acc:HGNC:11553]
371	1.50841e-22	1.4618	0.887	0.363	3.28005e-18	5	THBS1	Iast	Ionocyte cell	thrombospondin 1 [Source:HGNC Symbol;Acc:HGNC:11785]
372	1.50841e-22	1.4618	0.887	0.363	3.28005e-18	5	THBS1		Monocyte	thrombospondin 1 [Source:HGNC Symbol;Acc:HGNC:11785]
389	0.00394246	1.4564	0.258	0.148	1	5	LRRC40			leucine rich repeat containing 40 [Source:HGNC Symbol;Acc:HGNC:26004]
390	9.25119e-05	1.41068	0.339	0.173	1	5	NRP2		Ciliated epithelial cell	neuropilin 2 [Source:HGNC Symbol;Acc:HGNC:8005]
393	1.3636e-07	1.29663	0.516	0.266	0.00296516	5	MGST1	Ectoderm cells	Acinar cell	microsomal glutathione S-transferase 1 [Source:HGNC Symbol;Acc:HGNC:7061]
394	1.3636e-07	1.29663	0.516	0.266	0.00296516	5	MGST1		Enterocyte progenitor cell	microsomal glutathione S-transferase 1 [Source:HGNC Symbol;Acc:HGNC:7061]
395	1.3636e-07	1.29663	0.516	0.266	0.00296516	5	MGST1		LGR5+ stem cell	microsomal glutathione S-transferase 1 [Source:HGNC Symbol;Acc:HGNC:7061]
396	1.3636e-07	1.29663	0.516	0.266	0.00296516	5	MGST1		Granulocyte-monocyte progenitor	microsomal glutathione S-transferase 1 [Source:HGNC Symbol;Acc:HGNC:7061]
397	1.3636e-07	1.29663	0.516	0.266	0.00296516	5	MGST1		CD1C+_B dendritic cell	microsomal glutathione S-transferase 1 [Source:HGNC Symbol;Acc:HGNC:7061]
442	1.19159e-05	1.27612	0.629	0.505	0.259111	5	AKR1B1	Mtec(iv)	Ionocyte cell	aldo-keto reductase family 1 member B [Source:HGNC Symbol;Acc:HGNC:381]
443	0.000117432	1.26824	0.484	0.314	1	5	MCC		Lake et al.Science.Ex6	MCC regulator of WNT signaling pathway [Source:HGNC Symbol;Acc:HGNC:6935]
445	3.18424e-09	1.26094	0.742	0.514	6.92413e-05	5	EIF5A	Stem cells	Granulosa cell	eukaryotic translation initiation factor 5A [Source:HGNC Symbol;Acc:HGNC:3300]
447	0.00101959	1.23721	0.339	0.203	1	5	AC015987.2
448	0.00472214	1.22069	0.323	0.217	1	5	LHFP	Nsc_radial glia		LHFPL tetraspan subfamily member 6 [Source:HGNC Symbol;Acc:HGNC:6586]
[truncated: 157 more rows]

## Sheet: Summary_cell_markers_db
	Cluster 0	Cluster 1	Cluster 2	Cluster 3	Cluster 4	Cluster 5
[truncated: 53 more rows]

## Sheet: Summary_singleCellBase
	Cluster 0	Cluster 1	Cluster 2	Cluster 3	Cluster 4	Cluster 5
[truncated: 24 more rows]

[truncated: 2 more sheets: heatmap, GO chord plot]
