# Supplementary material for: Intratumoral Cell Heterogeneity in Patient-Derived Glioblastoma Cell Lines Revealed by Single-Cell RNA-Sequencing
Source: Int J Mol Sci. 2024 Aug 2;25(15):8472. doi: 10.3390/ijms25158472 (PMC11313325; doi:10.3390/ijms25158472)
Supplement: Supplementary file 1 [file ijms-25-08472-s001.zip › Gbl24_info.xlsx]

## Sheet: Cluster 0
	p_val	avg_log2FC	pct.1	pct.2	p_val_adj	cluster	gene	cell_type_singleCellBase	cellName_cell_markers_db	description
0	4.44411e-97	2.93499	0.939	0.327	8.726e-93	0	HIST1H1B
1	7.91351e-96	2.36081	0.997	0.856	1.55382e-91	0	HIST1H4C	Cell cycling cells	Neural progenitor cell
2	7.91351e-96	2.36081	0.997	0.856	1.55382e-91	0	HIST1H4C		MKI67+ progenitor cell
3	7.91351e-96	2.36081	0.997	0.856	1.55382e-91	0	HIST1H4C		Endothelial cell
4	7.91351e-96	2.36081	0.997	0.856	1.55382e-91	0	HIST1H4C		Multilymphoid progenitor cell
5	7.91351e-96	2.36081	0.997	0.856	1.55382e-91	0	HIST1H4C		B cell
105	8.27849e-73	2.32489	0.884	0.317	1.62548e-68	0	HIST2H2AC
106	1.67129e-40	2.29081	0.429	0.05	3.28157e-36	0	HIST1H3G
107	7.73976e-30	2.29005	0.301	0.027	1.5197e-25	0	HIST1H3C
108	7.49149e-51	2.21916	0.687	0.171	1.47095e-46	0	HIST1H1A	Proliferating cells
109	1.03194e-52	2.06106	0.577	0.079	2.02621e-48	0	HIST1H2AL
110	2.15611e-25	2.01015	0.296	0.038	4.23352e-21	0	HIST1H4E
111	2.26826e-48	1.96672	0.525	0.065	4.45373e-44	0	HIST1H3B
112	4.07626e-54	1.95498	0.597	0.083	8.00373e-50	0	HIST1H3D
113	4.97906e-40	1.80117	0.835	0.477	9.77639e-36	0	HIST1H1D		Granulosa cell
115	4.16934e-58	1.74897	0.916	0.431	8.18651e-54	0	HIST1H1E		Endothelial cell	H1.4 linker histone, cluster member [Source:HGNC Symbol;Acc:HGNC:4718]
117	1.22718e-52	1.73446	0.643	0.112	2.40957e-48	0	HIST1H2AG
118	2.49981e-50	1.7302	0.554	0.071	4.90837e-46	0	HIST1H2AJ	Amplifying cells
119	4.18671e-58	1.59097	0.925	0.4	8.2206e-54	0	HIST1H2AM
120	4.16439e-29	1.53357	0.391	0.069	8.17678e-25	0	HIST1H2BC	Neutrophils
121	1.09278e-56	1.49673	0.91	0.315	2.14567e-52	0	PRR11		Neural progenitor cell	proline rich 11 [Source:HGNC Symbol;Acc:HGNC:25619]
122	1.09278e-56	1.49673	0.91	0.315	2.14567e-52	0	PRR11		SLC16A7+ cell	proline rich 11 [Source:HGNC Symbol;Acc:HGNC:25619]
123	1.09278e-56	1.49673	0.91	0.315	2.14567e-52	0	PRR11		Endothelial cell	proline rich 11 [Source:HGNC Symbol;Acc:HGNC:25619]
125	1.42506e-53	1.49325	0.962	0.658	2.79811e-49	0	HIST1H1C	T cells	Microglial cell
126	1.42506e-53	1.49325	0.962	0.658	2.79811e-49	0	HIST1H1C		Ciliated cell
129	2.9265e-72	1.49131	0.994	0.521	5.74618e-68	0	MKI67	Xcr1-cd1s	Vascular stem cell	marker of proliferation Ki-67 [Source:HGNC Symbol;Acc:HGNC:7107]
130	2.9265e-72	1.49131	0.994	0.521	5.74618e-68	0	MKI67		Vascular progenitor cell	marker of proliferation Ki-67 [Source:HGNC Symbol;Acc:HGNC:7107]
131	2.9265e-72	1.49131	0.994	0.521	5.74618e-68	0	MKI67		Activated T cell	marker of proliferation Ki-67 [Source:HGNC Symbol;Acc:HGNC:7107]
132	2.9265e-72	1.49131	0.994	0.521	5.74618e-68	0	MKI67		Neural stem cell	marker of proliferation Ki-67 [Source:HGNC Symbol;Acc:HGNC:7107]
133	2.9265e-72	1.49131	0.994	0.521	5.74618e-68	0	MKI67		Cancer stem cell	marker of proliferation Ki-67 [Source:HGNC Symbol;Acc:HGNC:7107]
134	2.9265e-72	1.49131	0.994	0.521	5.74618e-68	0	MKI67		Neural progenitor cell	marker of proliferation Ki-67 [Source:HGNC Symbol;Acc:HGNC:7107]
135	2.9265e-72	1.49131	0.994	0.521	5.74618e-68	0	MKI67		MKI67+ progenitor cell	marker of proliferation Ki-67 [Source:HGNC Symbol;Acc:HGNC:7107]
339	7.06418e-19	1.48816	0.325	0.081	1.38705e-14	0	TTLL4			tubulin tyrosine ligase like 4 [Source:HGNC Symbol;Acc:HGNC:28976]
340	2.51395e-50	1.47578	0.765	0.192	4.93614e-46	0	C11orf82
341	3.92601e-20	1.45269	0.484	0.177	7.70871e-16	0	SFRP1	Glia cells	Neural progenitor cell	secreted frizzled related protein 1 [Source:HGNC Symbol;Acc:HGNC:10776]
342	3.92601e-20	1.45269	0.484	0.177	7.70871e-16	0	SFRP1		DCLK1+ progenitor cell	secreted frizzled related protein 1 [Source:HGNC Symbol;Acc:HGNC:10776]
359	6.46887e-58	1.41928	0.881	0.262	1.27016e-53	0	KIFC1	Xcr1-cd1s		kinesin family member C1 [Source:HGNC Symbol;Acc:HGNC:6389]
360	1.43945e-58	1.41682	0.948	0.325	2.82637e-54	0	GTSE1	G2m_s npcs	Neural progenitor cell	G2 and S-phase expressed 1 [Source:HGNC Symbol;Acc:HGNC:13698]
363	1.01615e-60	1.39488	0.945	0.344	1.9952e-56	0	TACC3	Epithelial cells	Neural progenitor cell	transforming acidic coiled-coil containing protein 3 [Source:HGNC Symbol;Acc:HGNC:11524]
364	1.01615e-60	1.39488	0.945	0.344	1.9952e-56	0	TACC3		MKI67+ progenitor cell	transforming acidic coiled-coil containing protein 3 [Source:HGNC Symbol;Acc:HGNC:11524]
365	1.01615e-60	1.39488	0.945	0.344	1.9952e-56	0	TACC3		Endothelial cell	transforming acidic coiled-coil containing protein 3 [Source:HGNC Symbol;Acc:HGNC:11524]
366	1.01615e-60	1.39488	0.945	0.344	1.9952e-56	0	TACC3		Monocyte	transforming acidic coiled-coil containing protein 3 [Source:HGNC Symbol;Acc:HGNC:11524]
369	2.85603e-35	1.3848	0.597	0.162	5.60781e-31	0	CDKN2C	Cardiomyocytes		cyclin dependent kinase inhibitor 2C [Source:HGNC Symbol;Acc:HGNC:1789]
370	1.19315e-43	1.3654	0.643	0.137	2.34275e-39	0	SPAG5		Neural progenitor cell	sperm associated antigen 5 [Source:HGNC Symbol;Acc:HGNC:13452]
371	1.19315e-43	1.3654	0.643	0.137	2.34275e-39	0	SPAG5		Endothelial cell	sperm associated antigen 5 [Source:HGNC Symbol;Acc:HGNC:13452]
372	1.19315e-43	1.3654	0.643	0.137	2.34275e-39	0	SPAG5		Multilymphoid progenitor cell	sperm associated antigen 5 [Source:HGNC Symbol;Acc:HGNC:13452]
375	7.05474e-56	1.35216	0.884	0.256	1.3852e-51	0	KIF2C	Xcr1-cd1s	Neural progenitor cell	kinesin family member 2C [Source:HGNC Symbol;Acc:HGNC:6393]
378	5.2211e-43	1.34509	0.704	0.196	1.02516e-38	0	MCM8	Xcr1-cd1s		minichromosome maintenance 8 homologous recombination repair factor [Source:HGNC Symbol;Acc:HGNC:16147]
379	1.27432e-45	1.34344	0.803	0.254	2.50212e-41	0	LIG1			DNA ligase 1 [Source:HGNC Symbol;Acc:HGNC:6598]
380	5.17882e-17	1.32444	0.272	0.06	1.01686e-12	0	DMC1		SLC16A7+ cell	DNA meiotic recombinase 1 [Source:HGNC Symbol;Acc:HGNC:2927]
381	1.10057e-23	1.30423	0.287	0.038	2.16098e-19	0	ARHGEF39			Rho guanine nucleotide exchange factor 39 [Source:HGNC Symbol;Acc:HGNC:25909]
382	4.30239e-56	1.29301	0.968	0.396	8.44774e-52	0	KIF11	Xcr1-cd1s	Neural progenitor cell	kinesin family member 11 [Source:HGNC Symbol;Acc:HGNC:6388]
384	1.79387e-30	1.29021	0.577	0.173	3.52227e-26	0	SPIN4			spindlin family member 4 [Source:HGNC Symbol;Acc:HGNC:27040]
385	2.11954e-51	1.28893	0.887	0.298	4.16172e-47	0	NCAPH	Amplifying cells	Endothelial cell	non-SMC condensin I complex subunit H [Source:HGNC Symbol;Acc:HGNC:1112]
387	3.79161e-57	1.28815	0.997	0.615	7.44482e-53	0	ANLN	Multiciliated cells	Astrocyte	anillin, actin binding protein [Source:HGNC Symbol;Acc:HGNC:14082]
388	3.79161e-57	1.28815	0.997	0.615	7.44482e-53	0	ANLN		MKI67+ progenitor cell	anillin, actin binding protein [Source:HGNC Symbol;Acc:HGNC:14082]
391	1.62366e-53	1.28437	0.939	0.344	3.18806e-49	0	DEPDC1			DEP domain containing 1 [Source:HGNC Symbol;Acc:HGNC:22949]
392	2.97002e-52	1.28241	0.893	0.306	5.83164e-48	0	KIF4A	Amplifying cells	Stem cell	kinesin family member 4A [Source:HGNC Symbol;Acc:HGNC:13339]
393	2.8545e-55	1.27957	0.93	0.363	5.6048e-51	0	CKAP2L	Cycling T cells	Neural progenitor cell	cytoskeleton associated protein 2 like [Source:HGNC Symbol;Acc:HGNC:26877]
396	1.14755e-29	1.27804	0.594	0.185	2.25321e-25	0	CDC25A			cell division cycle 25A [Source:HGNC Symbol;Acc:HGNC:1725]
397	4.16004e-52	1.27138	0.916	0.325	8.16824e-48	0	LMNB1	Stem cells		lamin B1 [Source:HGNC Symbol;Acc:HGNC:6637]
398	6.82256e-37	1.23833	0.513	0.092	1.33961e-32	0	NEK2	G2m_s npcs	FOXN4+ cell	NIMA related kinase 2 [Source:HGNC Symbol;Acc:HGNC:7745]
402	4.9572e-53	1.23304	0.919	0.308	9.73347e-49	0	SGOL1	Amplifying cells		shugoshin 1 [Source:HGNC Symbol;Acc:HGNC:25088]
403	7.59456e-32	1.22651	0.519	0.119	1.49119e-27	0	GAS2L3	Cell cycling cells	Lake et al.Science.Ex8	growth arrest specific 2 like 3 [Source:HGNC Symbol;Acc:HGNC:27475]
405	2.60007e-46	1.22244	0.78	0.225	5.10524e-42	0	SKA1	Cycling T cells		spindle and kinetochore associated complex subunit 1 [Source:HGNC Symbol;Acc:HGNC:28109]
407	5.72518e-56	1.22126	0.916	0.3	1.12414e-51	0	ARHGAP11A	Cycling T cells		Rho GTPase activating protein 11A [Source:HGNC Symbol;Acc:HGNC:15783]
408	2.82696e-47	1.22103	0.783	0.223	5.55073e-43	0	KIF15	Amplifying cells	Neural progenitor cell	kinesin family member 15 [Source:HGNC Symbol;Acc:HGNC:17273]
409	2.82696e-47	1.22103	0.783	0.223	5.55073e-43	0	KIF15		Oocyte	kinesin family member 15 [Source:HGNC Symbol;Acc:HGNC:17273]
411	2.71609e-51	1.21396	0.951	0.431	5.33305e-47	0	CENPE	G2m_s npcs	Oocyte	centromere protein E [Source:HGNC Symbol;Acc:HGNC:1856]
417	7.75533e-40	1.20101	0.62	0.15	1.52276e-35	0	INCENP			inner centromere protein [Source:HGNC Symbol;Acc:HGNC:6058]
418	7.43824e-49	1.19329	0.928	0.346	1.4605e-44	0	HJURP	Amplifying cells	Neural progenitor cell	Holliday junction recognition protein [Source:HGNC Symbol;Acc:HGNC:25444]
420	4.68063e-29	1.19282	0.496	0.123	9.19042e-25	0	DEPDC1B	Cycling T cells	Neural progenitor cell	DEP domain containing 1B [Source:HGNC Symbol;Acc:HGNC:24902]
421	1.4112e-45	1.17724	0.928	0.365	2.77089e-41	0	KIAA1524
422	2.61677e-61	1.17609	0.997	0.687	5.13803e-57	0	USP1			ubiquitin specific peptidase 1 [Source:HGNC Symbol;Acc:HGNC:12607]
423	1.3742e-37	1.17322	0.568	0.121	2.69824e-33	0	PLK1	G2m_s npcs		polo like kinase 1 [Source:HGNC Symbol;Acc:HGNC:9077]
430	6.54508e-50	1.16892	0.983	0.496	1.28513e-45	0	KIF23	Cell cycling cells	Neural progenitor cell	kinesin family member 23 [Source:HGNC Symbol;Acc:HGNC:6392]
431	6.54508e-50	1.16892	0.983	0.496	1.28513e-45	0	KIF23		Endothelial cell	kinesin family member 23 [Source:HGNC Symbol;Acc:HGNC:6392]
433	1.04284e-17	1.16586	0.354	0.098	2.04762e-13	0	E2F2			E2F transcription factor 2 [Source:HGNC Symbol;Acc:HGNC:3114]
434	5.14987e-42	1.16312	0.875	0.365	1.01118e-37	0	CCP110			centriolar coiled-coil protein 110 [Source:HGNC Symbol;Acc:HGNC:24342]
435	7.10092e-46	1.15835	0.928	0.362	1.39427e-41	0	DLGAP5	Cycling T cells	Neural progenitor cell	DLG associated protein 5 [Source:HGNC Symbol;Acc:HGNC:16864]
436	7.10092e-46	1.15835	0.928	0.362	1.39427e-41	0	DLGAP5		MKI67+ progenitor cell	DLG associated protein 5 [Source:HGNC Symbol;Acc:HGNC:16864]
437	7.10092e-46	1.15835	0.928	0.362	1.39427e-41	0	DLGAP5		Endothelial cell	DLG associated protein 5 [Source:HGNC Symbol;Acc:HGNC:16864]
443	2.93034e-48	1.15065	0.896	0.323	5.75372e-44	0	CDCA5	Xcr1-cd1s	Neural progenitor cell	cell division cycle associated 5 [Source:HGNC Symbol;Acc:HGNC:14626]
444	2.93034e-48	1.15065	0.896	0.323	5.75372e-44	0	CDCA5		Endothelial cell	cell division cycle associated 5 [Source:HGNC Symbol;Acc:HGNC:14626]
455	1.3975e-49	1.14935	0.846	0.244	2.744e-45	0	NEIL3	B cells		nei like DNA glycosylase 3 [Source:HGNC Symbol;Acc:HGNC:24573]
456	1.7003e-30	1.13554	0.583	0.179	3.33853e-26	0	FKBP5		Naive CD8+ T cell	FKBP prolyl isomerase 5 [Source:HGNC Symbol;Acc:HGNC:3721]
457	1.7003e-30	1.13554	0.583	0.179	3.33853e-26	0	FKBP5		Liver bud hepatic cell	FKBP prolyl isomerase 5 [Source:HGNC Symbol;Acc:HGNC:3721]
458	1.90575e-46	1.1334	0.936	0.375	3.74195e-42	0	MYBL2	Progenitor cells	Granulocyte-monocyte progenitor	MYB proto-oncogene like 2 [Source:HGNC Symbol;Acc:HGNC:7548]
459	1.90575e-46	1.1334	0.936	0.375	3.74195e-42	0	MYBL2		Plasmacytoid dendritic cell	MYB proto-oncogene like 2 [Source:HGNC Symbol;Acc:HGNC:7548]
460	1.90575e-46	1.1334	0.936	0.375	3.74195e-42	0	MYBL2		B cell	MYB proto-oncogene like 2 [Source:HGNC Symbol;Acc:HGNC:7548]
464	1.02538e-54	1.13232	0.991	0.512	2.01333e-50	0	BIRC5	G2m_s npcs	Epithelial cell	baculoviral IAP repeat containing 5 [Source:HGNC Symbol;Acc:HGNC:593]
465	1.02538e-54	1.13232	0.991	0.512	2.01333e-50	0	BIRC5		Neural progenitor cell	baculoviral IAP repeat containing 5 [Source:HGNC Symbol;Acc:HGNC:593]
466	1.02538e-54	1.13232	0.991	0.512	2.01333e-50	0	BIRC5		MKI67+ progenitor cell	baculoviral IAP repeat containing 5 [Source:HGNC Symbol;Acc:HGNC:593]
467	1.02538e-54	1.13232	0.991	0.512	2.01333e-50	0	BIRC5		Endothelial cell	baculoviral IAP repeat containing 5 [Source:HGNC Symbol;Acc:HGNC:593]
514	1.90516e-24	1.12627	0.307	0.046	3.74078e-20	0	HIST1H2AE		Granulosa cell
516	1.93025e-60	1.12517	1	0.727	3.79005e-56	0	TYMS	Np1	FOXN4+ cell	thymidylate synthetase [Source:HGNC Symbol;Acc:HGNC:12441]
527	2.51517e-50	1.12353	0.983	0.415	4.93854e-46	0	SHCBP1	B cells	SLC16A7+ cell	SHC binding and spindle associated 1 [Source:HGNC Symbol;Acc:HGNC:29547]
528	2.51517e-50	1.12353	0.983	0.415	4.93854e-46	0	SHCBP1		Granulocyte-monocyte progenitor	SHC binding and spindle associated 1 [Source:HGNC Symbol;Acc:HGNC:29547]
530	1.44787e-46	1.12198	0.82	0.26	2.8429e-42	0	KIF14			kinesin family member 14 [Source:HGNC Symbol;Acc:HGNC:19181]
531	3.85345e-43	1.12081	0.965	0.475	7.56624e-39	0	CDCA2	Xcr1-cd1s		cell division cycle associated 2 [Source:HGNC Symbol;Acc:HGNC:14623]
535	1.79058e-46	1.11435	0.867	0.292	3.5158e-42	0	SKA3	Cycling T cells	Granulocyte-monocyte progenitor	spindle and kinetochore associated complex subunit 3 [Source:HGNC Symbol;Acc:HGNC:20262]
537	2.98733e-42	1.11211	0.707	0.188	5.86562e-38	0	E2F8	Cell cycling cells	FOXN4+ cell	E2F transcription factor 8 [Source:HGNC Symbol;Acc:HGNC:24727]
538	8.11746e-48	1.1085	0.988	0.525	1.59386e-43	0	FBXO5	Cycling T cells	Neural progenitor cell	F-box protein 5 [Source:HGNC Symbol;Acc:HGNC:13584]
539	2.51918e-45	1.1027	0.971	0.44	4.94641e-41	0	EZH2			enhancer of zeste 2 polycomb repressive complex 2 subunit [Source:HGNC Symbol;Acc:HGNC:3527]
540	2.69536e-36	1.10104	0.841	0.337	5.29234e-32	0	FAF1			Fas associated factor 1 [Source:HGNC Symbol;Acc:HGNC:3578]
541	1.99599e-41	1.09939	0.788	0.256	3.91912e-37	0	GINS1			GINS complex subunit 1 [Source:HGNC Symbol;Acc:HGNC:28980]
542	1.22119e-52	1.09541	0.997	0.613	2.3978e-48	0	CENPF	Xcr1-cd1s	Neural progenitor cell	centromere protein F [Source:HGNC Symbol;Acc:HGNC:1857]
543	1.22119e-52	1.09541	0.997	0.613	2.3978e-48	0	CENPF		MKI67+ progenitor cell	centromere protein F [Source:HGNC Symbol;Acc:HGNC:1857]
572	9.73805e-43	1.09354	0.846	0.304	1.91207e-38	0	STIL	Multiciliated cells	FOXN4+ cell	STIL centriolar assembly protein [Source:HGNC Symbol;Acc:HGNC:10879]
573	7.97078e-44	1.08697	0.852	0.29	1.56506e-39	0	EXO1	Cell cycling cells		exonuclease 1 [Source:HGNC Symbol;Acc:HGNC:3511]
574	1.44073e-33	1.08637	0.614	0.167	2.82886e-29	0	FAM83D		Multilymphoid progenitor cell	family with sequence similarity 83 member D [Source:HGNC Symbol;Acc:HGNC:16122]
576	4.30316e-37	1.08512	0.864	0.358	8.44926e-33	0	HIST1H2AH			H2A clustered histone 12 [Source:HGNC Symbol;Acc:HGNC:13671]
577	8.12981e-45	1.08366	0.89	0.319	1.59629e-40	0	BUB1	Xcr1-cd1s	Neural progenitor cell	BUB1 mitotic checkpoint serine/threonine kinase [Source:HGNC Symbol;Acc:HGNC:1148]
580	1.48736e-49	1.0789	0.855	0.263	2.92043e-45	0	CDCA8	Cell cycling cells		cell division cycle associated 8 [Source:HGNC Symbol;Acc:HGNC:14629]
581	5.13293e-57	1.07298	0.994	0.45	1.00785e-52	0	ASPM	G2m_s npcs	Progenitor cell	assembly factor for spindle microtubules [Source:HGNC Symbol;Acc:HGNC:19048]
582	5.13293e-57	1.07298	0.994	0.45	1.00785e-52	0	ASPM		Neural progenitor cell	assembly factor for spindle microtubules [Source:HGNC Symbol;Acc:HGNC:19048]
583	5.13293e-57	1.07298	0.994	0.45	1.00785e-52	0	ASPM		MKI67+ progenitor cell	assembly factor for spindle microtubules [Source:HGNC Symbol;Acc:HGNC:19048]
584	5.13293e-57	1.07298	0.994	0.45	1.00785e-52	0	ASPM		Granulocyte-monocyte progenitor	assembly factor for spindle microtubules [Source:HGNC Symbol;Acc:HGNC:19048]
601	2.78992e-44	1.07078	0.983	0.498	5.47801e-40	0	CEP55	Cycling T cells		centrosomal protein 55 [Source:HGNC Symbol;Acc:HGNC:1161]
602	2.37838e-21	1.06956	0.533	0.194	4.66994e-17	0	ARNTL2		FOXN4+ cell
603	2.37838e-21	1.06956	0.533	0.194	4.66994e-17	0	ARNTL2		Secretory progenitor cell
604	9.0184e-36	1.06278	0.762	0.267	1.77076e-31	0	TIMELESS	Xcr1-cd1s		timeless circadian regulator [Source:HGNC Symbol;Acc:HGNC:11813]
605	3.08423e-44	1.06145	0.93	0.362	6.05588e-40	0	CCNA2	Xcr1-cd1s	Neural progenitor cell	cyclin A2 [Source:HGNC Symbol;Acc:HGNC:1578]
606	3.08423e-44	1.06145	0.93	0.362	6.05588e-40	0	CCNA2		MKI67+ progenitor cell	cyclin A2 [Source:HGNC Symbol;Acc:HGNC:1578]
609	9.64921e-34	1.06059	0.684	0.217	1.89462e-29	0	RELL1		Morula cell (Blastomere)	RELT like 1 [Source:HGNC Symbol;Acc:HGNC:27379]
612	3.12725e-51	1.05612	0.962	0.396	6.14036e-47	0	SYNE2	Glia cells	Microglial cell	spectrin repeat containing nuclear envelope protein 2 [Source:HGNC Symbol;Acc:HGNC:17084]
613	3.12725e-51	1.05612	0.962	0.396	6.14036e-47	0	SYNE2		CD4+ cytotoxic T cell	spectrin repeat containing nuclear envelope protein 2 [Source:HGNC Symbol;Acc:HGNC:17084]
614	3.12725e-51	1.05612	0.962	0.396	6.14036e-47	0	SYNE2		Granulosa cell	spectrin repeat containing nuclear envelope protein 2 [Source:HGNC Symbol;Acc:HGNC:17084]
620	1.05075e-19	1.05171	0.383	0.1	2.06316e-15	0	RECQL4			RecQ like helicase 4 [Source:HGNC Symbol;Acc:HGNC:9949]
621	3.28377e-15	1.04707	0.362	0.119	6.44768e-11	0	TIAM1	Granular cells	CD1C-CD141- dendritic cell	TIAM Rac1 associated GEF 1 [Source:HGNC Symbol;Acc:HGNC:11805]
627	2.02111e-31	1.04355	0.672	0.217	3.96845e-27	0	SKP2		Granulosa cell	S-phase kinase associated protein 2 [Source:HGNC Symbol;Acc:HGNC:10901]
628	2.02111e-31	1.04355	0.672	0.217	3.96845e-27	0	SKP2		1-cell stage cell (Blastomere)	S-phase kinase associated protein 2 [Source:HGNC Symbol;Acc:HGNC:10901]
631	2.5703e-38	1.04005	0.788	0.26	5.04679e-34	0	FANCD2		SLC16A7+ cell	FA complementation group D2 [Source:HGNC Symbol;Acc:HGNC:3585]
632	4.68448e-35	1.03589	0.594	0.146	9.19797e-31	0	CENPA	Cardiomyocytes		centromere protein A [Source:HGNC Symbol;Acc:HGNC:1851]
636	5.20882e-23	1.03588	0.461	0.135	1.02275e-18	0	C5orf34		Oocyte	chromosome 5 open reading frame 34 [Source:HGNC Symbol;Acc:HGNC:24738]
638	1.90587e-52	1.02729	1	0.794	3.74218e-48	0	TOP2A	G2m_s npcs	Neural progenitor cell	DNA topoisomerase II alpha [Source:HGNC Symbol;Acc:HGNC:11989]
639	1.90587e-52	1.02729	1	0.794	3.74218e-48	0	TOP2A		MKI67+ progenitor cell	DNA topoisomerase II alpha [Source:HGNC Symbol;Acc:HGNC:11989]
690	5.5671e-82	1.02691	1	0.921	1.0931e-77	0	DEK			DEK proto-oncogene [Source:HGNC Symbol;Acc:HGNC:2768]
691	5.96409e-15	1.02094	0.322	0.098	1.17105e-10	0	PKIA			cAMP-dependent protein kinase inhibitor alpha [Source:HGNC Symbol;Acc:HGNC:9017]
692	2.3197e-28	1.01995	0.623	0.212	4.55474e-24	0	AIM1
693	1.98414e-15	1.01994	0.29	0.077	3.89587e-11	0	TM9SF1		Ciliated cell	transmembrane 9 superfamily member 1 [Source:HGNC Symbol;Acc:HGNC:11864]
694	1.27499e-45	1.01918	1	0.612	2.50345e-41	0	PRC1	G2m_s npcs	Neural progenitor cell	protein regulator of cytokinesis 1 [Source:HGNC Symbol;Acc:HGNC:9341]
695	1.27499e-45	1.01918	1	0.612	2.50345e-41	0	PRC1		MKI67+ progenitor cell	protein regulator of cytokinesis 1 [Source:HGNC Symbol;Acc:HGNC:9341]
696	1.35803e-45	1.01266	0.884	0.335	2.66649e-41	0	RACGAP1			Rac GTPase activating protein 1 [Source:HGNC Symbol;Acc:HGNC:9804]
697	3.54343e-45	1.01007	0.991	0.565	6.95753e-41	0	NCAPG	Amplifying cells		non-SMC condensin I complex subunit G [Source:HGNC Symbol;Acc:HGNC:24304]
698	6.75769e-55	1.00883	1	0.702	1.32687e-50	0	TMPO		Neural progenitor cell	thymopoietin [Source:HGNC Symbol;Acc:HGNC:11875]
699	6.75769e-55	1.00883	1	0.702	1.32687e-50	0	TMPO		CD1C-CD141- dendritic cell	thymopoietin [Source:HGNC Symbol;Acc:HGNC:11875]
701	6.90788e-39	1.00814	0.913	0.413	1.35636e-34	0	AURKA	Cardiomyocytes		aurora kinase A [Source:HGNC Symbol;Acc:HGNC:11393]
707	1.23307e-60	1.00606	1	0.835	2.42114e-56	0	TPX2	G2m_s npcs	Neural progenitor cell	TPX2 microtubule nucleation factor [Source:HGNC Symbol;Acc:HGNC:1249]
708	1.23307e-60	1.00606	1	0.835	2.42114e-56	0	TPX2		MKI67+ progenitor cell	TPX2 microtubule nucleation factor [Source:HGNC Symbol;Acc:HGNC:1249]
713	1.27968e-33	1.00526	0.783	0.29	2.51264e-29	0	KIF18A			kinesin family member 18A [Source:HGNC Symbol;Acc:HGNC:29441]
714	1.35341e-21	0.996842	0.484	0.156	2.65742e-17	0	TBC1D31		Mucosal-associated invariant T cell	TBC1 domain family member 31 [Source:HGNC Symbol;Acc:HGNC:30888]
715	1.35341e-21	0.996842	0.484	0.156	2.65742e-17	0	TBC1D31		Ciliated epithelial cell	TBC1 domain family member 31 [Source:HGNC Symbol;Acc:HGNC:30888]
716	1.16882e-23	0.996506	0.351	0.067	2.29497e-19	0	PSRC1	G2m_s npcs		proline and serine rich coiled-coil 1 [Source:HGNC Symbol;Acc:HGNC:24472]
718	4.17821e-11	0.99578	0.255	0.081	8.20391e-07	0	CTDP1			CTD phosphatase subunit 1 [Source:HGNC Symbol;Acc:HGNC:2498]
719	7.96433e-38	0.9945	0.812	0.285	1.5638e-33	0	MCM2	Cell cycling cells	Neural progenitor cell	minichromosome maintenance complex component 2 [Source:HGNC Symbol;Acc:HGNC:6944]
720	2.32884e-39	0.993847	0.855	0.312	4.57267e-35	0	E2F7	Multiciliated cells	FOXN4+ cell	E2F transcription factor 7 [Source:HGNC Symbol;Acc:HGNC:23820]
721	9.67212e-18	0.993009	0.438	0.154	1.89912e-13	0	ERI2			ERI1 exoribonuclease family member 2 [Source:HGNC Symbol;Acc:HGNC:30541]
722	5.3313e-44	0.992029	0.991	0.531	1.0468e-39	0	PBK	G2m_s npcs	Neural progenitor cell	PDZ binding kinase [Source:HGNC Symbol;Acc:HGNC:18282]
723	5.3313e-44	0.992029	0.991	0.531	1.0468e-39	0	PBK		FGFR1HighNME5- epithelial cell	PDZ binding kinase [Source:HGNC Symbol;Acc:HGNC:18282]
730	8.17808e-39	0.988529	0.939	0.438	1.60577e-34	0	RPA1	T cells		replication protein A1 [Source:HGNC Symbol;Acc:HGNC:10289]
731	3.31434e-36	0.987222	0.823	0.312	6.5077e-32	0	POLE2			DNA polymerase epsilon 2, accessory subunit [Source:HGNC Symbol;Acc:HGNC:9178]
732	3.05673e-37	0.986205	0.957	0.508	6.0019e-33	0	RBBP8	Mctec		RB binding protein 8, endonuclease [Source:HGNC Symbol;Acc:HGNC:9891]
733	1.22459e-42	0.984874	0.951	0.423	2.40448e-38	0	CEP78	Multiciliated cells	Effector CD8+ memory T (Tem) cell	centrosomal protein 78 [Source:HGNC Symbol;Acc:HGNC:25740]
734	1.22459e-42	0.984874	0.951	0.423	2.40448e-38	0	CEP78		CD4+ cytotoxic T cell	centrosomal protein 78 [Source:HGNC Symbol;Acc:HGNC:25740]
735	1.22459e-42	0.984874	0.951	0.423	2.40448e-38	0	CEP78		Oocyte	centrosomal protein 78 [Source:HGNC Symbol;Acc:HGNC:25740]
737	2.10281e-39	0.981285	0.771	0.244	4.12887e-35	0	CDC20	Xcr1-cd1s	Neural progenitor cell	cell division cycle 20 [Source:HGNC Symbol;Acc:HGNC:1723]
738	2.10281e-39	0.981285	0.771	0.244	4.12887e-35	0	CDC20		Myoblast	cell division cycle 20 [Source:HGNC Symbol;Acc:HGNC:1723]
739	2.10281e-39	0.981285	0.771	0.244	4.12887e-35	0	CDC20		MKI67+ progenitor cell	cell division cycle 20 [Source:HGNC Symbol;Acc:HGNC:1723]
764	6.55849e-23	0.978832	0.49	0.152	1.28776e-18	0	DLEU2			deleted in lymphocytic leukemia 2 [Source:HGNC Symbol;Acc:HGNC:13748]
765	1.6104e-39	0.978778	0.933	0.429	3.16201e-35	0	DBF4		FOXN4+ cell	DBF4 zinc finger [Source:HGNC Symbol;Acc:HGNC:17364]
766	6.04101e-42	0.977578	0.928	0.367	1.18615e-37	0	BUB1B	Xcr1-cd1s	Endothelial cell	BUB1 mitotic checkpoint serine/threonine kinase B [Source:HGNC Symbol;Acc:HGNC:1149]
768	2.94157e-23	0.975147	0.513	0.162	5.77577e-19	0	SCARA3			scavenger receptor class A member 3 [Source:HGNC Symbol;Acc:HGNC:19000]
769	1.7289e-19	0.970117	0.377	0.1	3.39469e-15	0	TICRR	Amplifying cells		TOPBP1 interacting checkpoint and replication regulator [Source:HGNC Symbol;Acc:HGNC:28704]
770	1.06973e-26	0.969496	0.58	0.192	2.10042e-22	0	NET1	Endothelial cells	CD141+CLEC9A+ dendritic cell	neuroepithelial cell transforming 1 [Source:HGNC Symbol;Acc:HGNC:14592]
774	2.37818e-54	0.968822	1	0.737	4.66955e-50	0	SMC4	G2m_s npcs	Neural progenitor cell	structural maintenance of chromosomes 4 [Source:HGNC Symbol;Acc:HGNC:14013]
775	2.37818e-54	0.968822	1	0.737	4.66955e-50	0	SMC4		Regulatory T (Treg) cell	structural maintenance of chromosomes 4 [Source:HGNC Symbol;Acc:HGNC:14013]
782	7.33278e-44	0.967083	0.957	0.437	1.43979e-39	0	FANCI		Endothelial cell	FA complementation group I [Source:HGNC Symbol;Acc:HGNC:25568]
784	6.25496e-45	0.964302	0.994	0.665	1.22816e-40	0	SSRP1			structure specific recognition protein 1 [Source:HGNC Symbol;Acc:HGNC:11327]
785	1.60346e-17	0.96122	0.452	0.16	3.14839e-13	0	GPHN	Post-synaptic		gephyrin [Source:HGNC Symbol;Acc:HGNC:15465]
786	1.08579e-31	0.959617	0.632	0.192	2.13195e-27	0	POC1A	Multiciliated cells		POC1 centriolar protein A [Source:HGNC Symbol;Acc:HGNC:24488]
787	1.81048e-25	0.959209	0.438	0.098	3.55487e-21	0	KIF20A	Cardiomyocytes		kinesin family member 20A [Source:HGNC Symbol;Acc:HGNC:9787]
789	3.38314e-19	0.957012	0.441	0.14	6.64279e-15	0	CPSF4			cleavage and polyadenylation specific factor 4 [Source:HGNC Symbol;Acc:HGNC:2327]
790	1.22189e-25	0.956295	0.588	0.204	2.39919e-21	0	SSX2IP			SSX family member 2 interacting protein [Source:HGNC Symbol;Acc:HGNC:16509]
791	3.84726e-19	0.956202	0.383	0.108	7.55409e-15	0	RP11-22P6.3
792	2.98119e-52	0.953033	1	0.706	5.85356e-48	0	RRM1	Cell cycling cells	Neural progenitor cell	ribonucleotide reductase catalytic subunit M1 [Source:HGNC Symbol;Acc:HGNC:10451]
793	2.98119e-52	0.953033	1	0.706	5.85356e-48	0	RRM1		Morula cell (Blastomere)	ribonucleotide reductase catalytic subunit M1 [Source:HGNC Symbol;Acc:HGNC:10451]
796	2.49427e-12	0.952042	0.313	0.11	4.89751e-08	0	HRH1			histamine receptor H1 [Source:HGNC Symbol;Acc:HGNC:5182]
797	4.00943e-38	0.95156	0.977	0.554	7.87251e-34	0	DHFR	Progenitor cells	Neural progenitor cell	dihydrofolate reductase [Source:HGNC Symbol;Acc:HGNC:2861]
798	4.00943e-38	0.95156	0.977	0.554	7.87251e-34	0	DHFR		FOXN4+ cell	dihydrofolate reductase [Source:HGNC Symbol;Acc:HGNC:2861]
799	3.61155e-40	0.950989	0.829	0.294	7.09129e-36	0	CCNB2	Xcr1-cd1s	Neural progenitor cell	cyclin B2 [Source:HGNC Symbol;Acc:HGNC:1580]
800	3.61155e-40	0.950989	0.829	0.294	7.09129e-36	0	CCNB2		MKI67+ progenitor cell	cyclin B2 [Source:HGNC Symbol;Acc:HGNC:1580]
809	8.29383e-15	0.949483	0.348	0.113	1.62849e-10	0	SLC39A8	Erythrocytes		solute carrier family 39 member 8 [Source:HGNC Symbol;Acc:HGNC:20862]
810	5.13511e-08	0.946588	0.388	0.208	0.00100828	0	THY1	Pyramidal neuron	Periosteum-derived progenitor cell	Thy-1 cell surface antigen [Source:HGNC Symbol;Acc:HGNC:11801]
811	5.13511e-08	0.946588	0.388	0.208	0.00100828	0	THY1		Gonocyte	Thy-1 cell surface antigen [Source:HGNC Symbol;Acc:HGNC:11801]
812	5.13511e-08	0.946588	0.388	0.208	0.00100828	0	THY1		Endometrial stem cell	Thy-1 cell surface antigen [Source:HGNC Symbol;Acc:HGNC:11801]
813	5.13511e-08	0.946588	0.388	0.208	0.00100828	0	THY1		Oviduct-derived stem cell	Thy-1 cell surface antigen [Source:HGNC Symbol;Acc:HGNC:11801]
814	5.13511e-08	0.946588	0.388	0.208	0.00100828	0	THY1		Adipose multilineage-differentiating stress-enduring cell	Thy-1 cell surface antigen [Source:HGNC Symbol;Acc:HGNC:11801]
815	5.13511e-08	0.946588	0.388	0.208	0.00100828	0	THY1		Amniotic fluid stem cell	Thy-1 cell surface antigen [Source:HGNC Symbol;Acc:HGNC:11801]
816	5.13511e-08	0.946588	0.388	0.208	0.00100828	0	THY1		Testis somatic cell	Thy-1 cell surface antigen [Source:HGNC Symbol;Acc:HGNC:11801]
817	5.13511e-08	0.946588	0.388	0.208	0.00100828	0	THY1		Endometrial stromal stem cell	Thy-1 cell surface antigen [Source:HGNC Symbol;Acc:HGNC:11801]
818	5.13511e-08	0.946588	0.388	0.208	0.00100828	0	THY1		Dental pulp stem cell	Thy-1 cell surface antigen [Source:HGNC Symbol;Acc:HGNC:11801]
819	5.13511e-08	0.946588	0.388	0.208	0.00100828	0	THY1		Multipotent stem cell	Thy-1 cell surface antigen [Source:HGNC Symbol;Acc:HGNC:11801]
820	5.13511e-08	0.946588	0.388	0.208	0.00100828	0	THY1		Endothelial progenitor cell	Thy-1 cell surface antigen [Source:HGNC Symbol;Acc:HGNC:11801]
821	5.13511e-08	0.946588	0.388	0.208	0.00100828	0	THY1		Liver stem cell	Thy-1 cell surface antigen [Source:HGNC Symbol;Acc:HGNC:11801]
822	5.13511e-08	0.946588	0.388	0.208	0.00100828	0	THY1		Hematopoietic precursor cell	Thy-1 cell surface antigen [Source:HGNC Symbol;Acc:HGNC:11801]
823	5.13511e-08	0.946588	0.388	0.208	0.00100828	0	THY1		Bone marrow stem cell	Thy-1 cell surface antigen [Source:HGNC Symbol;Acc:HGNC:11801]
824	5.13511e-08	0.946588	0.388	0.208	0.00100828	0	THY1		Dental pulp cell	Thy-1 cell surface antigen [Source:HGNC Symbol;Acc:HGNC:11801]
825	5.13511e-08	0.946588	0.388	0.208	0.00100828	0	THY1		Retinal ganglion cell	Thy-1 cell surface antigen [Source:HGNC Symbol;Acc:HGNC:11801]
826	5.13511e-08	0.946588	0.388	0.208	0.00100828	0	THY1		Spermatogonial stem cell	Thy-1 cell surface antigen [Source:HGNC Symbol;Acc:HGNC:11801]
827	5.13511e-08	0.946588	0.388	0.208	0.00100828	0	THY1		Progenitor cell	Thy-1 cell surface antigen [Source:HGNC Symbol;Acc:HGNC:11801]
828	5.13511e-08	0.946588	0.388	0.208	0.00100828	0	THY1		Common myeloid progenitor	Thy-1 cell surface antigen [Source:HGNC Symbol;Acc:HGNC:11801]
829	5.13511e-08	0.946588	0.388	0.208	0.00100828	0	THY1		Embryonic stem cell	Thy-1 cell surface antigen [Source:HGNC Symbol;Acc:HGNC:11801]
830	5.13511e-08	0.946588	0.388	0.208	0.00100828	0	THY1		Mesoderm cell	Thy-1 cell surface antigen [Source:HGNC Symbol;Acc:HGNC:11801]
831	5.13511e-08	0.946588	0.388	0.208	0.00100828	0	THY1		Multipotent progenitor cell	Thy-1 cell surface antigen [Source:HGNC Symbol;Acc:HGNC:11801]
832	5.13511e-08	0.946588	0.388	0.208	0.00100828	0	THY1		Adventitial cell	Thy-1 cell surface antigen [Source:HGNC Symbol;Acc:HGNC:11801]
833	5.13511e-08	0.946588	0.388	0.208	0.00100828	0	THY1		Oligodendrocyte	Thy-1 cell surface antigen [Source:HGNC Symbol;Acc:HGNC:11801]
834	5.13511e-08	0.946588	0.388	0.208	0.00100828	0	THY1		B cell	Thy-1 cell surface antigen [Source:HGNC Symbol;Acc:HGNC:11801]
835	5.13511e-08	0.946588	0.388	0.208	0.00100828	0	THY1		Endothelial cell	Thy-1 cell surface antigen [Source:HGNC Symbol;Acc:HGNC:11801]
1080	1.48916e-43	0.946164	0.977	0.444	2.92396e-39	0	CASC5
1081	1.78597e-40	0.94532	0.986	0.621	3.50675e-36	0	MCM4	Xcr1-cd1s	Neural progenitor cell	minichromosome maintenance complex component 4 [Source:HGNC Symbol;Acc:HGNC:6947]
1082	1.78597e-40	0.94532	0.986	0.621	3.50675e-36	0	MCM4		Granulosa cell	minichromosome maintenance complex component 4 [Source:HGNC Symbol;Acc:HGNC:6947]
1083	1.78597e-40	0.94532	0.986	0.621	3.50675e-36	0	MCM4		Granulocyte-monocyte progenitor	minichromosome maintenance complex component 4 [Source:HGNC Symbol;Acc:HGNC:6947]
1091	5.15523e-40	0.943997	0.881	0.331	1.01223e-35	0	POLA1	Cell cycling cells		DNA polymerase alpha 1, catalytic subunit [Source:HGNC Symbol;Acc:HGNC:9173]
1092	5.8595e-38	0.943841	0.98	0.517	1.15051e-33	0	UBE2C	Xcr1-cd1s	Neural progenitor cell	ubiquitin conjugating enzyme E2 C [Source:HGNC Symbol;Acc:HGNC:15937]
1093	5.8595e-38	0.943841	0.98	0.517	1.15051e-33	0	UBE2C		Interneuron	ubiquitin conjugating enzyme E2 C [Source:HGNC Symbol;Acc:HGNC:15937]
1094	5.8595e-38	0.943841	0.98	0.517	1.15051e-33	0	UBE2C		MKI67+ progenitor cell	ubiquitin conjugating enzyme E2 C [Source:HGNC Symbol;Acc:HGNC:15937]
1134	1.81341e-36	0.942576	0.98	0.602	3.56063e-32	0	NUSAP1	G2m_s npcs	Neural progenitor cell	nucleolar and spindle associated protein 1 [Source:HGNC Symbol;Acc:HGNC:18538]
1135	1.81341e-36	0.942576	0.98	0.602	3.56063e-32	0	NUSAP1		MKI67+ progenitor cell	nucleolar and spindle associated protein 1 [Source:HGNC Symbol;Acc:HGNC:18538]
1150	1.39718e-41	0.941876	0.89	0.329	2.74337e-37	0	TRIP13		SLC16A7+ cell	thyroid hormone receptor interactor 13 [Source:HGNC Symbol;Acc:HGNC:12307]
1151	2.16835e-40	0.941867	0.959	0.463	4.25755e-36	0	SGOL2	G2m_s npcs
1154	1.2278e-40	0.941383	0.864	0.31	2.41079e-36	0	ASF1B	Multiciliated cells	1-cell stage cell (Blastomere)	anti-silencing function 1B histone chaperone [Source:HGNC Symbol;Acc:HGNC:20996]
1158	4.5122e-38	0.936755	0.971	0.487	8.85971e-34	0	ESCO2			establishment of sister chromatid cohesion N-acetyltransferase 2 [Source:HGNC Symbol;Acc:HGNC:27230]
1159	4.11512e-27	0.935506	0.51	0.137	8.08004e-23	0	CCNF	Amplifying cells		cyclin F [Source:HGNC Symbol;Acc:HGNC:1591]
1160	2.69376e-32	0.934544	0.814	0.344	5.28919e-28	0	MB21D1
1161	1.80145e-26	0.933336	0.664	0.244	3.53715e-22	0	ZW10			zw10 kinetochore protein [Source:HGNC Symbol;Acc:HGNC:13194]
1162	3.78633e-19	0.933317	0.487	0.167	7.43446e-15	0	F8A1			coagulation factor VIII associated 3 [Source:HGNC Symbol;Acc:HGNC:31850]
1163	1.56275e-39	0.933062	0.817	0.283	3.06846e-35	0	PARPBP			PARP1 binding protein [Source:HGNC Symbol;Acc:HGNC:26074]
1164	1.28742e-38	0.932458	0.768	0.244	2.52785e-34	0	CIT			citron rho-interacting serine/threonine kinase [Source:HGNC Symbol;Acc:HGNC:1985]
1165	7.84402e-16	0.932035	0.336	0.1	1.54017e-11	0	RAD54L			RAD54 like [Source:HGNC Symbol;Acc:HGNC:9826]
1166	1.82025e-39	0.931411	0.759	0.24	3.57406e-35	0	GSTCD		Goblet cell	glutathione S-transferase C-terminal domain containing [Source:HGNC Symbol;Acc:HGNC:25806]
1167	1.04915e-34	0.931365	0.945	0.444	2.06e-30	0	CHAF1A			chromatin assembly factor 1 subunit A [Source:HGNC Symbol;Acc:HGNC:1910]
1168	1.20415e-17	0.928615	0.467	0.167	2.36435e-13	0	SORD		B cell	sorbitol dehydrogenase [Source:HGNC Symbol;Acc:HGNC:11184]
1170	1.48575e-38	0.923929	0.913	0.398	2.91727e-34	0	MELK	Multiciliated cells	Neural progenitor cell	maternal embryonic leucine zipper kinase [Source:HGNC Symbol;Acc:HGNC:16870]
1172	2.55278e-34	0.923164	0.786	0.296	5.01238e-30	0	CENPL			centromere protein L [Source:HGNC Symbol;Acc:HGNC:17879]
1173	2.36217e-41	0.922988	0.942	0.363	4.63812e-37	0	NUF2	G2m_s npcs	Neural progenitor cell	NUF2 component of NDC80 kinetochore complex [Source:HGNC Symbol;Acc:HGNC:14621]
1174	2.36217e-41	0.922988	0.942	0.363	4.63812e-37	0	NUF2		MKI67+ progenitor cell	NUF2 component of NDC80 kinetochore complex [Source:HGNC Symbol;Acc:HGNC:14621]
1175	2.36217e-41	0.922988	0.942	0.363	4.63812e-37	0	NUF2		Granulocyte-monocyte progenitor	NUF2 component of NDC80 kinetochore complex [Source:HGNC Symbol;Acc:HGNC:14621]
1185	4.62926e-32	0.922312	0.814	0.337	9.08955e-28	0	CDCA7L		Plasmacytoid dendritic cell	cell division cycle associated 7 like [Source:HGNC Symbol;Acc:HGNC:30777]
1186	4.62926e-32	0.922312	0.814	0.337	9.08955e-28	0	CDCA7L		4-cell stage cell (Blastomere)	cell division cycle associated 7 like [Source:HGNC Symbol;Acc:HGNC:30777]
1188	4.62926e-32	0.922312	0.814	0.337	9.08955e-28	0	CDCA7L		B cell	cell division cycle associated 7 like [Source:HGNC Symbol;Acc:HGNC:30777]
1191	1.07871e-38	0.921008	0.936	0.404	2.11804e-34	0	MYBL1	CD4 T cells	CD4+ cytotoxic T cell	MYB proto-oncogene like 1 [Source:HGNC Symbol;Acc:HGNC:7547]
1192	3.71375e-33	0.92068	0.971	0.577	7.29194e-29	0	NOLC1			nucleolar and coiled-body phosphoprotein 1 [Source:HGNC Symbol;Acc:HGNC:15608]
1193	7.54813e-37	0.920496	0.846	0.346	1.48208e-32	0	NCAPD2			non-SMC condensin I complex subunit D2 [Source:HGNC Symbol;Acc:HGNC:24305]
1194	1.37213e-38	0.9167	0.881	0.348	2.69418e-34	0	RMI1			RecQ mediated genome instability 1 [Source:HGNC Symbol;Acc:HGNC:25764]
1195	1.45691e-29	0.913702	0.725	0.267	2.86064e-25	0	SLC29A1		Microglial cell	solute carrier family 29 member 1 (Augustine blood group) [Source:HGNC Symbol;Acc:HGNC:11003]
1196	1.45691e-29	0.913702	0.725	0.267	2.86064e-25	0	SLC29A1		Ionocyte cell	solute carrier family 29 member 1 (Augustine blood group) [Source:HGNC Symbol;Acc:HGNC:11003]
1197	3.17092e-13	0.912543	0.264	0.073	6.22609e-09	0	IQCJ-SCHIP1			IQCJ-SCHIP1 readthrough [Source:HGNC Symbol;Acc:HGNC:38842]
1198	7.60579e-50	0.909489	1	0.735	1.4934e-45	0	KIAA0101	Progenitor cells
1206	3.38408e-33	0.907128	0.962	0.519	6.64464e-29	0	TOPBP1			DNA topoisomerase II binding protein 1 [Source:HGNC Symbol;Acc:HGNC:17008]
1207	1.14388e-34	0.906696	0.6	0.148	2.246e-30	0	FAM64A	G2m_s npcs		PICALM interacting mitotic regulator [Source:HGNC Symbol;Acc:HGNC:25483]
1211	1.24099e-39	0.904441	0.994	0.627	2.43669e-35	0	MCM3		Neural progenitor cell	minichromosome maintenance complex component 3 [Source:HGNC Symbol;Acc:HGNC:6945]
1212	1.79849e-12	0.903043	0.313	0.108	3.53133e-08	0	FERMT1	Oligodendrocytes	Oligodendrocyte	FERM domain containing kindlin 1 [Source:HGNC Symbol;Acc:HGNC:15889]
1213	7.81432e-38	0.902922	0.983	0.581	1.53434e-33	0	CKAP2	G2m_s npcs	Neural progenitor cell	cytoskeleton associated protein 2 [Source:HGNC Symbol;Acc:HGNC:1990]
1214	7.81432e-38	0.902922	0.983	0.581	1.53434e-33	0	CKAP2		Regulatory T (Treg) cell	cytoskeleton associated protein 2 [Source:HGNC Symbol;Acc:HGNC:1990]
1215	7.81432e-38	0.902922	0.983	0.581	1.53434e-33	0	CKAP2		Exhausted CD4+ T cell	cytoskeleton associated protein 2 [Source:HGNC Symbol;Acc:HGNC:1990]
1219	6.39191e-14	0.902806	0.345	0.115	1.25505e-09	0	FAM102B		Monocyte
1221	2.81496e-38	0.8994	0.812	0.279	5.52717e-34	0	POLQ		Ciliated epithelial cell	DNA polymerase theta [Source:HGNC Symbol;Acc:HGNC:9186]
1222	1.35846e-27	0.89919	0.823	0.377	2.66734e-23	0	FAM216A		Liver bud hepatic cell	family with sequence similarity 216 member A [Source:HGNC Symbol;Acc:HGNC:30180]
1223	1.90003e-40	0.899131	0.994	0.619	3.73071e-36	0	DNAJC9		B cell	DnaJ heat shock protein family (Hsp40) member C9 [Source:HGNC Symbol;Acc:HGNC:19123]
1225	2.72951e-32	0.897395	0.649	0.2	5.3594e-28	0	HYLS1	Multiciliated cells	FOXN4+ cell	HYLS1 centriolar and ciliogenesis associated [Source:HGNC Symbol;Acc:HGNC:26558]
1226	7.20133e-22	0.896537	0.455	0.137	1.41398e-17	0	C19orf47			chromosome 19 open reading frame 47 [Source:HGNC Symbol;Acc:HGNC:26723]
1227	9.88848e-13	0.896146	0.29	0.088	1.9416e-08	0	PARP11			poly(ADP-ribose) polymerase family member 11 [Source:HGNC Symbol;Acc:HGNC:1186]
1228	3.38919e-37	0.895524	0.913	0.412	6.65468e-33	0	CDCA4		Neural progenitor cell	cell division cycle associated 4 [Source:HGNC Symbol;Acc:HGNC:14625]
1229	1.20509e-23	0.895487	0.539	0.179	2.3662e-19	0	PGBD1			piggyBac transposable element derived 1 [Source:HGNC Symbol;Acc:HGNC:19398]
1230	5.19059e-19	0.894728	0.339	0.085	1.01917e-14	0	KIF24			kinesin family member 24 [Source:HGNC Symbol;Acc:HGNC:19916]
1231	2.17619e-39	0.893531	0.945	0.404	4.27294e-35	0	NDC80	Cycling T cells	Neural progenitor cell	NDC80 kinetochore complex component [Source:HGNC Symbol;Acc:HGNC:16909]
1232	2.17619e-39	0.893531	0.945	0.404	4.27294e-35	0	NDC80		MKI67+ progenitor cell	NDC80 kinetochore complex component [Source:HGNC Symbol;Acc:HGNC:16909]
1233	2.17619e-39	0.893531	0.945	0.404	4.27294e-35	0	NDC80		Morula cell (Blastomere)	NDC80 kinetochore complex component [Source:HGNC Symbol;Acc:HGNC:16909]
1236	8.93168e-25	0.89278	0.562	0.179	1.75374e-20	0	ORC1			origin recognition complex subunit 1 [Source:HGNC Symbol;Acc:HGNC:8487]
1237	1.3561e-38	0.890077	0.901	0.383	2.66271e-34	0	ZWILCH			zwilch kinetochore protein [Source:HGNC Symbol;Acc:HGNC:25468]
1238	3.6411e-70	0.888144	1	0.921	7.1493e-66	0	KPNB1			karyopherin subunit beta 1 [Source:HGNC Symbol;Acc:HGNC:6400]
1239	5.94178e-16	0.886583	0.409	0.142	1.16667e-11	0	DCLRE1A		Oocyte	DNA cross-link repair 1A [Source:HGNC Symbol;Acc:HGNC:17660]
1241	4.54754e-42	0.884119	0.994	0.667	8.92909e-38	0	MLF1IP	Cycling T cells
1243	1.924e-38	0.883354	0.919	0.412	3.77777e-34	0	NCAPG2			non-SMC condensin II complex subunit G2 [Source:HGNC Symbol;Acc:HGNC:21904]
1244	5.48054e-20	0.87879	0.516	0.183	1.0761e-15	0	NCOA5			nuclear receptor coactivator 5 [Source:HGNC Symbol;Acc:HGNC:15909]
1245	3.68149e-39	0.878097	0.991	0.575	7.2286e-35	0	CDK1	Xcr1-cd1s	Neural progenitor cell	cyclin dependent kinase 1 [Source:HGNC Symbol;Acc:HGNC:1722]
1246	3.68149e-39	0.878097	0.991	0.575	7.2286e-35	0	CDK1		Myoblast	cyclin dependent kinase 1 [Source:HGNC Symbol;Acc:HGNC:1722]
1247	3.68149e-39	0.878097	0.991	0.575	7.2286e-35	0	CDK1		FOXN4+ cell	cyclin dependent kinase 1 [Source:HGNC Symbol;Acc:HGNC:1722]
1248	3.68149e-39	0.878097	0.991	0.575	7.2286e-35	0	CDK1		MKI67+ progenitor cell	cyclin dependent kinase 1 [Source:HGNC Symbol;Acc:HGNC:1722]
1301	2.58872e-37	0.87472	0.962	0.463	5.08295e-33	0	BRCA1			BRCA1 DNA repair associated [Source:HGNC Symbol;Acc:HGNC:1100]
1302	2.07577e-18	0.872991	0.432	0.144	4.07577e-14	0	CEP85			centrosomal protein 85 [Source:HGNC Symbol;Acc:HGNC:25309]
1303	1.49008e-31	0.872817	0.87	0.392	2.92577e-27	0	MYH10	Mesenchymal cells	Endothelial cell	myosin heavy chain 10 [Source:HGNC Symbol;Acc:HGNC:7568]
1305	7.19062e-26	0.870792	0.684	0.267	1.41188e-21	0	LIN54			lin-54 DREAM MuvB core complex component [Source:HGNC Symbol;Acc:HGNC:25397]
1306	2.07927e-10	0.87042	0.258	0.088	4.08265e-06	0	USP18			ubiquitin specific peptidase 18 [Source:HGNC Symbol;Acc:HGNC:12616]
1307	1.10835e-15	0.867716	0.296	0.075	2.17625e-11	0	GSG2
1308	1.12139e-29	0.866484	0.872	0.381	2.20185e-25	0	RNF168			ring finger protein 168 [Source:HGNC Symbol;Acc:HGNC:26661]
1309	3.0106e-36	0.863198	0.986	0.492	5.91132e-32	0	ZWINT	CD8 T cells	Neural progenitor cell	ZW10 interacting kinetochore protein [Source:HGNC Symbol;Acc:HGNC:13195]
1312	9.9814e-23	0.861286	0.675	0.281	1.95985e-18	0	CCNE1			cyclin E1 [Source:HGNC Symbol;Acc:HGNC:1589]
1313	5.73426e-31	0.858935	0.89	0.433	1.12592e-26	0	PRPF4			pre-mRNA processing factor 4 [Source:HGNC Symbol;Acc:HGNC:17349]
1314	4.73264e-10	0.857228	0.319	0.131	9.29254e-06	0	PROSER1			proline and serine rich 1 [Source:HGNC Symbol;Acc:HGNC:20291]
1315	1.24151e-37	0.85719	0.997	0.621	2.43771e-33	0	RRM2	Islet cells	Neural progenitor cell	ribonucleotide reductase regulatory subunit M2 [Source:HGNC Symbol;Acc:HGNC:10452]
1316	1.24151e-37	0.85719	0.997	0.621	2.43771e-33	0	RRM2		MKI67+ progenitor cell	ribonucleotide reductase regulatory subunit M2 [Source:HGNC Symbol;Acc:HGNC:10452]
1335	2.43489e-10	0.855986	0.301	0.113	4.78092e-06	0	LARS2			leucyl-tRNA synthetase 2, mitochondrial [Source:HGNC Symbol;Acc:HGNC:17095]
1336	1.13185e-26	0.855027	0.719	0.29	2.22239e-22	0	FANCM			FA complementation group M [Source:HGNC Symbol;Acc:HGNC:23168]
1337	3.76907e-34	0.851837	0.875	0.388	7.40057e-30	0	LMNB2		Endothelial cell	lamin B2 [Source:HGNC Symbol;Acc:HGNC:6638]
1339	7.44612e-30	0.850169	0.838	0.369	1.46205e-25	0	TUBB	CD8 T cells	Oligodendrocyte	tubulin beta class I [Source:HGNC Symbol;Acc:HGNC:20778]
1340	7.44612e-30	0.850169	0.838	0.369	1.46205e-25	0	TUBB		Astrocyte	tubulin beta class I [Source:HGNC Symbol;Acc:HGNC:20778]
1341	7.44612e-30	0.850169	0.838	0.369	1.46205e-25	0	TUBB		Endothelial cell	tubulin beta class I [Source:HGNC Symbol;Acc:HGNC:20778]
1363	9.03286e-17	0.849753	0.528	0.217	1.7736e-12	0	DCAF12	Red cells		DDB1 and CUL4 associated factor 12 [Source:HGNC Symbol;Acc:HGNC:19911]
1367	5.06742e-29	0.849746	0.777	0.321	9.94988e-25	0	KLHL23		Ionocyte cell	kelch like family member 23 [Source:HGNC Symbol;Acc:HGNC:27506]
1368	1.96892e-32	0.849455	0.73	0.242	3.86597e-28	0	CENPO			centromere protein O [Source:HGNC Symbol;Acc:HGNC:28152]
1369	7.28686e-45	0.848978	0.997	0.804	1.43077e-40	0	HMGN2	Progenitor cells	Neural progenitor cell	high mobility group nucleosomal binding domain 2 [Source:HGNC Symbol;Acc:HGNC:4986]
1370	7.28686e-45	0.848978	0.997	0.804	1.43077e-40	0	HMGN2		Endothelial cell	high mobility group nucleosomal binding domain 2 [Source:HGNC Symbol;Acc:HGNC:4986]
1371	7.28686e-45	0.848978	0.997	0.804	1.43077e-40	0	HMGN2		Granulosa cell	high mobility group nucleosomal binding domain 2 [Source:HGNC Symbol;Acc:HGNC:4986]
1379	5.48014e-38	0.845765	0.991	0.587	1.07603e-33	0	ECT2	Cell cycling cells	Liver bud hepatic cell	epithelial cell transforming 2 [Source:HGNC Symbol;Acc:HGNC:3155]
1380	1.45442e-28	0.845437	0.759	0.306	2.85575e-24	0	ABHD10		B cell	abhydrolase domain containing 10, depalmitoylase [Source:HGNC Symbol;Acc:HGNC:25656]
1382	2.36224e-39	0.844917	0.991	0.623	4.63827e-35	0	FAM111A	T cells	SLC16A7+ cell	FAM111 trypsin like peptidase A [Source:HGNC Symbol;Acc:HGNC:24725]
1383	1.13237e-38	0.844215	0.994	0.588	2.22341e-34	0	KIF20B	Cell cycling cells	Exhausted CD8+ T cell	kinesin family member 20B [Source:HGNC Symbol;Acc:HGNC:7212]
1384	1.13237e-38	0.844215	0.994	0.588	2.22341e-34	0	KIF20B		Regulatory T (Treg) cell	kinesin family member 20B [Source:HGNC Symbol;Acc:HGNC:7212]
1385	1.13237e-38	0.844215	0.994	0.588	2.22341e-34	0	KIF20B		MKI67+ progenitor cell	kinesin family member 20B [Source:HGNC Symbol;Acc:HGNC:7212]
1386	1.13237e-38	0.844215	0.994	0.588	2.22341e-34	0	KIF20B		Endothelial cell	kinesin family member 20B [Source:HGNC Symbol;Acc:HGNC:7212]
1388	2.54364e-29	0.842487	0.725	0.252	4.99444e-25	0	ZNF367		Lymphoid-primed multipotent progenitor cell	zinc finger protein 367 [Source:HGNC Symbol;Acc:HGNC:18320]
1390	7.02419e-15	0.84217	0.313	0.092	1.3792e-10	0	TRAIP		MKI67+ progenitor cell	TRAF interacting protein [Source:HGNC Symbol;Acc:HGNC:30764]
1391	4.64371e-17	0.841302	0.438	0.154	9.11792e-13	0	PM20D2			peptidase M20 domain containing 2 [Source:HGNC Symbol;Acc:HGNC:21408]
1392	1.65785e-33	0.840396	0.988	0.598	3.25518e-29	0	NETO2		FOXN4+ cell	neuropilin and tolloid like 2 [Source:HGNC Symbol;Acc:HGNC:14644]
1393	8.02759e-37	0.839086	0.957	0.513	1.57622e-32	0	NCAPD3		MKI67+ progenitor cell	non-SMC condensin II complex subunit D3 [Source:HGNC Symbol;Acc:HGNC:28952]
1394	1.45199e-38	0.839083	0.864	0.31	2.85098e-34	0	AURKB	Xcr1-cd1s	Neural progenitor cell	aurora kinase B [Source:HGNC Symbol;Acc:HGNC:11390]
1395	1.45199e-38	0.839083	0.864	0.31	2.85098e-34	0	AURKB		MKI67+ progenitor cell	aurora kinase B [Source:HGNC Symbol;Acc:HGNC:11390]
1408	9.91005e-24	0.838469	0.684	0.271	1.94584e-19	0	DDX59			DEAD-box helicase 59 [Source:HGNC Symbol;Acc:HGNC:25360]
1409	3.16769e-35	0.836316	0.757	0.244	6.21975e-31	0	DNA2			DNA replication helicase/nuclease 2 [Source:HGNC Symbol;Acc:HGNC:2939]
1410	6.17188e-14	0.835895	0.42	0.167	1.21185e-09	0	PIGW		FOXN4+ cell	phosphatidylinositol glycan anchor biosynthesis class W [Source:HGNC Symbol;Acc:HGNC:23213]
1411	1.13381e-31	0.834625	0.93	0.479	2.22623e-27	0	TCOF1		B cell	treacle ribosome biogenesis factor 1 [Source:HGNC Symbol;Acc:HGNC:11654]
1413	5.13033e-30	0.833746	0.936	0.46	1.00734e-25	0	RAD51AP1	Gliomas	Granulocyte-monocyte progenitor	RAD51 associated protein 1 [Source:HGNC Symbol;Acc:HGNC:16956]
1417	4.89539e-42	0.832175	0.991	0.735	9.61209e-38	0	KHDRBS1			KH RNA binding domain containing, signal transduction associated 1 [Source:HGNC Symbol;Acc:HGNC:18116]
1418	4.65857e-19	0.832066	0.461	0.152	9.14711e-15	0	C15orf38
1419	6.1993e-09	0.831853	0.258	0.102	0.000121723	0	SCML2			Scm polycomb group protein like 2 [Source:HGNC Symbol;Acc:HGNC:10581]
1420	1.90812e-28	0.830035	0.728	0.279	3.7466e-24	0	GINS4			GINS complex subunit 4 [Source:HGNC Symbol;Acc:HGNC:28226]
1421	4.15276e-32	0.828018	0.884	0.39	8.15395e-28	0	MGME1			mitochondrial genome maintenance exonuclease 1 [Source:HGNC Symbol;Acc:HGNC:16205]
1422	5.03435e-13	0.827093	0.455	0.198	9.88495e-09	0	LYN	Kupffer cells	Astrocyte	LYN proto-oncogene, Src family tyrosine kinase [Source:HGNC Symbol;Acc:HGNC:6735]
1423	5.03435e-13	0.827093	0.455	0.198	9.88495e-09	0	LYN		Microglial cell	LYN proto-oncogene, Src family tyrosine kinase [Source:HGNC Symbol;Acc:HGNC:6735]
1424	5.03435e-13	0.827093	0.455	0.198	9.88495e-09	0	LYN		Paneth cell	LYN proto-oncogene, Src family tyrosine kinase [Source:HGNC Symbol;Acc:HGNC:6735]
1425	5.03435e-13	0.827093	0.455	0.198	9.88495e-09	0	LYN		CD1C-CD141- dendritic cell	LYN proto-oncogene, Src family tyrosine kinase [Source:HGNC Symbol;Acc:HGNC:6735]
1426	5.03435e-13	0.827093	0.455	0.198	9.88495e-09	0	LYN		Monocyte	LYN proto-oncogene, Src family tyrosine kinase [Source:HGNC Symbol;Acc:HGNC:6735]
1427	5.03435e-13	0.827093	0.455	0.198	9.88495e-09	0	LYN		B cell	LYN proto-oncogene, Src family tyrosine kinase [Source:HGNC Symbol;Acc:HGNC:6735]
1440	3.94697e-41	0.825812	0.997	0.74	7.74987e-37	0	PARP1		Cancer cell	poly(ADP-ribose) polymerase 1 [Source:HGNC Symbol;Acc:HGNC:270]
1441	3.94697e-41	0.825812	0.997	0.74	7.74987e-37	0	PARP1		Villous cytotrophoblast	poly(ADP-ribose) polymerase 1 [Source:HGNC Symbol;Acc:HGNC:270]
1443	3.94697e-41	0.825812	0.997	0.74	7.74987e-37	0	PARP1		B cell	poly(ADP-ribose) polymerase 1 [Source:HGNC Symbol;Acc:HGNC:270]
1445	3.71416e-22	0.824537	0.49	0.146	7.29275e-18	0	LRRCC1			leucine rich repeat and coiled-coil centrosomal protein 1 [Source:HGNC Symbol;Acc:HGNC:29373]
1446	1.11411e-37	0.823834	0.852	0.304	2.18756e-33	0	BLM	Cell cycling cells		BLM RecQ like helicase [Source:HGNC Symbol;Acc:HGNC:1058]
1447	6.859e-27	0.82052	0.516	0.14	1.34677e-22	0	CDC25C	Amplifying cells		cell division cycle 25C [Source:HGNC Symbol;Acc:HGNC:1727]
1449	2.57794e-35	0.818885	0.809	0.279	5.06179e-31	0	RFC5			replication factor C subunit 5 [Source:HGNC Symbol;Acc:HGNC:9973]
1450	5.4845e-43	0.818459	0.997	0.687	1.07688e-38	0	DIAPH3	Corticotropes	FGFR1LowNME5- epithelial cell	diaphanous related formin 3 [Source:HGNC Symbol;Acc:HGNC:15480]
1452	1.144e-25	0.818295	0.62	0.215	2.24624e-21	0	GEN1		B cell	GEN1 Holliday junction 5' flap endonuclease [Source:HGNC Symbol;Acc:HGNC:26881]
1454	7.41394e-17	0.816371	0.31	0.079	1.45573e-12	0	ADRB2	CD8 T cells	Effector CD8+ memory T (Tem) cell	adrenoceptor beta 2 [Source:HGNC Symbol;Acc:HGNC:286]
1455	7.41394e-17	0.816371	0.31	0.079	1.45573e-12	0	ADRB2		CD4+ cytotoxic T cell	adrenoceptor beta 2 [Source:HGNC Symbol;Acc:HGNC:286]
1456	7.41394e-17	0.816371	0.31	0.079	1.45573e-12	0	ADRB2		Mast cell	adrenoceptor beta 2 [Source:HGNC Symbol;Acc:HGNC:286]
1458	5.46337e-23	0.815954	0.681	0.281	1.07273e-18	0	SH2D4A			SH2 domain containing 4A [Source:HGNC Symbol;Acc:HGNC:26102]
1459	2.27732e-25	0.813862	0.745	0.323	4.47152e-21	0	TRIM24			tripartite motif containing 24 [Source:HGNC Symbol;Acc:HGNC:11812]
1460	8.85527e-11	0.812341	0.264	0.09	1.73873e-06	0	IFRG15
1461	2.63091e-33	0.811942	0.786	0.29	5.1658e-29	0	KNSTRN	G2m_s npcs	Neural progenitor cell	kinetochore localized astrin (SPAG5) binding protein [Source:HGNC Symbol;Acc:HGNC:30767]
1462	2.63091e-33	0.811942	0.786	0.29	5.1658e-29	0	KNSTRN		MKI67+ progenitor cell	kinetochore localized astrin (SPAG5) binding protein [Source:HGNC Symbol;Acc:HGNC:30767]
1465	1.78095e-40	0.811873	0.846	0.285	3.49689e-36	0	CEP152	Multiciliated cells	Endothelial cell	centrosomal protein 152 [Source:HGNC Symbol;Acc:HGNC:29298]
1467	2.12074e-33	0.807421	0.846	0.344	4.16407e-29	0	DONSON			DNA replication fork stabilization factor DONSON [Source:HGNC Symbol;Acc:HGNC:2993]
1468	1.51615e-19	0.807305	0.583	0.237	2.97695e-15	0	NNT-AS1			NNT antisense RNA 1 [Source:HGNC Symbol;Acc:HGNC:49005]
1469	7.48946e-36	0.807203	0.904	0.369	1.47056e-31	0	PKMYT1	Cycling T cells		protein kinase, membrane associated tyrosine/threonine 1 [Source:HGNC Symbol;Acc:HGNC:29650]
1471	6.50343e-12	0.80636	0.29	0.096	1.27695e-07	0	ZNF184			zinc finger protein 184 [Source:HGNC Symbol;Acc:HGNC:12975]
1472	7.34906e-25	0.805583	0.577	0.192	1.44299e-20	0	GEMIN2			gem nuclear organelle associated protein 2 [Source:HGNC Symbol;Acc:HGNC:10884]
1473	4.92389e-32	0.80552	0.832	0.342	9.66806e-28	0	NUP85			nucleoporin 85 [Source:HGNC Symbol;Acc:HGNC:8734]
1474	3.10572e-30	0.803456	0.797	0.325	6.09807e-26	0	C9orf40			chromosome 9 open reading frame 40 [Source:HGNC Symbol;Acc:HGNC:23433]
1475	1.09808e-16	0.803125	0.342	0.096	2.15608e-12	0	GLI3	Progenitor cells	Neural progenitor cell	GLI family zinc finger 3 [Source:HGNC Symbol;Acc:HGNC:4319]
1476	1.09808e-16	0.803125	0.342	0.096	2.15608e-12	0	GLI3		Astrocyte	GLI family zinc finger 3 [Source:HGNC Symbol;Acc:HGNC:4319]
1479	4.88662e-28	0.80205	0.988	0.54	9.59488e-24	0	MCM10	B cells	Granulocyte-monocyte progenitor	minichromosome maintenance 10 replication initiation factor [Source:HGNC Symbol;Acc:HGNC:18043]
1481	1.25552e-25	0.798672	0.803	0.36	2.46521e-21	0	REV1			REV1 DNA directed polymerase [Source:HGNC Symbol;Acc:HGNC:14060]
1482	8.81441e-24	0.797704	0.545	0.181	1.73071e-19	0	C18orf54			chromosome 18 open reading frame 54 [Source:HGNC Symbol;Acc:HGNC:13796]
1483	9.43866e-10	0.796024	0.328	0.135	1.85328e-05	0	FAM220A			family with sequence similarity 220 member A [Source:HGNC Symbol;Acc:HGNC:22422]
1484	2.08553e-10	0.795384	0.258	0.085	4.09494e-06	0	SENP3			SUMO specific peptidase 3 [Source:HGNC Symbol;Acc:HGNC:17862]
1485	5.40648e-25	0.794927	0.699	0.279	1.06156e-20	0	POLR2D			RNA polymerase II subunit D [Source:HGNC Symbol;Acc:HGNC:9191]
1486	3.13763e-33	0.794431	0.936	0.456	6.16074e-29	0	VRK1			VRK serine/threonine kinase 1 [Source:HGNC Symbol;Acc:HGNC:12718]
1487	7.30916e-33	0.794213	0.991	0.602	1.43515e-28	0	CDC6	Cycling T cells		cell division cycle 6 [Source:HGNC Symbol;Acc:HGNC:1744]
1489	3.20944e-30	0.794143	0.957	0.519	6.30173e-26	0	KHSRP			KH-type splicing regulatory protein [Source:HGNC Symbol;Acc:HGNC:6316]
1490	1.99395e-14	0.791709	0.513	0.223	3.91513e-10	0	SIRT1			sirtuin 1 [Source:HGNC Symbol;Acc:HGNC:14929]
1491	4.53756e-30	0.790522	0.968	0.556	8.9095e-26	0	MTHFD1		Exhausted CD8+ T cell	methylenetetrahydrofolate dehydrogenase, cyclohydrolase and formyltetrahydrofolate synthetase 1 [Source:HGNC Symbol;Acc:HGNC:7432]
1492	2.46225e-24	0.789221	0.533	0.167	4.83464e-20	0	MTFR2	Cycling T cells		mitochondrial fission regulator 2 [Source:HGNC Symbol;Acc:HGNC:21115]
1493	4.54783e-40	0.788341	0.887	0.31	8.92967e-36	0	FOXM1		Cancer stem cell	forkhead box M1 [Source:HGNC Symbol;Acc:HGNC:3818]
1494	5.12825e-28	0.785252	0.896	0.437	1.00693e-23	0	BACE1			beta-secretase 1 [Source:HGNC Symbol;Acc:HGNC:933]
1495	3.48203e-34	0.782843	0.922	0.417	6.83697e-30	0	LRR1			leucine rich repeat protein 1 [Source:HGNC Symbol;Acc:HGNC:19742]
1496	3.41112e-34	0.782691	0.861	0.342	6.69773e-30	0	TTK	B cells	FGFR1HighNME5- epithelial cell	TTK protein kinase [Source:HGNC Symbol;Acc:HGNC:12401]
1497	3.41112e-34	0.782691	0.861	0.342	6.69773e-30	0	TTK		Endothelial cell	TTK protein kinase [Source:HGNC Symbol;Acc:HGNC:12401]
1498	3.41112e-34	0.782691	0.861	0.342	6.69773e-30	0	TTK		Granulocyte-monocyte progenitor	TTK protein kinase [Source:HGNC Symbol;Acc:HGNC:12401]
1506	7.33531e-33	0.781972	0.754	0.258	1.44029e-28	0	CHAF1B	Cell cycling cells		chromatin assembly factor 1 subunit B [Source:HGNC Symbol;Acc:HGNC:1911]
1507	2.14672e-26	0.781896	0.777	0.329	4.21508e-22	0	ASH2L		Epiblast cell	ASH2 like, histone lysine methyltransferase complex subunit [Source:HGNC Symbol;Acc:HGNC:744]
1508	1.04582e-29	0.781452	0.817	0.362	2.05348e-25	0	NUP107	T cells		nucleoporin 107 [Source:HGNC Symbol;Acc:HGNC:29914]
1509	5.86402e-12	0.781381	0.362	0.14	1.1514e-07	0	ENTPD7		AXL+SIGLEC6+ dendritic cell	ectonucleoside triphosphate diphosphohydrolase 7 [Source:HGNC Symbol;Acc:HGNC:19745]
1511	3.8965e-36	0.780466	0.962	0.498	7.65079e-32	0	WHSC1
1512	1.12562e-30	0.779879	0.594	0.175	2.21015e-26	0	CEP128			centrosomal protein 128 [Source:HGNC Symbol;Acc:HGNC:20359]
1513	1.33883e-31	0.779323	0.994	0.533	2.62879e-27	0	FAM111B		SLC16A7+ cell	FAM111 trypsin like peptidase B [Source:HGNC Symbol;Acc:HGNC:24200]
1514	1.33883e-31	0.779323	0.994	0.533	2.62879e-27	0	FAM111B		B cell	FAM111 trypsin like peptidase B [Source:HGNC Symbol;Acc:HGNC:24200]
1516	1.27596e-18	0.778792	0.591	0.24	2.50534e-14	0	DHX37			DEAH-box helicase 37 [Source:HGNC Symbol;Acc:HGNC:17210]
1517	1.62248e-26	0.777125	0.823	0.387	3.18573e-22	0	TRIM59			tripartite motif containing 59 [Source:HGNC Symbol;Acc:HGNC:30834]
1518	1.63996e-15	0.776993	0.504	0.217	3.22007e-11	0	GMEB1		SLC16A7+ cell	glucocorticoid modulatory element binding protein 1 [Source:HGNC Symbol;Acc:HGNC:4370]
1519	9.41305e-15	0.775941	0.403	0.144	1.84825e-10	0	MFHAS1		SLC16A7+ cell	multifunctional ROCO family signaling regulator 1 [Source:HGNC Symbol;Acc:HGNC:16982]
1520	1.19021e-09	0.774611	0.267	0.1	2.33698e-05	0	EARS2			glutamyl-tRNA synthetase 2, mitochondrial [Source:HGNC Symbol;Acc:HGNC:29419]
1521	1.80512e-18	0.773934	0.591	0.25	3.54436e-14	0	MITF	Pre module	Cancer cell	melanocyte inducing transcription factor [Source:HGNC Symbol;Acc:HGNC:7105]
1528	1.21203e-25	0.773549	0.942	0.55	2.37983e-21	0	CCNB1	Xcr1-cd1s	Neural progenitor cell	cyclin B1 [Source:HGNC Symbol;Acc:HGNC:1579]
1529	1.21203e-25	0.773549	0.942	0.55	2.37983e-21	0	CCNB1		MKI67+ progenitor cell	cyclin B1 [Source:HGNC Symbol;Acc:HGNC:1579]
1530	1.21203e-25	0.773549	0.942	0.55	2.37983e-21	0	CCNB1		B cell	cyclin B1 [Source:HGNC Symbol;Acc:HGNC:1579]
1556	3.07881e-10	0.773168	0.252	0.085	6.04525e-06	0	COPG2			COPI coat complex subunit gamma 2 [Source:HGNC Symbol;Acc:HGNC:2237]
1557	5.3919e-27	0.771682	0.783	0.329	1.0587e-22	0	MIS18A			MIS18 kinetochore protein A [Source:HGNC Symbol;Acc:HGNC:1286]
1558	4.96057e-28	0.771189	0.835	0.365	9.74008e-24	0	RFWD3		Endothelial cell	ring finger and WD repeat domain 3 [Source:HGNC Symbol;Acc:HGNC:25539]
1560	2.72973e-17	0.770624	0.481	0.181	5.35983e-13	0	PER3		Oocyte	period circadian regulator 3 [Source:HGNC Symbol;Acc:HGNC:8847]
1562	1.77383e-29	0.770021	0.994	0.642	3.48291e-25	0	UBA2		Alpha cell	ubiquitin like modifier activating enzyme 2 [Source:HGNC Symbol;Acc:HGNC:30661]
1563	1.77383e-29	0.770021	0.994	0.642	3.48291e-25	0	UBA2		Pancreatic polypeptide cell	ubiquitin like modifier activating enzyme 2 [Source:HGNC Symbol;Acc:HGNC:30661]
1564	7.64234e-35	0.769648	0.872	0.333	1.50057e-30	0	CDC45	Cycling T cells	Multipotent progenitor cell	cell division cycle 45 [Source:HGNC Symbol;Acc:HGNC:1739]
1566	2.44719e-30	0.767299	0.957	0.483	4.80505e-26	0	HMMR	Cell cycling cells		hyaluronan mediated motility receptor [Source:HGNC Symbol;Acc:HGNC:5012]
1567	4.28425e-30	0.766393	0.62	0.185	8.41212e-26	0	FANCG			FA complementation group G [Source:HGNC Symbol;Acc:HGNC:3588]
1568	1.76708e-11	0.766339	0.348	0.138	3.46966e-07	0	SLC35G1			solute carrier family 35 member G1 [Source:HGNC Symbol;Acc:HGNC:26607]
1569	1.30853e-09	0.766324	0.264	0.094	2.5693e-05	0	RANBP10		Multilymphoid progenitor cell	RAN binding protein 10 [Source:HGNC Symbol;Acc:HGNC:29285]
1571	6.64882e-27	0.765531	0.846	0.396	1.3055e-22	0	POLR1E			RNA polymerase I subunit E [Source:HGNC Symbol;Acc:HGNC:17631]
1572	4.03144e-39	0.765324	1	0.725	7.91573e-35	0	ATAD2	Cell cycling cells	Neural progenitor cell	ATPase family AAA domain containing 2 [Source:HGNC Symbol;Acc:HGNC:30123]
1573	1.15938e-24	0.764857	0.696	0.285	2.27643e-20	0	WDR5		Osteoblast	WD repeat domain 5 [Source:HGNC Symbol;Acc:HGNC:12757]
1574	2.05777e-10	0.764851	0.322	0.127	4.04043e-06	0	XAB2			XPA binding protein 2 [Source:HGNC Symbol;Acc:HGNC:14089]
1575	2.76005e-10	0.763996	0.252	0.085	5.41935e-06	0	CLK2			CDC like kinase 2 [Source:HGNC Symbol;Acc:HGNC:2069]
1576	8.52459e-15	0.76327	0.27	0.067	1.6738e-10	0	ARHGAP19			Rho GTPase activating protein 19 [Source:HGNC Symbol;Acc:HGNC:23724]
1577	2.0118e-11	0.762407	0.264	0.087	3.95017e-07	0	CABLES2		Multilymphoid progenitor cell	Cdk5 and Abl enzyme substrate 2 [Source:HGNC Symbol;Acc:HGNC:16143]
1579	7.94769e-32	0.76199	0.986	0.531	1.56053e-27	0	GINS2	Progenitor cells	Neural progenitor cell	GINS complex subunit 2 [Source:HGNC Symbol;Acc:HGNC:24575]
1585	8.13648e-14	0.761808	0.409	0.158	1.5976e-09	0	ZNF611			zinc finger protein 611 [Source:HGNC Symbol;Acc:HGNC:28766]
1586	3.79675e-22	0.7616	0.722	0.34	7.45492e-18	0	TEX10			testis expressed 10 [Source:HGNC Symbol;Acc:HGNC:25988]
1587	6.85529e-30	0.761486	0.646	0.202	1.34604e-25	0	RTKN2	CD4 T cells		rhotekin 2 [Source:HGNC Symbol;Acc:HGNC:19364]
1591	1.46498e-18	0.759751	0.701	0.34	2.87648e-14	0	ITGA6	Stem cells	Myeloid-derived suppressor cell	integrin subunit alpha 6 [Source:HGNC Symbol;Acc:HGNC:6142]
1592	1.46498e-18	0.759751	0.701	0.34	2.87648e-14	0	ITGA6		Oral keratinocyte stem cell	integrin subunit alpha 6 [Source:HGNC Symbol;Acc:HGNC:6142]
1593	1.46498e-18	0.759751	0.701	0.34	2.87648e-14	0	ITGA6		Keratinocyte	integrin subunit alpha 6 [Source:HGNC Symbol;Acc:HGNC:6142]
1594	1.46498e-18	0.759751	0.701	0.34	2.87648e-14	0	ITGA6		Colony-forming cell	integrin subunit alpha 6 [Source:HGNC Symbol;Acc:HGNC:6142]
1595	1.46498e-18	0.759751	0.701	0.34	2.87648e-14	0	ITGA6		Side-population cell	integrin subunit alpha 6 [Source:HGNC Symbol;Acc:HGNC:6142]
1596	1.46498e-18	0.759751	0.701	0.34	2.87648e-14	0	ITGA6		Luminal progenitor	integrin subunit alpha 6 [Source:HGNC Symbol;Acc:HGNC:6142]
1597	1.46498e-18	0.759751	0.701	0.34	2.87648e-14	0	ITGA6		Basal progenitor cell	integrin subunit alpha 6 [Source:HGNC Symbol;Acc:HGNC:6142]
1598	1.46498e-18	0.759751	0.701	0.34	2.87648e-14	0	ITGA6		Stem cell	integrin subunit alpha 6 [Source:HGNC Symbol;Acc:HGNC:6142]
1599	1.46498e-18	0.759751	0.701	0.34	2.87648e-14	0	ITGA6		Endothelial stem cell	integrin subunit alpha 6 [Source:HGNC Symbol;Acc:HGNC:6142]
1600	1.46498e-18	0.759751	0.701	0.34	2.87648e-14	0	ITGA6		Epidermal stem cell	integrin subunit alpha 6 [Source:HGNC Symbol;Acc:HGNC:6142]
1601	1.46498e-18	0.759751	0.701	0.34	2.87648e-14	0	ITGA6		Induced pluripotent stem cell	integrin subunit alpha 6 [Source:HGNC Symbol;Acc:HGNC:6142]
1602	1.46498e-18	0.759751	0.701	0.34	2.87648e-14	0	ITGA6		Mesoderm cell	integrin subunit alpha 6 [Source:HGNC Symbol;Acc:HGNC:6142]
1603	1.46498e-18	0.759751	0.701	0.34	2.87648e-14	0	ITGA6		Megakaryocyte	integrin subunit alpha 6 [Source:HGNC Symbol;Acc:HGNC:6142]
1604	1.46498e-18	0.759751	0.701	0.34	2.87648e-14	0	ITGA6		Myeloid cell	integrin subunit alpha 6 [Source:HGNC Symbol;Acc:HGNC:6142]
1605	1.46498e-18	0.759751	0.701	0.34	2.87648e-14	0	ITGA6		Neural tube cell	integrin subunit alpha 6 [Source:HGNC Symbol;Acc:HGNC:6142]
1606	1.46498e-18	0.759751	0.701	0.34	2.87648e-14	0	ITGA6		Mesenchymal stromal cell	integrin subunit alpha 6 [Source:HGNC Symbol;Acc:HGNC:6142]
1607	1.46498e-18	0.759751	0.701	0.34	2.87648e-14	0	ITGA6		Basal cell	integrin subunit alpha 6 [Source:HGNC Symbol;Acc:HGNC:6142]
1676	6.20384e-22	0.759508	0.449	0.129	1.21812e-17	0	TROAP	B cells	FGFR1HighNME5- epithelial cell	trophinin associated protein [Source:HGNC Symbol;Acc:HGNC:12327]
1677	6.20384e-22	0.759508	0.449	0.129	1.21812e-17	0	TROAP		MKI67+ progenitor cell	trophinin associated protein [Source:HGNC Symbol;Acc:HGNC:12327]
1678	6.20384e-22	0.759508	0.449	0.129	1.21812e-17	0	TROAP		1-cell stage cell (Blastomere)	trophinin associated protein [Source:HGNC Symbol;Acc:HGNC:12327]
1680	2.77476e-16	0.758426	0.354	0.106	5.44825e-12	0	CCDC9			coiled-coil domain containing 9 [Source:HGNC Symbol;Acc:HGNC:24560]
1681	4.63841e-14	0.757716	0.261	0.065	9.10752e-10	0	SLC25A10.1
1682	4.82339e-24	0.757519	0.536	0.163	9.47073e-20	0	WDR62			WD repeat domain 62 [Source:HGNC Symbol;Acc:HGNC:24502]
1683	5.76695e-30	0.756716	0.89	0.398	1.13234e-25	0	BRI3BP			BRI3 binding protein [Source:HGNC Symbol;Acc:HGNC:14251]
1684	6.74779e-12	0.756041	0.391	0.158	1.32493e-07	0	SGK3		Beta cell	serum/glucocorticoid regulated kinase family member 3 [Source:HGNC Symbol;Acc:HGNC:10812]
1685	6.74779e-12	0.756041	0.391	0.158	1.32493e-07	0	SGK3		SLC16A7+ cell	serum/glucocorticoid regulated kinase family member 3 [Source:HGNC Symbol;Acc:HGNC:10812]
1686	4.53741e-20	0.756001	0.664	0.281	8.9092e-16	0	METTL4			methyltransferase 4, N6-adenosine [Source:HGNC Symbol;Acc:HGNC:24726]
1687	4.67274e-30	0.755207	0.965	0.56	9.17492e-26	0	MIS18BP1	Dendritic cells	Neural progenitor cell	MIS18 binding protein 1 [Source:HGNC Symbol;Acc:HGNC:20190]
1688	4.67274e-30	0.755207	0.965	0.56	9.17492e-26	0	MIS18BP1		Microglial cell	MIS18 binding protein 1 [Source:HGNC Symbol;Acc:HGNC:20190]
1689	4.67274e-30	0.755207	0.965	0.56	9.17492e-26	0	MIS18BP1		Exhausted CD8+ T cell	MIS18 binding protein 1 [Source:HGNC Symbol;Acc:HGNC:20190]
1690	1.20043e-24	0.754646	0.458	0.113	2.35704e-20	0	OIP5		Neural progenitor cell	Opa interacting protein 5 [Source:HGNC Symbol;Acc:HGNC:20300]
1691	1.4063e-22	0.754168	0.554	0.187	2.76127e-18	0	LIN9			lin-9 DREAM MuvB core complex component [Source:HGNC Symbol;Acc:HGNC:30830]
1692	1.6349e-22	0.754049	0.641	0.262	3.21013e-18	0	IQCB1			IQ motif containing B1 [Source:HGNC Symbol;Acc:HGNC:28949]
1693	1.14112e-22	0.753984	0.716	0.313	2.24059e-18	0	FBXO45			F-box protein 45 [Source:HGNC Symbol;Acc:HGNC:29148]
1694	1.46064e-18	0.753923	0.606	0.258	2.86796e-14	0	REPS1			RALBP1 associated Eps domain containing 1 [Source:HGNC Symbol;Acc:HGNC:15578]
1695	1.45084e-15	0.753917	0.493	0.194	2.84873e-11	0	AC093323.3
1696	7.02753e-14	0.753525	0.287	0.083	1.37986e-09	0	SERTAD4			SERTA domain containing 4 [Source:HGNC Symbol;Acc:HGNC:25236]
1697	5.37173e-15	0.753091	0.409	0.146	1.05474e-10	0	SPATA13		Monocyte	spermatogenesis associated 13 [Source:HGNC Symbol;Acc:HGNC:23222]
1699	6.8035e-16	0.752213	0.568	0.262	1.33587e-11	0	GULP1		Astrocyte	GULP PTB domain containing engulfment adaptor 1 [Source:HGNC Symbol;Acc:HGNC:18649]
1700	6.8035e-16	0.752213	0.568	0.262	1.33587e-11	0	GULP1		Morula cell (Blastomere)	GULP PTB domain containing engulfment adaptor 1 [Source:HGNC Symbol;Acc:HGNC:18649]
1702	4.25918e-27	0.751347	0.565	0.171	8.3629e-23	0	PLK4	Multiciliated cells	FOXN4+ cell	polo like kinase 4 [Source:HGNC Symbol;Acc:HGNC:11397]
1703	4.25918e-27	0.751347	0.565	0.171	8.3629e-23	0	PLK4		Multipotent progenitor cell	polo like kinase 4 [Source:HGNC Symbol;Acc:HGNC:11397]
1704	1.0438e-29	0.751322	0.977	0.556	2.04949e-25	0	CENPK	Progenitor cells	Neural progenitor cell	centromere protein K [Source:HGNC Symbol;Acc:HGNC:29479]
1705	1.0438e-29	0.751322	0.977	0.556	2.04949e-25	0	CENPK		Endothelial cell	centromere protein K [Source:HGNC Symbol;Acc:HGNC:29479]
1710	2.21668e-24	0.74986	0.504	0.146	4.35244e-20	0	ATRIP			ATR interacting protein [Source:HGNC Symbol;Acc:HGNC:33499]
1711	3.13817e-29	0.749721	0.942	0.483	6.16179e-25	0	BARD1			BRCA1 associated RING domain 1 [Source:HGNC Symbol;Acc:HGNC:952]
1712	6.52466e-24	0.749492	0.655	0.254	1.28112e-19	0	THOC3		Endothelial cell	THO complex subunit 3 [Source:HGNC Symbol;Acc:HGNC:19072]
1714	4.25929e-23	0.749434	0.62	0.235	8.36312e-19	0	BUD13			BUD13 homolog [Source:HGNC Symbol;Acc:HGNC:28199]
1715	1.77564e-18	0.749106	0.475	0.165	3.48647e-14	0	CDC7			cell division cycle 7 [Source:HGNC Symbol;Acc:HGNC:1745]
1716	1.01116e-36	0.747734	0.788	0.271	1.98542e-32	0	DSCC1	Cycling T cells		DNA replication and sister chromatid cohesion 1 [Source:HGNC Symbol;Acc:HGNC:24453]
1718	1.65531e-20	0.747667	0.501	0.171	3.25021e-16	0	CNTRL		SLC16A7+ cell	centriolin [Source:HGNC Symbol;Acc:HGNC:1858]
1719	1.30474e-26	0.744425	0.745	0.298	2.56186e-22	0	SAMD1			sterile alpha motif domain containing 1 [Source:HGNC Symbol;Acc:HGNC:17958]
1720	4.17783e-18	0.742615	0.597	0.254	8.20317e-14	0	NFATC3	Dp(q)	Brush cell (Tuft cell)	nuclear factor of activated T cells 3 [Source:HGNC Symbol;Acc:HGNC:7777]
1721	4.17783e-18	0.742615	0.597	0.254	8.20317e-14	0	NFATC3		Neuroendocrine cell	nuclear factor of activated T cells 3 [Source:HGNC Symbol;Acc:HGNC:7777]
1722	1.21807e-31	0.742526	0.988	0.671	2.39167e-27	0	GMPS			guanine monophosphate synthase [Source:HGNC Symbol;Acc:HGNC:4378]
1723	4.91867e-15	0.741308	0.362	0.117	9.65781e-11	0	PHLPP1			PH domain and leucine rich repeat protein phosphatase 1 [Source:HGNC Symbol;Acc:HGNC:20610]
1724	8.23405e-30	0.739535	0.751	0.269	1.61676e-25	0	CENPI			centromere protein I [Source:HGNC Symbol;Acc:HGNC:3968]
1725	9.28493e-31	0.739032	0.965	0.512	1.8231e-26	0	QSER1		DCLK1+ progenitor cell	glutamine and serine rich 1 [Source:HGNC Symbol;Acc:HGNC:26154]
1726	3.43931e-30	0.738389	0.922	0.456	6.75308e-26	0	DCK		Plasmacytoid dendritic cell	deoxycytidine kinase [Source:HGNC Symbol;Acc:HGNC:2704]
1728	1.00057e-28	0.737033	0.991	0.646	1.96463e-24	0	POLE3		Liver bud hepatic cell	DNA polymerase epsilon 3, accessory subunit [Source:HGNC Symbol;Acc:HGNC:13546]
1729	1.00057e-28	0.737033	0.991	0.646	1.96463e-24	0	POLE3		Granulosa cell	DNA polymerase epsilon 3, accessory subunit [Source:HGNC Symbol;Acc:HGNC:13546]
1731	4.23371e-32	0.736177	0.994	0.763	8.31289e-28	0	KPNA2	Proliferating cells	Neural progenitor cell	karyopherin subunit alpha 2 [Source:HGNC Symbol;Acc:HGNC:6395]
1732	1.839e-31	0.73402	0.93	0.448	3.61088e-27	0	RAD18			RAD18 E3 ubiquitin protein ligase [Source:HGNC Symbol;Acc:HGNC:18278]
1733	1.35886e-25	0.732352	0.954	0.517	2.66813e-21	0	CEP57			centrosomal protein 57 [Source:HGNC Symbol;Acc:HGNC:30794]
1734	2.56379e-34	0.732169	0.748	0.246	5.034e-30	0	CCDC15		FGFR1LowNME5- epithelial cell	coiled-coil domain containing 15 [Source:HGNC Symbol;Acc:HGNC:25798]
1735	2.3815e-09	0.730957	0.304	0.123	4.67608e-05	0	AP1S3		SLC16A7+ cell	adaptor related protein complex 1 subunit sigma 3 [Source:HGNC Symbol;Acc:HGNC:18971]
1736	2.3815e-09	0.730957	0.304	0.123	4.67608e-05	0	AP1S3		Granulosa cell	adaptor related protein complex 1 subunit sigma 3 [Source:HGNC Symbol;Acc:HGNC:18971]
1737	2.3815e-09	0.730957	0.304	0.123	4.67608e-05	0	AP1S3		B cell	adaptor related protein complex 1 subunit sigma 3 [Source:HGNC Symbol;Acc:HGNC:18971]
1740	2.96694e-58	0.730613	1	0.954	5.82559e-54	0	HNRNPAB			heterogeneous nuclear ribonucleoprotein A/B [Source:HGNC Symbol;Acc:HGNC:5034]
1741	1.37915e-09	0.730477	0.261	0.096	2.70795e-05	0	MID1		SLC16A7+ cell	midline 1 [Source:HGNC Symbol;Acc:HGNC:7095]
1742	1.09847e-23	0.730428	0.748	0.331	2.15685e-19	0	TAF3			TATA-box binding protein associated factor 3 [Source:HGNC Symbol;Acc:HGNC:17303]
1743	1.3897e-14	0.730123	0.406	0.15	2.72867e-10	0	RBM45			RNA binding motif protein 45 [Source:HGNC Symbol;Acc:HGNC:24468]
1744	3.20508e-23	0.729557	0.962	0.598	6.29318e-19	0	MTAP		SLC16A7+ cell	methylthioadenosine phosphorylase [Source:HGNC Symbol;Acc:HGNC:7413]
1745	2.50655e-23	0.729396	0.826	0.406	4.92162e-19	0	TMED8			transmembrane p24 trafficking protein family member 8 [Source:HGNC Symbol;Acc:HGNC:18633]
1746	1.95163e-16	0.727055	0.504	0.198	3.83202e-12	0	ATL2		Alpha cell	atlastin GTPase 2 [Source:HGNC Symbol;Acc:HGNC:24047]
1747	1.95163e-16	0.727055	0.504	0.198	3.83202e-12	0	ATL2		Ionocyte cell	atlastin GTPase 2 [Source:HGNC Symbol;Acc:HGNC:24047]
1748	4.29647e-30	0.726733	0.907	0.417	8.43613e-26	0	MASTL			microtubule associated serine/threonine kinase like [Source:HGNC Symbol;Acc:HGNC:19042]
1749	6.70967e-27	0.726366	0.98	0.571	1.31744e-22	0	MCM6	Cell cycling cells	Neural progenitor cell	minichromosome maintenance complex component 6 [Source:HGNC Symbol;Acc:HGNC:6949]
1750	6.70967e-27	0.726366	0.98	0.571	1.31744e-22	0	MCM6		Granulocyte-monocyte progenitor	minichromosome maintenance complex component 6 [Source:HGNC Symbol;Acc:HGNC:6949]
1752	4.67282e-31	0.726322	0.997	0.687	9.17509e-27	0	GMNN	Neural cells	Neural progenitor cell	geminin DNA replication inhibitor [Source:HGNC Symbol;Acc:HGNC:17493]
1753	4.67282e-31	0.726322	0.997	0.687	9.17509e-27	0	GMNN		Liver bud hepatic cell	geminin DNA replication inhibitor [Source:HGNC Symbol;Acc:HGNC:17493]
1758	3.02e-26	0.72558	0.832	0.381	5.92978e-22	0	TEAD4			TEA domain transcription factor 4 [Source:HGNC Symbol;Acc:HGNC:11717]
1759	6.45785e-23	0.72528	0.765	0.337	1.268e-18	0	KIAA0586			KIAA0586 [Source:HGNC Symbol;Acc:HGNC:19960]
1760	3.68178e-16	0.723414	0.51	0.204	7.22917e-12	0	PAXIP1			PAX interacting protein 1 [Source:HGNC Symbol;Acc:HGNC:8624]
1761	1.0953e-18	0.722149	0.499	0.175	2.15063e-14	0	RCCD1			RCC1 domain containing 1 [Source:HGNC Symbol;Acc:HGNC:30457]
1762	2.85957e-17	0.722057	0.423	0.144	5.61477e-13	0	NDE1			nudE neurodevelopment protein 1 [Source:HGNC Symbol;Acc:HGNC:17619]
1763	4.52109e-25	0.722	0.67	0.248	8.87715e-21	0	SART1		SLC16A7+ cell	spliceosome associated factor 1, recruiter of U4/U6.U5 tri-snRNP [Source:HGNC Symbol;Acc:HGNC:10538]
1764	9.53945e-18	0.721629	0.351	0.094	1.87307e-13	0	LRRC45		Ciliated cell	leucine rich repeat containing 45 [Source:HGNC Symbol;Acc:HGNC:28302]
1765	7.25887e-13	0.721436	0.307	0.1	1.42528e-08	0	DPF1		Multilymphoid progenitor cell	double PHD fingers 1 [Source:HGNC Symbol;Acc:HGNC:20225]
1767	2.01781e-25	0.720454	0.916	0.479	3.96197e-21	0	WDR82			WD repeat domain 82 [Source:HGNC Symbol;Acc:HGNC:28826]
1768	1.62945e-29	0.720056	0.991	0.681	3.19942e-25	0	SUZ12		Induced pluripotent stem cell	SUZ12 polycomb repressive complex 2 subunit [Source:HGNC Symbol;Acc:HGNC:17101]
1769	2.09284e-20	0.719769	0.658	0.281	4.10929e-16	0	SMPD4			sphingomyelin phosphodiesterase 4 [Source:HGNC Symbol;Acc:HGNC:32949]
1770	1.18428e-10	0.719674	0.357	0.15	2.32534e-06	0	FLI1	Cardiomyocytes	Microglial cell	Fli-1 proto-oncogene, ETS transcription factor [Source:HGNC Symbol;Acc:HGNC:3749]
1771	1.18428e-10	0.719674	0.357	0.15	2.32534e-06	0	FLI1		Paneth cell	Fli-1 proto-oncogene, ETS transcription factor [Source:HGNC Symbol;Acc:HGNC:3749]
1774	2.89392e-21	0.719441	0.629	0.252	5.68222e-17	0	PLEK2	Langerhans cells	Liver bud hepatic cell	pleckstrin 2 [Source:HGNC Symbol;Acc:HGNC:19238]
1775	2.89392e-21	0.719441	0.629	0.252	5.68222e-17	0	PLEK2		Enterocyte progenitor cell	pleckstrin 2 [Source:HGNC Symbol;Acc:HGNC:19238]
1776	4.5563e-18	0.719117	0.594	0.258	8.94629e-14	0	KIAA1841
1777	3.84196e-15	0.71789	0.339	0.106	7.54368e-11	0	THAP10			THAP domain containing 10 [Source:HGNC Symbol;Acc:HGNC:23193]
1778	2.59338e-23	0.717684	0.675	0.275	5.09209e-19	0	HAUS3		SLC16A7+ cell	HAUS augmin like complex subunit 3 [Source:HGNC Symbol;Acc:HGNC:28719]
1779	2.53315e-09	0.717375	0.284	0.11	4.97385e-05	0	MRPS17.1
1780	6.72937e-17	0.717158	0.574	0.246	1.32131e-12	0	AMIGO2			adhesion molecule with Ig like domain 2 [Source:HGNC Symbol;Acc:HGNC:24073]
1781	4.59398e-13	0.715858	0.278	0.083	9.02028e-09	0	RP11-95D17.1
1782	6.43808e-13	0.715167	0.374	0.14	1.26412e-08	0	HMGN4			high mobility group nucleosomal binding domain 4 [Source:HGNC Symbol;Acc:HGNC:4989]
1783	1.29353e-20	0.713857	0.557	0.208	2.53984e-16	0	PALB2		Multilymphoid progenitor cell	partner and localizer of BRCA2 [Source:HGNC Symbol;Acc:HGNC:26144]
1785	2.11473e-35	0.713755	0.858	0.321	4.15227e-31	0	RAD51	Cycling T cells	Endothelial cell	RAD51 recombinase [Source:HGNC Symbol;Acc:HGNC:9817]
1789	6.2322e-12	0.712199	0.319	0.113	1.22369e-07	0	ZNF519		SLC16A7+ cell	zinc finger protein 519 [Source:HGNC Symbol;Acc:HGNC:30574]
1790	1.31639e-27	0.710987	0.82	0.358	2.58474e-23	0	PARP2			poly(ADP-ribose) polymerase 2 [Source:HGNC Symbol;Acc:HGNC:272]
1791	1.46462e-30	0.71096	0.951	0.417	2.87579e-26	0	SPC25	Progenitor cells	Neural progenitor cell	SPC25 component of NDC80 kinetochore complex [Source:HGNC Symbol;Acc:HGNC:24031]
1792	1.46462e-30	0.71096	0.951	0.417	2.87579e-26	0	SPC25		Ciliated cell	SPC25 component of NDC80 kinetochore complex [Source:HGNC Symbol;Acc:HGNC:24031]
1795	3.65318e-22	0.710897	0.658	0.262	7.17302e-18	0	ZNF22			zinc finger protein 22 [Source:HGNC Symbol;Acc:HGNC:13012]
1796	2.13023e-33	0.710536	0.983	0.667	4.1827e-29	0	HMGB2	G2m_s npcs	Neural stem cell	high mobility group box 2 [Source:HGNC Symbol;Acc:HGNC:5000]
1797	2.13023e-33	0.710536	0.983	0.667	4.1827e-29	0	HMGB2		Neural progenitor cell	high mobility group box 2 [Source:HGNC Symbol;Acc:HGNC:5000]
1798	2.13023e-33	0.710536	0.983	0.667	4.1827e-29	0	HMGB2		Interneuron	high mobility group box 2 [Source:HGNC Symbol;Acc:HGNC:5000]
1799	2.13023e-33	0.710536	0.983	0.667	4.1827e-29	0	HMGB2		Alpha cell	high mobility group box 2 [Source:HGNC Symbol;Acc:HGNC:5000]
1848	1.12602e-26	0.710117	0.916	0.458	2.21093e-22	0	HAUS6			HAUS augmin like complex subunit 6 [Source:HGNC Symbol;Acc:HGNC:25948]
1849	9.08361e-27	0.710056	0.87	0.398	1.78357e-22	0	UHRF1	Cycling T cells	Neural progenitor cell	ubiquitin like with PHD and ring finger domains 1 [Source:HGNC Symbol;Acc:HGNC:12556]
1850	9.08361e-27	0.710056	0.87	0.398	1.78357e-22	0	UHRF1		Granulocyte-monocyte progenitor	ubiquitin like with PHD and ring finger domains 1 [Source:HGNC Symbol;Acc:HGNC:12556]
1851	9.08361e-27	0.710056	0.87	0.398	1.78357e-22	0	UHRF1		B cell	ubiquitin like with PHD and ring finger domains 1 [Source:HGNC Symbol;Acc:HGNC:12556]
1864	7.46137e-28	0.709745	0.806	0.352	1.46504e-23	0	CENPJ		Endothelial cell	centromere protein J [Source:HGNC Symbol;Acc:HGNC:17272]
1866	9.54203e-21	0.709396	0.629	0.254	1.87358e-16	0	PDK1		Naive CD8+ T cell	pyruvate dehydrogenase kinase 1 [Source:HGNC Symbol;Acc:HGNC:8809]
1867	3.14302e-30	0.706431	0.965	0.535	6.17131e-26	0	RFC2	Cell cycling cells	SLC16A7+ cell	replication factor C subunit 2 [Source:HGNC Symbol;Acc:HGNC:9970]
1868	5.79627e-16	0.705991	0.545	0.227	1.1381e-11	0	AC005562.1
1869	1.04631e-22	0.705986	0.829	0.402	2.05442e-18	0	HCFC1			host cell factor C1 [Source:HGNC Symbol;Acc:HGNC:4839]
1870	3.4691e-16	0.704534	0.539	0.229	6.81158e-12	0	SPRY4		Oligodendrocyte progenitor cell	sprouty RTK signaling antagonist 4 [Source:HGNC Symbol;Acc:HGNC:15533]
1871	1.26428e-12	0.704496	0.371	0.14	2.48242e-08	0	PXMP4		SLC16A7+ cell	peroxisomal membrane protein 4 [Source:HGNC Symbol;Acc:HGNC:15920]
1872	3.56531e-12	0.704416	0.397	0.163	7.00049e-08	0	TSHZ1			teashirt zinc finger homeobox 1 [Source:HGNC Symbol;Acc:HGNC:10669]
1873	2.89609e-23	0.704028	0.878	0.463	5.68646e-19	0	SF3A1		Astrocyte	splicing factor 3a subunit 1 [Source:HGNC Symbol;Acc:HGNC:10765]
1874	9.15962e-29	0.70375	0.983	0.64	1.79849e-24	0	TFDP1			transcription factor Dp-1 [Source:HGNC Symbol;Acc:HGNC:11749]
1875	9.31949e-27	0.703648	0.806	0.354	1.82988e-22	0	IRAK1			interleukin 1 receptor associated kinase 1 [Source:HGNC Symbol;Acc:HGNC:6112]
1876	3.35341e-13	0.703456	0.362	0.131	6.58443e-09	0	BRPF1		Ionocyte cell	bromodomain and PHD finger containing 1 [Source:HGNC Symbol;Acc:HGNC:14255]
1877	7.37158e-13	0.703011	0.374	0.142	1.44741e-08	0	SOWAHC			sosondowah ankyrin repeat domain family member C [Source:HGNC Symbol;Acc:HGNC:26149]
1878	6.82144e-24	0.702592	0.812	0.383	1.33939e-19	0	PHF19		MKI67+ progenitor cell	PHD finger protein 19 [Source:HGNC Symbol;Acc:HGNC:24566]
1879	4.18905e-40	0.702176	1	0.84	8.22519e-36	0	DNMT1		Endothelial cell	DNA methyltransferase 1 [Source:HGNC Symbol;Acc:HGNC:2976]
1881	2.4722e-20	0.701865	0.699	0.312	4.85416e-16	0	TNPO3			transportin 3 [Source:HGNC Symbol;Acc:HGNC:17103]
1882	1.26108e-12	0.701425	0.351	0.129	2.47614e-08	0	SYTL4			synaptotagmin like 4 [Source:HGNC Symbol;Acc:HGNC:15588]
1883	1.54102e-28	0.70136	0.968	0.494	3.02579e-24	0	BRCA2	Astrocytes		BRCA2 DNA repair associated [Source:HGNC Symbol;Acc:HGNC:1101]
1884	1.54043e-20	0.700805	0.748	0.35	3.02464e-16	0	CYB5R2			cytochrome b5 reductase 2 [Source:HGNC Symbol;Acc:HGNC:24376]
1885	9.20308e-28	0.700554	0.977	0.571	1.80702e-23	0	MSH2	Cell cycling cells		mutS homolog 2 [Source:HGNC Symbol;Acc:HGNC:7325]
1886	3.24937e-10	0.700493	0.322	0.127	6.38014e-06	0	ARHGEF35			Rho guanine nucleotide exchange factor 35 [Source:HGNC Symbol;Acc:HGNC:33846]
1887	2.87223e-28	0.699242	0.774	0.331	5.63962e-24	0	ERI1		Regulatory T (Treg) cell	exoribonuclease 1 [Source:HGNC Symbol;Acc:HGNC:23994]
1888	4.98613e-23	0.698713	0.762	0.34	9.79027e-19	0	POM121		SLC16A7+ cell	POM121 transmembrane nucleoporin [Source:HGNC Symbol;Acc:HGNC:19702]
1889	5.65643e-14	0.698598	0.417	0.162	1.11064e-09	0	CDK8			cyclin dependent kinase 8 [Source:HGNC Symbol;Acc:HGNC:1779]
1890	1.9798e-13	0.698405	0.441	0.179	3.88734e-09	0	WDR89			WD repeat domain 89 [Source:HGNC Symbol;Acc:HGNC:20489]
1891	2.39083e-14	0.698203	0.307	0.09	4.6944e-10	0	SUV39H1			SUV39H1 histone lysine methyltransferase [Source:HGNC Symbol;Acc:HGNC:11479]
1892	1.70728e-24	0.69715	0.791	0.356	3.35224e-20	0	CTDSPL			CTD small phosphatase like [Source:HGNC Symbol;Acc:HGNC:16890]
1893	9.96521e-11	0.697092	0.296	0.108	1.95667e-06	0	ATRNL1			attractin like 1 [Source:HGNC Symbol;Acc:HGNC:29063]
1894	9.88936e-25	0.69526	0.681	0.277	1.94178e-20	0	GEMIN5		4-cell stage cell (Blastomere)	gem nuclear organelle associated protein 5 [Source:HGNC Symbol;Acc:HGNC:20043]
1896	1.65976e-18	0.694734	0.649	0.29	3.25893e-14	0	MTMR12			myotubularin related protein 12 [Source:HGNC Symbol;Acc:HGNC:18191]
1897	6.56554e-18	0.693987	0.612	0.263	1.28914e-13	0	DDX20			DEAD-box helicase 20 [Source:HGNC Symbol;Acc:HGNC:2743]
1898	4.30162e-13	0.693893	0.368	0.135	8.44624e-09	0	MCM9			minichromosome maintenance 9 homologous recombination repair factor [Source:HGNC Symbol;Acc:HGNC:21484]
1899	1.21306e-08	0.693701	0.299	0.129	0.000238184	0	ANKS1A			ankyrin repeat and sterile alpha motif domain containing 1A [Source:HGNC Symbol;Acc:HGNC:20961]
1900	9.31343e-35	0.692681	0.933	0.435	1.82869e-30	0	BRIP1	Cell cycling cells	SLC16A7+ cell	BRCA1 interacting helicase 1 [Source:HGNC Symbol;Acc:HGNC:20473]
1901	2.64533e-29	0.692496	0.93	0.421	5.1941e-25	0	ATAD5		Goblet cell	ATPase family AAA domain containing 5 [Source:HGNC Symbol;Acc:HGNC:25752]
1902	6.27945e-19	0.692378	0.507	0.181	1.23297e-14	0	OAS3		Exhausted CD8+ T cell	2'-5'-oligoadenylate synthetase 3 [Source:HGNC Symbol;Acc:HGNC:8088]
1903	6.27945e-19	0.692378	0.507	0.181	1.23297e-14	0	OAS3		Regulatory T (Treg) cell	2'-5'-oligoadenylate synthetase 3 [Source:HGNC Symbol;Acc:HGNC:8088]
1904	3.84975e-29	0.691472	0.983	0.644	7.55898e-25	0	FBL		B cell	fibrillarin [Source:HGNC Symbol;Acc:HGNC:3599]
1906	2.09268e-30	0.690066	0.852	0.381	4.10898e-26	0	NUP155			nucleoporin 155 [Source:HGNC Symbol;Acc:HGNC:8063]
1907	8.22208e-28	0.689964	0.817	0.337	1.61441e-23	0	CDT1	Progenitor cells	FOXN4+ cell	chromatin licensing and DNA replication factor 1 [Source:HGNC Symbol;Acc:HGNC:24576]
1908	9.04179e-13	0.689787	0.307	0.1	1.77535e-08	0	XRCC6BP1
1909	1.84916e-22	0.689391	0.896	0.504	3.63082e-18	0	CTCF	Cell cycling cells		CCCTC-binding factor [Source:HGNC Symbol;Acc:HGNC:13723]
1910	1.14568e-17	0.689353	0.4	0.121	2.24953e-13	0	SHMT1			serine hydroxymethyltransferase 1 [Source:HGNC Symbol;Acc:HGNC:10850]
1911	6.54212e-30	0.689259	0.771	0.283	1.28455e-25	0	NR2C2AP			nuclear receptor 2C2 associated protein [Source:HGNC Symbol;Acc:HGNC:30763]
1912	3.45568e-20	0.688672	0.641	0.258	6.78523e-16	0	SDE2			SDE2 telomere maintenance homolog [Source:HGNC Symbol;Acc:HGNC:26643]
1913	1.30984e-16	0.68824	0.519	0.21	2.57187e-12	0	HBEGF		CD1C+_B dendritic cell	heparin binding EGF like growth factor [Source:HGNC Symbol;Acc:HGNC:3059]
1915	2.2453e-15	0.688195	0.588	0.271	4.40864e-11	0	PAPD5
1916	9.90263e-31	0.688069	0.98	0.565	1.94438e-26	0	H2AFX	G2m_s npcs	Neural progenitor cell
1917	9.90263e-31	0.688069	0.98	0.565	1.94438e-26	0	H2AFX		Multipotent progenitor cell
1920	3.43981e-23	0.687499	0.728	0.308	6.75407e-19	0	RBM12			RNA binding motif protein 12 [Source:HGNC Symbol;Acc:HGNC:9898]
1921	8.19888e-27	0.687076	0.904	0.45	1.60985e-22	0	ASAP2			ArfGAP with SH3 domain, ankyrin repeat and PH domain 2 [Source:HGNC Symbol;Acc:HGNC:2721]
1922	7.67846e-22	0.686261	0.977	0.658	1.50767e-17	0	MLTK
1923	9.18726e-16	0.686205	0.417	0.144	1.80392e-11	0	FAM57A
1924	1.33803e-16	0.685789	0.551	0.223	2.62722e-12	0	STRBP		Multilymphoid progenitor cell	spermatid perinuclear RNA binding protein [Source:HGNC Symbol;Acc:HGNC:16462]
1925	1.33803e-16	0.685789	0.551	0.223	2.62722e-12	0	STRBP		Plasmacytoid dendritic cell	spermatid perinuclear RNA binding protein [Source:HGNC Symbol;Acc:HGNC:16462]
1928	1.33803e-16	0.685789	0.551	0.223	2.62722e-12	0	STRBP		B cell	spermatid perinuclear RNA binding protein [Source:HGNC Symbol;Acc:HGNC:16462]
1930	1.71186e-15	0.685728	0.345	0.104	3.36125e-11	0	PFAS			phosphoribosylformylglycinamidine synthase [Source:HGNC Symbol;Acc:HGNC:8863]
1931	3.16782e-23	0.684311	0.942	0.554	6.22001e-19	0	PHACTR4		SLC16A7+ cell	phosphatase and actin regulator 4 [Source:HGNC Symbol;Acc:HGNC:25793]
1932	3.80766e-20	0.684041	0.646	0.277	7.47633e-16	0	FGFR1OP		SLC16A7+ cell
1933	3.80766e-20	0.684041	0.646	0.277	7.47633e-16	0	FGFR1OP		Ciliated epithelial cell
1934	1.6895e-14	0.683927	0.501	0.212	3.31733e-10	0	LRRC8A		Astrocyte	leucine rich repeat containing 8 VRAC subunit A [Source:HGNC Symbol;Acc:HGNC:19027]
1935	6.18585e-33	0.68253	0.991	0.588	1.21459e-28	0	MAD2L1	G2m_s npcs	Neural progenitor cell	mitotic arrest deficient 2 like 1 [Source:HGNC Symbol;Acc:HGNC:6763]
1938	4.02688e-24	0.682181	0.681	0.265	7.90678e-20	0	HIRIP3			HIRA interacting protein 3 [Source:HGNC Symbol;Acc:HGNC:4917]
1939	5.14577e-12	0.681907	0.319	0.112	1.01037e-07	0	ATP11A	Progenitor cells	Ionocyte cell	ATPase phospholipid transporting 11A [Source:HGNC Symbol;Acc:HGNC:13552]
1940	5.14577e-12	0.681907	0.319	0.112	1.01037e-07	0	ATP11A		Paneth cell	ATPase phospholipid transporting 11A [Source:HGNC Symbol;Acc:HGNC:13552]
1941	5.14577e-12	0.681907	0.319	0.112	1.01037e-07	0	ATP11A		Monocyte	ATPase phospholipid transporting 11A [Source:HGNC Symbol;Acc:HGNC:13552]
1943	1.38957e-20	0.681713	0.661	0.277	2.72842e-16	0	MAP3K3		SLC16A7+ cell	mitogen-activated protein kinase kinase kinase 3 [Source:HGNC Symbol;Acc:HGNC:6855]
1944	1.04208e-26	0.680268	0.948	0.51	2.04612e-22	0	ZC3H18			zinc finger CCCH-type containing 18 [Source:HGNC Symbol;Acc:HGNC:25091]
1945	3.71661e-19	0.680242	0.548	0.217	7.29756e-15	0	SLIT2	Tumor cells	Endothelial cell	slit guidance ligand 2 [Source:HGNC Symbol;Acc:HGNC:11086]
1947	2.43685e-20	0.679623	0.687	0.3	4.78476e-16	0	POGK			pogo transposable element derived with KRAB domain [Source:HGNC Symbol;Acc:HGNC:18800]
1948	2.04849e-15	0.679018	0.467	0.179	4.02221e-11	0	MDM1		Ciliated epithelial cell	Mdm1 nuclear protein [Source:HGNC Symbol;Acc:HGNC:29917]
1949	1.06101e-09	0.678999	0.272	0.1	2.0833e-05	0	NRF1			nuclear respiratory factor 1 [Source:HGNC Symbol;Acc:HGNC:7996]
1950	4.51495e-54	0.678455	1	0.96	8.8651e-50	0	NUCKS1			nuclear casein kinase and cyclin dependent kinase substrate 1 [Source:HGNC Symbol;Acc:HGNC:29923]
1951	1.23813e-19	0.67838	0.516	0.175	2.43106e-15	0	IPO11			importin 11 [Source:HGNC Symbol;Acc:HGNC:20628]
1952	7.22392e-14	0.678254	0.406	0.15	1.41842e-09	0	TRIT1			tRNA isopentenyltransferase 1 [Source:HGNC Symbol;Acc:HGNC:20286]
1953	2.54566e-15	0.677904	0.441	0.163	4.99841e-11	0	TTLL12			tubulin tyrosine ligase like 12 [Source:HGNC Symbol;Acc:HGNC:28974]
1954	6.78816e-28	0.6775	0.988	0.631	1.33286e-23	0	SMCHD1		B cell	structural maintenance of chromosomes flexible hinge domain containing 1 [Source:HGNC Symbol;Acc:HGNC:29090]
1956	3.29886e-24	0.677456	0.936	0.508	6.47731e-20	0	MCMBP			minichromosome maintenance complex binding protein [Source:HGNC Symbol;Acc:HGNC:25782]
1957	1.06768e-07	0.677258	0.27	0.113	0.00209639	0	DLG4	Post-synaptic	Neuron	discs large MAGUK scaffold protein 4 [Source:HGNC Symbol;Acc:HGNC:2903]
1958	1.06768e-07	0.677258	0.27	0.113	0.00209639	0	DLG4		Pyramidal cell	discs large MAGUK scaffold protein 4 [Source:HGNC Symbol;Acc:HGNC:2903]
1959	7.94891e-24	0.676664	0.904	0.473	1.56077e-19	0	SLFN11		FOXN4+ cell	schlafen family member 11 [Source:HGNC Symbol;Acc:HGNC:26633]
1960	7.94891e-24	0.676664	0.904	0.473	1.56077e-19	0	SLFN11		Paneth cell	schlafen family member 11 [Source:HGNC Symbol;Acc:HGNC:26633]
1961	1.20221e-21	0.676556	0.632	0.252	2.36055e-17	0	COQ2			coenzyme Q2, polyprenyltransferase [Source:HGNC Symbol;Acc:HGNC:25223]
1962	1.20118e-31	0.67578	0.997	0.694	2.35852e-27	0	HELLS	Cycling T cells	Neural progenitor cell	helicase, lymphoid specific [Source:HGNC Symbol;Acc:HGNC:4861]
1963	1.20118e-31	0.67578	0.997	0.694	2.35852e-27	0	HELLS		FOXN4+ cell	helicase, lymphoid specific [Source:HGNC Symbol;Acc:HGNC:4861]
1964	1.20118e-31	0.67578	0.997	0.694	2.35852e-27	0	HELLS		Endothelial cell	helicase, lymphoid specific [Source:HGNC Symbol;Acc:HGNC:4861]
1974	3.90453e-28	0.675631	1	0.733	7.66654e-24	0	RAD21			RAD21 cohesin complex component [Source:HGNC Symbol;Acc:HGNC:9811]
1975	1.667e-19	0.675527	0.713	0.323	3.27316e-15	0	AGO2			argonaute RISC catalytic component 2 [Source:HGNC Symbol;Acc:HGNC:3263]
1976	8.0191e-20	0.675486	0.638	0.26	1.57455e-15	0	ADNP2			ADNP homeobox 2 [Source:HGNC Symbol;Acc:HGNC:23803]
1977	7.7148e-11	0.675118	0.33	0.131	1.5148e-06	0	TDRD7			tudor domain containing 7 [Source:HGNC Symbol;Acc:HGNC:30831]
1978	1.67891e-19	0.674993	0.525	0.194	3.29654e-15	0	PDSS1			decaprenyl diphosphate synthase subunit 1 [Source:HGNC Symbol;Acc:HGNC:17759]
1979	1.40016e-14	0.674803	0.516	0.221	2.74922e-10	0	STARD3		Alpha cell	StAR related lipid transfer domain containing 3 [Source:HGNC Symbol;Acc:HGNC:17579]
1980	1.53095e-21	0.67438	0.597	0.221	3.00602e-17	0	RHOT2		Multilymphoid progenitor cell	ras homolog family member T2 [Source:HGNC Symbol;Acc:HGNC:21169]
1982	2.37657e-46	0.673909	1	0.915	4.66639e-42	0	ANP32B	Nsc		acidic nuclear phosphoprotein 32 family member B [Source:HGNC Symbol;Acc:HGNC:16677]
1984	1.27134e-25	0.673532	0.904	0.44	2.49627e-21	0	CERS6	Dendritic cells	Primitive endoderm cell	ceramide synthase 6 [Source:HGNC Symbol;Acc:HGNC:23826]
1985	3.644e-21	0.673383	0.649	0.252	7.155e-17	0	CHUK			component of inhibitor of nuclear factor kappa B kinase complex [Source:HGNC Symbol;Acc:HGNC:1974]
1986	1.97773e-26	0.67253	1	0.698	3.88327e-22	0	NAA50		B cell	N-alpha-acetyltransferase 50, NatE catalytic subunit [Source:HGNC Symbol;Acc:HGNC:29533]
1988	2.76644e-21	0.672389	0.658	0.263	5.43191e-17	0	SENP1			SUMO specific peptidase 1 [Source:HGNC Symbol;Acc:HGNC:17927]
1989	5.99751e-21	0.669372	0.968	0.623	1.17761e-16	0	TAF15			TATA-box binding protein associated factor 15 [Source:HGNC Symbol;Acc:HGNC:11547]
1990	1.04812e-24	0.668929	0.89	0.433	2.05799e-20	0	GBAS
1991	3.68679e-16	0.668151	0.606	0.269	7.23902e-12	0	RBBP5		SLC16A7+ cell	RB binding protein 5, histone lysine methyltransferase complex subunit [Source:HGNC Symbol;Acc:HGNC:9888]
1992	2.14155e-14	0.667658	0.472	0.192	4.20493e-10	0	GLRB			glycine receptor beta [Source:HGNC Symbol;Acc:HGNC:4329]
1993	5.70385e-23	0.667543	0.568	0.194	1.11995e-18	0	ARHGAP11B			Rho GTPase activating protein 11B [Source:HGNC Symbol;Acc:HGNC:15782]
1994	2.21205e-23	0.666557	0.901	0.473	4.34336e-19	0	SMARCA4		Neural stem cell	SWI/SNF related, matrix associated, actin dependent regulator of chromatin, subfamily a, member 4 [Source:HGNC Symbol;Acc:HGNC:11100]
1995	2.21205e-23	0.666557	0.901	0.473	4.34336e-19	0	SMARCA4		Multilymphoid progenitor cell	SWI/SNF related, matrix associated, actin dependent regulator of chromatin, subfamily a, member 4 [Source:HGNC Symbol;Acc:HGNC:11100]
1997	4.13473e-27	0.665636	0.968	0.487	8.11854e-23	0	MCM5	Amplifying cells	Neural progenitor cell	minichromosome maintenance complex component 5 [Source:HGNC Symbol;Acc:HGNC:6948]
1998	4.13473e-27	0.665636	0.968	0.487	8.11854e-23	0	MCM5		Regulatory T (Treg) cell	minichromosome maintenance complex component 5 [Source:HGNC Symbol;Acc:HGNC:6948]
2001	2.98752e-15	0.665328	0.484	0.198	5.866e-11	0	HNRNPA1L2		Plasmacytoid dendritic cell	heterogeneous nuclear ribonucleoprotein A1 like 2 [Source:HGNC Symbol;Acc:HGNC:27067]
2003	7.82983e-12	0.664577	0.388	0.156	1.53739e-07	0	EEFSEC			eukaryotic elongation factor, selenocysteine-tRNA specific [Source:HGNC Symbol;Acc:HGNC:24614]
2004	1.85033e-21	0.664492	0.603	0.227	3.63311e-17	0	TDP1		SLC16A7+ cell	tyrosyl-DNA phosphodiesterase 1 [Source:HGNC Symbol;Acc:HGNC:18884]
2005	5.50534e-24	0.664406	0.959	0.54	1.08097e-19	0	TMEM97		Oligodendrocyte	transmembrane protein 97 [Source:HGNC Symbol;Acc:HGNC:28106]
2006	5.50534e-24	0.664406	0.959	0.54	1.08097e-19	0	TMEM97		Acinar cell	transmembrane protein 97 [Source:HGNC Symbol;Acc:HGNC:28106]
2007	3.70525e-12	0.662894	0.394	0.165	7.27526e-08	0	PDCD1LG2	Myeloid cells	Conventional dendritic cell	programmed cell death 1 ligand 2 [Source:HGNC Symbol;Acc:HGNC:18731]
2008	3.70525e-12	0.662894	0.394	0.165	7.27526e-08	0	PDCD1LG2		Plasmacytoid dendritic cell	programmed cell death 1 ligand 2 [Source:HGNC Symbol;Acc:HGNC:18731]
2013	4.211e-16	0.662749	0.583	0.248	8.2683e-12	0	IKBKG			inhibitor of nuclear factor kappa B kinase regulatory subunit gamma [Source:HGNC Symbol;Acc:HGNC:5961]
2014	2.36465e-28	0.662585	0.986	0.644	4.643e-24	0	CKS1B	CD8 T cells	Neural progenitor cell	CDC28 protein kinase regulatory subunit 1B [Source:HGNC Symbol;Acc:HGNC:19083]
2015	2.36465e-28	0.662585	0.986	0.644	4.643e-24	0	CKS1B		Endothelial cell	CDC28 protein kinase regulatory subunit 1B [Source:HGNC Symbol;Acc:HGNC:19083]
2023	1.01881e-27	0.661859	0.904	0.442	2.00044e-23	0	TTF2			transcription termination factor 2 [Source:HGNC Symbol;Acc:HGNC:12398]
2024	7.76637e-28	0.661778	0.986	0.687	1.52493e-23	0	CSE1L			chromosome segregation 1 like [Source:HGNC Symbol;Acc:HGNC:2431]
2025	2.06493e-23	0.66167	0.986	0.642	4.05448e-19	0	RBM17		Multilymphoid progenitor cell	RNA binding motif protein 17 [Source:HGNC Symbol;Acc:HGNC:16944]
2027	3.67524e-16	0.661428	0.42	0.146	7.21633e-12	0	ELOVL2		Astrocyte	ELOVL fatty acid elongase 2 [Source:HGNC Symbol;Acc:HGNC:14416]
2028	4.67881e-18	0.661219	0.904	0.542	9.18685e-14	0	HNRNPUL2			heterogeneous nuclear ribonucleoprotein U like 2 [Source:HGNC Symbol;Acc:HGNC:25451]
2029	2.41063e-21	0.660772	0.861	0.437	4.73326e-17	0	ASUN
2030	1.31949e-23	0.660732	0.988	0.654	2.59081e-19	0	MTHFD2	Plasma cells	Astrocyte	methylenetetrahydrofolate dehydrogenase (NADP+ dependent) 2, methenyltetrahydrofolate cyclohydrolase [Source:HGNC Symbol;Acc:HGNC:7434]
2031	1.31949e-23	0.660732	0.988	0.654	2.59081e-19	0	MTHFD2		Exhausted CD8+ T cell	methylenetetrahydrofolate dehydrogenase (NADP+ dependent) 2, methenyltetrahydrofolate cyclohydrolase [Source:HGNC Symbol;Acc:HGNC:7434]
2032	1.31949e-23	0.660732	0.988	0.654	2.59081e-19	0	MTHFD2		Paneth cell	methylenetetrahydrofolate dehydrogenase (NADP+ dependent) 2, methenyltetrahydrofolate cyclohydrolase [Source:HGNC Symbol;Acc:HGNC:7434]
2033	4.94366e-10	0.660489	0.351	0.152	9.70687e-06	0	NKRF			NFKB repressing factor [Source:HGNC Symbol;Acc:HGNC:19374]
2034	1.33139e-13	0.660243	0.325	0.106	2.61418e-09	0	TMEM201		Secretory progenitor cell	transmembrane protein 201 [Source:HGNC Symbol;Acc:HGNC:33719]
2035	3.69914e-20	0.660094	0.696	0.312	7.26326e-16	0	PHTF1		Ciliated epithelial cell	putative homeodomain transcription factor 1 [Source:HGNC Symbol;Acc:HGNC:8939]
2036	6.49047e-19	0.659788	0.545	0.204	1.2744e-14	0	RPIA		Oocyte	ribose 5-phosphate isomerase A [Source:HGNC Symbol;Acc:HGNC:10297]
2038	3.32726e-30	0.659233	0.791	0.292	6.53307e-26	0	ERCC6L			ERCC excision repair 6 like, spindle assembly checkpoint helicase [Source:HGNC Symbol;Acc:HGNC:20794]
2039	5.16757e-26	0.658986	0.951	0.51	1.01465e-21	0	IPO9			importin 9 [Source:HGNC Symbol;Acc:HGNC:19425]
2040	7.06935e-17	0.658866	0.542	0.217	1.38807e-12	0	DIS3L		SLC16A7+ cell	DIS3 like exosome 3'-5' exoribonuclease [Source:HGNC Symbol;Acc:HGNC:28698]
2041	3.55711e-18	0.658764	0.757	0.373	6.98438e-14	0	DZIP1			DAZ interacting zinc finger protein 1 [Source:HGNC Symbol;Acc:HGNC:20908]
2042	1.6457e-27	0.657611	0.899	0.446	3.23133e-23	0	FAM178A
2043	2.8632e-24	0.657205	0.904	0.458	5.62189e-20	0	STK4		Multilymphoid progenitor cell	serine/threonine kinase 4 [Source:HGNC Symbol;Acc:HGNC:11408]
2045	5.91304e-21	0.65694	0.936	0.575	1.16102e-16	0	EZR	Gliogenic_outer radial glia	Podocyte	ezrin [Source:HGNC Symbol;Acc:HGNC:12691]
2046	5.91304e-21	0.65694	0.936	0.575	1.16102e-16	0	EZR		Glomerular epithelial cell	ezrin [Source:HGNC Symbol;Acc:HGNC:12691]
2047	5.91304e-21	0.65694	0.936	0.575	1.16102e-16	0	EZR		Astrocyte	ezrin [Source:HGNC Symbol;Acc:HGNC:12691]
2048	5.91304e-21	0.65694	0.936	0.575	1.16102e-16	0	EZR		Ciliated cell	ezrin [Source:HGNC Symbol;Acc:HGNC:12691]
2049	5.91304e-21	0.65694	0.936	0.575	1.16102e-16	0	EZR		B cell	ezrin [Source:HGNC Symbol;Acc:HGNC:12691]
2057	4.08233e-08	0.656528	0.325	0.146	0.000801566	0	CBFA2T2		Epiblast cell	CBFA2/RUNX1 partner transcriptional co-repressor 2 [Source:HGNC Symbol;Acc:HGNC:1536]
2058	2.86664e-21	0.656491	0.754	0.362	5.62865e-17	0	NFX1		Goblet progenitor cell	nuclear transcription factor, X-box binding 1 [Source:HGNC Symbol;Acc:HGNC:7803]
2059	2.86664e-21	0.656491	0.754	0.362	5.62865e-17	0	NFX1		Plasmacytoid dendritic cell	nuclear transcription factor, X-box binding 1 [Source:HGNC Symbol;Acc:HGNC:7803]
2061	1.01831e-23	0.65646	0.942	0.554	1.99946e-19	0	PPP2R5E			protein phosphatase 2 regulatory subunit B'epsilon [Source:HGNC Symbol;Acc:HGNC:9313]
2062	2.10373e-26	0.656236	0.939	0.502	4.13068e-22	0	KATNAL1		SLC16A7+ cell	katanin catalytic subunit A1 like 1 [Source:HGNC Symbol;Acc:HGNC:28361]
2063	7.58512e-24	0.655941	0.928	0.496	1.48934e-19	0	KDELC2	Multiciliated cells	FOXN4+ cell	protein O-glucosyltransferase 3 [Source:HGNC Symbol;Acc:HGNC:28496]
2064	1.21744e-25	0.65456	0.986	0.562	2.39044e-21	0	MCM7		Neural progenitor cell	minichromosome maintenance complex component 7 [Source:HGNC Symbol;Acc:HGNC:6950]
2065	9.64213e-22	0.653669	0.872	0.44	1.89323e-17	0	MTMR6			myotubularin related protein 6 [Source:HGNC Symbol;Acc:HGNC:7453]
2066	5.45092e-11	0.653353	0.388	0.167	1.07029e-06	0	CEP250			centrosomal protein 250 [Source:HGNC Symbol;Acc:HGNC:1859]
2067	2.21909e-24	0.653003	0.945	0.517	4.35719e-20	0	LRRC58		SLC16A7+ cell	leucine rich repeat containing 58 [Source:HGNC Symbol;Acc:HGNC:26968]
2068	9.54499e-26	0.652592	0.983	0.681	1.87416e-21	0	DHX15			DEAH-box helicase 15 [Source:HGNC Symbol;Acc:HGNC:2738]
2069	2.11047e-21	0.652457	0.933	0.546	4.14391e-17	0	NOP14			NOP14 nucleolar protein [Source:HGNC Symbol;Acc:HGNC:16821]
2070	7.53139e-20	0.651919	0.884	0.477	1.47879e-15	0	DCAF7			DDB1 and CUL4 associated factor 7 [Source:HGNC Symbol;Acc:HGNC:30915]
2071	4.65904e-17	0.650946	0.455	0.162	9.14803e-13	0	TONSL		SLC16A7+ cell	tonsoku like, DNA repair protein [Source:HGNC Symbol;Acc:HGNC:7801]
2072	4.65904e-17	0.650946	0.455	0.162	9.14803e-13	0	TONSL		Enterocyte	tonsoku like, DNA repair protein [Source:HGNC Symbol;Acc:HGNC:7801]
2073	4.55636e-26	0.649976	0.504	0.133	8.94642e-22	0	MXD3		MKI67+ progenitor cell	MAX dimerization protein 3 [Source:HGNC Symbol;Acc:HGNC:14008]
2074	4.55636e-26	0.649976	0.504	0.133	8.94642e-22	0	MXD3		CD1C-CD141- dendritic cell	MAX dimerization protein 3 [Source:HGNC Symbol;Acc:HGNC:14008]
2076	9.07867e-28	0.649913	0.826	0.342	1.7826e-23	0	CDK2			cyclin dependent kinase 2 [Source:HGNC Symbol;Acc:HGNC:1771]
2077	6.00568e-20	0.649183	0.362	0.088	1.17922e-15	0	TMPO-AS1			TMPO antisense RNA 1 [Source:HGNC Symbol;Acc:HGNC:44158]
2078	4.9743e-23	0.649095	0.867	0.41	9.76703e-19	0	YEATS4			YEATS domain containing 4 [Source:HGNC Symbol;Acc:HGNC:24859]
2079	3.957e-11	0.648558	0.278	0.094	7.76957e-07	0	CPNE2		Regulatory T (Treg) cell	copine 2 [Source:HGNC Symbol;Acc:HGNC:2315]
2080	1.31286e-23	0.647073	0.823	0.354	2.57779e-19	0	ANKRD32
2081	2.80239e-17	0.646716	0.513	0.196	5.50249e-13	0	RNF138			ring finger protein 138 [Source:HGNC Symbol;Acc:HGNC:17765]
2082	3.33434e-18	0.646241	0.565	0.225	6.54697e-14	0	GTF3C5			general transcription factor IIIC subunit 5 [Source:HGNC Symbol;Acc:HGNC:4668]
2083	6.21355e-14	0.646202	0.359	0.127	1.22003e-09	0	PRR14			proline rich 14 [Source:HGNC Symbol;Acc:HGNC:28458]
2084	1.13206e-21	0.645716	0.887	0.481	2.2228e-17	0	FAM101B
2085	8.07676e-08	0.64565	0.258	0.108	0.00158587	0	ELMO2			engulfment and cell motility 2 [Source:HGNC Symbol;Acc:HGNC:17233]
2086	4.39752e-15	0.645501	0.458	0.175	8.63452e-11	0	C2CD5			C2 calcium dependent domain containing 5 [Source:HGNC Symbol;Acc:HGNC:29062]
2087	4.17088e-14	0.645023	0.374	0.135	8.18952e-10	0	DCLRE1B			DNA cross-link repair 1B [Source:HGNC Symbol;Acc:HGNC:17641]
2088	7.33558e-12	0.644755	0.397	0.163	1.44034e-07	0	ZNF629			zinc finger protein 629 [Source:HGNC Symbol;Acc:HGNC:29008]
2089	2.14387e-21	0.644616	0.73	0.327	4.20948e-17	0	CNRIP1	Erythrocytes	Mast cell	cannabinoid receptor interacting protein 1 [Source:HGNC Symbol;Acc:HGNC:24546]
2093	1.31204e-24	0.644365	0.986	0.654	2.5762e-20	0	WBP11			WW domain binding protein 11 [Source:HGNC Symbol;Acc:HGNC:16461]
2094	7.19657e-10	0.644163	0.284	0.106	1.41305e-05	0	ZNF268			zinc finger protein 268 [Source:HGNC Symbol;Acc:HGNC:13061]
2095	1.80628e-30	0.643863	0.812	0.31	3.54663e-26	0	DHTKD1		Plasmacytoid dendritic cell	dehydrogenase E1 and transketolase domain containing 1 [Source:HGNC Symbol;Acc:HGNC:23537]
2097	1.80628e-30	0.643863	0.812	0.31	3.54663e-26	0	DHTKD1		B cell	dehydrogenase E1 and transketolase domain containing 1 [Source:HGNC Symbol;Acc:HGNC:23537]
2099	5.17387e-20	0.642859	0.739	0.348	1.01589e-15	0	CIZ1			CDKN1A interacting zinc finger protein 1 [Source:HGNC Symbol;Acc:HGNC:16744]
2100	5.32141e-44	0.642389	1	0.921	1.04486e-39	0	HNRNPD		Endothelial cell	heterogeneous nuclear ribonucleoprotein D [Source:HGNC Symbol;Acc:HGNC:5036]
2102	2.9511e-17	0.642206	0.568	0.229	5.79448e-13	0	CDH2	Mesothelial cells	Endothelial cell	cadherin 2 [Source:HGNC Symbol;Acc:HGNC:1759]
2103	2.9511e-17	0.642206	0.568	0.229	5.79448e-13	0	CDH2		Limbal mesenchymal cell	cadherin 2 [Source:HGNC Symbol;Acc:HGNC:1759]
2104	2.9511e-17	0.642206	0.568	0.229	5.79448e-13	0	CDH2		Cancer stem cell	cadherin 2 [Source:HGNC Symbol;Acc:HGNC:1759]
2105	2.9511e-17	0.642206	0.568	0.229	5.79448e-13	0	CDH2		Epithelial cell	cadherin 2 [Source:HGNC Symbol;Acc:HGNC:1759]
2106	2.9511e-17	0.642206	0.568	0.229	5.79448e-13	0	CDH2		Mesothelial cell	cadherin 2 [Source:HGNC Symbol;Acc:HGNC:1759]
2107	2.9511e-17	0.642206	0.568	0.229	5.79448e-13	0	CDH2		Interstitial cell	cadherin 2 [Source:HGNC Symbol;Acc:HGNC:1759]
2108	2.9511e-17	0.642206	0.568	0.229	5.79448e-13	0	CDH2		Mesoderm cell	cadherin 2 [Source:HGNC Symbol;Acc:HGNC:1759]
2109	2.9511e-17	0.642206	0.568	0.229	5.79448e-13	0	CDH2		Mesodermal embryonic stem cell	cadherin 2 [Source:HGNC Symbol;Acc:HGNC:1759]
2110	2.9511e-17	0.642206	0.568	0.229	5.79448e-13	0	CDH2		Neural stem cell	cadherin 2 [Source:HGNC Symbol;Acc:HGNC:1759]
2111	2.9511e-17	0.642206	0.568	0.229	5.79448e-13	0	CDH2		Neuron	cadherin 2 [Source:HGNC Symbol;Acc:HGNC:1759]
2112	2.9511e-17	0.642206	0.568	0.229	5.79448e-13	0	CDH2		Radial glial cell	cadherin 2 [Source:HGNC Symbol;Acc:HGNC:1759]
2146	2.01584e-17	0.642174	0.406	0.125	3.95809e-13	0	SFMBT1			Scm like with four mbt domains 1 [Source:HGNC Symbol;Acc:HGNC:20255]
2147	1.16753e-15	0.64167	0.481	0.183	2.29245e-11	0	FANCE			FA complementation group E [Source:HGNC Symbol;Acc:HGNC:3586]
2148	6.27707e-25	0.641176	0.959	0.552	1.2325e-20	0	DIAPH1		Monocyte	diaphanous related formin 1 [Source:HGNC Symbol;Acc:HGNC:2876]
2150	2.97867e-25	0.640271	0.852	0.394	5.84861e-21	0	LITAF	Fibroblasts	Astrocyte	lipopolysaccharide induced TNF factor [Source:HGNC Symbol;Acc:HGNC:16841]
2151	2.97867e-25	0.640271	0.852	0.394	5.84861e-21	0	LITAF		Effector CD8+ memory T (Tem) cell	lipopolysaccharide induced TNF factor [Source:HGNC Symbol;Acc:HGNC:16841]
2152	2.97867e-25	0.640271	0.852	0.394	5.84861e-21	0	LITAF		CD4+ cytotoxic T cell	lipopolysaccharide induced TNF factor [Source:HGNC Symbol;Acc:HGNC:16841]
2153	2.97867e-25	0.640271	0.852	0.394	5.84861e-21	0	LITAF		Monocyte	lipopolysaccharide induced TNF factor [Source:HGNC Symbol;Acc:HGNC:16841]
2160	1.78755e-11	0.640178	0.328	0.117	3.50985e-07	0	KLHL12			kelch like family member 12 [Source:HGNC Symbol;Acc:HGNC:19360]
2161	3.73084e-23	0.640158	0.899	0.44	7.32551e-19	0	BICD2			BICD cargo adaptor 2 [Source:HGNC Symbol;Acc:HGNC:17208]
2162	1.20948e-27	0.639868	0.994	0.677	2.37482e-23	0	SMC2	Progenitor cells	Neural progenitor cell	structural maintenance of chromosomes 2 [Source:HGNC Symbol;Acc:HGNC:14011]
2165	1.28461e-22	0.639868	0.742	0.342	2.52233e-18	0	NUP205			nucleoporin 205 [Source:HGNC Symbol;Acc:HGNC:18658]
2166	1.29974e-09	0.638412	0.261	0.096	2.55203e-05	0	UAP1L1		Paneth cell	UDP-N-acetylglucosamine pyrophosphorylase 1 like 1 [Source:HGNC Symbol;Acc:HGNC:28082]
2167	4.53103e-20	0.637846	0.696	0.302	8.89668e-16	0	NEDD1			NEDD1 gamma-tubulin ring complex targeting factor [Source:HGNC Symbol;Acc:HGNC:7723]
2168	4.13122e-22	0.63779	0.748	0.312	8.11165e-18	0	TUBGCP3			tubulin gamma complex associated protein 3 [Source:HGNC Symbol;Acc:HGNC:18598]
2169	1.88106e-25	0.636841	0.626	0.215	3.69346e-21	0	NCAPH2			non-SMC condensin II complex subunit H2 [Source:HGNC Symbol;Acc:HGNC:25071]
2170	7.11293e-24	0.636759	0.814	0.377	1.39662e-19	0	SDC1	B cells	Cancer cell	syndecan 1 [Source:HGNC Symbol;Acc:HGNC:10658]
2171	7.11293e-24	0.636759	0.814	0.377	1.39662e-19	0	SDC1		Abnormal plasma cell	syndecan 1 [Source:HGNC Symbol;Acc:HGNC:10658]
2172	7.11293e-24	0.636759	0.814	0.377	1.39662e-19	0	SDC1		Monocyte	syndecan 1 [Source:HGNC Symbol;Acc:HGNC:10658]
2173	7.11293e-24	0.636759	0.814	0.377	1.39662e-19	0	SDC1		Basal cell	syndecan 1 [Source:HGNC Symbol;Acc:HGNC:10658]
2174	7.11293e-24	0.636759	0.814	0.377	1.39662e-19	0	SDC1		Plasma cell	syndecan 1 [Source:HGNC Symbol;Acc:HGNC:10658]
2180	1.43865e-24	0.635759	0.89	0.427	2.82479e-20	0	NUP153			nucleoporin 153 [Source:HGNC Symbol;Acc:HGNC:8062]
2181	3.21248e-13	0.634998	0.501	0.223	6.3077e-09	0	C2orf69			chromosome 2 open reading frame 69 [Source:HGNC Symbol;Acc:HGNC:26799]
2182	1.27674e-17	0.63486	0.609	0.265	2.50688e-13	0	EHD4		CD141+CLEC9A+ dendritic cell	EH domain containing 4 [Source:HGNC Symbol;Acc:HGNC:3245]
2184	8.874e-24	0.634609	0.843	0.412	1.74241e-19	0	MYO19		SLC16A7+ cell	myosin XIX [Source:HGNC Symbol;Acc:HGNC:26234]
2185	1.63955e-17	0.634546	0.53	0.21	3.21926e-13	0	ZFYVE20
2186	9.47564e-18	0.633621	0.754	0.354	1.86054e-13	0	TRAK1		Oocyte	trafficking kinesin protein 1 [Source:HGNC Symbol;Acc:HGNC:29947]
2188	2.69495e-21	0.631769	0.716	0.3	5.29153e-17	0	C4orf46			chromosome 4 open reading frame 46 [Source:HGNC Symbol;Acc:HGNC:27320]
2189	3.3086e-29	0.630612	0.997	0.692	6.49643e-25	0	RIF1			replication timing regulatory factor 1 [Source:HGNC Symbol;Acc:HGNC:23207]
2190	4.53352e-12	0.629975	0.391	0.154	8.90156e-08	0	INPP5K		Multilymphoid progenitor cell	inositol polyphosphate-5-phosphatase K [Source:HGNC Symbol;Acc:HGNC:33882]
2192	3.31768e-16	0.629206	0.562	0.246	6.51426e-12	0	USP31			ubiquitin specific peptidase 31 [Source:HGNC Symbol;Acc:HGNC:20060]
2193	5.68646e-21	0.628019	0.757	0.352	1.11654e-16	0	FNIP2		4-cell stage cell (Blastomere)	folliculin interacting protein 2 [Source:HGNC Symbol;Acc:HGNC:29280]
2195	4.71249e-23	0.627876	0.957	0.523	9.25298e-19	0	CHEK1	Xcr1-cd1s		checkpoint kinase 1 [Source:HGNC Symbol;Acc:HGNC:1925]
2197	4.52451e-24	0.627451	0.907	0.446	8.88387e-20	0	METAP1			methionyl aminopeptidase 1 [Source:HGNC Symbol;Acc:HGNC:15789]
2198	1.93787e-23	0.626795	0.948	0.577	3.805e-19	0	CKAP5	Cell cycling cells		cytoskeleton associated protein 5 [Source:HGNC Symbol;Acc:HGNC:28959]
2199	7.08061e-39	0.626578	1	0.883	1.39028e-34	0	PPM1G		Exhausted CD8+ T cell	protein phosphatase, Mg2+/Mn2+ dependent 1G [Source:HGNC Symbol;Acc:HGNC:9278]
2200	7.08061e-39	0.626578	1	0.883	1.39028e-34	0	PPM1G		Regulatory T (Treg) cell	protein phosphatase, Mg2+/Mn2+ dependent 1G [Source:HGNC Symbol;Acc:HGNC:9278]
2201	7.08061e-39	0.626578	1	0.883	1.39028e-34	0	PPM1G		FOXN4+ cell	protein phosphatase, Mg2+/Mn2+ dependent 1G [Source:HGNC Symbol;Acc:HGNC:9278]
2202	9.88769e-25	0.626522	0.988	0.683	1.94145e-20	0	BAZ1B			bromodomain adjacent to zinc finger domain 1B [Source:HGNC Symbol;Acc:HGNC:961]
2203	7.28359e-23	0.626108	0.965	0.575	1.43013e-18	0	RPA2	Cell cycling cells		replication protein A2 [Source:HGNC Symbol;Acc:HGNC:10290]
2204	4.40931e-21	0.625848	0.791	0.381	8.65768e-17	0	ISG20L2		SLC16A7+ cell	interferon stimulated exonuclease gene 20 like 2 [Source:HGNC Symbol;Acc:HGNC:25745]
2205	4.57091e-20	0.625832	0.713	0.317	8.97498e-16	0	CCBE1	Hepatic stellate cells	SLC16A7+ cell	collagen and calcium binding EGF domains 1 [Source:HGNC Symbol;Acc:HGNC:29426]
2206	4.57091e-20	0.625832	0.713	0.317	8.97498e-16	0	CCBE1		PROM1High progenitor cell	collagen and calcium binding EGF domains 1 [Source:HGNC Symbol;Acc:HGNC:29426]
2207	1.36972e-23	0.625283	0.919	0.512	2.68945e-19	0	UBR7			ubiquitin protein ligase E3 component n-recognin 7 [Source:HGNC Symbol;Acc:HGNC:20344]
2208	5.09573e-15	0.625024	0.362	0.117	1.00055e-10	0	DBF4B			DBF4 zinc finger B [Source:HGNC Symbol;Acc:HGNC:17883]
2209	2.67172e-25	0.624825	0.968	0.538	5.24592e-21	0	POLD3	Cell cycling cells		DNA polymerase delta 3, accessory subunit [Source:HGNC Symbol;Acc:HGNC:20932]
2210	1.88371e-22	0.624201	0.47	0.135	3.69866e-18	0	KIF18B	Xcr1-cd1s		kinesin family member 18B [Source:HGNC Symbol;Acc:HGNC:27102]
2212	1.1022e-08	0.624033	0.313	0.137	0.000216417	0	ZNF107		B cell	zinc finger protein 107 [Source:HGNC Symbol;Acc:HGNC:12887]
2214	1.15172e-11	0.62323	0.432	0.19	2.2614e-07	0	TBX2		Induced pluripotent stem cell	T-box transcription factor 2 [Source:HGNC Symbol;Acc:HGNC:11597]
2215	1.15172e-11	0.62323	0.432	0.19	2.2614e-07	0	TBX2		Osteoblast	T-box transcription factor 2 [Source:HGNC Symbol;Acc:HGNC:11597]
2216	1.43174e-13	0.623204	0.391	0.144	2.81123e-09	0	GINS3			GINS complex subunit 3 [Source:HGNC Symbol;Acc:HGNC:25851]
2217	3.13843e-34	0.623135	0.794	0.256	6.1623e-30	0	MND1	Epithelial cells		meiotic nuclear divisions 1 [Source:HGNC Symbol;Acc:HGNC:24839]
2218	4.97082e-25	0.623096	0.728	0.29	9.7602e-21	0	C21orf58		Neural progenitor cell	chromosome 21 open reading frame 58 [Source:HGNC Symbol;Acc:HGNC:1300]
2219	4.97082e-25	0.623096	0.728	0.29	9.7602e-21	0	C21orf58		Alpha cell	chromosome 21 open reading frame 58 [Source:HGNC Symbol;Acc:HGNC:1300]
2220	4.97082e-25	0.623096	0.728	0.29	9.7602e-21	0	C21orf58		SLC16A7+ cell	chromosome 21 open reading frame 58 [Source:HGNC Symbol;Acc:HGNC:1300]
2221	7.35555e-31	0.622128	0.994	0.762	1.44426e-26	0	ANP32E	Cell cycling cells	Neural progenitor cell	acidic nuclear phosphoprotein 32 family member E [Source:HGNC Symbol;Acc:HGNC:16673]
2222	7.35555e-31	0.622128	0.994	0.762	1.44426e-26	0	ANP32E		Endothelial cell	acidic nuclear phosphoprotein 32 family member E [Source:HGNC Symbol;Acc:HGNC:16673]
2224	1.20201e-18	0.621816	0.632	0.269	2.36015e-14	0	TAF1		Retinal ganglion cell	TATA-box binding protein associated factor 1 [Source:HGNC Symbol;Acc:HGNC:11535]
2225	1.20201e-18	0.621816	0.632	0.269	2.36015e-14	0	TAF1		SLC16A7+ cell	TATA-box binding protein associated factor 1 [Source:HGNC Symbol;Acc:HGNC:11535]
2226	5.51874e-21	0.621449	0.983	0.625	1.0836e-16	0	GPATCH4			G-patch domain containing 4 (gene/pseudogene) [Source:HGNC Symbol;Acc:HGNC:25982]
2227	1.18536e-11	0.621184	0.333	0.125	2.32746e-07	0	SIMC1			SUMO interacting motifs containing 1 [Source:HGNC Symbol;Acc:HGNC:24779]
2228	3.53102e-10	0.620796	0.319	0.127	6.93316e-06	0	PHC1		DCLK1+ progenitor cell	polyhomeotic homolog 1 [Source:HGNC Symbol;Acc:HGNC:3182]
2229	1.14361e-23	0.620702	0.899	0.458	2.24548e-19	0	NCS1			neuronal calcium sensor 1 [Source:HGNC Symbol;Acc:HGNC:3953]
2230	1.49851e-21	0.620619	0.771	0.346	2.94232e-17	0	PMS1		SLC16A7+ cell	PMS1 homolog 1, mismatch repair system component [Source:HGNC Symbol;Acc:HGNC:9121]
2231	2.92909e-10	0.620469	0.293	0.11	5.75127e-06	0	BBS10			Bardet-Biedl syndrome 10 [Source:HGNC Symbol;Acc:HGNC:26291]
2232	2.21612e-17	0.62031	0.478	0.175	4.35136e-13	0	FOXRED2		Plasmacytoid dendritic cell	FAD dependent oxidoreductase domain containing 2 [Source:HGNC Symbol;Acc:HGNC:26264]
2234	1.85953e-09	0.619845	0.359	0.16	3.65118e-05	0	ZNF200			zinc finger protein 200 [Source:HGNC Symbol;Acc:HGNC:12993]
2235	2.60195e-19	0.61978	0.664	0.287	5.10893e-15	0	DGCR8			DGCR8 microprocessor complex subunit [Source:HGNC Symbol;Acc:HGNC:2847]
2236	5.14571e-25	0.619779	0.704	0.269	1.01036e-20	0	RMI2		Granulocyte-monocyte progenitor	RecQ mediated genome instability 2 [Source:HGNC Symbol;Acc:HGNC:28349]
2238	1.59875e-19	0.619774	0.623	0.256	3.13914e-15	0	PPP2R1B			protein phosphatase 2 scaffold subunit Abeta [Source:HGNC Symbol;Acc:HGNC:9303]
2239	6.32718e-23	0.61931	0.901	0.492	1.24234e-18	0	EXOSC10		B cell	exosome component 10 [Source:HGNC Symbol;Acc:HGNC:9138]
2241	2.85494e-26	0.61909	0.884	0.429	5.60568e-22	0	PNP		Mucosal-associated invariant T cell	purine nucleoside phosphorylase [Source:HGNC Symbol;Acc:HGNC:7892]
2242	2.85494e-26	0.61909	0.884	0.429	5.60568e-22	0	PNP		Enterocyte progenitor cell	purine nucleoside phosphorylase [Source:HGNC Symbol;Acc:HGNC:7892]
2243	2.85494e-26	0.61909	0.884	0.429	5.60568e-22	0	PNP		Monocyte	purine nucleoside phosphorylase [Source:HGNC Symbol;Acc:HGNC:7892]
2245	6.59763e-10	0.618642	0.301	0.113	1.29545e-05	0	GPANK1		Enterocyte	G-patch domain and ankyrin repeats 1 [Source:HGNC Symbol;Acc:HGNC:13920]
2246	1.60821e-17	0.617306	0.725	0.331	3.15771e-13	0	UVRAG	Dendritic cells	Paneth cell	UV radiation resistance associated [Source:HGNC Symbol;Acc:HGNC:12640]
2247	1.60821e-17	0.617306	0.725	0.331	3.15771e-13	0	UVRAG		B cell	UV radiation resistance associated [Source:HGNC Symbol;Acc:HGNC:12640]
2249	3.49039e-26	0.617106	0.849	0.375	6.85338e-22	0	SPATA5		Plasmacytoid dendritic cell	AFG2 AAA ATPase homolog A [Source:HGNC Symbol;Acc:HGNC:18119]
2251	3.77377e-17	0.61683	0.652	0.285	7.40979e-13	0	FOXC2	Early hemangioblast		forkhead box C2 [Source:HGNC Symbol;Acc:HGNC:3801]
2256	2.43357e-24	0.615924	0.983	0.633	4.77831e-20	0	FEN1	Cell cycling cells	Neural progenitor cell	flap structure-specific endonuclease 1 [Source:HGNC Symbol;Acc:HGNC:3650]
2257	5.05627e-19	0.615827	0.748	0.352	9.92799e-15	0	AMPH		Multilymphoid progenitor cell	amphiphysin [Source:HGNC Symbol;Acc:HGNC:471]
2259	1.994e-31	0.615634	0.925	0.4	3.91523e-27	0	CENPH			centromere protein H [Source:HGNC Symbol;Acc:HGNC:17268]
2260	5.65293e-10	0.615083	0.284	0.108	1.10995e-05	0	SLC5A6			solute carrier family 5 member 6 [Source:HGNC Symbol;Acc:HGNC:11041]
2261	8.97866e-24	0.612623	0.87	0.421	1.76296e-19	0	FAM105B
2262	5.29312e-24	0.612488	0.933	0.473	1.0393e-19	0	PIGX		SLC16A7+ cell	phosphatidylinositol glycan anchor biosynthesis class X [Source:HGNC Symbol;Acc:HGNC:26046]
2263	2.0061e-24	0.612453	0.896	0.421	3.93898e-20	0	MMS22L			MMS22 like, DNA repair protein [Source:HGNC Symbol;Acc:HGNC:21475]
2264	5.54326e-20	0.612117	0.794	0.387	1.08842e-15	0	MAK16			MAK16 homolog [Source:HGNC Symbol;Acc:HGNC:13703]
2265	8.14956e-26	0.612013	0.87	0.404	1.60017e-21	0	CENPN		Neural progenitor cell	centromere protein N [Source:HGNC Symbol;Acc:HGNC:30873]
2266	8.14956e-26	0.612013	0.87	0.404	1.60017e-21	0	CENPN		Endothelial cell	centromere protein N [Source:HGNC Symbol;Acc:HGNC:30873]
2268	1.31006e-24	0.611779	0.846	0.39	2.5723e-20	0	FAM96A		Microglial cell
2269	1.31006e-24	0.611779	0.846	0.39	2.5723e-20	0	FAM96A		Granulocyte-monocyte progenitor
2271	9.35882e-22	0.610925	0.817	0.396	1.8376e-17	0	ATAD3A			ATPase family AAA domain containing 3A [Source:HGNC Symbol;Acc:HGNC:25567]
2272	9.91906e-21	0.610865	0.745	0.342	1.94761e-16	0	LBR		Monocyte	lamin B receptor [Source:HGNC Symbol;Acc:HGNC:6518]
2274	1.38544e-17	0.610661	0.655	0.287	2.72031e-13	0	RBM15B			RNA binding motif protein 15B [Source:HGNC Symbol;Acc:HGNC:24303]
2275	5.84182e-11	0.61022	0.333	0.127	1.14704e-06	0	SLC25A40			solute carrier family 25 member 40 [Source:HGNC Symbol;Acc:HGNC:29680]
2276	7.00531e-20	0.610038	0.838	0.415	1.37549e-15	0	RNF4			ring finger protein 4 [Source:HGNC Symbol;Acc:HGNC:10067]
2277	1.0622e-18	0.609226	0.893	0.546	2.08563e-14	0	RHOB	Cardiac cells	Astrocyte	ras homolog family member B [Source:HGNC Symbol;Acc:HGNC:668]
2278	1.0622e-18	0.609226	0.893	0.546	2.08563e-14	0	RHOB		Liver bud hepatic cell	ras homolog family member B [Source:HGNC Symbol;Acc:HGNC:668]
2279	7.19246e-08	0.609196	0.299	0.137	0.00141224	0	GTF2E1			general transcription factor IIE subunit 1 [Source:HGNC Symbol;Acc:HGNC:4650]
2280	5.9247e-09	0.609106	0.293	0.117	0.000116331	0	FPGT			fucose-1-phosphate guanylyltransferase [Source:HGNC Symbol;Acc:HGNC:3825]
2281	4.60727e-21	0.608743	0.774	0.363	9.04637e-17	0	TERF2			telomeric repeat binding factor 2 [Source:HGNC Symbol;Acc:HGNC:11729]
2282	4.73446e-19	0.607448	0.826	0.433	9.29612e-15	0	UBAC1			UBA domain containing 1 [Source:HGNC Symbol;Acc:HGNC:30221]
2283	1.81723e-13	0.60681	0.522	0.229	3.56813e-09	0	KLHL20			kelch like family member 20 [Source:HGNC Symbol;Acc:HGNC:25056]
2284	3.4243e-28	0.606756	0.997	0.79	6.72362e-24	0	CCNI	Neural cells	Monocyte	cyclin I [Source:HGNC Symbol;Acc:HGNC:1595]
2285	3.4243e-28	0.606756	0.997	0.79	6.72362e-24	0	CCNI		B cell	cyclin I [Source:HGNC Symbol;Acc:HGNC:1595]
2292	8.86194e-21	0.606453	0.82	0.412	1.74004e-16	0	SP3			Sp3 transcription factor [Source:HGNC Symbol;Acc:HGNC:11208]
2293	1.71136e-11	0.606448	0.296	0.102	3.36026e-07	0	TTC7B			tetratricopeptide repeat domain 7B [Source:HGNC Symbol;Acc:HGNC:19858]
2294	7.77079e-11	0.606386	0.264	0.088	1.52579e-06	0	TRIM6		FGFR1HighNME5- epithelial cell	tripartite motif containing 6 [Source:HGNC Symbol;Acc:HGNC:16277]
2295	5.20593e-27	0.605921	0.962	0.546	1.02218e-22	0	NUPL1
2296	5.55811e-18	0.605313	0.403	0.123	1.09133e-13	0	HAUS5			HAUS augmin like complex subunit 5 [Source:HGNC Symbol;Acc:HGNC:29130]
2297	4.78287e-20	0.604794	0.606	0.246	9.39116e-16	0	POP1			POP1 homolog, ribonuclease P/MRP subunit [Source:HGNC Symbol;Acc:HGNC:30129]
2298	1.33555e-17	0.604263	0.675	0.315	2.62235e-13	0	RBMS2		SLC16A7+ cell	RNA binding motif single stranded interacting protein 2 [Source:HGNC Symbol;Acc:HGNC:9909]
2299	6.19551e-15	0.604165	0.31	0.087	1.21649e-10	0	ESPL1			extra spindle pole bodies like 1, separase [Source:HGNC Symbol;Acc:HGNC:16856]
2300	1.20311e-37	0.603747	0.997	0.915	2.3623e-33	0	HNRNPU			heterogeneous nuclear ribonucleoprotein U [Source:HGNC Symbol;Acc:HGNC:5048]
2301	1.18588e-24	0.603302	0.823	0.39	2.32847e-20	0	MPHOSPH9			M-phase phosphoprotein 9 [Source:HGNC Symbol;Acc:HGNC:7215]
2302	2.94242e-20	0.602515	0.797	0.375	5.77745e-16	0	BRCC3			BRCA1/BRCA2-containing complex subunit 3 [Source:HGNC Symbol;Acc:HGNC:24185]
2303	2.45857e-12	0.602174	0.345	0.123	4.82741e-08	0	EBF2	Fibroblasts-like cells	Beige adipogenic precursor cell	EBF transcription factor 2 [Source:HGNC Symbol;Acc:HGNC:19090]
2304	2.45857e-12	0.602174	0.345	0.123	4.82741e-08	0	EBF2		Brown adipogenic precursor cell	EBF transcription factor 2 [Source:HGNC Symbol;Acc:HGNC:19090]
2305	2.45857e-12	0.602174	0.345	0.123	4.82741e-08	0	EBF2		Osteoblast	EBF transcription factor 2 [Source:HGNC Symbol;Acc:HGNC:19090]
2312	2.59772e-22	0.602169	0.957	0.602	5.10062e-18	0	COPS3			COP9 signalosome subunit 3 [Source:HGNC Symbol;Acc:HGNC:2239]
2313	1.38749e-20	0.600839	0.965	0.567	2.72434e-16	0	TCERG1			transcription elongation regulator 1 [Source:HGNC Symbol;Acc:HGNC:15630]
2314	2.13508e-25	0.60006	0.881	0.398	4.19223e-21	0	WDHD1		Endothelial cell	WD repeat and HMG-box DNA binding protein 1 [Source:HGNC Symbol;Acc:HGNC:23170]

## Sheet: Cluster 1
	p_val	avg_log2FC	pct.1	pct.2	p_val_adj	cluster	gene	cell_type_singleCellBase	cellName_cell_markers_db	description
0	1.36703e-15	3.52421	0.419	0.174	2.68417e-11	1	DDIT3	T cells		DNA damage inducible transcript 3 [Source:HGNC Symbol;Acc:HGNC:2726]
3	1.92401e-13	3.17639	0.4	0.183	3.77779e-09	1	FOS	Monocytes	Neuron	Fos proto-oncogene, AP-1 transcription factor subunit [Source:HGNC Symbol;Acc:HGNC:3796]
4	1.92401e-13	3.17639	0.4	0.183	3.77779e-09	1	FOS		Astrocyte	Fos proto-oncogene, AP-1 transcription factor subunit [Source:HGNC Symbol;Acc:HGNC:3796]
5	1.92401e-13	3.17639	0.4	0.183	3.77779e-09	1	FOS		Microglial cell	Fos proto-oncogene, AP-1 transcription factor subunit [Source:HGNC Symbol;Acc:HGNC:3796]
6	1.92401e-13	3.17639	0.4	0.183	3.77779e-09	1	FOS		Neutrophil	Fos proto-oncogene, AP-1 transcription factor subunit [Source:HGNC Symbol;Acc:HGNC:3796]
68	1.63766e-24	3.03978	0.456	0.146	3.21554e-20	1	MAF	T cells	Induced pluripotent stem cell	MAF bZIP transcription factor [Source:HGNC Symbol;Acc:HGNC:6776]
69	1.63766e-24	3.03978	0.456	0.146	3.21554e-20	1	MAF		T helper17 (Th17) cell	MAF bZIP transcription factor [Source:HGNC Symbol;Acc:HGNC:6776]
70	1.63766e-24	3.03978	0.456	0.146	3.21554e-20	1	MAF		T helper2 (Th2) cell	MAF bZIP transcription factor [Source:HGNC Symbol;Acc:HGNC:6776]
71	1.63766e-24	3.03978	0.456	0.146	3.21554e-20	1	MAF		Neuron	MAF bZIP transcription factor [Source:HGNC Symbol;Acc:HGNC:6776]
72	1.63766e-24	3.03978	0.456	0.146	3.21554e-20	1	MAF		Interneuron	MAF bZIP transcription factor [Source:HGNC Symbol;Acc:HGNC:6776]
73	1.63766e-24	3.03978	0.456	0.146	3.21554e-20	1	MAF		Microglial cell	MAF bZIP transcription factor [Source:HGNC Symbol;Acc:HGNC:6776]
74	1.63766e-24	3.03978	0.456	0.146	3.21554e-20	1	MAF		Regulatory T (Treg) cell	MAF bZIP transcription factor [Source:HGNC Symbol;Acc:HGNC:6776]
75	1.63766e-24	3.03978	0.456	0.146	3.21554e-20	1	MAF		Exhausted CD4+ T cell	MAF bZIP transcription factor [Source:HGNC Symbol;Acc:HGNC:6776]
76	1.63766e-24	3.03978	0.456	0.146	3.21554e-20	1	MAF		Ionocyte cell	MAF bZIP transcription factor [Source:HGNC Symbol;Acc:HGNC:6776]
77	1.63766e-24	3.03978	0.456	0.146	3.21554e-20	1	MAF		Paneth cell	MAF bZIP transcription factor [Source:HGNC Symbol;Acc:HGNC:6776]
78	1.63766e-24	3.03978	0.456	0.146	3.21554e-20	1	MAF		Multilymphoid progenitor cell	MAF bZIP transcription factor [Source:HGNC Symbol;Acc:HGNC:6776]
116	5.05572e-22	2.84718	0.27	0.045	9.92691e-18	1	TRIM47		Astrocyte	tripartite motif containing 47 [Source:HGNC Symbol;Acc:HGNC:19020]
117	5.05572e-22	2.84718	0.27	0.045	9.92691e-18	1	TRIM47		Ionocyte cell	tripartite motif containing 47 [Source:HGNC Symbol;Acc:HGNC:19020]
118	8.1605e-09	2.67313	0.609	0.395	0.000160231	1	EGR1	Monocytes	Microglial cell	early growth response 1 [Source:HGNC Symbol;Acc:HGNC:3238]
119	8.1605e-09	2.67313	0.609	0.395	0.000160231	1	EGR1		Mast cell	early growth response 1 [Source:HGNC Symbol;Acc:HGNC:3238]
130	0.000444747	2.66651	0.442	0.315	1	1	7SK.2
131	6.47672e-05	2.60998	0.372	0.249	1	1	ATF3	Endothelial cells	Astrocyte	activating transcription factor 3 [Source:HGNC Symbol;Acc:HGNC:785]
132	6.47672e-05	2.60998	0.372	0.249	1	1	ATF3		Ciliated cell	activating transcription factor 3 [Source:HGNC Symbol;Acc:HGNC:785]
141	1.26161e-08	2.25119	0.302	0.146	0.000247717	1	KDM6B	B cells	Brush cell (Tuft cell)	lysine demethylase 6B [Source:HGNC Symbol;Acc:HGNC:29012]
142	1.26161e-08	2.25119	0.302	0.146	0.000247717	1	KDM6B		Neuroendocrine cell	lysine demethylase 6B [Source:HGNC Symbol;Acc:HGNC:29012]
143	1.26161e-08	2.25119	0.302	0.146	0.000247717	1	KDM6B		Monocyte	lysine demethylase 6B [Source:HGNC Symbol;Acc:HGNC:29012]
145	5.82423e-14	2.24116	0.391	0.154	1.14359e-09	1	FOSB	Natural killer T (NKT) cells	Astrocyte	FosB proto-oncogene, AP-1 transcription factor subunit [Source:HGNC Symbol;Acc:HGNC:3797]
146	5.82423e-14	2.24116	0.391	0.154	1.14359e-09	1	FOSB		Microglial cell	FosB proto-oncogene, AP-1 transcription factor subunit [Source:HGNC Symbol;Acc:HGNC:3797]
147	5.82423e-14	2.24116	0.391	0.154	1.14359e-09	1	FOSB		Endothelial cell	FosB proto-oncogene, AP-1 transcription factor subunit [Source:HGNC Symbol;Acc:HGNC:3797]
148	5.82423e-14	2.24116	0.391	0.154	1.14359e-09	1	FOSB		Multilymphoid progenitor cell	FosB proto-oncogene, AP-1 transcription factor subunit [Source:HGNC Symbol;Acc:HGNC:3797]
149	5.82423e-14	2.24116	0.391	0.154	1.14359e-09	1	FOSB		Monocyte	FosB proto-oncogene, AP-1 transcription factor subunit [Source:HGNC Symbol;Acc:HGNC:3797]
194	6.12087e-13	2.21835	0.27	0.085	1.20183e-08	1	LINC00475			long intergenic non-protein coding RNA 475 [Source:HGNC Symbol;Acc:HGNC:23569]
195	1.49348e-10	2.16822	0.321	0.132	2.93245e-06	1	NR1D1		Mucosal-associated invariant T cell	nuclear receptor subfamily 1 group D member 1 [Source:HGNC Symbol;Acc:HGNC:7962]
196	1.03065e-20	2.14306	0.507	0.205	2.02368e-16	1	CREBRF			CREB3 regulatory factor [Source:HGNC Symbol;Acc:HGNC:24050]
197	4.76129e-08	2.06035	0.251	0.108	0.000934879	1	HDAC9		Secretory progenitor cell	histone deacetylase 9 [Source:HGNC Symbol;Acc:HGNC:14065]
198	4.76129e-08	2.06035	0.251	0.108	0.000934879	1	HDAC9		B cell	histone deacetylase 9 [Source:HGNC Symbol;Acc:HGNC:14065]
200	7.37109e-10	2.05254	0.256	0.097	1.44731e-05	1	ABCA8	Endothelial cells		ATP binding cassette subfamily A member 8 [Source:HGNC Symbol;Acc:HGNC:38]
203	4.00971e-05	2.01123	0.251	0.138	0.787307	1	NFKBIZ	Natural killer (NK) cells	T helper17 (Th17) cell	NFKB inhibitor zeta [Source:HGNC Symbol;Acc:HGNC:29805]
204	4.00971e-05	2.01123	0.251	0.138	0.787307	1	NFKBIZ		CD1C-CD141- dendritic cell	NFKB inhibitor zeta [Source:HGNC Symbol;Acc:HGNC:29805]
205	4.00971e-05	2.01123	0.251	0.138	0.787307	1	NFKBIZ		Monocyte	NFKB inhibitor zeta [Source:HGNC Symbol;Acc:HGNC:29805]
206	4.00971e-05	2.01123	0.251	0.138	0.787307	1	NFKBIZ		Mast cell	NFKB inhibitor zeta [Source:HGNC Symbol;Acc:HGNC:29805]
224	1.14911e-09	1.89986	0.256	0.097	2.25628e-05	1	GATA6	Neural cells	Cardiomyocyte	GATA binding protein 6 [Source:HGNC Symbol;Acc:HGNC:4174]
225	1.14911e-09	1.89986	0.256	0.097	2.25628e-05	1	GATA6		Definitive endoderm cell	GATA binding protein 6 [Source:HGNC Symbol;Acc:HGNC:4174]
226	1.14911e-09	1.89986	0.256	0.097	2.25628e-05	1	GATA6		Primitive endoderm cell	GATA binding protein 6 [Source:HGNC Symbol;Acc:HGNC:4174]
236	3.5301e-30	1.87896	0.716	0.348	6.93136e-26	1	PNRC1		Monocyte	proline rich nuclear receptor coactivator 1 [Source:HGNC Symbol;Acc:HGNC:17278]
238	1.03668e-24	1.83382	0.767	0.422	2.03551e-20	1	C11orf96	Pericytes	Endothelial cell	chromosome 11 open reading frame 96 [Source:HGNC Symbol;Acc:HGNC:38675]
239	3.92386e-14	1.79379	0.391	0.158	7.70449e-10	1	BHLHE41	Plasma cells	Delta cell	basic helix-loop-helix family member e41 [Source:HGNC Symbol;Acc:HGNC:16617]
240	3.92386e-14	1.79379	0.391	0.158	7.70449e-10	1	BHLHE41		B cell	basic helix-loop-helix family member e41 [Source:HGNC Symbol;Acc:HGNC:16617]
245	1.59295e-23	1.78324	0.8	0.482	3.12777e-19	1	AKR1C1		Acinar cell	aldo-keto reductase family 1 member C1 [Source:HGNC Symbol;Acc:HGNC:384]
246	1.59295e-23	1.78324	0.8	0.482	3.12777e-19	1	AKR1C1		Liver bud hepatic cell	aldo-keto reductase family 1 member C1 [Source:HGNC Symbol;Acc:HGNC:384]
247	1.59295e-23	1.78324	0.8	0.482	3.12777e-19	1	AKR1C1		B cell	aldo-keto reductase family 1 member C1 [Source:HGNC Symbol;Acc:HGNC:384]
249	1.83344e-15	1.76531	0.344	0.117	3.59995e-11	1	KLF9			KLF transcription factor 9 [Source:HGNC Symbol;Acc:HGNC:1123]
250	2.49975e-17	1.73457	0.74	0.451	4.90825e-13	1	IRF1	Promyelocytes	CD1C-CD141- dendritic cell	interferon regulatory factor 1 [Source:HGNC Symbol;Acc:HGNC:6116]
256	2.21186e-35	1.73273	0.874	0.478	4.34298e-31	1	PAPPA			pappalysin 1 [Source:HGNC Symbol;Acc:HGNC:8602]
257	5.18781e-05	1.70466	0.363	0.235	1	1	PIM3		Regulatory T (Treg) cell	Pim-3 proto-oncogene, serine/threonine kinase [Source:HGNC Symbol;Acc:HGNC:19310]
258	5.18781e-05	1.70466	0.363	0.235	1	1	PIM3		Multilymphoid progenitor cell	Pim-3 proto-oncogene, serine/threonine kinase [Source:HGNC Symbol;Acc:HGNC:19310]
259	5.18781e-05	1.70466	0.363	0.235	1	1	PIM3		Monocyte	Pim-3 proto-oncogene, serine/threonine kinase [Source:HGNC Symbol;Acc:HGNC:19310]
260	5.18781e-05	1.70466	0.363	0.235	1	1	PIM3		B cell	Pim-3 proto-oncogene, serine/threonine kinase [Source:HGNC Symbol;Acc:HGNC:19310]
264	0.00153977	1.70321	0.442	0.342	1	1	PLK2	CD8 T cells	Secretory cell	polo like kinase 2 [Source:HGNC Symbol;Acc:HGNC:19699]
265	0.00153977	1.70321	0.442	0.342	1	1	PLK2		Endothelial cell	polo like kinase 2 [Source:HGNC Symbol;Acc:HGNC:19699]
270	7.15373e-11	1.68781	0.381	0.182	1.40464e-06	1	ICAM1	Preadipocytes	Myeloid-derived suppressor cell	intercellular adhesion molecule 1 [Source:HGNC Symbol;Acc:HGNC:5344]
271	7.15373e-11	1.68781	0.381	0.182	1.40464e-06	1	ICAM1		Oviduct-derived stem cell	intercellular adhesion molecule 1 [Source:HGNC Symbol;Acc:HGNC:5344]
272	7.15373e-11	1.68781	0.381	0.182	1.40464e-06	1	ICAM1		Adipose-derived stem cell	intercellular adhesion molecule 1 [Source:HGNC Symbol;Acc:HGNC:5344]
273	7.15373e-11	1.68781	0.381	0.182	1.40464e-06	1	ICAM1		Mesenchymal progenitor cell	intercellular adhesion molecule 1 [Source:HGNC Symbol;Acc:HGNC:5344]
274	7.15373e-11	1.68781	0.381	0.182	1.40464e-06	1	ICAM1		Eosinophil	intercellular adhesion molecule 1 [Source:HGNC Symbol;Acc:HGNC:5344]
275	7.15373e-11	1.68781	0.381	0.182	1.40464e-06	1	ICAM1		Macrophage	intercellular adhesion molecule 1 [Source:HGNC Symbol;Acc:HGNC:5344]
276	7.15373e-11	1.68781	0.381	0.182	1.40464e-06	1	ICAM1		Basophil	intercellular adhesion molecule 1 [Source:HGNC Symbol;Acc:HGNC:5344]
277	7.15373e-11	1.68781	0.381	0.182	1.40464e-06	1	ICAM1		Endothelial stem cell	intercellular adhesion molecule 1 [Source:HGNC Symbol;Acc:HGNC:5344]
278	7.15373e-11	1.68781	0.381	0.182	1.40464e-06	1	ICAM1		Epithelial cell	intercellular adhesion molecule 1 [Source:HGNC Symbol;Acc:HGNC:5344]
279	7.15373e-11	1.68781	0.381	0.182	1.40464e-06	1	ICAM1		Mesoderm cell	intercellular adhesion molecule 1 [Source:HGNC Symbol;Acc:HGNC:5344]
280	7.15373e-11	1.68781	0.381	0.182	1.40464e-06	1	ICAM1		Stromal cell	intercellular adhesion molecule 1 [Source:HGNC Symbol;Acc:HGNC:5344]
281	7.15373e-11	1.68781	0.381	0.182	1.40464e-06	1	ICAM1		Mesenchymal stromal cell	intercellular adhesion molecule 1 [Source:HGNC Symbol;Acc:HGNC:5344]
282	7.15373e-11	1.68781	0.381	0.182	1.40464e-06	1	ICAM1		DCLK1+ progenitor cell	intercellular adhesion molecule 1 [Source:HGNC Symbol;Acc:HGNC:5344]
283	7.15373e-11	1.68781	0.381	0.182	1.40464e-06	1	ICAM1		Paneth cell	intercellular adhesion molecule 1 [Source:HGNC Symbol;Acc:HGNC:5344]
284	7.15373e-11	1.68781	0.381	0.182	1.40464e-06	1	ICAM1		Granulosa cell	intercellular adhesion molecule 1 [Source:HGNC Symbol;Acc:HGNC:5344]
285	7.15373e-11	1.68781	0.381	0.182	1.40464e-06	1	ICAM1		Vascular endothelial cell	intercellular adhesion molecule 1 [Source:HGNC Symbol;Acc:HGNC:5344]
286	7.15373e-11	1.68781	0.381	0.182	1.40464e-06	1	ICAM1		Multilymphoid progenitor cell	intercellular adhesion molecule 1 [Source:HGNC Symbol;Acc:HGNC:5344]
410	4.00529e-12	1.68772	0.419	0.206	7.86438e-08	1	CEBPD	Neuroglial cells	Microglial cell	CCAAT enhancer binding protein delta [Source:HGNC Symbol;Acc:HGNC:1835]
411	4.00529e-12	1.68772	0.419	0.206	7.86438e-08	1	CEBPD		Mucosal-associated invariant T cell	CCAAT enhancer binding protein delta [Source:HGNC Symbol;Acc:HGNC:1835]
412	4.00529e-12	1.68772	0.419	0.206	7.86438e-08	1	CEBPD		Granulosa cell	CCAAT enhancer binding protein delta [Source:HGNC Symbol;Acc:HGNC:1835]
413	4.00529e-12	1.68772	0.419	0.206	7.86438e-08	1	CEBPD		Monocyte	CCAAT enhancer binding protein delta [Source:HGNC Symbol;Acc:HGNC:1835]
434	1.00163e-27	1.66414	0.605	0.238	1.9667e-23	1	IER5L			immediate early response 5 like [Source:HGNC Symbol;Acc:HGNC:23679]
435	1.89897e-21	1.63121	0.642	0.329	3.72862e-17	1	AKR1C2	M cells	Acinar cell	aldo-keto reductase family 1 member C2 [Source:HGNC Symbol;Acc:HGNC:385]
436	1.89897e-21	1.63121	0.642	0.329	3.72862e-17	1	AKR1C2		Liver bud hepatic cell	aldo-keto reductase family 1 member C2 [Source:HGNC Symbol;Acc:HGNC:385]
437	2.66472e-48	1.59572	0.986	0.783	5.23217e-44	1	CITED2	Neural cells	Monocyte	Cbp/p300 interacting transactivator with Glu/Asp rich carboxy-terminal domain 2 [Source:HGNC Symbol;Acc:HGNC:1987]
445	1.4282e-10	1.59254	0.493	0.282	2.80426e-06	1	TNFRSF10D			TNF receptor superfamily member 10d [Source:HGNC Symbol;Acc:HGNC:11907]
446	6.93986e-07	1.58866	0.609	0.452	0.0136264	1	TNFAIP3	Myeloid cells	Cancer stem cell	TNF alpha induced protein 3 [Source:HGNC Symbol;Acc:HGNC:11896]
447	6.93986e-07	1.58866	0.609	0.452	0.0136264	1	TNFAIP3		Exhausted CD8+ T cell	TNF alpha induced protein 3 [Source:HGNC Symbol;Acc:HGNC:11896]
448	6.93986e-07	1.58866	0.609	0.452	0.0136264	1	TNFAIP3		Regulatory T (Treg) cell	TNF alpha induced protein 3 [Source:HGNC Symbol;Acc:HGNC:11896]
449	6.93986e-07	1.58866	0.609	0.452	0.0136264	1	TNFAIP3		Paneth cell	TNF alpha induced protein 3 [Source:HGNC Symbol;Acc:HGNC:11896]
450	6.93986e-07	1.58866	0.609	0.452	0.0136264	1	TNFAIP3		Multilymphoid progenitor cell	TNF alpha induced protein 3 [Source:HGNC Symbol;Acc:HGNC:11896]
451	6.93986e-07	1.58866	0.609	0.452	0.0136264	1	TNFAIP3		Plasmacytoid dendritic cell	TNF alpha induced protein 3 [Source:HGNC Symbol;Acc:HGNC:11896]
452	6.93986e-07	1.58866	0.609	0.452	0.0136264	1	TNFAIP3		Monocyte	TNF alpha induced protein 3 [Source:HGNC Symbol;Acc:HGNC:11896]
466	1.92922e-16	1.57762	0.47	0.205	3.78803e-12	1	JMY	Lymphocyte cells	Paneth cell	junction mediating and regulatory protein, p53 cofactor [Source:HGNC Symbol;Acc:HGNC:28916]
467	1.46805e-23	1.57616	0.4	0.105	2.88251e-19	1	TMEM150A			transmembrane protein 150A [Source:HGNC Symbol;Acc:HGNC:24677]
468	7.35629e-25	1.55934	0.707	0.372	1.44441e-20	1	RAB27B		Megakaryocyte	RAB27B, member RAS oncogene family [Source:HGNC Symbol;Acc:HGNC:9767]
469	5.49512e-22	1.54288	0.991	0.872	1.07897e-17	1	SQSTM1	Erythrocytes	Regulatory T (Treg) cell	sequestosome 1 [Source:HGNC Symbol;Acc:HGNC:11280]
470	1.97759e-36	1.54074	0.874	0.48	3.88299e-32	1	CPEB2			cytoplasmic polyadenylation element binding protein 2 [Source:HGNC Symbol;Acc:HGNC:21745]
471	3.55935e-13	1.51571	0.4	0.166	6.98878e-09	1	KIAA1199
472	1.69231e-10	1.50733	0.381	0.185	3.32284e-06	1	C5orf56	Dendritic cells
473	1.63563e-12	1.50362	0.344	0.135	3.21157e-08	1	RP11-138A9.1	Monocytes
474	2.42105e-09	1.50326	0.251	0.097	4.75373e-05	1	BEND7			BEN domain containing 7 [Source:HGNC Symbol;Acc:HGNC:23514]
475	6.79376e-20	1.47683	0.674	0.334	1.33395e-15	1	JUNB	Monocytes	Circulating fetal cell	JunB proto-oncogene, AP-1 transcription factor subunit [Source:HGNC Symbol;Acc:HGNC:6205]
476	6.79376e-20	1.47683	0.674	0.334	1.33395e-15	1	JUNB		Astrocyte	JunB proto-oncogene, AP-1 transcription factor subunit [Source:HGNC Symbol;Acc:HGNC:6205]
477	6.79376e-20	1.47683	0.674	0.334	1.33395e-15	1	JUNB		Microglial cell	JunB proto-oncogene, AP-1 transcription factor subunit [Source:HGNC Symbol;Acc:HGNC:6205]
478	6.79376e-20	1.47683	0.674	0.334	1.33395e-15	1	JUNB		Multilymphoid progenitor cell	JunB proto-oncogene, AP-1 transcription factor subunit [Source:HGNC Symbol;Acc:HGNC:6205]
505	5.35879e-20	1.44534	0.665	0.348	1.0522e-15	1	PLA2R1			phospholipase A2 receptor 1 [Source:HGNC Symbol;Acc:HGNC:9042]
506	4.02457e-13	1.43926	0.302	0.102	7.90224e-09	1	MEF2C	Cvp	Cardiomyocyte	myocyte enhancer factor 2C [Source:HGNC Symbol;Acc:HGNC:6996]
507	4.02457e-13	1.43926	0.302	0.102	7.90224e-09	1	MEF2C		Neural progenitor cell	myocyte enhancer factor 2C [Source:HGNC Symbol;Acc:HGNC:6996]
508	4.02457e-13	1.43926	0.302	0.102	7.90224e-09	1	MEF2C		Interneuron	myocyte enhancer factor 2C [Source:HGNC Symbol;Acc:HGNC:6996]
509	4.02457e-13	1.43926	0.302	0.102	7.90224e-09	1	MEF2C		Endothelial cell	myocyte enhancer factor 2C [Source:HGNC Symbol;Acc:HGNC:6996]
510	4.02457e-13	1.43926	0.302	0.102	7.90224e-09	1	MEF2C		Multilymphoid progenitor cell	myocyte enhancer factor 2C [Source:HGNC Symbol;Acc:HGNC:6996]
512	4.02457e-13	1.43926	0.302	0.102	7.90224e-09	1	MEF2C		B cell	myocyte enhancer factor 2C [Source:HGNC Symbol;Acc:HGNC:6996]
570	5.03698e-27	1.43545	0.809	0.488	9.89012e-23	1	FOXS1	Lung vsmcs		forkhead box S1 [Source:HGNC Symbol;Acc:HGNC:3735]
575	5.5825e-12	1.43244	0.298	0.106	1.09612e-07	1	RP11-709B3.2
576	1.13297e-05	1.42261	0.274	0.149	0.222458	1	THAP2			THAP domain containing 2 [Source:HGNC Symbol;Acc:HGNC:20854]
577	2.44679e-17	1.41352	0.484	0.211	4.80428e-13	1	GLRX		Enterocyte progenitor cell	glutaredoxin [Source:HGNC Symbol;Acc:HGNC:4330]
578	2.44679e-17	1.41352	0.484	0.211	4.80428e-13	1	GLRX		Monocyte	glutaredoxin [Source:HGNC Symbol;Acc:HGNC:4330]
580	1.41975e-13	1.40527	0.386	0.16	2.78768e-09	1	RP3-368A4.6
581	3.20264e-17	1.40169	0.381	0.123	6.28838e-13	1	FAM43A		Ionocyte cell	family with sequence similarity 43 member A [Source:HGNC Symbol;Acc:HGNC:26888]
582	3.80431e-14	1.39749	0.423	0.182	7.46976e-10	1	KIAA1755			KIAA1755 [Source:HGNC Symbol;Acc:HGNC:29372]
583	1.78053e-15	1.39552	0.47	0.212	3.49608e-11	1	MXI1			MAX interactor 1, dimerization protein [Source:HGNC Symbol;Acc:HGNC:7534]
584	7.56757e-06	1.38075	0.4	0.266	0.148589	1	ZFP36	Natural killer (NK) cells	Astrocyte	ZFP36 ring finger protein [Source:HGNC Symbol;Acc:HGNC:12862]
585	7.56757e-06	1.38075	0.4	0.266	0.148589	1	ZFP36		Microglial cell	ZFP36 ring finger protein [Source:HGNC Symbol;Acc:HGNC:12862]
586	7.56757e-06	1.38075	0.4	0.266	0.148589	1	ZFP36		Monocyte	ZFP36 ring finger protein [Source:HGNC Symbol;Acc:HGNC:12862]
608	6.136e-07	1.37596	0.27	0.132	0.012048	1	LUCAT1			lung cancer associated transcript 1 [Source:HGNC Symbol;Acc:HGNC:48498]
609	2.9276e-19	1.37373	0.907	0.697	5.74834e-15	1	TSC22D1	Megakaryocytes	Microglial cell	TSC22 domain family member 1 [Source:HGNC Symbol;Acc:HGNC:16826]
610	2.9276e-19	1.37373	0.907	0.697	5.74834e-15	1	TSC22D1		Multilymphoid progenitor cell	TSC22 domain family member 1 [Source:HGNC Symbol;Acc:HGNC:16826]
611	2.9276e-19	1.37373	0.907	0.697	5.74834e-15	1	TSC22D1		Mast cell	TSC22 domain family member 1 [Source:HGNC Symbol;Acc:HGNC:16826]
619	0.000220751	1.37304	0.47	0.342	1	1	REL		Regulatory T (Treg) cell	REL proto-oncogene, NF-kB subunit [Source:HGNC Symbol;Acc:HGNC:9954]
620	3.57555e-07	1.36025	0.274	0.131	0.00702059	1	ZNF234		SLC16A7+ cell	zinc finger protein 234 [Source:HGNC Symbol;Acc:HGNC:13027]
621	1.03408e-08	1.35416	0.27	0.115	0.000203042	1	NFKBIE		Paneth cell	NFKB inhibitor epsilon [Source:HGNC Symbol;Acc:HGNC:7799]
622	1.03408e-08	1.35416	0.27	0.115	0.000203042	1	NFKBIE		B cell	NFKB inhibitor epsilon [Source:HGNC Symbol;Acc:HGNC:7799]
624	1.09742e-12	1.33177	0.558	0.309	2.15479e-08	1	HEXIM1		Smooth muscle cell	HEXIM P-TEFb complex subunit 1 [Source:HGNC Symbol;Acc:HGNC:24953]
625	1.60125e-22	1.32626	0.651	0.306	3.14406e-18	1	ARMC9		SLC16A7+ cell	armadillo repeat containing 9 [Source:HGNC Symbol;Acc:HGNC:20730]
626	1.60125e-22	1.32626	0.651	0.306	3.14406e-18	1	ARMC9		PROM1High progenitor cell	armadillo repeat containing 9 [Source:HGNC Symbol;Acc:HGNC:20730]
627	6.60833e-07	1.32116	0.293	0.157	0.0129754	1	MKNK2			MAPK interacting serine/threonine kinase 2 [Source:HGNC Symbol;Acc:HGNC:7111]
628	0.00952842	1.31381	0.73	0.628	1	1	GADD45B	B cells	Astrocyte	growth arrest and DNA damage inducible beta [Source:HGNC Symbol;Acc:HGNC:4096]
629	0.00952842	1.31381	0.73	0.628	1	1	GADD45B		Microglial cell	growth arrest and DNA damage inducible beta [Source:HGNC Symbol;Acc:HGNC:4096]
630	0.00952842	1.31381	0.73	0.628	1	1	GADD45B		Mesenchymal cell	growth arrest and DNA damage inducible beta [Source:HGNC Symbol;Acc:HGNC:4096]
631	0.00952842	1.31381	0.73	0.628	1	1	GADD45B		FOXN4+ cell	growth arrest and DNA damage inducible beta [Source:HGNC Symbol;Acc:HGNC:4096]
636	1.42268e-11	1.30947	0.605	0.385	2.79343e-07	1	CTHRC1	Endothelial cells	DCLK1+ progenitor cell	collagen triple helix repeat containing 1 [Source:HGNC Symbol;Acc:HGNC:18831]
639	0.000514392	1.30599	0.405	0.297	1	1	TSLP			thymic stromal lymphopoietin [Source:HGNC Symbol;Acc:HGNC:30743]
640	1.04584e-08	1.30256	0.381	0.202	0.000205351	1	TBX3		Induced pluripotent stem cell	T-box transcription factor 3 [Source:HGNC Symbol;Acc:HGNC:11602]
641	1.04584e-08	1.30256	0.381	0.202	0.000205351	1	TBX3		Osteoblast	T-box transcription factor 3 [Source:HGNC Symbol;Acc:HGNC:11602]
642	3.40608e-12	1.29108	0.367	0.157	6.68785e-08	1	TNFRSF14	T cells	CD1C-CD141- dendritic cell	TNF receptor superfamily member 14 [Source:HGNC Symbol;Acc:HGNC:11912]
644	3.10073e-11	1.28611	0.251	0.082	6.08827e-07	1	CA11			carbonic anhydrase 11 [Source:HGNC Symbol;Acc:HGNC:1370]
645	1.54083e-14	1.28487	0.363	0.131	3.02542e-10	1	RILP			Rab interacting lysosomal protein [Source:HGNC Symbol;Acc:HGNC:30266]
646	3.8525e-06	1.27887	0.256	0.132	0.0756438	1	RBM20	Cardiomyocytes	Lake et al.Science.Ex6	RNA binding motif protein 20 [Source:HGNC Symbol;Acc:HGNC:27424]
648	3.07976e-12	1.27789	0.423	0.198	6.0471e-08	1	SULF2		Plasmacytoid dendritic cell	sulfatase 2 [Source:HGNC Symbol;Acc:HGNC:20392]
649	3.07976e-12	1.27789	0.423	0.198	6.0471e-08	1	SULF2		Monocyte	sulfatase 2 [Source:HGNC Symbol;Acc:HGNC:20392]
652	6.44927e-08	1.27705	0.386	0.209	0.00126631	1	SCG2	Midbrain_hindbrain	Astrocyte	secretogranin II [Source:HGNC Symbol;Acc:HGNC:10575]
653	6.44927e-08	1.27705	0.386	0.209	0.00126631	1	SCG2		Ionocyte cell	secretogranin II [Source:HGNC Symbol;Acc:HGNC:10575]
660	1.39842e-09	1.277	0.293	0.125	2.74579e-05	1	C11orf63
661	1.01898e-09	1.27642	0.395	0.203	2.00077e-05	1	MKLN1-AS1
662	1.19579e-12	1.27365	0.549	0.311	2.34793e-08	1	DUSP6		Oligodendrocyte progenitor cell	dual specificity phosphatase 6 [Source:HGNC Symbol;Acc:HGNC:3072]
663	1.19579e-12	1.27365	0.549	0.311	2.34793e-08	1	DUSP6		Ionocyte cell	dual specificity phosphatase 6 [Source:HGNC Symbol;Acc:HGNC:3072]
664	1.19579e-12	1.27365	0.549	0.311	2.34793e-08	1	DUSP6		Paneth cell	dual specificity phosphatase 6 [Source:HGNC Symbol;Acc:HGNC:3072]
665	1.19579e-12	1.27365	0.549	0.311	2.34793e-08	1	DUSP6		CD1C-CD141- dendritic cell	dual specificity phosphatase 6 [Source:HGNC Symbol;Acc:HGNC:3072]
666	1.19579e-12	1.27365	0.549	0.311	2.34793e-08	1	DUSP6		Monocyte	dual specificity phosphatase 6 [Source:HGNC Symbol;Acc:HGNC:3072]
669	5.66095e-07	1.2717	0.428	0.265	0.0111153	1	C21orf91		Regulatory T (Treg) cell	chromosome 21 open reading frame 91 [Source:HGNC Symbol;Acc:HGNC:16459]
670	2.46846e-07	1.27145	0.312	0.163	0.00484682	1	IL15	Dendritic cells	Natural killer cell	interleukin 15 [Source:HGNC Symbol;Acc:HGNC:5977]
671	2.90615e-08	1.26908	0.284	0.128	0.000570623	1	ZNF528	Natural killer (NK) cells		zinc finger protein 528 [Source:HGNC Symbol;Acc:HGNC:29384]
672	1.09967e-05	1.26367	0.274	0.151	0.21592	1	KANSL1L	Epi_gcm2	SLC16A7+ cell	KAT8 regulatory NSL complex subunit 1 like [Source:HGNC Symbol;Acc:HGNC:26310]
673	3.30838e-10	1.2624	0.321	0.138	6.49601e-06	1	LMO2	B cells	Germinal center B cell	LIM domain only 2 [Source:HGNC Symbol;Acc:HGNC:6642]
674	3.30838e-10	1.2624	0.321	0.138	6.49601e-06	1	LMO2		B cell	LIM domain only 2 [Source:HGNC Symbol;Acc:HGNC:6642]
675	3.30838e-10	1.2624	0.321	0.138	6.49601e-06	1	LMO2		Paneth cell	LIM domain only 2 [Source:HGNC Symbol;Acc:HGNC:6642]
679	1.54278e-29	1.26085	0.888	0.552	3.02925e-25	1	SOCS5			suppressor of cytokine signaling 5 [Source:HGNC Symbol;Acc:HGNC:16852]
680	2.35613e-06	1.25859	0.251	0.122	0.0462626	1	RP11-138A9.2
681	1.70205e-05	1.24952	0.344	0.22	0.334198	1	NFKB2		B cell	nuclear factor kappa B subunit 2 [Source:HGNC Symbol;Acc:HGNC:7795]
683	7.22596e-10	1.2489	0.344	0.155	1.41882e-05	1	CTD-2314B22.3
684	4.90547e-07	1.2488	0.553	0.374	0.00963188	1	RNU6-6P			RNA, U6 small nuclear 6, pseudogene [Source:HGNC Symbol;Acc:HGNC:10228]
685	6.47785e-11	1.24016	0.363	0.158	1.27193e-06	1	BTN2A2			butyrophilin subfamily 2 member A2 [Source:HGNC Symbol;Acc:HGNC:1137]
686	3.47551e-11	1.23918	0.367	0.165	6.82416e-07	1	IRF9	Natural killer (NK) cells	Exhausted CD8+ T cell	interferon regulatory factor 9 [Source:HGNC Symbol;Acc:HGNC:6131]
687	3.47551e-11	1.23918	0.367	0.165	6.82416e-07	1	IRF9		Regulatory T (Treg) cell	interferon regulatory factor 9 [Source:HGNC Symbol;Acc:HGNC:6131]
688	1.00736e-11	1.23825	0.842	0.617	1.97795e-07	1	CDKN1A	Fibroblasts	Regulatory T (Treg) cell	cyclin dependent kinase inhibitor 1A [Source:HGNC Symbol;Acc:HGNC:1784]
689	1.00736e-11	1.23825	0.842	0.617	1.97795e-07	1	CDKN1A		AXL+SIGLEC6+ dendritic cell	cyclin dependent kinase inhibitor 1A [Source:HGNC Symbol;Acc:HGNC:1784]
690	1.00736e-11	1.23825	0.842	0.617	1.97795e-07	1	CDKN1A		Monocyte	cyclin dependent kinase inhibitor 1A [Source:HGNC Symbol;Acc:HGNC:1784]
703	1.13832e-16	1.23763	0.642	0.348	2.23508e-12	1	SOX4	Natural killer (NK) cells	Astrocyte	SRY-box transcription factor 4 [Source:HGNC Symbol;Acc:HGNC:11200]
704	1.13832e-16	1.23763	0.642	0.348	2.23508e-12	1	SOX4		Oligodendrocyte progenitor cell	SRY-box transcription factor 4 [Source:HGNC Symbol;Acc:HGNC:11200]
705	1.13832e-16	1.23763	0.642	0.348	2.23508e-12	1	SOX4		Microglial cell	SRY-box transcription factor 4 [Source:HGNC Symbol;Acc:HGNC:11200]
706	1.13832e-16	1.23763	0.642	0.348	2.23508e-12	1	SOX4		Regulatory T (Treg) cell	SRY-box transcription factor 4 [Source:HGNC Symbol;Acc:HGNC:11200]
707	1.13832e-16	1.23763	0.642	0.348	2.23508e-12	1	SOX4		Brush cell (Tuft cell)	SRY-box transcription factor 4 [Source:HGNC Symbol;Acc:HGNC:11200]
708	1.13832e-16	1.23763	0.642	0.348	2.23508e-12	1	SOX4		Neuroendocrine cell	SRY-box transcription factor 4 [Source:HGNC Symbol;Acc:HGNC:11200]
709	1.13832e-16	1.23763	0.642	0.348	2.23508e-12	1	SOX4		Endothelial cell	SRY-box transcription factor 4 [Source:HGNC Symbol;Acc:HGNC:11200]
710	1.13832e-16	1.23763	0.642	0.348	2.23508e-12	1	SOX4		Multilymphoid progenitor cell	SRY-box transcription factor 4 [Source:HGNC Symbol;Acc:HGNC:11200]
711	1.13832e-16	1.23763	0.642	0.348	2.23508e-12	1	SOX4		AXL+SIGLEC6+ dendritic cell	SRY-box transcription factor 4 [Source:HGNC Symbol;Acc:HGNC:11200]
712	1.13832e-16	1.23763	0.642	0.348	2.23508e-12	1	SOX4		Cancer stem cell	SRY-box transcription factor 4 [Source:HGNC Symbol;Acc:HGNC:11200]
853	1.60896e-21	1.22225	0.991	0.954	3.15919e-17	1	SAT1	Epithelial cells	Epiblast cell	spermidine/spermine N1-acetyltransferase 1 [Source:HGNC Symbol;Acc:HGNC:10540]
854	1.60896e-21	1.22225	0.991	0.954	3.15919e-17	1	SAT1		Microglial cell	spermidine/spermine N1-acetyltransferase 1 [Source:HGNC Symbol;Acc:HGNC:10540]
855	1.60896e-21	1.22225	0.991	0.954	3.15919e-17	1	SAT1		Regulatory T (Treg) cell	spermidine/spermine N1-acetyltransferase 1 [Source:HGNC Symbol;Acc:HGNC:10540]
856	1.60896e-21	1.22225	0.991	0.954	3.15919e-17	1	SAT1		CD1C-CD141- dendritic cell	spermidine/spermine N1-acetyltransferase 1 [Source:HGNC Symbol;Acc:HGNC:10540]
857	1.60896e-21	1.22225	0.991	0.954	3.15919e-17	1	SAT1		Monocyte	spermidine/spermine N1-acetyltransferase 1 [Source:HGNC Symbol;Acc:HGNC:10540]
858	1.60896e-21	1.22225	0.991	0.954	3.15919e-17	1	SAT1		Neutrophil	spermidine/spermine N1-acetyltransferase 1 [Source:HGNC Symbol;Acc:HGNC:10540]
898	2.03217e-16	1.21959	0.581	0.308	3.99017e-12	1	HBP1			HMG-box transcription factor 1 [Source:HGNC Symbol;Acc:HGNC:23200]
899	4.28129e-09	1.21762	0.316	0.145	8.40631e-05	1	C1QTNF1	Submucosal gland basal		C1q and TNF related 1 [Source:HGNC Symbol;Acc:HGNC:14324]
900	6.21061e-12	1.21384	0.419	0.192	1.21945e-07	1	TBC1D19			TBC1 domain family member 19 [Source:HGNC Symbol;Acc:HGNC:25624]
901	2.67224e-36	1.21193	1	0.912	5.24695e-32	1	NEAT1	Beta cells		nuclear paraspeckle assembly transcript 1 [Source:HGNC Symbol;Acc:HGNC:30815]
903	5.06081e-14	1.20775	0.437	0.192	9.93691e-10	1	FAM214A
904	1.3256e-08	1.2022	0.442	0.251	0.000260282	1	RELB	Endothelial cells	Granulosa cell	RELB proto-oncogene, NF-kB subunit [Source:HGNC Symbol;Acc:HGNC:9956]
905	1.3256e-08	1.2022	0.442	0.251	0.000260282	1	RELB		Multilymphoid progenitor cell	RELB proto-oncogene, NF-kB subunit [Source:HGNC Symbol;Acc:HGNC:9956]
908	3.12635e-20	1.20123	0.888	0.648	6.13858e-16	1	ITGA2	Natural killer (NK) cells	Monocyte	integrin subunit alpha 2 [Source:HGNC Symbol;Acc:HGNC:6137]
909	3.12635e-20	1.20123	0.888	0.648	6.13858e-16	1	ITGA2		Natural killer cell	integrin subunit alpha 2 [Source:HGNC Symbol;Acc:HGNC:6137]
910	3.12635e-20	1.20123	0.888	0.648	6.13858e-16	1	ITGA2		Platelet	integrin subunit alpha 2 [Source:HGNC Symbol;Acc:HGNC:6137]
911	3.12635e-20	1.20123	0.888	0.648	6.13858e-16	1	ITGA2		Mesenchymal stromal cell	integrin subunit alpha 2 [Source:HGNC Symbol;Acc:HGNC:6137]
912	3.12635e-20	1.20123	0.888	0.648	6.13858e-16	1	ITGA2		Exhausted CD4+ T cell	integrin subunit alpha 2 [Source:HGNC Symbol;Acc:HGNC:6137]
918	2.14287e-07	1.19392	0.312	0.16	0.00420753	1	RARRES3	Natural killer (NK) cells	Secretory cell
920	1.56006e-06	1.18225	0.349	0.211	0.0306318	1	DUSP10		Regulatory T (Treg) cell	dual specificity phosphatase 10 [Source:HGNC Symbol;Acc:HGNC:3065]
921	1.56006e-06	1.18225	0.349	0.211	0.0306318	1	DUSP10		Secretory progenitor cell	dual specificity phosphatase 10 [Source:HGNC Symbol;Acc:HGNC:3065]
922	1.56006e-06	1.18225	0.349	0.211	0.0306318	1	DUSP10		CD141+CLEC9A+ dendritic cell	dual specificity phosphatase 10 [Source:HGNC Symbol;Acc:HGNC:3065]
924	0.000195224	1.17795	0.251	0.148	1	1	HSPBAP1			HSPB1 associated protein 1 [Source:HGNC Symbol;Acc:HGNC:16389]
925	1.19727e-05	1.17588	0.949	0.957	0.235083	1	IGFBP1	Stromal cells	Decidual cell	insulin like growth factor binding protein 1 [Source:HGNC Symbol;Acc:HGNC:5469]
929	4.84104e-11	1.16953	0.437	0.223	9.50539e-07	1	JARID2		Multilymphoid progenitor cell	jumonji and AT-rich interaction domain containing 2 [Source:HGNC Symbol;Acc:HGNC:6196]
931	5.13041e-12	1.16753	0.591	0.345	1.00736e-07	1	ZBTB43			zinc finger and BTB domain containing 43 [Source:HGNC Symbol;Acc:HGNC:17908]
932	1.95792e-08	1.16347	0.27	0.115	0.000384438	1	LCA5			lebercilin LCA5 [Source:HGNC Symbol;Acc:HGNC:31923]
933	3.93067e-12	1.16323	0.414	0.186	7.71786e-08	1	MN1		FGFR1HighNME5- epithelial cell	MN1 proto-oncogene, transcriptional regulator [Source:HGNC Symbol;Acc:HGNC:7180]
934	3.93067e-12	1.16323	0.414	0.186	7.71786e-08	1	MN1		Multilymphoid progenitor cell	MN1 proto-oncogene, transcriptional regulator [Source:HGNC Symbol;Acc:HGNC:7180]
935	3.93067e-12	1.16323	0.414	0.186	7.71786e-08	1	MN1		Monocyte	MN1 proto-oncogene, transcriptional regulator [Source:HGNC Symbol;Acc:HGNC:7180]
936	3.93067e-12	1.16323	0.414	0.186	7.71786e-08	1	MN1		Lake et al.Science.Ex1	MN1 proto-oncogene, transcriptional regulator [Source:HGNC Symbol;Acc:HGNC:7180]
940	3.07378e-06	1.15569	0.288	0.154	0.0603536	1	LURAP1L			leucine rich adaptor protein 1 like [Source:HGNC Symbol;Acc:HGNC:31452]
941	1.06265e-29	1.15209	0.977	0.74	2.08651e-25	1	AHR	Lymphocyte cells	T helper17 (Th17) cell	aryl hydrocarbon receptor [Source:HGNC Symbol;Acc:HGNC:348]
942	1.06265e-29	1.15209	0.977	0.74	2.08651e-25	1	AHR		Monocyte	aryl hydrocarbon receptor [Source:HGNC Symbol;Acc:HGNC:348]
950	8.64832e-09	1.15111	0.447	0.262	0.00016981	1	ETV1	Interstitial cells	Delta cell	ETS variant transcription factor 1 [Source:HGNC Symbol;Acc:HGNC:3490]
951	8.64832e-09	1.15111	0.447	0.262	0.00016981	1	ETV1		Pancreatic polypeptide cell	ETS variant transcription factor 1 [Source:HGNC Symbol;Acc:HGNC:3490]
952	8.64832e-09	1.15111	0.447	0.262	0.00016981	1	ETV1		Epiblast cell	ETS variant transcription factor 1 [Source:HGNC Symbol;Acc:HGNC:3490]
953	8.64832e-09	1.15111	0.447	0.262	0.00016981	1	ETV1		Astrocyte	ETS variant transcription factor 1 [Source:HGNC Symbol;Acc:HGNC:3490]
954	8.64832e-09	1.15111	0.447	0.262	0.00016981	1	ETV1		Oligodendrocyte progenitor cell	ETS variant transcription factor 1 [Source:HGNC Symbol;Acc:HGNC:3490]
955	8.64832e-09	1.15111	0.447	0.262	0.00016981	1	ETV1		Exhausted CD8+ T cell	ETS variant transcription factor 1 [Source:HGNC Symbol;Acc:HGNC:3490]
968	0.000151947	1.14701	0.284	0.168	1	1	NPTX1	Neural cells		neuronal pentraxin 1 [Source:HGNC Symbol;Acc:HGNC:7952]
969	2.29229e-10	1.14491	0.474	0.257	4.50091e-06	1	THBD	Dendritic cells	Adipose-derived stem cell	thrombomodulin [Source:HGNC Symbol;Acc:HGNC:11784]
970	2.29229e-10	1.14491	0.474	0.257	4.50091e-06	1	THBD		Adipose-derived stromal cell	thrombomodulin [Source:HGNC Symbol;Acc:HGNC:11784]
971	2.29229e-10	1.14491	0.474	0.257	4.50091e-06	1	THBD		Plasmacytoid dendritic cell	thrombomodulin [Source:HGNC Symbol;Acc:HGNC:11784]
972	2.29229e-10	1.14491	0.474	0.257	4.50091e-06	1	THBD		Conventional dendritic cell	thrombomodulin [Source:HGNC Symbol;Acc:HGNC:11784]
973	2.29229e-10	1.14491	0.474	0.257	4.50091e-06	1	THBD		Myeloid cell	thrombomodulin [Source:HGNC Symbol;Acc:HGNC:11784]
974	2.29229e-10	1.14491	0.474	0.257	4.50091e-06	1	THBD		Specialist antigen presenting cell	thrombomodulin [Source:HGNC Symbol;Acc:HGNC:11784]
975	2.29229e-10	1.14491	0.474	0.257	4.50091e-06	1	THBD		Myeloid conventional dendritic cell	thrombomodulin [Source:HGNC Symbol;Acc:HGNC:11784]
976	2.29229e-10	1.14491	0.474	0.257	4.50091e-06	1	THBD		Basal cell	thrombomodulin [Source:HGNC Symbol;Acc:HGNC:11784]
977	2.29229e-10	1.14491	0.474	0.257	4.50091e-06	1	THBD		Paneth cell	thrombomodulin [Source:HGNC Symbol;Acc:HGNC:11784]
978	2.29229e-10	1.14491	0.474	0.257	4.50091e-06	1	THBD		CD141+CLEC9A+ dendritic cell	thrombomodulin [Source:HGNC Symbol;Acc:HGNC:11784]
979	2.29229e-10	1.14491	0.474	0.257	4.50091e-06	1	THBD		AXL+SIGLEC6+ dendritic cell	thrombomodulin [Source:HGNC Symbol;Acc:HGNC:11784]
982	4.11976e-12	1.14247	0.591	0.354	8.08915e-08	1	IRS2		Paneth cell	insulin receptor substrate 2 [Source:HGNC Symbol;Acc:HGNC:6126]
983	0.000155562	1.14012	0.288	0.178	1	1	TSPYL2	Natural killer (NK) cells	Regulatory T (Treg) cell	TSPY like 2 [Source:HGNC Symbol;Acc:HGNC:24358]
984	0.000155562	1.14012	0.288	0.178	1	1	TSPYL2		Mast cell	TSPY like 2 [Source:HGNC Symbol;Acc:HGNC:24358]
989	4.44869e-15	1.13686	0.484	0.218	8.73501e-11	1	KLF4	Macrophages	Adipose-derived stromal cell	KLF transcription factor 4 [Source:HGNC Symbol;Acc:HGNC:6348]
990	4.44869e-15	1.13686	0.484	0.218	8.73501e-11	1	KLF4		Stem cell	KLF transcription factor 4 [Source:HGNC Symbol;Acc:HGNC:6348]
991	4.44869e-15	1.13686	0.484	0.218	8.73501e-11	1	KLF4		Endothelial cell	KLF transcription factor 4 [Source:HGNC Symbol;Acc:HGNC:6348]
992	4.44869e-15	1.13686	0.484	0.218	8.73501e-11	1	KLF4		Pluripotent stem cell	KLF transcription factor 4 [Source:HGNC Symbol;Acc:HGNC:6348]
993	4.44869e-15	1.13686	0.484	0.218	8.73501e-11	1	KLF4		AXL+SIGLEC6+ dendritic cell	KLF transcription factor 4 [Source:HGNC Symbol;Acc:HGNC:6348]
994	4.44869e-15	1.13686	0.484	0.218	8.73501e-11	1	KLF4		Monocyte	KLF transcription factor 4 [Source:HGNC Symbol;Acc:HGNC:6348]
995	4.44869e-15	1.13686	0.484	0.218	8.73501e-11	1	KLF4		Morula cell (Blastomere)	KLF transcription factor 4 [Source:HGNC Symbol;Acc:HGNC:6348]
1039	9.19647e-09	1.13275	0.349	0.174	0.000180573	1	LINC00909
1040	5.73133e-06	1.13029	0.312	0.174	0.112535	1	BCL6	T cells	B cell	BCL6 transcription repressor [Source:HGNC Symbol;Acc:HGNC:1001]
1041	5.73133e-06	1.13029	0.312	0.174	0.112535	1	BCL6		Follicular B cell	BCL6 transcription repressor [Source:HGNC Symbol;Acc:HGNC:1001]
1042	5.73133e-06	1.13029	0.312	0.174	0.112535	1	BCL6		Germinal center B cell	BCL6 transcription repressor [Source:HGNC Symbol;Acc:HGNC:1001]
1043	5.73133e-06	1.13029	0.312	0.174	0.112535	1	BCL6		Spermatogonial stem cell	BCL6 transcription repressor [Source:HGNC Symbol;Acc:HGNC:1001]
1044	5.73133e-06	1.13029	0.312	0.174	0.112535	1	BCL6		Multilymphoid progenitor cell	BCL6 transcription repressor [Source:HGNC Symbol;Acc:HGNC:1001]
1045	5.73133e-06	1.13029	0.312	0.174	0.112535	1	BCL6		CD141+CLEC9A+ dendritic cell	BCL6 transcription repressor [Source:HGNC Symbol;Acc:HGNC:1001]
1046	5.73133e-06	1.13029	0.312	0.174	0.112535	1	BCL6		Monocyte	BCL6 transcription repressor [Source:HGNC Symbol;Acc:HGNC:1001]
1070	2.9965e-08	1.12959	0.47	0.302	0.000588363	1	POU2F2		Regulatory T (Treg) cell	POU class 2 homeobox 2 [Source:HGNC Symbol;Acc:HGNC:9213]
1071	2.9965e-08	1.12959	0.47	0.302	0.000588363	1	POU2F2		Multilymphoid progenitor cell	POU class 2 homeobox 2 [Source:HGNC Symbol;Acc:HGNC:9213]
1072	2.9965e-08	1.12959	0.47	0.302	0.000588363	1	POU2F2		CD1C-CD141- dendritic cell	POU class 2 homeobox 2 [Source:HGNC Symbol;Acc:HGNC:9213]
1073	2.9965e-08	1.12959	0.47	0.302	0.000588363	1	POU2F2		Monocyte	POU class 2 homeobox 2 [Source:HGNC Symbol;Acc:HGNC:9213]
1077	2.9965e-08	1.12959	0.47	0.302	0.000588363	1	POU2F2		B cell	POU class 2 homeobox 2 [Source:HGNC Symbol;Acc:HGNC:9213]
1079	2.19037e-11	1.12957	0.395	0.18	4.3008e-07	1	HDAC5			histone deacetylase 5 [Source:HGNC Symbol;Acc:HGNC:14068]
1080	1.77878e-06	1.12781	0.27	0.137	0.0349264	1	ZNF667			zinc finger protein 667 [Source:HGNC Symbol;Acc:HGNC:28854]
1081	7.18445e-05	1.1278	0.321	0.2	1	1	ZBTB10			zinc finger and BTB domain containing 10 [Source:HGNC Symbol;Acc:HGNC:30953]
1082	2.35193e-10	1.12173	0.479	0.274	4.61802e-06	1	ARRDC3		CD1C-CD141- dendritic cell	arrestin domain containing 3 [Source:HGNC Symbol;Acc:HGNC:29263]
1084	6.75829e-08	1.11939	0.293	0.137	0.00132699	1	IFIH1			interferon induced with helicase C domain 1 [Source:HGNC Symbol;Acc:HGNC:18873]
1085	1.99151e-08	1.117	0.293	0.138	0.000391033	1	CTD-2270L9.4
1086	1.40927e-09	1.11538	0.344	0.157	2.76711e-05	1	STARD10	Secretory cells	Goblet cell	StAR related lipid transfer domain containing 10 [Source:HGNC Symbol;Acc:HGNC:10666]
1089	7.18794e-35	1.10945	1	0.946	1.41135e-30	1	PHACTR2		Astrocyte	phosphatase and actin regulator 2 [Source:HGNC Symbol;Acc:HGNC:20956]
1090	7.18794e-35	1.10945	1	0.946	1.41135e-30	1	PHACTR2		Mucosal-associated invariant T cell	phosphatase and actin regulator 2 [Source:HGNC Symbol;Acc:HGNC:20956]
1091	7.18794e-35	1.10945	1	0.946	1.41135e-30	1	PHACTR2		Regulatory T (Treg) cell	phosphatase and actin regulator 2 [Source:HGNC Symbol;Acc:HGNC:20956]
1092	6.60852e-17	1.10934	0.809	0.548	1.29758e-12	1	AKR1C3		Acinar cell	aldo-keto reductase family 1 member C3 [Source:HGNC Symbol;Acc:HGNC:386]
1093	6.60852e-17	1.10934	0.809	0.548	1.29758e-12	1	AKR1C3		CD4+ cytotoxic T cell	aldo-keto reductase family 1 member C3 [Source:HGNC Symbol;Acc:HGNC:386]
1094	5.14223e-07	1.10813	0.33	0.185	0.0100968	1	RP11-379H18.1
1095	1.4597e-20	1.10162	0.884	0.626	2.86611e-16	1	UBE2H			ubiquitin conjugating enzyme E2 H [Source:HGNC Symbol;Acc:HGNC:12484]
1096	1.53887e-06	1.10016	0.312	0.166	0.0302158	1	ARHGAP6	Hepatic stellate cells		Rho GTPase activating protein 6 [Source:HGNC Symbol;Acc:HGNC:676]
1097	3.46492e-09	1.09865	0.358	0.172	6.80337e-05	1	SIX4			SIX homeobox 4 [Source:HGNC Symbol;Acc:HGNC:10890]
1098	1.21974e-22	1.09767	0.958	0.718	2.39496e-18	1	SNX9		Exhausted CD8+ T cell	sorting nexin 9 [Source:HGNC Symbol;Acc:HGNC:14973]
1099	1.21974e-22	1.09767	0.958	0.718	2.39496e-18	1	SNX9		Regulatory T (Treg) cell	sorting nexin 9 [Source:HGNC Symbol;Acc:HGNC:14973]
1100	9.27582e-10	1.09622	0.353	0.166	1.82131e-05	1	RARG		Basal cell	retinoic acid receptor gamma [Source:HGNC Symbol;Acc:HGNC:9866]
1101	6.07499e-09	1.09464	0.391	0.209	0.000119282	1	CTSS	Promyelocytes	Microglial cell	cathepsin S [Source:HGNC Symbol;Acc:HGNC:2545]
1102	6.07499e-09	1.09464	0.391	0.209	0.000119282	1	CTSS		Ciliated cell	cathepsin S [Source:HGNC Symbol;Acc:HGNC:2545]
1103	6.07499e-09	1.09464	0.391	0.209	0.000119282	1	CTSS		CD1C-CD141- dendritic cell	cathepsin S [Source:HGNC Symbol;Acc:HGNC:2545]
1104	6.07499e-09	1.09464	0.391	0.209	0.000119282	1	CTSS		Monocyte	cathepsin S [Source:HGNC Symbol;Acc:HGNC:2545]
1119	1.16473e-17	1.0912	0.972	0.772	2.28695e-13	1	PHLDA1	Neural cells	Intestinal epithelial stem cell	pleckstrin homology like domain family A member 1 [Source:HGNC Symbol;Acc:HGNC:8933]
1120	1.16473e-17	1.0912	0.972	0.772	2.28695e-13	1	PHLDA1		Oligodendrocyte	pleckstrin homology like domain family A member 1 [Source:HGNC Symbol;Acc:HGNC:8933]
1121	1.16473e-17	1.0912	0.972	0.772	2.28695e-13	1	PHLDA1		Interneuron	pleckstrin homology like domain family A member 1 [Source:HGNC Symbol;Acc:HGNC:8933]
1122	1.16473e-17	1.0912	0.972	0.772	2.28695e-13	1	PHLDA1		Exhausted CD8+ T cell	pleckstrin homology like domain family A member 1 [Source:HGNC Symbol;Acc:HGNC:8933]
1123	1.16473e-17	1.0912	0.972	0.772	2.28695e-13	1	PHLDA1		Regulatory T (Treg) cell	pleckstrin homology like domain family A member 1 [Source:HGNC Symbol;Acc:HGNC:8933]
1129	2.59072e-18	1.08533	0.833	0.548	5.08687e-14	1	ZMAT3		SLC16A7+ cell	zinc finger matrin-type 3 [Source:HGNC Symbol;Acc:HGNC:29983]
1130	2.59072e-18	1.08533	0.833	0.548	5.08687e-14	1	ZMAT3		Multilymphoid progenitor cell	zinc finger matrin-type 3 [Source:HGNC Symbol;Acc:HGNC:29983]
1132	6.58152e-13	1.08407	0.609	0.342	1.29228e-08	1	PDGFA	Myofibroblasts	Pericyte	platelet derived growth factor subunit A [Source:HGNC Symbol;Acc:HGNC:8799]
1133	6.58152e-13	1.08407	0.609	0.342	1.29228e-08	1	PDGFA		Trophectoderm cell	platelet derived growth factor subunit A [Source:HGNC Symbol;Acc:HGNC:8799]
1134	3.73885e-10	1.08304	0.46	0.251	7.34124e-06	1	VEGFA	Cardiomyocytes	Corneal endothelial cell	vascular endothelial growth factor A [Source:HGNC Symbol;Acc:HGNC:12680]
1135	3.73885e-10	1.08304	0.46	0.251	7.34124e-06	1	VEGFA		Cancer stem cell	vascular endothelial growth factor A [Source:HGNC Symbol;Acc:HGNC:12680]
1136	3.73885e-10	1.08304	0.46	0.251	7.34124e-06	1	VEGFA		Myeloid cell	vascular endothelial growth factor A [Source:HGNC Symbol;Acc:HGNC:12680]
1137	3.73885e-10	1.08304	0.46	0.251	7.34124e-06	1	VEGFA		Platelet	vascular endothelial growth factor A [Source:HGNC Symbol;Acc:HGNC:12680]
1166	1.68045e-07	1.07956	0.335	0.172	0.00329956	1	CHIC1		Oocyte	cysteine rich hydrophobic domain 1 [Source:HGNC Symbol;Acc:HGNC:1934]
1168	3.82573e-17	1.07859	0.698	0.426	7.51181e-13	1	SUV420H1
1169	1.29939e-06	1.07477	0.47	0.297	0.0255135	1	CYB5D2		SLC16A7+ cell	cytochrome b5 domain containing 2 [Source:HGNC Symbol;Acc:HGNC:28471]
1170	4.85755e-17	1.07268	0.781	0.502	9.53779e-13	1	PHLDA3		Basal cell	pleckstrin homology like domain family A member 3 [Source:HGNC Symbol;Acc:HGNC:8934]
1171	9.11461e-08	1.07148	0.274	0.123	0.00178965	1	MOAP1			modulator of apoptosis 1 [Source:HGNC Symbol;Acc:HGNC:16658]
1172	3.6459e-08	1.07066	0.377	0.203	0.000715873	1	PLK3		Monocyte	polo like kinase 3 [Source:HGNC Symbol;Acc:HGNC:2154]
1174	4.8983e-10	1.07026	0.4	0.198	9.61782e-06	1	CHD7		Neural crest cell	chromodomain helicase DNA binding protein 7 [Source:HGNC Symbol;Acc:HGNC:20626]
1175	4.8983e-10	1.07026	0.4	0.198	9.61782e-06	1	CHD7		B cell	chromodomain helicase DNA binding protein 7 [Source:HGNC Symbol;Acc:HGNC:20626]
1176	4.8983e-10	1.07026	0.4	0.198	9.61782e-06	1	CHD7		Cancer stem cell	chromodomain helicase DNA binding protein 7 [Source:HGNC Symbol;Acc:HGNC:20626]
1180	1.99384e-13	1.06591	0.633	0.389	3.91491e-09	1	ELF1	Mast cells	Microglial cell	E74 like ETS transcription factor 1 [Source:HGNC Symbol;Acc:HGNC:3316]
1181	1.99384e-13	1.06591	0.633	0.389	3.91491e-09	1	ELF1		Endothelial cell	E74 like ETS transcription factor 1 [Source:HGNC Symbol;Acc:HGNC:3316]
1182	1.99384e-13	1.06591	0.633	0.389	3.91491e-09	1	ELF1		Monocyte	E74 like ETS transcription factor 1 [Source:HGNC Symbol;Acc:HGNC:3316]
1190	3.73659e-12	1.05924	0.563	0.322	7.3368e-08	1	TOB1	Keratinocytes		transducer of ERBB2, 1 [Source:HGNC Symbol;Acc:HGNC:11979]
1191	1.4487e-05	1.05173	0.419	0.288	0.284452	1	GORAB			golgin, RAB6 interacting [Source:HGNC Symbol;Acc:HGNC:25676]
1192	3.36933e-10	1.05089	0.609	0.411	6.61569e-06	1	S1PR3		SLC16A7+ cell	sphingosine-1-phosphate receptor 3 [Source:HGNC Symbol;Acc:HGNC:3167]
1193	1.32759e-14	1.04946	0.702	0.422	2.60673e-10	1	PGM2L1			phosphoglucomutase 2 like 1 [Source:HGNC Symbol;Acc:HGNC:20898]
1194	1.40115e-10	1.04782	0.353	0.151	2.75115e-06	1	PAMR1	Fibroblasts	FGFR1HighNME5- epithelial cell	peptidase domain containing associated with muscle regeneration 1 [Source:HGNC Symbol;Acc:HGNC:24554]
1195	1.40115e-10	1.04782	0.353	0.151	2.75115e-06	1	PAMR1		DCLK1+ progenitor cell	peptidase domain containing associated with muscle regeneration 1 [Source:HGNC Symbol;Acc:HGNC:24554]
1198	2.04627e-10	1.03903	0.349	0.154	4.01784e-06	1	LRRC32	Platelet	Responder T cell	leucine rich repeat containing 32 [Source:HGNC Symbol;Acc:HGNC:4161]
1199	2.04627e-10	1.03903	0.349	0.154	4.01784e-06	1	LRRC32		MKI67+ progenitor cell	leucine rich repeat containing 32 [Source:HGNC Symbol;Acc:HGNC:4161]
1204	8.2384e-15	1.03887	0.498	0.228	1.61761e-10	1	SLC43A2		Beta cell	solute carrier family 43 member 2 [Source:HGNC Symbol;Acc:HGNC:23087]
1205	8.2384e-15	1.03887	0.498	0.228	1.61761e-10	1	SLC43A2		Multilymphoid progenitor cell	solute carrier family 43 member 2 [Source:HGNC Symbol;Acc:HGNC:23087]
1206	8.2384e-15	1.03887	0.498	0.228	1.61761e-10	1	SLC43A2		Monocyte	solute carrier family 43 member 2 [Source:HGNC Symbol;Acc:HGNC:23087]
1209	3.10003e-07	1.03211	0.293	0.148	0.00608691	1	ATP6V1E2			ATPase H+ transporting V1 subunit E2 [Source:HGNC Symbol;Acc:HGNC:18125]
1210	6.41599e-06	1.0274	0.284	0.157	0.125978	1	ZFYVE1			zinc finger FYVE-type containing 1 [Source:HGNC Symbol;Acc:HGNC:13180]
1211	7.3526e-07	1.02258	0.288	0.146	0.0144368	1	ZNF529			zinc finger protein 529 [Source:HGNC Symbol;Acc:HGNC:29328]
1212	5.03234e-08	1.0214	0.921	0.703	0.0009881	1	ARID5B	T cells	Exhausted CD8+ T cell	AT-rich interaction domain 5B [Source:HGNC Symbol;Acc:HGNC:17362]
1213	5.03234e-08	1.0214	0.921	0.703	0.0009881	1	ARID5B		Regulatory T (Treg) cell	AT-rich interaction domain 5B [Source:HGNC Symbol;Acc:HGNC:17362]
1214	5.03234e-08	1.0214	0.921	0.703	0.0009881	1	ARID5B		Multilymphoid progenitor cell	AT-rich interaction domain 5B [Source:HGNC Symbol;Acc:HGNC:17362]
1216	5.03234e-08	1.0214	0.921	0.703	0.0009881	1	ARID5B		B cell	AT-rich interaction domain 5B [Source:HGNC Symbol;Acc:HGNC:17362]
1236	1.34239e-14	1.02088	0.819	0.558	2.63578e-10	1	ARL4C	Neural cells	Effector CD8+ memory T (Tem) cell	ADP ribosylation factor like GTPase 4C [Source:HGNC Symbol;Acc:HGNC:698]
1237	1.34239e-14	1.02088	0.819	0.558	2.63578e-10	1	ARL4C		CD4+ cytotoxic T cell	ADP ribosylation factor like GTPase 4C [Source:HGNC Symbol;Acc:HGNC:698]
1238	1.34239e-14	1.02088	0.819	0.558	2.63578e-10	1	ARL4C		FOXN4+ cell	ADP ribosylation factor like GTPase 4C [Source:HGNC Symbol;Acc:HGNC:698]
1239	1.34239e-14	1.02088	0.819	0.558	2.63578e-10	1	ARL4C		Paneth cell	ADP ribosylation factor like GTPase 4C [Source:HGNC Symbol;Acc:HGNC:698]
1244	2.28285e-16	1.017	0.619	0.329	4.48238e-12	1	ARHGAP12		Microglial cell	Rho GTPase activating protein 12 [Source:HGNC Symbol;Acc:HGNC:16348]
1245	1.67298e-05	1.01491	0.284	0.158	0.32849	1	C7orf60
1246	4.37097e-10	1.0144	0.391	0.186	8.58239e-06	1	PTGES		Trophectoderm cell	prostaglandin E synthase [Source:HGNC Symbol;Acc:HGNC:9599]
1247	4.37097e-10	1.0144	0.391	0.186	8.58239e-06	1	PTGES		Monocyte	prostaglandin E synthase [Source:HGNC Symbol;Acc:HGNC:9599]
1249	3.31635e-12	1.01302	0.53	0.289	6.51165e-08	1	RP11-395G23.3
1250	1.91045e-06	1.01171	0.307	0.171	0.0375117	1	ARNTL		Astrocyte
1251	3.32525e-06	1.00965	0.288	0.154	0.0652912	1	MOXD1	Inner muscularis	B cell	monooxygenase DBH like 1 [Source:HGNC Symbol;Acc:HGNC:21063]
1253	1.16643e-12	1.00957	0.488	0.245	2.29029e-08	1	CALCOCO1			calcium binding and coiled-coil domain 1 [Source:HGNC Symbol;Acc:HGNC:29306]
1254	1.81988e-10	1.00871	0.484	0.266	3.57333e-06	1	FZD8		Multilymphoid progenitor cell	frizzled class receptor 8 [Source:HGNC Symbol;Acc:HGNC:4046]
1256	1.37212e-07	1.00636	0.419	0.246	0.00269415	1	PGPEP1		Monocyte	pyroglutamyl-peptidase I [Source:HGNC Symbol;Acc:HGNC:13568]
1258	1.62686e-07	1.00472	0.27	0.123	0.00319434	1	PID1	Fibroblasts	Oligodendrocyte	phosphotyrosine interaction domain containing 1 [Source:HGNC Symbol;Acc:HGNC:26084]
1259	1.62686e-07	1.00472	0.27	0.123	0.00319434	1	PID1		Liver bud hepatic cell	phosphotyrosine interaction domain containing 1 [Source:HGNC Symbol;Acc:HGNC:26084]
1260	1.62686e-07	1.00472	0.27	0.123	0.00319434	1	PID1		CD1C+_A dendritic cell	phosphotyrosine interaction domain containing 1 [Source:HGNC Symbol;Acc:HGNC:26084]
1261	1.62686e-07	1.00472	0.27	0.123	0.00319434	1	PID1		CD1C+_B dendritic cell	phosphotyrosine interaction domain containing 1 [Source:HGNC Symbol;Acc:HGNC:26084]
1264	5.60233e-10	1.00254	0.479	0.28	1.10002e-05	1	ABCC1			ATP binding cassette subfamily C member 1 [Source:HGNC Symbol;Acc:HGNC:51]
1265	1.3102e-05	0.99697	0.293	0.165	0.257258	1	SETD1B		SLC16A7+ cell	SET domain containing 1B, histone lysine methyltransferase [Source:HGNC Symbol;Acc:HGNC:29187]
1266	1.3102e-05	0.99697	0.293	0.165	0.257258	1	SETD1B		Pit progenitor cell	SET domain containing 1B, histone lysine methyltransferase [Source:HGNC Symbol;Acc:HGNC:29187]
1267	1.3102e-05	0.99697	0.293	0.165	0.257258	1	SETD1B		Multilymphoid progenitor cell	SET domain containing 1B, histone lysine methyltransferase [Source:HGNC Symbol;Acc:HGNC:29187]
1269	1.25606e-10	0.996375	0.553	0.335	2.46627e-06	1	BSDC1			BSD domain containing 1 [Source:HGNC Symbol;Acc:HGNC:25501]
1270	2.76183e-15	0.994146	0.628	0.337	5.42285e-11	1	CDC42EP2		Mesenchymal cell	CDC42 effector protein 2 [Source:HGNC Symbol;Acc:HGNC:16263]
1271	2.76183e-15	0.994146	0.628	0.337	5.42285e-11	1	CDC42EP2		Endothelial cell	CDC42 effector protein 2 [Source:HGNC Symbol;Acc:HGNC:16263]
1272	2.76183e-15	0.994146	0.628	0.337	5.42285e-11	1	CDC42EP2		Monocyte	CDC42 effector protein 2 [Source:HGNC Symbol;Acc:HGNC:16263]
1275	5.66884e-08	0.991861	0.377	0.208	0.00111308	1	PPTC7			protein phosphatase targeting COQ7 [Source:HGNC Symbol;Acc:HGNC:30695]
1276	1.04594e-13	0.99084	0.907	0.7	2.05371e-09	1	NUPR1	Macrophages	Acinar cell	nuclear protein 1, transcriptional regulator [Source:HGNC Symbol;Acc:HGNC:29990]
1277	1.04594e-13	0.99084	0.907	0.7	2.05371e-09	1	NUPR1		Granulosa cell	nuclear protein 1, transcriptional regulator [Source:HGNC Symbol;Acc:HGNC:29990]
1288	2.54982e-08	0.990389	0.851	0.665	0.000500657	1	PTGDS	Monocytes	CD4+ cytotoxic T cell	prostaglandin D2 synthase [Source:HGNC Symbol;Acc:HGNC:9592]
1289	2.54982e-08	0.990389	0.851	0.665	0.000500657	1	PTGDS		AXL+SIGLEC6+ dendritic cell	prostaglandin D2 synthase [Source:HGNC Symbol;Acc:HGNC:9592]
1321	2.50362e-09	0.985087	0.442	0.255	4.91587e-05	1	RP11-732M18.3
1322	4.37729e-07	0.982269	0.409	0.249	0.00859481	1	TGIF1		Neural progenitor cell	TGFB induced factor homeobox 1 [Source:HGNC Symbol;Acc:HGNC:11776]
1323	4.80138e-05	0.977463	0.27	0.152	0.94275	1	STRA6	Submucosal gland basal	Granulosa cell	signaling receptor and transporter of retinol STRA6 [Source:HGNC Symbol;Acc:HGNC:30650]
1325	5.78381e-07	0.974694	0.47	0.3	0.0113565	1	HIST1H2AC	Megakaryocytes		H2A clustered histone 6 [Source:HGNC Symbol;Acc:HGNC:4733]
1326	4.75251e-08	0.974326	0.386	0.211	0.000933155	1	DPF3			double PHD fingers 3 [Source:HGNC Symbol;Acc:HGNC:17427]
1327	4.01123e-22	0.971592	0.916	0.643	7.87604e-18	1	RB1CC1			RB1 inducible coiled-coil 1 [Source:HGNC Symbol;Acc:HGNC:15574]
1328	3.56386e-18	0.970333	0.953	0.706	6.99765e-14	1	NCOA7	Ln-normalised top marker genes		nuclear receptor coactivator 7 [Source:HGNC Symbol;Acc:HGNC:21081]
1330	2.32702e-09	0.969143	0.447	0.252	4.56911e-05	1	SMOC1	Progenitor cells	Ionocyte cell	SPARC related modular calcium binding 1 [Source:HGNC Symbol;Acc:HGNC:20318]
1335	3.95017e-11	0.967502	0.507	0.282	7.75616e-07	1	ARHGAP42	Mesenchymal cells		Rho GTPase activating protein 42 [Source:HGNC Symbol;Acc:HGNC:26545]
1336	1.60936e-11	0.96326	0.721	0.482	3.15998e-07	1	AHNAK2		Plasmacytoid dendritic cell	AHNAK nucleoprotein 2 [Source:HGNC Symbol;Acc:HGNC:20125]
1338	4.59491e-17	0.961552	0.884	0.594	9.02211e-13	1	MEF2A		Microglial cell	myocyte enhancer factor 2A [Source:HGNC Symbol;Acc:HGNC:6993]
1339	4.59491e-17	0.961552	0.884	0.594	9.02211e-13	1	MEF2A		B cell	myocyte enhancer factor 2A [Source:HGNC Symbol;Acc:HGNC:6993]
1341	5.11694e-12	0.959111	0.898	0.665	1.00471e-07	1	MDM2			MDM2 proto-oncogene [Source:HGNC Symbol;Acc:HGNC:6973]
1342	1.56525e-18	0.957517	0.953	0.72	3.07338e-14	1	TIPARP			TCDD inducible poly(ADP-ribose) polymerase [Source:HGNC Symbol;Acc:HGNC:23696]
1343	6.0269e-06	0.954611	0.66	0.486	0.118338	1	NBPF10			NBPF member 10 [Source:HGNC Symbol;Acc:HGNC:31992]
1344	1.56642e-13	0.952099	0.479	0.228	3.07566e-09	1	ZNF605			zinc finger protein 605 [Source:HGNC Symbol;Acc:HGNC:28068]
1345	4.56687e-08	0.950859	0.386	0.202	0.000896705	1	PROS1		Primitive endoderm cell	protein S [Source:HGNC Symbol;Acc:HGNC:9456]
1346	1.64714e-06	0.950631	0.405	0.248	0.0323415	1	TRAF4		Neural stem cell	TNF receptor associated factor 4 [Source:HGNC Symbol;Acc:HGNC:12034]
1347	1.64714e-06	0.950631	0.405	0.248	0.0323415	1	TRAF4		Oligodendrocyte	TNF receptor associated factor 4 [Source:HGNC Symbol;Acc:HGNC:12034]
1348	1.64714e-06	0.950631	0.405	0.248	0.0323415	1	TRAF4		Multipotent progenitor cell	TNF receptor associated factor 4 [Source:HGNC Symbol;Acc:HGNC:12034]
1349	1.64714e-06	0.950631	0.405	0.248	0.0323415	1	TRAF4		Multilymphoid progenitor cell	TNF receptor associated factor 4 [Source:HGNC Symbol;Acc:HGNC:12034]
1350	1.64714e-06	0.950631	0.405	0.248	0.0323415	1	TRAF4		Plasmacytoid dendritic cell	TNF receptor associated factor 4 [Source:HGNC Symbol;Acc:HGNC:12034]
1353	1.50253e-18	0.94925	0.805	0.54	2.95023e-14	1	YPEL5		Monocyte	yippee like 5 [Source:HGNC Symbol;Acc:HGNC:18329]
1355	1.80231e-07	0.948896	0.986	0.909	0.00353884	1	RND3		Astrocyte	Rho family GTPase 3 [Source:HGNC Symbol;Acc:HGNC:671]
1356	1.80231e-07	0.948896	0.986	0.909	0.00353884	1	RND3		Oligodendrocyte progenitor cell	Rho family GTPase 3 [Source:HGNC Symbol;Acc:HGNC:671]
1357	1.80231e-07	0.948896	0.986	0.909	0.00353884	1	RND3		Granulosa cell	Rho family GTPase 3 [Source:HGNC Symbol;Acc:HGNC:671]
1359	1.24656e-06	0.947221	0.302	0.16	0.0244761	1	MXD1		Monocyte	MAX dimerization protein 1 [Source:HGNC Symbol;Acc:HGNC:6761]
1360	1.24656e-06	0.947221	0.302	0.16	0.0244761	1	MXD1		Neutrophil	MAX dimerization protein 1 [Source:HGNC Symbol;Acc:HGNC:6761]
1363	3.76727e-13	0.946857	0.772	0.56	7.39704e-09	1	HERPUD1	Plasma cells	Microglial cell	homocysteine inducible ER protein with ubiquitin like domain 1 [Source:HGNC Symbol;Acc:HGNC:13744]
1364	3.76727e-13	0.946857	0.772	0.56	7.39704e-09	1	HERPUD1		Regulatory T (Treg) cell	homocysteine inducible ER protein with ubiquitin like domain 1 [Source:HGNC Symbol;Acc:HGNC:13744]
1365	3.76727e-13	0.946857	0.772	0.56	7.39704e-09	1	HERPUD1		Multilymphoid progenitor cell	homocysteine inducible ER protein with ubiquitin like domain 1 [Source:HGNC Symbol;Acc:HGNC:13744]
1366	3.76727e-13	0.946857	0.772	0.56	7.39704e-09	1	HERPUD1		Plasmacytoid dendritic cell	homocysteine inducible ER protein with ubiquitin like domain 1 [Source:HGNC Symbol;Acc:HGNC:13744]
1375	5.12575e-08	0.945897	0.335	0.169	0.00100644	1	TMEM154		Regulatory T (Treg) cell	transmembrane protein 154 [Source:HGNC Symbol;Acc:HGNC:26489]
1376	5.12575e-08	0.945897	0.335	0.169	0.00100644	1	TMEM154		CD1C-CD141- dendritic cell	transmembrane protein 154 [Source:HGNC Symbol;Acc:HGNC:26489]
1377	5.12575e-08	0.945897	0.335	0.169	0.00100644	1	TMEM154		Monocyte	transmembrane protein 154 [Source:HGNC Symbol;Acc:HGNC:26489]
1380	5.12575e-08	0.945897	0.335	0.169	0.00100644	1	TMEM154		B cell	transmembrane protein 154 [Source:HGNC Symbol;Acc:HGNC:26489]
1382	2.94392e-07	0.943782	0.358	0.198	0.00578039	1	SLC2A6	M cells	CD1C-CD141- dendritic cell	solute carrier family 2 member 6 [Source:HGNC Symbol;Acc:HGNC:11011]
1383	2.94392e-07	0.943782	0.358	0.198	0.00578039	1	SLC2A6		Monocyte	solute carrier family 2 member 6 [Source:HGNC Symbol;Acc:HGNC:11011]
1384	2.94392e-07	0.943782	0.358	0.198	0.00578039	1	SLC2A6		B cell	solute carrier family 2 member 6 [Source:HGNC Symbol;Acc:HGNC:11011]
1388	8.95267e-06	0.942196	0.26	0.137	0.175786	1	SYNGAP1		SLC16A7+ cell	synaptic Ras GTPase activating protein 1 [Source:HGNC Symbol;Acc:HGNC:11497]
1389	6.25919e-11	0.940678	0.484	0.269	1.22899e-06	1	SNX18		CD1C-CD141- dendritic cell	sorting nexin 18 [Source:HGNC Symbol;Acc:HGNC:19245]
1391	3.67491e-08	0.940265	0.353	0.185	0.000721569	1	TMEM161B-AS1	Neural cells
1392	4.07644e-06	0.938992	0.302	0.166	0.0800408	1	MED12			mediator complex subunit 12 [Source:HGNC Symbol;Acc:HGNC:11957]
1393	2.31309e-13	0.935842	0.567	0.295	4.54175e-09	1	MBP		Glial cell	myelin basic protein [Source:HGNC Symbol;Acc:HGNC:6925]
1394	2.31309e-13	0.935842	0.567	0.295	4.54175e-09	1	MBP		Purkinje cell	myelin basic protein [Source:HGNC Symbol;Acc:HGNC:6925]
1395	2.31309e-13	0.935842	0.567	0.295	4.54175e-09	1	MBP		Schwann cell	myelin basic protein [Source:HGNC Symbol;Acc:HGNC:6925]
1396	2.31309e-13	0.935842	0.567	0.295	4.54175e-09	1	MBP		Effector CD8+ memory T (Tem) cell	myelin basic protein [Source:HGNC Symbol;Acc:HGNC:6925]
1397	2.31309e-13	0.935842	0.567	0.295	4.54175e-09	1	MBP		CD4+ cytotoxic T cell	myelin basic protein [Source:HGNC Symbol;Acc:HGNC:6925]
1443	8.00784e-08	0.935304	0.316	0.155	0.00157234	1	MSC	Muscle cells	Enteroendocrine cell	musculin [Source:HGNC Symbol;Acc:HGNC:7321]
1444	3.11466e-06	0.933999	0.419	0.268	0.0611563	1	ZNF561		SLC16A7+ cell	zinc finger protein 561 [Source:HGNC Symbol;Acc:HGNC:28684]
1445	1.18001e-14	0.933142	0.8	0.543	2.31695e-10	1	KDM5B		Cancer stem cell	lysine demethylase 5B [Source:HGNC Symbol;Acc:HGNC:18039]
1446	1.18001e-14	0.933142	0.8	0.543	2.31695e-10	1	KDM5B		Regulatory T (Treg) cell	lysine demethylase 5B [Source:HGNC Symbol;Acc:HGNC:18039]
1447	1.18001e-14	0.933142	0.8	0.543	2.31695e-10	1	KDM5B		8-cell stage cell (Blastomere)	lysine demethylase 5B [Source:HGNC Symbol;Acc:HGNC:18039]
1449	1.25477e-11	0.93233	0.837	0.58	2.46374e-07	1	RN7SL1			RNA component of signal recognition particle 7SL1 [Source:HGNC Symbol;Acc:HGNC:10038]
1450	5.54931e-05	0.931884	0.26	0.148	1	1	COQ10A			coenzyme Q10A [Source:HGNC Symbol;Acc:HGNC:26515]
1451	2.1797e-05	0.931671	0.316	0.194	0.427984	1	SERPING1	Rspo3+	DCLK1+ progenitor cell	serpin family G member 1 [Source:HGNC Symbol;Acc:HGNC:1228]
1452	2.1797e-05	0.931671	0.316	0.194	0.427984	1	SERPING1		Endothelial cell	serpin family G member 1 [Source:HGNC Symbol;Acc:HGNC:1228]
1457	1.41169e-10	0.931082	0.437	0.217	2.77186e-06	1	ZNF677			zinc finger protein 677 [Source:HGNC Symbol;Acc:HGNC:28730]
1458	3.54258e-07	0.929671	0.395	0.234	0.00695585	1	CAMK1D		SLC16A7+ cell	calcium/calmodulin dependent protein kinase ID [Source:HGNC Symbol;Acc:HGNC:19341]
1459	3.54258e-07	0.929671	0.395	0.234	0.00695585	1	CAMK1D		B cell	calcium/calmodulin dependent protein kinase ID [Source:HGNC Symbol;Acc:HGNC:19341]
1461	2.09851e-12	0.928686	0.419	0.194	4.12042e-08	1	NBEA		Ciliated epithelial cell	neurobeachin [Source:HGNC Symbol;Acc:HGNC:7648]
1462	5.39266e-14	0.928659	0.647	0.391	1.05885e-09	1	NCOA3		Regulatory T (Treg) cell	nuclear receptor coactivator 3 [Source:HGNC Symbol;Acc:HGNC:7670]
1463	5.39266e-14	0.928659	0.647	0.391	1.05885e-09	1	NCOA3		B cell	nuclear receptor coactivator 3 [Source:HGNC Symbol;Acc:HGNC:7670]
1465	9.79982e-14	0.928068	0.628	0.377	1.92419e-09	1	MSANTD4			Myb/SANT DNA binding domain containing 4 with coiled-coils [Source:HGNC Symbol;Acc:HGNC:29383]
1466	1.26428e-15	0.927957	0.67	0.382	2.48241e-11	1	GABARAPL1		Exhausted CD8+ T cell	GABA type A receptor associated protein like 1 [Source:HGNC Symbol;Acc:HGNC:4068]
1467	1.26428e-15	0.927957	0.67	0.382	2.48241e-11	1	GABARAPL1		Regulatory T (Treg) cell	GABA type A receptor associated protein like 1 [Source:HGNC Symbol;Acc:HGNC:4068]
1468	1.26428e-15	0.927957	0.67	0.382	2.48241e-11	1	GABARAPL1		Ionocyte cell	GABA type A receptor associated protein like 1 [Source:HGNC Symbol;Acc:HGNC:4068]
1469	2.42543e-07	0.927385	0.367	0.211	0.00476233	1	KDM4B			lysine demethylase 4B [Source:HGNC Symbol;Acc:HGNC:29136]
1470	6.47678e-14	0.92628	0.721	0.46	1.27172e-09	1	BAZ2B		Alpha cell	bromodomain adjacent to zinc finger domain 2B [Source:HGNC Symbol;Acc:HGNC:963]
1471	0.00021034	0.923391	0.274	0.174	1	1	KLHL28		Endothelial cell	kelch like family member 28 [Source:HGNC Symbol;Acc:HGNC:19741]
1472	1.27584e-11	0.922281	0.684	0.451	2.5051e-07	1	HIST1H2BK		Liver bud hepatic cell	H2B clustered histone 12 [Source:HGNC Symbol;Acc:HGNC:13954]
1473	1.27584e-11	0.922281	0.684	0.451	2.5051e-07	1	HIST1H2BK		Multilymphoid progenitor cell	H2B clustered histone 12 [Source:HGNC Symbol;Acc:HGNC:13954]
1475	7.82022e-08	0.920257	0.702	0.511	0.0015355	1	SGK1	Mast cells	Oligodendrocyte	serum/glucocorticoid regulated kinase 1 [Source:HGNC Symbol;Acc:HGNC:10810]
1476	7.82022e-08	0.920257	0.702	0.511	0.0015355	1	SGK1		Microglial cell	serum/glucocorticoid regulated kinase 1 [Source:HGNC Symbol;Acc:HGNC:10810]
1477	7.82022e-08	0.920257	0.702	0.511	0.0015355	1	SGK1		Acinar cell	serum/glucocorticoid regulated kinase 1 [Source:HGNC Symbol;Acc:HGNC:10810]
1478	7.82022e-08	0.920257	0.702	0.511	0.0015355	1	SGK1		Multipotent progenitor cell	serum/glucocorticoid regulated kinase 1 [Source:HGNC Symbol;Acc:HGNC:10810]
1479	7.82022e-08	0.920257	0.702	0.511	0.0015355	1	SGK1		Paneth cell	serum/glucocorticoid regulated kinase 1 [Source:HGNC Symbol;Acc:HGNC:10810]
1485	1.25319e-06	0.918952	0.544	0.368	0.0246064	1	MYC	Neuroendocrine cells	Adipose-derived stem cell	MYC proto-oncogene, bHLH transcription factor [Source:HGNC Symbol;Acc:HGNC:7553]
1486	1.25319e-06	0.918952	0.544	0.368	0.0246064	1	MYC		Adipose-derived stromal cell	MYC proto-oncogene, bHLH transcription factor [Source:HGNC Symbol;Acc:HGNC:7553]
1487	1.25319e-06	0.918952	0.544	0.368	0.0246064	1	MYC		Hematopoietic stem cell	MYC proto-oncogene, bHLH transcription factor [Source:HGNC Symbol;Acc:HGNC:7553]
1488	1.25319e-06	0.918952	0.544	0.368	0.0246064	1	MYC		Trophectoderm cell	MYC proto-oncogene, bHLH transcription factor [Source:HGNC Symbol;Acc:HGNC:7553]
1489	1.25319e-06	0.918952	0.544	0.368	0.0246064	1	MYC		Naive CD8+ T cell	MYC proto-oncogene, bHLH transcription factor [Source:HGNC Symbol;Acc:HGNC:7553]
1490	1.25319e-06	0.918952	0.544	0.368	0.0246064	1	MYC		Naive CD4+ T cell	MYC proto-oncogene, bHLH transcription factor [Source:HGNC Symbol;Acc:HGNC:7553]
1491	1.25319e-06	0.918952	0.544	0.368	0.0246064	1	MYC		Liver bud hepatic cell	MYC proto-oncogene, bHLH transcription factor [Source:HGNC Symbol;Acc:HGNC:7553]
1492	1.25319e-06	0.918952	0.544	0.368	0.0246064	1	MYC		Brush cell (Tuft cell)	MYC proto-oncogene, bHLH transcription factor [Source:HGNC Symbol;Acc:HGNC:7553]
1493	1.25319e-06	0.918952	0.544	0.368	0.0246064	1	MYC		Neuroendocrine cell	MYC proto-oncogene, bHLH transcription factor [Source:HGNC Symbol;Acc:HGNC:7553]
1494	1.25319e-06	0.918952	0.544	0.368	0.0246064	1	MYC		DCLK1+ progenitor cell	MYC proto-oncogene, bHLH transcription factor [Source:HGNC Symbol;Acc:HGNC:7553]
1495	1.25319e-06	0.918952	0.544	0.368	0.0246064	1	MYC		B cell	MYC proto-oncogene, bHLH transcription factor [Source:HGNC Symbol;Acc:HGNC:7553]
1605	2.73523e-05	0.918149	0.377	0.254	0.537062	1	ZC3H6		SLC16A7+ cell	zinc finger CCCH-type containing 6 [Source:HGNC Symbol;Acc:HGNC:24762]
1606	2.61829e-10	0.917856	0.381	0.185	5.14102e-06	1	NCKAP5L			NCK associated protein 5 like [Source:HGNC Symbol;Acc:HGNC:29321]
1607	6.62095e-13	0.915359	0.549	0.303	1.30002e-08	1	FAM8A1			family with sequence similarity 8 member A1 [Source:HGNC Symbol;Acc:HGNC:16372]
1608	2.94356e-19	0.914256	0.809	0.465	5.77968e-15	1	SNAI2	Cancer stem cells	Neural crest cell	snail family transcriptional repressor 2 [Source:HGNC Symbol;Acc:HGNC:11094]
1609	2.94356e-19	0.914256	0.809	0.465	5.77968e-15	1	SNAI2		Endothelial cell	snail family transcriptional repressor 2 [Source:HGNC Symbol;Acc:HGNC:11094]
1620	1.99421e-08	0.912607	0.498	0.318	0.000391564	1	WHAMM			WASP homolog associated with actin, golgi membranes and microtubules [Source:HGNC Symbol;Acc:HGNC:30493]
1621	2.54121e-06	0.911344	0.34	0.195	0.0498966	1	KCNE3	Hla-dr+clec9a cd1c+ btla- cells	Granulocyte-monocyte progenitor	potassium voltage-gated channel subfamily E regulatory subunit 3 [Source:HGNC Symbol;Acc:HGNC:6243]
1623	2.62884e-06	0.910766	0.642	0.478	0.0516174	1	NMB	CD4 T cells		neuromedin B [Source:HGNC Symbol;Acc:HGNC:7842]
1625	4.27408e-05	0.906058	0.326	0.194	0.839215	1	METTL12
1626	4.48489e-11	0.903732	0.591	0.368	8.80608e-07	1	CARD6			caspase recruitment domain family member 6 [Source:HGNC Symbol;Acc:HGNC:16394]
1627	9.45024e-08	0.903537	0.358	0.189	0.00185555	1	CASP1	Hla-dr+clec9a cd1c+ btla- cells	Microglial cell	caspase 1 [Source:HGNC Symbol;Acc:HGNC:1499]
1628	9.45024e-08	0.903537	0.358	0.189	0.00185555	1	CASP1		Regulatory T (Treg) cell	caspase 1 [Source:HGNC Symbol;Acc:HGNC:1499]
1629	9.45024e-08	0.903537	0.358	0.189	0.00185555	1	CASP1		Paneth cell	caspase 1 [Source:HGNC Symbol;Acc:HGNC:1499]
1630	9.45024e-08	0.903537	0.358	0.189	0.00185555	1	CASP1		CD1C-CD141- dendritic cell	caspase 1 [Source:HGNC Symbol;Acc:HGNC:1499]
1631	9.45024e-08	0.903537	0.358	0.189	0.00185555	1	CASP1		Monocyte	caspase 1 [Source:HGNC Symbol;Acc:HGNC:1499]
1641	4.56688e-11	0.902912	0.544	0.312	8.96706e-07	1	LACC1		CD141+CLEC9A+ dendritic cell	laccase domain containing 1 [Source:HGNC Symbol;Acc:HGNC:26789]
1643	1.29106e-08	0.90152	0.414	0.231	0.0002535	1	HHLA3		SLC16A7+ cell
1644	1.32163e-06	0.900052	0.326	0.178	0.0259501	1	TBCK			TBC1 domain containing kinase [Source:HGNC Symbol;Acc:HGNC:28261]
1645	1.75881e-13	0.89994	0.842	0.595	3.45342e-09	1	NUDT4	Erythrocytes		nudix hydrolase 4 [Source:HGNC Symbol;Acc:HGNC:8051]
1647	8.9544e-06	0.897964	0.288	0.16	0.17582	1	CITED4		Trophectoderm cell	Cbp/p300 interacting transactivator with Glu/Asp rich carboxy-terminal domain 4 [Source:HGNC Symbol;Acc:HGNC:18696]
1648	2.06141e-07	0.89789	0.456	0.28	0.00404757	1	ZIC4	Nsc_radial glia		Zic family member 4 [Source:HGNC Symbol;Acc:HGNC:20393]
1649	1.71535e-08	0.897802	0.437	0.255	0.000336809	1	TRIM16		Regulatory T (Treg) cell	tripartite motif containing 16 [Source:HGNC Symbol;Acc:HGNC:17241]
1650	3.18073e-07	0.897779	0.381	0.223	0.00624536	1	FAM171B			family with sequence similarity 171 member B [Source:HGNC Symbol;Acc:HGNC:29412]
1651	7.38405e-05	0.895579	0.386	0.257	1	1	ASNS	Stem cells		asparagine synthetase (glutamine-hydrolyzing) [Source:HGNC Symbol;Acc:HGNC:753]
1652	4.30802e-05	0.893227	0.47	0.343	0.84588	1	NFKBIB		SLC16A7+ cell	NFKB inhibitor beta [Source:HGNC Symbol;Acc:HGNC:7798]
1653	9.96834e-11	0.892872	0.544	0.32	1.95728e-06	1	ZNF667-AS1			ZNF667 antisense RNA 1 (head to head) [Source:HGNC Symbol;Acc:HGNC:44321]
1654	1.243e-19	0.892379	0.842	0.512	2.44064e-15	1	SH3BP5	Gdt	Effector CD8+ memory T (Tem) cell	SH3 domain binding protein 5 [Source:HGNC Symbol;Acc:HGNC:10827]
1655	1.243e-19	0.892379	0.842	0.512	2.44064e-15	1	SH3BP5		CD4+ cytotoxic T cell	SH3 domain binding protein 5 [Source:HGNC Symbol;Acc:HGNC:10827]
1656	5.63821e-15	0.890364	0.67	0.405	1.10706e-10	1	NEK10		Ciliated epithelial cell	NIMA related kinase 10 [Source:HGNC Symbol;Acc:HGNC:18592]
1657	1.16872e-13	0.888908	0.558	0.292	2.29477e-09	1	LMBRD1		Regulatory T (Treg) cell	LMBR1 domain containing 1 [Source:HGNC Symbol;Acc:HGNC:23038]
1658	2.33629e-13	0.88835	0.572	0.308	4.58731e-09	1	SLC17A5		Goblet cell	solute carrier family 17 member 5 [Source:HGNC Symbol;Acc:HGNC:10933]
1659	6.20426e-12	0.885758	0.735	0.485	1.21821e-07	1	HIVEP1		Multilymphoid progenitor cell	HIVEP zinc finger 1 [Source:HGNC Symbol;Acc:HGNC:4920]
1661	3.05536e-09	0.885679	0.516	0.311	5.9992e-05	1	HMGCL			3-hydroxy-3-methylglutaryl-CoA lyase [Source:HGNC Symbol;Acc:HGNC:5005]
1662	3.40124e-06	0.884561	0.4	0.252	0.0667833	1	PPFIBP2			PPFIA binding protein 2 [Source:HGNC Symbol;Acc:HGNC:9250]
1663	1.56666e-05	0.882376	0.777	0.654	0.307614	1	OXTR		Ciliated epithelial cell	oxytocin receptor [Source:HGNC Symbol;Acc:HGNC:8529]
1664	4.23272e-06	0.880852	0.279	0.148	0.0831096	1	AL589743.1
1665	1.99596e-08	0.880735	0.623	0.435	0.000391907	1	EPHX1			epoxide hydrolase 1 [Source:HGNC Symbol;Acc:HGNC:3401]
1666	7.45542e-08	0.879551	0.651	0.482	0.00146387	1	CLEC2B	Fibroblasts	Endothelial cell	C-type lectin domain family 2 member B [Source:HGNC Symbol;Acc:HGNC:2053]
1667	7.45542e-08	0.879551	0.651	0.482	0.00146387	1	CLEC2B		Paneth cell	C-type lectin domain family 2 member B [Source:HGNC Symbol;Acc:HGNC:2053]
1672	1.33336e-07	0.878538	0.372	0.205	0.00261806	1	ILF3-AS1
1673	1.24671e-08	0.876821	0.372	0.191	0.000244792	1	KLF13		B cell	KLF transcription factor 13 [Source:HGNC Symbol;Acc:HGNC:13672]
1675	0.00106752	0.876328	0.279	0.189	1	1	FAM220A			family with sequence similarity 220 member A [Source:HGNC Symbol;Acc:HGNC:22422]
1676	1.96572e-10	0.875187	0.665	0.442	3.8597e-06	1	MGARP		Granulosa cell	mitochondria localized glutamic acid rich protein [Source:HGNC Symbol;Acc:HGNC:29969]
1677	1.07716e-11	0.870716	0.581	0.343	2.11501e-07	1	KAT6B			lysine acetyltransferase 6B [Source:HGNC Symbol;Acc:HGNC:17582]
1678	1.83275e-06	0.868457	0.395	0.255	0.0359861	1	GLUL	Monocytes	Muller cell	glutamate-ammonia ligase [Source:HGNC Symbol;Acc:HGNC:4341]
1679	1.83275e-06	0.868457	0.395	0.255	0.0359861	1	GLUL		Cancer cell	glutamate-ammonia ligase [Source:HGNC Symbol;Acc:HGNC:4341]
1680	1.83275e-06	0.868457	0.395	0.255	0.0359861	1	GLUL		Glutamatergic neuron	glutamate-ammonia ligase [Source:HGNC Symbol;Acc:HGNC:4341]
1681	1.83275e-06	0.868457	0.395	0.255	0.0359861	1	GLUL		Microglial cell	glutamate-ammonia ligase [Source:HGNC Symbol;Acc:HGNC:4341]
1682	1.83275e-06	0.868457	0.395	0.255	0.0359861	1	GLUL		Effector CD8+ memory T (Tem) cell	glutamate-ammonia ligase [Source:HGNC Symbol;Acc:HGNC:4341]
1683	1.83275e-06	0.868457	0.395	0.255	0.0359861	1	GLUL		CD4+ cytotoxic T cell	glutamate-ammonia ligase [Source:HGNC Symbol;Acc:HGNC:4341]
1684	1.83275e-06	0.868457	0.395	0.255	0.0359861	1	GLUL		CD1C-CD141- dendritic cell	glutamate-ammonia ligase [Source:HGNC Symbol;Acc:HGNC:4341]
1685	1.83275e-06	0.868457	0.395	0.255	0.0359861	1	GLUL		Monocyte	glutamate-ammonia ligase [Source:HGNC Symbol;Acc:HGNC:4341]
1728	5.49144e-09	0.867968	0.6	0.398	0.000107825	1	SMAD3	Inflammatory cells	Circulating fetal cell	SMAD family member 3 [Source:HGNC Symbol;Acc:HGNC:6769]
1729	5.49144e-09	0.867968	0.6	0.398	0.000107825	1	SMAD3		Induced pluripotent stem cell	SMAD family member 3 [Source:HGNC Symbol;Acc:HGNC:6769]
1730	5.49144e-09	0.867968	0.6	0.398	0.000107825	1	SMAD3		Regulatory T (Treg) cell	SMAD family member 3 [Source:HGNC Symbol;Acc:HGNC:6769]
1731	9.14858e-06	0.867711	0.363	0.218	0.179632	1	ERO1LB
1732	7.02667e-14	0.865448	0.972	0.886	1.37969e-09	1	AKR1B1	Mtec(iv)	Ionocyte cell	aldo-keto reductase family 1 member B [Source:HGNC Symbol;Acc:HGNC:381]
1733	2.17241e-15	0.864481	0.684	0.394	4.26554e-11	1	ATP6V0A1		Regulatory T (Treg) cell	ATPase H+ transporting V0 subunit a1 [Source:HGNC Symbol;Acc:HGNC:865]
1734	2.17241e-15	0.864481	0.684	0.394	4.26554e-11	1	ATP6V0A1		B cell	ATPase H+ transporting V0 subunit a1 [Source:HGNC Symbol;Acc:HGNC:865]
1736	7.23375e-07	0.86446	0.367	0.202	0.0142035	1	IKZF2	CD4 T cells	Natural regulatory T (Treg) cell	IKAROS family zinc finger 2 [Source:HGNC Symbol;Acc:HGNC:13177]
1737	7.23375e-07	0.86446	0.367	0.202	0.0142035	1	IKZF2		Mucosal-associated invariant T cell	IKAROS family zinc finger 2 [Source:HGNC Symbol;Acc:HGNC:13177]
1738	7.23375e-07	0.86446	0.367	0.202	0.0142035	1	IKZF2		SLC16A7+ cell	IKAROS family zinc finger 2 [Source:HGNC Symbol;Acc:HGNC:13177]
1745	2.65916e-07	0.862719	0.344	0.186	0.00522127	1	AC007246.3	Endothelial cells
1746	6.87664e-07	0.862145	0.372	0.215	0.0135023	1	ZNF75A			zinc finger protein 75A [Source:HGNC Symbol;Acc:HGNC:13146]
1747	6.91822e-07	0.861183	0.405	0.251	0.0135839	1	MTF1		Monocyte	metal regulatory transcription factor 1 [Source:HGNC Symbol;Acc:HGNC:7428]
1749	4.17705e-12	0.858878	0.586	0.337	8.20164e-08	1	NOVA1	Midbrain_hindbrain	Oligodendrocyte progenitor cell	NOVA alternative splicing regulator 1 [Source:HGNC Symbol;Acc:HGNC:7886]
1750	4.17705e-12	0.858878	0.586	0.337	8.20164e-08	1	NOVA1		Ciliated epithelial cell	NOVA alternative splicing regulator 1 [Source:HGNC Symbol;Acc:HGNC:7886]
1751	8.36151e-11	0.858335	0.586	0.36	1.64178e-06	1	BAZ2A			bromodomain adjacent to zinc finger domain 2A [Source:HGNC Symbol;Acc:HGNC:962]
1752	5.47878e-20	0.858022	0.842	0.52	1.07576e-15	1	PDGFRB	Lung vsmcs	Adipose-derived stem cell	platelet derived growth factor receptor beta [Source:HGNC Symbol;Acc:HGNC:8804]
1753	5.47878e-20	0.858022	0.842	0.52	1.07576e-15	1	PDGFRB		Endometrial stem cell	platelet derived growth factor receptor beta [Source:HGNC Symbol;Acc:HGNC:8804]
1754	5.47878e-20	0.858022	0.842	0.52	1.07576e-15	1	PDGFRB		Oviduct-derived stem cell	platelet derived growth factor receptor beta [Source:HGNC Symbol;Acc:HGNC:8804]
1755	5.47878e-20	0.858022	0.842	0.52	1.07576e-15	1	PDGFRB		Vascular smooth muscle cell	platelet derived growth factor receptor beta [Source:HGNC Symbol;Acc:HGNC:8804]
1756	5.47878e-20	0.858022	0.842	0.52	1.07576e-15	1	PDGFRB		Glial cell	platelet derived growth factor receptor beta [Source:HGNC Symbol;Acc:HGNC:8804]
1757	5.47878e-20	0.858022	0.842	0.52	1.07576e-15	1	PDGFRB		Hematopoietic stem cell	platelet derived growth factor receptor beta [Source:HGNC Symbol;Acc:HGNC:8804]
1758	5.47878e-20	0.858022	0.842	0.52	1.07576e-15	1	PDGFRB		Megakaryocyte erythroid cell	platelet derived growth factor receptor beta [Source:HGNC Symbol;Acc:HGNC:8804]
1759	5.47878e-20	0.858022	0.842	0.52	1.07576e-15	1	PDGFRB		Stromal cell	platelet derived growth factor receptor beta [Source:HGNC Symbol;Acc:HGNC:8804]
1760	5.47878e-20	0.858022	0.842	0.52	1.07576e-15	1	PDGFRB		T cell	platelet derived growth factor receptor beta [Source:HGNC Symbol;Acc:HGNC:8804]
1761	5.47878e-20	0.858022	0.842	0.52	1.07576e-15	1	PDGFRB		T helper cell	platelet derived growth factor receptor beta [Source:HGNC Symbol;Acc:HGNC:8804]
1762	5.47878e-20	0.858022	0.842	0.52	1.07576e-15	1	PDGFRB		Mesenchymal stromal cell	platelet derived growth factor receptor beta [Source:HGNC Symbol;Acc:HGNC:8804]
1763	5.47878e-20	0.858022	0.842	0.52	1.07576e-15	1	PDGFRB		Astrocyte	platelet derived growth factor receptor beta [Source:HGNC Symbol;Acc:HGNC:8804]
1764	5.47878e-20	0.858022	0.842	0.52	1.07576e-15	1	PDGFRB		FGFR1HighNME5- epithelial cell	platelet derived growth factor receptor beta [Source:HGNC Symbol;Acc:HGNC:8804]
1960	5.60681e-06	0.855349	0.763	0.571	0.11009	1	CCNL1	Fibroblasts	SLC16A7+ cell	cyclin L1 [Source:HGNC Symbol;Acc:HGNC:20569]
1961	5.60681e-06	0.855349	0.763	0.571	0.11009	1	CCNL1		Monocyte	cyclin L1 [Source:HGNC Symbol;Acc:HGNC:20569]
1963	4.51067e-10	0.852104	0.958	0.703	8.85671e-06	1	FRMD6		Primitive endoderm cell	FERM domain containing 6 [Source:HGNC Symbol;Acc:HGNC:19839]
1964	2.62483e-06	0.850858	0.395	0.243	0.0515386	1	SEMA3D			semaphorin 3D [Source:HGNC Symbol;Acc:HGNC:10726]
1965	8.51619e-12	0.847972	0.693	0.465	1.67215e-07	1	PCMTD1		SLC16A7+ cell	protein-L-isoaspartate (D-aspartate) O-methyltransferase domain containing 1 [Source:HGNC Symbol;Acc:HGNC:30483]
1966	8.51619e-12	0.847972	0.693	0.465	1.67215e-07	1	PCMTD1		Plasmacytoid dendritic cell	protein-L-isoaspartate (D-aspartate) O-methyltransferase domain containing 1 [Source:HGNC Symbol;Acc:HGNC:30483]
1967	8.51619e-12	0.847972	0.693	0.465	1.67215e-07	1	PCMTD1		B cell	protein-L-isoaspartate (D-aspartate) O-methyltransferase domain containing 1 [Source:HGNC Symbol;Acc:HGNC:30483]
1968	8.51619e-12	0.847972	0.693	0.465	1.67215e-07	1	PCMTD1		Oocyte	protein-L-isoaspartate (D-aspartate) O-methyltransferase domain containing 1 [Source:HGNC Symbol;Acc:HGNC:30483]
1972	0.000570129	0.845684	0.256	0.157	1	1	NRP2		Ciliated epithelial cell	neuropilin 2 [Source:HGNC Symbol;Acc:HGNC:8005]
1975	6.87072e-07	0.844623	0.358	0.203	0.0134907	1	TENC1			tensin 2 [Source:HGNC Symbol;Acc:HGNC:19737]
1976	4.3633e-06	0.844563	0.316	0.171	0.0856735	1	ZNF254		B cell	zinc finger protein 254 [Source:HGNC Symbol;Acc:HGNC:13047]
1978	2.60325e-21	0.844438	0.977	0.851	5.11148e-17	1	STC2			stanniocalcin 2 [Source:HGNC Symbol;Acc:HGNC:11374]
1979	8.74859e-13	0.844188	0.6	0.34	1.71779e-08	1	L3MBTL3		FGFR1LowNME5- epithelial cell	L3MBTL histone methyl-lysine binding protein 3 [Source:HGNC Symbol;Acc:HGNC:23035]
1980	1.92401e-08	0.84418	0.428	0.245	0.000377779	1	AC093673.5
1981	8.26601e-06	0.842102	0.386	0.242	0.162303	1	CBX4		Multilymphoid progenitor cell	chromobox 4 [Source:HGNC Symbol;Acc:HGNC:1554]
1983	1.89596e-10	0.841889	0.535	0.32	3.72271e-06	1	GFPT2			glutamine-fructose-6-phosphate transaminase 2 [Source:HGNC Symbol;Acc:HGNC:4242]
1984	1.4454e-05	0.840019	0.316	0.188	0.283803	1	FOXL1			forkhead box L1 [Source:HGNC Symbol;Acc:HGNC:3817]
1985	2.2826e-06	0.837601	0.321	0.178	0.0448189	1	ZNF354A		FGFR1HighNME5- epithelial cell	zinc finger protein 354A [Source:HGNC Symbol;Acc:HGNC:11628]
1986	4.96243e-08	0.836748	0.367	0.194	0.000974374	1	RHOJ			ras homolog family member J [Source:HGNC Symbol;Acc:HGNC:688]
1987	6.42827e-16	0.836416	0.847	0.551	1.26219e-11	1	KLF12	Mt-hi	AXL+SIGLEC6+ dendritic cell	KLF transcription factor 12 [Source:HGNC Symbol;Acc:HGNC:6346]
1989	7.12579e-07	0.836011	0.298	0.148	0.0139915	1	DCAF4			DDB1 and CUL4 associated factor 4 [Source:HGNC Symbol;Acc:HGNC:20229]
1990	8.43095e-07	0.834286	0.502	0.337	0.0165542	1	ENC1	CD8 T cells	Oligodendrocyte progenitor cell	ectodermal-neural cortex 1 [Source:HGNC Symbol;Acc:HGNC:3345]
1993	2.49956e-08	0.834235	0.544	0.355	0.000490789	1	GNPDA1		Paneth cell	glucosamine-6-phosphate deaminase 1 [Source:HGNC Symbol;Acc:HGNC:4417]
1994	1.94342e-12	0.834005	0.716	0.462	3.81591e-08	1	APPBP2		Endothelial cell	amyloid beta precursor protein binding protein 2 [Source:HGNC Symbol;Acc:HGNC:622]
1995	2.19863e-05	0.833131	0.27	0.146	0.4317	1	MVK		Multilymphoid progenitor cell	mevalonate kinase [Source:HGNC Symbol;Acc:HGNC:7530]
1997	2.66388e-10	0.832626	0.512	0.294	5.23052e-06	1	DNAJC4		FGFR1LowNME5- epithelial cell	DnaJ heat shock protein family (Hsp40) member C4 [Source:HGNC Symbol;Acc:HGNC:5271]
1998	3.66299e-13	0.831953	0.907	0.694	7.19229e-09	1	SVIL		Naive CD4+ T cell	supervillin [Source:HGNC Symbol;Acc:HGNC:11480]
1999	3.66299e-13	0.831953	0.907	0.694	7.19229e-09	1	SVIL		Mesenchymal cell	supervillin [Source:HGNC Symbol;Acc:HGNC:11480]
2000	3.66299e-13	0.831953	0.907	0.694	7.19229e-09	1	SVIL		Ionocyte cell	supervillin [Source:HGNC Symbol;Acc:HGNC:11480]
2001	3.66299e-13	0.831953	0.907	0.694	7.19229e-09	1	SVIL		CD1C-CD141- dendritic cell	supervillin [Source:HGNC Symbol;Acc:HGNC:11480]
2003	5.63396e-14	0.831164	0.665	0.394	1.10623e-09	1	ZMYM2			zinc finger MYM-type containing 2 [Source:HGNC Symbol;Acc:HGNC:12989]
2004	4.54722e-05	0.831076	0.609	0.465	0.892847	1	ERRFI1	Keratinocytes		ERBB receptor feedback inhibitor 1 [Source:HGNC Symbol;Acc:HGNC:18185]
2005	1.63888e-08	0.830858	0.549	0.365	0.000321794	1	RRM2B		Ionocyte cell	ribonucleotide reductase regulatory TP53 inducible subunit M2B [Source:HGNC Symbol;Acc:HGNC:17296]
2006	2.26899e-09	0.830121	0.516	0.311	4.45516e-05	1	AFTPH		Regulatory T (Treg) cell	aftiphilin [Source:HGNC Symbol;Acc:HGNC:25951]
2007	1.42094e-07	0.827491	0.34	0.175	0.00279001	1	CLIP3		Lymphoid-primed multipotent progenitor cell	CAP-Gly domain containing linker protein 3 [Source:HGNC Symbol;Acc:HGNC:24314]
2009	9.85003e-08	0.826066	0.437	0.255	0.00193405	1	DNAAF2		SLC16A7+ cell	dynein axonemal assembly factor 2 [Source:HGNC Symbol;Acc:HGNC:20188]
2010	3.64336e-12	0.825573	0.419	0.189	7.15374e-08	1	RP11-820L6.1
2011	1.16199e-05	0.82536	0.326	0.195	0.228156	1	TRIB1		Monocyte	tribbles pseudokinase 1 [Source:HGNC Symbol;Acc:HGNC:16891]
2013	2.05442e-05	0.825192	0.312	0.183	0.403385	1	MEF2D		Ionocyte cell	myocyte enhancer factor 2D [Source:HGNC Symbol;Acc:HGNC:6997]
2014	2.05442e-05	0.825192	0.312	0.183	0.403385	1	MEF2D		Plasmacytoid dendritic cell	myocyte enhancer factor 2D [Source:HGNC Symbol;Acc:HGNC:6997]
2016	3.34446e-07	0.824786	0.391	0.237	0.00656686	1	MTMR14			myotubularin related protein 14 [Source:HGNC Symbol;Acc:HGNC:26190]
2017	2.56175e-11	0.824783	0.707	0.475	5.03e-07	1	TNFRSF10B		Endothelial cell	TNF receptor superfamily member 10b [Source:HGNC Symbol;Acc:HGNC:11905]
2018	2.56175e-11	0.824783	0.707	0.475	5.03e-07	1	TNFRSF10B		SLC16A7+ cell	TNF receptor superfamily member 10b [Source:HGNC Symbol;Acc:HGNC:11905]
2019	2.56175e-11	0.824783	0.707	0.475	5.03e-07	1	TNFRSF10B		Monocyte	TNF receptor superfamily member 10b [Source:HGNC Symbol;Acc:HGNC:11905]
2021	1.78032e-06	0.824084	0.344	0.197	0.0349565	1	ZNF626		Multilymphoid progenitor cell	zinc finger protein 626 [Source:HGNC Symbol;Acc:HGNC:30461]
2023	2.10957e-10	0.823162	0.86	0.672	4.14215e-06	1	SLC7A11		Plasmacytoid dendritic cell	solute carrier family 7 member 11 [Source:HGNC Symbol;Acc:HGNC:11059]
2024	2.10957e-10	0.823162	0.86	0.672	4.14215e-06	1	SLC7A11		Lake et al.Science.In2	solute carrier family 7 member 11 [Source:HGNC Symbol;Acc:HGNC:11059]
2027	1.07341e-05	0.822208	0.298	0.169	0.210764	1	PCMTD2			protein-L-isoaspartate (D-aspartate) O-methyltransferase domain containing 2 [Source:HGNC Symbol;Acc:HGNC:15882]
2028	1.98881e-11	0.820641	0.605	0.352	3.90503e-07	1	MMP2	Fibroblasts-like cells	Stromal cell	matrix metallopeptidase 2 [Source:HGNC Symbol;Acc:HGNC:7166]
2029	1.98881e-11	0.820641	0.605	0.352	3.90503e-07	1	MMP2		Oligodendrocyte progenitor cell	matrix metallopeptidase 2 [Source:HGNC Symbol;Acc:HGNC:7166]
2030	1.98881e-11	0.820641	0.605	0.352	3.90503e-07	1	MMP2		FGFR1HighNME5- epithelial cell	matrix metallopeptidase 2 [Source:HGNC Symbol;Acc:HGNC:7166]
2031	1.98881e-11	0.820641	0.605	0.352	3.90503e-07	1	MMP2		DCLK1+ progenitor cell	matrix metallopeptidase 2 [Source:HGNC Symbol;Acc:HGNC:7166]
2032	1.98881e-11	0.820641	0.605	0.352	3.90503e-07	1	MMP2		Granulosa cell	matrix metallopeptidase 2 [Source:HGNC Symbol;Acc:HGNC:7166]
2046	2.65287e-09	0.82052	0.786	0.578	5.2089e-05	1	WDR26			WD repeat domain 26 [Source:HGNC Symbol;Acc:HGNC:21208]
2047	2.85496e-12	0.820108	0.744	0.477	5.60572e-08	1	RC3H1		SLC16A7+ cell	ring finger and CCCH-type domains 1 [Source:HGNC Symbol;Acc:HGNC:29434]
2048	5.69133e-14	0.819166	0.726	0.446	1.11749e-09	1	ZMIZ1			zinc finger MIZ-type containing 1 [Source:HGNC Symbol;Acc:HGNC:16493]
2049	0.000121287	0.818255	0.279	0.166	1	1	SIX5			SIX homeobox 5 [Source:HGNC Symbol;Acc:HGNC:10891]
2050	1.08454e-13	0.816005	0.833	0.582	2.1295e-09	1	ANKH			ANKH inorganic pyrophosphate transport regulator [Source:HGNC Symbol;Acc:HGNC:15492]
2051	3.63586e-05	0.815494	0.442	0.312	0.713901	1	RP11-304L19.5
2052	0.000192614	0.814989	0.274	0.165	1	1	CARKD
2053	8.56874e-06	0.814211	0.451	0.308	0.168247	1	NFIL3	Lymphocyte cells	Natural killer cell	nuclear factor, interleukin 3 regulated [Source:HGNC Symbol;Acc:HGNC:7787]
2054	8.56874e-06	0.814211	0.451	0.308	0.168247	1	NFIL3		Osteoblast	nuclear factor, interleukin 3 regulated [Source:HGNC Symbol;Acc:HGNC:7787]
2055	8.54549e-12	0.813965	0.865	0.711	1.67791e-07	1	SLC16A6		Monocyte	solute carrier family 16 member 6 [Source:HGNC Symbol;Acc:HGNC:10927]
2057	2.28481e-08	0.812147	0.53	0.342	0.000448622	1	LYST	CD8 T cells	Microglial cell	lysosomal trafficking regulator [Source:HGNC Symbol;Acc:HGNC:1968]
2058	2.28481e-08	0.812147	0.53	0.342	0.000448622	1	LYST		Exhausted CD8+ T cell	lysosomal trafficking regulator [Source:HGNC Symbol;Acc:HGNC:1968]
2059	2.28481e-08	0.812147	0.53	0.342	0.000448622	1	LYST		Regulatory T (Treg) cell	lysosomal trafficking regulator [Source:HGNC Symbol;Acc:HGNC:1968]
2060	2.28481e-08	0.812147	0.53	0.342	0.000448622	1	LYST		Exhausted CD4+ T cell	lysosomal trafficking regulator [Source:HGNC Symbol;Acc:HGNC:1968]
2061	2.28481e-08	0.812147	0.53	0.342	0.000448622	1	LYST		CD1C-CD141- dendritic cell	lysosomal trafficking regulator [Source:HGNC Symbol;Acc:HGNC:1968]
2062	2.28481e-08	0.812147	0.53	0.342	0.000448622	1	LYST		Monocyte	lysosomal trafficking regulator [Source:HGNC Symbol;Acc:HGNC:1968]
2073	2.58053e-10	0.810924	0.553	0.331	5.06687e-06	1	AKAP8L		B cell	A-kinase anchoring protein 8 like [Source:HGNC Symbol;Acc:HGNC:29857]
2075	7.73334e-07	0.810148	0.405	0.235	0.0151844	1	TLE1		Mucosal-associated invariant T cell	TLE family member 1, transcriptional corepressor [Source:HGNC Symbol;Acc:HGNC:11837]
2076	7.73334e-07	0.810148	0.405	0.235	0.0151844	1	TLE1		B cell	TLE family member 1, transcriptional corepressor [Source:HGNC Symbol;Acc:HGNC:11837]
2078	6.73549e-06	0.808552	0.274	0.142	0.132251	1	TMEM206		Paneth cell
2079	1.15105e-05	0.808217	0.372	0.234	0.226009	1	TSPYL5		Goblet cell	TSPY like 5 [Source:HGNC Symbol;Acc:HGNC:29367]
2080	1.21148e-10	0.80695	0.628	0.391	2.37874e-06	1	MBNL2			muscleblind like splicing regulator 2 [Source:HGNC Symbol;Acc:HGNC:16746]
2081	1.80411e-13	0.805758	0.698	0.426	3.54236e-09	1	RGS3			regulator of G protein signaling 3 [Source:HGNC Symbol;Acc:HGNC:9999]
2082	1.35912e-06	0.805126	0.377	0.223	0.0266863	1	HOMER1	Post-synaptic		homer scaffold protein 1 [Source:HGNC Symbol;Acc:HGNC:17512]
2083	1.12401e-11	0.805038	0.553	0.298	2.207e-07	1	SERP2			stress associated endoplasmic reticulum protein family member 2 [Source:HGNC Symbol;Acc:HGNC:20607]
2084	5.48785e-05	0.804906	0.293	0.174	1	1	TRIM52-AS1			TRIM52 antisense RNA 1 (head to head) [Source:HGNC Symbol;Acc:HGNC:49006]
2085	8.47558e-07	0.804603	0.386	0.232	0.0166418	1	RSBN1			round spermatid basic protein 1 [Source:HGNC Symbol;Acc:HGNC:25642]
2086	1.58284e-07	0.803996	0.372	0.203	0.0031079	1	LINC00094
2087	2.58039e-07	0.802121	0.512	0.342	0.0050666	1	ELMSAN1
2088	1.63229e-08	0.80124	0.465	0.265	0.0003205	1	UBN2		SLC16A7+ cell	ubinuclein 2 [Source:HGNC Symbol;Acc:HGNC:21931]
2089	1.76923e-07	0.799502	0.386	0.222	0.00347388	1	ANKRA2		Oocyte	ankyrin repeat family A member 2 [Source:HGNC Symbol;Acc:HGNC:13208]
2091	2.65427e-11	0.79917	0.735	0.474	5.21165e-07	1	ZFP36L2	CD4 T cells	Microglial cell	ZFP36 ring finger protein like 2 [Source:HGNC Symbol;Acc:HGNC:1108]
2092	2.65427e-11	0.79917	0.735	0.474	5.21165e-07	1	ZFP36L2		Lymphoid-primed multipotent progenitor cell	ZFP36 ring finger protein like 2 [Source:HGNC Symbol;Acc:HGNC:1108]
2100	4.92632e-05	0.799064	0.26	0.143	0.967283	1	TRIM41		SLC16A7+ cell	tripartite motif containing 41 [Source:HGNC Symbol;Acc:HGNC:19013]
2101	8.37942e-09	0.798169	0.633	0.432	0.00016453	1	IP6K2			inositol hexakisphosphate kinase 2 [Source:HGNC Symbol;Acc:HGNC:17313]
2102	1.23833e-10	0.797351	0.786	0.518	2.43146e-06	1	BACH1		Regulatory T (Treg) cell	BTB domain and CNC homolog 1 [Source:HGNC Symbol;Acc:HGNC:935]
2103	1.23833e-10	0.797351	0.786	0.518	2.43146e-06	1	BACH1		CD1C-CD141- dendritic cell	BTB domain and CNC homolog 1 [Source:HGNC Symbol;Acc:HGNC:935]
2104	1.23833e-10	0.797351	0.786	0.518	2.43146e-06	1	BACH1		Monocyte	BTB domain and CNC homolog 1 [Source:HGNC Symbol;Acc:HGNC:935]
2107	1.61849e-09	0.795342	0.609	0.4	3.17791e-05	1	CCDC174			coiled-coil domain containing 174 [Source:HGNC Symbol;Acc:HGNC:28033]
2108	5.17612e-08	0.794418	0.647	0.454	0.00101633	1	INO80D			INO80 complex subunit D [Source:HGNC Symbol;Acc:HGNC:25997]
2109	9.20109e-07	0.793821	0.377	0.222	0.0180663	1	PLTP	Immune cells	Microglial cell	phospholipid transfer protein [Source:HGNC Symbol;Acc:HGNC:9093]
2110	9.20109e-07	0.793821	0.377	0.222	0.0180663	1	PLTP		Acinar cell	phospholipid transfer protein [Source:HGNC Symbol;Acc:HGNC:9093]
2111	9.20109e-07	0.793821	0.377	0.222	0.0180663	1	PLTP		Regulatory T (Treg) cell	phospholipid transfer protein [Source:HGNC Symbol;Acc:HGNC:9093]
2112	9.20109e-07	0.793821	0.377	0.222	0.0180663	1	PLTP		Mesenchymal cell	phospholipid transfer protein [Source:HGNC Symbol;Acc:HGNC:9093]
2121	5.36726e-08	0.79218	0.381	0.202	0.00105386	1	LRIG3			leucine rich repeats and immunoglobulin like domains 3 [Source:HGNC Symbol;Acc:HGNC:30991]
2122	4.12289e-09	0.791455	0.856	0.635	8.09529e-05	1	TANK		Monocyte	TRAF family member associated NFKB activator [Source:HGNC Symbol;Acc:HGNC:11562]
2124	3.69583e-07	0.791416	0.516	0.352	0.00725677	1	SPRY2	Endothelial cells	Astrocyte	sprouty RTK signaling antagonist 2 [Source:HGNC Symbol;Acc:HGNC:11270]
2125	5.10417e-16	0.789967	0.758	0.442	1.0022e-11	1	PHF23		Ionocyte cell	PHD finger protein 23 [Source:HGNC Symbol;Acc:HGNC:28428]
2126	0.000990936	0.789419	0.349	0.232	1	1	RARRES2	Epicardial cells	Acinar cell	retinoic acid receptor responder 2 [Source:HGNC Symbol;Acc:HGNC:9868]
2127	0.000990936	0.789419	0.349	0.232	1	1	RARRES2		Liver bud hepatic cell	retinoic acid receptor responder 2 [Source:HGNC Symbol;Acc:HGNC:9868]
2128	0.000990936	0.789419	0.349	0.232	1	1	RARRES2		Ionocyte cell	retinoic acid receptor responder 2 [Source:HGNC Symbol;Acc:HGNC:9868]
2129	0.000990936	0.789419	0.349	0.232	1	1	RARRES2		FGFR1HighNME5- epithelial cell	retinoic acid receptor responder 2 [Source:HGNC Symbol;Acc:HGNC:9868]
2134	8.73953e-07	0.789011	0.488	0.326	0.0171601	1	CTSF			cathepsin F [Source:HGNC Symbol;Acc:HGNC:2531]
2135	4.60809e-05	0.788461	0.298	0.177	0.904799	1	ARRDC4		Alpha cell	arrestin domain containing 4 [Source:HGNC Symbol;Acc:HGNC:28087]
2136	4.71381e-10	0.787707	0.549	0.332	9.25558e-06	1	PLA2G4A			phospholipase A2 group IVA [Source:HGNC Symbol;Acc:HGNC:9035]
2137	3.63349e-06	0.786467	0.549	0.386	0.0713437	1	FBXW7	Neural cells		F-box and WD repeat domain containing 7 [Source:HGNC Symbol;Acc:HGNC:16712]
2138	2.43258e-05	0.783389	0.381	0.252	0.477637	1	TCF7L1		Trophectoderm cell	transcription factor 7 like 1 [Source:HGNC Symbol;Acc:HGNC:11640]
2139	6.61394e-07	0.782865	0.507	0.346	0.0129865	1	SIPA1L2		Microglial cell	signal induced proliferation associated 1 like 2 [Source:HGNC Symbol;Acc:HGNC:23800]
2140	8.06164e-33	0.782325	0.981	0.925	1.5829e-28	1	NR2F2	Endothelial cells	Endothelial cell	nuclear receptor subfamily 2 group F member 2 [Source:HGNC Symbol;Acc:HGNC:7976]
2141	8.06164e-33	0.782325	0.981	0.925	1.5829e-28	1	NR2F2		Granulosa cell	nuclear receptor subfamily 2 group F member 2 [Source:HGNC Symbol;Acc:HGNC:7976]
2152	1.25908e-10	0.780836	0.642	0.405	2.4722e-06	1	TRPS1		Exhausted CD8+ T cell	transcriptional repressor GATA binding 1 [Source:HGNC Symbol;Acc:HGNC:12340]
2153	1.25908e-10	0.780836	0.642	0.405	2.4722e-06	1	TRPS1		Regulatory T (Treg) cell	transcriptional repressor GATA binding 1 [Source:HGNC Symbol;Acc:HGNC:12340]
2154	1.25908e-10	0.780836	0.642	0.405	2.4722e-06	1	TRPS1		Exhausted CD4+ T cell	transcriptional repressor GATA binding 1 [Source:HGNC Symbol;Acc:HGNC:12340]
2155	1.25908e-10	0.780836	0.642	0.405	2.4722e-06	1	TRPS1		Monocyte	transcriptional repressor GATA binding 1 [Source:HGNC Symbol;Acc:HGNC:12340]
2157	4.0152e-06	0.780367	0.433	0.278	0.0788385	1	SYNM			synemin [Source:HGNC Symbol;Acc:HGNC:24466]
2158	4.6971e-07	0.78003	0.279	0.132	0.00922275	1	FAM228B			family with sequence similarity 228 member B [Source:HGNC Symbol;Acc:HGNC:24736]
2159	6.19268e-07	0.779895	0.428	0.268	0.0121593	1	STK38L			serine/threonine kinase 38 like [Source:HGNC Symbol;Acc:HGNC:17848]
2160	1.46349e-06	0.779722	0.372	0.226	0.0287357	1	COG3			component of oligomeric golgi complex 3 [Source:HGNC Symbol;Acc:HGNC:18619]
2161	3.69746e-09	0.779321	0.572	0.362	7.25997e-05	1	CREBL2		Epiblast cell	cAMP responsive element binding protein like 2 [Source:HGNC Symbol;Acc:HGNC:2350]
2162	3.69746e-09	0.779321	0.572	0.362	7.25997e-05	1	CREBL2		Microglial cell	cAMP responsive element binding protein like 2 [Source:HGNC Symbol;Acc:HGNC:2350]
2163	7.09073e-07	0.778298	0.47	0.297	0.0139227	1	MID1IP1		Monocyte	MID1 interacting protein 1 [Source:HGNC Symbol;Acc:HGNC:20715]
2165	7.4529e-19	0.778278	0.921	0.677	1.46338e-14	1	RP11-166D19.1
2166	1.96072e-11	0.778082	0.66	0.42	3.84988e-07	1	HMGCS1	Glia cells	Astrocyte	3-hydroxy-3-methylglutaryl-CoA synthase 1 [Source:HGNC Symbol;Acc:HGNC:5007]
2167	1.96072e-11	0.778082	0.66	0.42	3.84988e-07	1	HMGCS1		Multilymphoid progenitor cell	3-hydroxy-3-methylglutaryl-CoA synthase 1 [Source:HGNC Symbol;Acc:HGNC:5007]
2172	2.82074e-06	0.778016	0.4	0.251	0.0553852	1	GSPT2			G1 to S phase transition 2 [Source:HGNC Symbol;Acc:HGNC:4622]
2173	2.01572e-09	0.777614	0.619	0.392	3.95787e-05	1	USP38			ubiquitin specific peptidase 38 [Source:HGNC Symbol;Acc:HGNC:20067]
2174	9.29813e-08	0.777329	0.321	0.16	0.00182569	1	GLI4			GLI family zinc finger 4 [Source:HGNC Symbol;Acc:HGNC:4320]
2175	0.00220017	0.777155	0.34	0.24	1	1	TMEM63B			transmembrane protein 63B [Source:HGNC Symbol;Acc:HGNC:17735]
2176	1.10555e-10	0.775511	0.674	0.44	2.17075e-06	1	EXOC3			exocyst complex component 3 [Source:HGNC Symbol;Acc:HGNC:30378]
2177	3.10032e-19	0.775356	0.953	0.711	6.08747e-15	1	NUMB		Neural crest cell	NUMB endocytic adaptor protein [Source:HGNC Symbol;Acc:HGNC:8060]
2178	3.10032e-19	0.775356	0.953	0.711	6.08747e-15	1	NUMB		Neural stem cell	NUMB endocytic adaptor protein [Source:HGNC Symbol;Acc:HGNC:8060]
2179	3.10032e-19	0.775356	0.953	0.711	6.08747e-15	1	NUMB		Monocyte	NUMB endocytic adaptor protein [Source:HGNC Symbol;Acc:HGNC:8060]
2181	1.13211e-07	0.774825	0.451	0.26	0.00222289	1	BHLHE40	Lymphocyte cells	Decidual cell	basic helix-loop-helix family member e40 [Source:HGNC Symbol;Acc:HGNC:1046]
2182	1.13211e-07	0.774825	0.451	0.26	0.00222289	1	BHLHE40		Myoepithelial cell	basic helix-loop-helix family member e40 [Source:HGNC Symbol;Acc:HGNC:1046]
2183	1.13211e-07	0.774825	0.451	0.26	0.00222289	1	BHLHE40		AXL+SIGLEC6+ dendritic cell	basic helix-loop-helix family member e40 [Source:HGNC Symbol;Acc:HGNC:1046]
2189	8.82419e-14	0.774682	0.837	0.592	1.73263e-09	1	PMEPA1			prostate transmembrane protein, androgen induced 1 [Source:HGNC Symbol;Acc:HGNC:14107]
2190	8.21779e-09	0.774115	0.544	0.34	0.000161356	1	PCDH18	Fibroblasts-like cells	FGFR1HighNME5- epithelial cell	protocadherin 18 [Source:HGNC Symbol;Acc:HGNC:14268]
2191	4.12901e-06	0.774096	0.46	0.302	0.0810731	1	RNF113A			ring finger protein 113A [Source:HGNC Symbol;Acc:HGNC:12974]
2192	8.12233e-08	0.773894	0.372	0.2	0.00159482	1	ZNF579			zinc finger protein 579 [Source:HGNC Symbol;Acc:HGNC:26646]
2193	2.26778e-15	0.773215	0.912	0.655	4.45278e-11	1	TAF7		B cell	TATA-box binding protein associated factor 7 [Source:HGNC Symbol;Acc:HGNC:11541]
2195	4.63424e-15	0.773208	0.953	0.751	9.09934e-11	1	WWTR1			WW domain containing transcription regulator 1 [Source:HGNC Symbol;Acc:HGNC:24042]
2196	1.27765e-10	0.770761	0.674	0.426	2.50867e-06	1	PBX1	Stem cells		PBX homeobox 1 [Source:HGNC Symbol;Acc:HGNC:8632]
2201	1.13041e-12	0.76951	0.772	0.523	2.21955e-08	1	ITGA11		Lake et al.Science.Ex8	integrin subunit alpha 11 [Source:HGNC Symbol;Acc:HGNC:6136]
2203	0.000310795	0.769369	0.302	0.198	1	1	LDB1			LIM domain binding 1 [Source:HGNC Symbol;Acc:HGNC:6532]
2204	9.02473e-13	0.768275	0.702	0.448	1.77201e-08	1	RIT1			Ras like without CAAX 1 [Source:HGNC Symbol;Acc:HGNC:10023]
2205	6.22499e-14	0.767286	0.786	0.529	1.22228e-09	1	WASL			WASP like actin nucleation promoting factor [Source:HGNC Symbol;Acc:HGNC:12735]
2206	1.0076e-05	0.767136	0.358	0.214	0.197842	1	NOMO2			NODAL modulator 2 [Source:HGNC Symbol;Acc:HGNC:22652]
2207	0.000128221	0.766846	0.349	0.231	1	1	INSIG1	Myeloid cells	FOXN4+ cell	insulin induced gene 1 [Source:HGNC Symbol;Acc:HGNC:6083]
2208	0.000128221	0.766846	0.349	0.231	1	1	INSIG1		CD1C-CD141- dendritic cell	insulin induced gene 1 [Source:HGNC Symbol;Acc:HGNC:6083]
2210	0.000448592	0.76649	0.256	0.16	1	1	GLTSCR1L
2211	1.42351e-06	0.766352	0.256	0.122	0.0279506	1	RRAGB		Beta cell	Ras related GTP binding B [Source:HGNC Symbol;Acc:HGNC:19901]
2212	8.6023e-06	0.764867	0.33	0.195	0.168906	1	SNX21		FGFR1HighNME5- epithelial cell	sorting nexin family member 21 [Source:HGNC Symbol;Acc:HGNC:16154]
2213	0.00116887	0.764837	0.288	0.194	1	1	CBFA2T2		Epiblast cell	CBFA2/RUNX1 partner transcriptional co-repressor 2 [Source:HGNC Symbol;Acc:HGNC:1536]
2214	7.00584e-07	0.764044	0.484	0.318	0.013756	1	C12orf52			RBPJ interacting and tubulin associated 1 [Source:HGNC Symbol;Acc:HGNC:25925]
2215	1.26115e-06	0.763513	0.451	0.28	0.0247626	1	TOB2		Astrocyte	transducer of ERBB2, 2 [Source:HGNC Symbol;Acc:HGNC:11980]
2216	1.0098e-10	0.762201	0.633	0.406	1.98273e-06	1	CLIP4	CD4 T cells		CAP-Gly domain containing linker protein family member 4 [Source:HGNC Symbol;Acc:HGNC:26108]
2217	3.56984e-11	0.761845	0.498	0.255	7.00937e-07	1	NIPAL2			NIPA like domain containing 2 [Source:HGNC Symbol;Acc:HGNC:25854]
2218	8.8053e-12	0.759225	0.647	0.397	1.72892e-07	1	XPA		SLC16A7+ cell	XPA, DNA damage recognition and repair factor [Source:HGNC Symbol;Acc:HGNC:12814]
2219	0.000792213	0.758996	0.372	0.258	1	1	IL11		Neuron	interleukin 11 [Source:HGNC Symbol;Acc:HGNC:5966]
2220	2.97299e-11	0.758049	0.902	0.706	5.83747e-07	1	JUND		Astrocyte	JunD proto-oncogene, AP-1 transcription factor subunit [Source:HGNC Symbol;Acc:HGNC:6206]
2221	2.97299e-11	0.758049	0.902	0.706	5.83747e-07	1	JUND		Multilymphoid progenitor cell	JunD proto-oncogene, AP-1 transcription factor subunit [Source:HGNC Symbol;Acc:HGNC:6206]
2222	2.97299e-11	0.758049	0.902	0.706	5.83747e-07	1	JUND		Monocyte	JunD proto-oncogene, AP-1 transcription factor subunit [Source:HGNC Symbol;Acc:HGNC:6206]
2225	1.83182e-05	0.75802	0.386	0.248	0.359678	1	RP11-553L6.5
2226	1.19352e-07	0.757266	0.465	0.297	0.00234348	1	IFT46		Ciliated cell	intraflagellar transport 46 [Source:HGNC Symbol;Acc:HGNC:26146]
2227	1.19352e-07	0.757266	0.465	0.297	0.00234348	1	IFT46		Ciliated epithelial cell	intraflagellar transport 46 [Source:HGNC Symbol;Acc:HGNC:26146]
2228	8.66455e-10	0.756423	0.609	0.371	1.70128e-05	1	SOCS6		Microglial cell	suppressor of cytokine signaling 6 [Source:HGNC Symbol;Acc:HGNC:16833]
2229	7.88475e-08	0.753778	0.637	0.429	0.00154817	1	EID2			EP300 interacting inhibitor of differentiation 2 [Source:HGNC Symbol;Acc:HGNC:28292]
2230	4.62035e-13	0.753613	0.693	0.434	9.07205e-09	1	SCO2		Exhausted CD8+ T cell	synthesis of cytochrome C oxidase 2 [Source:HGNC Symbol;Acc:HGNC:10604]
2231	4.62035e-13	0.753613	0.693	0.434	9.07205e-09	1	SCO2		Regulatory T (Treg) cell	synthesis of cytochrome C oxidase 2 [Source:HGNC Symbol;Acc:HGNC:10604]
2232	4.62035e-13	0.753613	0.693	0.434	9.07205e-09	1	SCO2		Monocyte	synthesis of cytochrome C oxidase 2 [Source:HGNC Symbol;Acc:HGNC:10604]
2234	1.68922e-11	0.752078	0.698	0.463	3.31677e-07	1	WBP2			WW domain binding protein 2 [Source:HGNC Symbol;Acc:HGNC:12738]
2235	3.26035e-05	0.75104	0.372	0.234	0.64017	1	PCCA			propionyl-CoA carboxylase subunit alpha [Source:HGNC Symbol;Acc:HGNC:8653]
2236	0.000662228	0.750816	0.279	0.175	1	1	SGK223
2237	0.00119112	0.749938	0.26	0.169	1	1	IPMK		Paneth cell	inositol polyphosphate multikinase [Source:HGNC Symbol;Acc:HGNC:20739]
2238	4.30175e-06	0.748024	0.47	0.317	0.0844648	1	MYNN			myoneurin [Source:HGNC Symbol;Acc:HGNC:14955]
2239	1.0552e-09	0.747423	0.679	0.46	2.07188e-05	1	PIEZO2	Fibroblasts	DCLK1+ progenitor cell	piezo type mechanosensitive ion channel component 2 [Source:HGNC Symbol;Acc:HGNC:26270]
2240	7.45658e-06	0.746862	0.279	0.149	0.14641	1	ATF7IP2		Multilymphoid progenitor cell	activating transcription factor 7 interacting protein 2 [Source:HGNC Symbol;Acc:HGNC:20397]
2241	7.45658e-06	0.746862	0.279	0.149	0.14641	1	ATF7IP2		B cell	activating transcription factor 7 interacting protein 2 [Source:HGNC Symbol;Acc:HGNC:20397]
2244	6.72959e-16	0.746625	0.874	0.578	1.32136e-11	1	ZKSCAN1		SLC16A7+ cell	zinc finger with KRAB and SCAN domains 1 [Source:HGNC Symbol;Acc:HGNC:13101]
2245	9.9612e-05	0.745018	0.479	0.342	1	1	ABCA5		Cancer stem cell	ATP binding cassette subfamily A member 5 [Source:HGNC Symbol;Acc:HGNC:35]
2246	9.9612e-05	0.745018	0.479	0.342	1	1	ABCA5		SLC16A7+ cell	ATP binding cassette subfamily A member 5 [Source:HGNC Symbol;Acc:HGNC:35]
2247	9.9612e-05	0.745018	0.479	0.342	1	1	ABCA5		Oocyte	ATP binding cassette subfamily A member 5 [Source:HGNC Symbol;Acc:HGNC:35]
2250	0.000167481	0.744023	0.637	0.537	1	1	DRAM1			DNA damage regulated autophagy modulator 1 [Source:HGNC Symbol;Acc:HGNC:25645]
2251	2.45208e-08	0.743991	0.47	0.28	0.000481466	1	FAM60A	Ectoderm cells
2252	2.7465e-07	0.743339	0.423	0.248	0.00539275	1	EZH1		Secretory progenitor cell	enhancer of zeste 1 polycomb repressive complex 2 subunit [Source:HGNC Symbol;Acc:HGNC:3526]
2253	2.7465e-07	0.743339	0.423	0.248	0.00539275	1	EZH1		Multilymphoid progenitor cell	enhancer of zeste 1 polycomb repressive complex 2 subunit [Source:HGNC Symbol;Acc:HGNC:3526]
2255	4.99044e-13	0.742168	0.763	0.486	9.79874e-09	1	UBL3		Astrocyte	ubiquitin like 3 [Source:HGNC Symbol;Acc:HGNC:12504]
2256	4.70913e-08	0.742061	0.684	0.488	0.000924638	1	RYBP			RING1 and YY1 binding protein [Source:HGNC Symbol;Acc:HGNC:10480]
2257	6.29985e-18	0.741409	0.944	0.72	1.23697e-13	1	CXXC5	CD8 T cells	Multilymphoid progenitor cell	CXXC finger protein 5 [Source:HGNC Symbol;Acc:HGNC:26943]
2259	6.29985e-18	0.741409	0.944	0.72	1.23697e-13	1	CXXC5		B cell	CXXC finger protein 5 [Source:HGNC Symbol;Acc:HGNC:26943]
2261	3.78626e-07	0.741298	0.4	0.232	0.00743432	1	ZNF506		Pancreatic polypeptide cell	zinc finger protein 506 [Source:HGNC Symbol;Acc:HGNC:23780]
2262	3.78626e-07	0.741298	0.4	0.232	0.00743432	1	ZNF506		Plasmacytoid dendritic cell	zinc finger protein 506 [Source:HGNC Symbol;Acc:HGNC:23780]
2264	4.54551e-13	0.740957	0.8	0.571	8.92512e-09	1	SEPHS2			selenophosphate synthetase 2 [Source:HGNC Symbol;Acc:HGNC:19686]
2265	0.000601937	0.740922	0.623	0.482	1	1	C1orf63			arginine and serine rich protein 1 [Source:HGNC Symbol;Acc:HGNC:25234]
2266	1.40888e-13	0.740457	0.851	0.625	2.76633e-09	1	RHOQ		Liver bud hepatic cell	ras homolog family member Q [Source:HGNC Symbol;Acc:HGNC:17736]
2267	2.88597e-06	0.74019	0.884	0.671	0.0566661	1	BTG1	Cajal-Retzius cells	Multilymphoid progenitor cell	BTG anti-proliferation factor 1 [Source:HGNC Symbol;Acc:HGNC:1130]
2268	2.88597e-06	0.74019	0.884	0.671	0.0566661	1	BTG1		Monocyte	BTG anti-proliferation factor 1 [Source:HGNC Symbol;Acc:HGNC:1130]
2271	2.40875e-15	0.740164	0.795	0.5	4.72958e-11	1	ATMIN			ATM interactor [Source:HGNC Symbol;Acc:HGNC:29034]
2272	8.72445e-05	0.738569	0.312	0.188	1	1	MAPK10		SLC16A7+ cell	mitogen-activated protein kinase 10 [Source:HGNC Symbol;Acc:HGNC:6872]
2273	8.72445e-05	0.738569	0.312	0.188	1	1	MAPK10		DCLK1+ progenitor cell	mitogen-activated protein kinase 10 [Source:HGNC Symbol;Acc:HGNC:6872]
2274	0.00168809	0.737387	0.298	0.208	1	1	ALKBH8			alkB homolog 8, tRNA methyltransferase [Source:HGNC Symbol;Acc:HGNC:25189]
2275	1.12895e-10	0.737039	0.516	0.285	2.2167e-06	1	C6orf120			chromosome 6 open reading frame 120 [Source:HGNC Symbol;Acc:HGNC:21247]
2276	7.86688e-14	0.737037	0.893	0.646	1.54466e-09	1	SQLE			squalene epoxidase [Source:HGNC Symbol;Acc:HGNC:11279]
2277	3.25047e-05	0.736915	0.26	0.145	0.638229	1	NXT2			nuclear transport factor 2 like export factor 2 [Source:HGNC Symbol;Acc:HGNC:18151]
2278	1.1757e-05	0.736489	0.358	0.215	0.230848	1	LINC00883
2279	5.28358e-15	0.735994	0.949	0.711	1.03743e-10	1	ZFAND5		Astrocyte	zinc finger AN1-type containing 5 [Source:HGNC Symbol;Acc:HGNC:13008]
2280	5.28358e-15	0.735994	0.949	0.711	1.03743e-10	1	ZFAND5		CD1C-CD141- dendritic cell	zinc finger AN1-type containing 5 [Source:HGNC Symbol;Acc:HGNC:13008]
2281	5.28358e-15	0.735994	0.949	0.711	1.03743e-10	1	ZFAND5		Monocyte	zinc finger AN1-type containing 5 [Source:HGNC Symbol;Acc:HGNC:13008]
2284	1.99848e-10	0.735209	0.698	0.458	3.92402e-06	1	VGLL4		Ionocyte cell	vestigial like family member 4 [Source:HGNC Symbol;Acc:HGNC:28966]
2285	0.00208773	0.734861	0.312	0.217	1	1	PISD			phosphatidylserine decarboxylase [Source:HGNC Symbol;Acc:HGNC:8999]
2286	0.000573204	0.734506	0.251	0.148	1	1	ADAMTS18	Submucosal gland basal		ADAM metallopeptidase with thrombospondin type 1 motif 18 [Source:HGNC Symbol;Acc:HGNC:17110]
2287	1.35204e-08	0.734228	0.33	0.157	0.000265473	1	SLC35D2		Enterocyte	solute carrier family 35 member D2 [Source:HGNC Symbol;Acc:HGNC:20799]
2288	1.79682e-05	0.732694	0.391	0.251	0.352806	1	ABHD13			abhydrolase domain containing 13 [Source:HGNC Symbol;Acc:HGNC:20293]
2289	5.83917e-11	0.732209	0.637	0.4	1.14652e-06	1	FMNL2		Brush cell (Tuft cell)	formin like 2 [Source:HGNC Symbol;Acc:HGNC:18267]
2290	5.83917e-11	0.732209	0.637	0.4	1.14652e-06	1	FMNL2		Neuroendocrine cell	formin like 2 [Source:HGNC Symbol;Acc:HGNC:18267]
2291	1.5878e-05	0.73097	0.47	0.338	0.311765	1	GOLGA1			golgin A1 [Source:HGNC Symbol;Acc:HGNC:4424]
2292	2.35322e-05	0.730939	0.4	0.269	0.462055	1	ZNF12		Multilymphoid progenitor cell	zinc finger protein 12 [Source:HGNC Symbol;Acc:HGNC:12902]
2294	1.79344e-07	0.730622	0.656	0.458	0.00352142	1	NR1D2	B cells		nuclear receptor subfamily 1 group D member 2 [Source:HGNC Symbol;Acc:HGNC:7963]
2295	1.0056e-06	0.730386	0.572	0.398	0.0197449	1	FRS2			fibroblast growth factor receptor substrate 2 [Source:HGNC Symbol;Acc:HGNC:16971]
2296	1.08887e-06	0.728469	0.4	0.238	0.0213799	1	ST7L			suppression of tumorigenicity 7 like [Source:HGNC Symbol;Acc:HGNC:18441]
2297	1.40571e-08	0.727476	0.437	0.249	0.00027601	1	KPNA5			karyopherin subunit alpha 5 [Source:HGNC Symbol;Acc:HGNC:6398]
2298	2.41509e-10	0.727398	0.702	0.454	4.74203e-06	1	LAMTOR3			late endosomal/lysosomal adaptor, MAPK and MTOR activator 3 [Source:HGNC Symbol;Acc:HGNC:15606]
2299	2.11534e-05	0.727335	0.553	0.402	0.415348	1	RLF			RLF zinc finger [Source:HGNC Symbol;Acc:HGNC:10025]
2300	3.62349e-05	0.726787	0.274	0.148	0.711473	1	DNER	Midbrain_hindbrain	Endocrine progenitor cell	delta/notch like EGF repeat containing [Source:HGNC Symbol;Acc:HGNC:24456]
2301	3.62349e-05	0.726787	0.274	0.148	0.711473	1	DNER		Astrocyte	delta/notch like EGF repeat containing [Source:HGNC Symbol;Acc:HGNC:24456]
2304	5.75106e-07	0.726247	0.512	0.331	0.0112922	1	CAMTA2			calmodulin binding transcription activator 2 [Source:HGNC Symbol;Acc:HGNC:18807]
2305	3.04666e-07	0.726213	0.758	0.586	0.00598211	1	NRG1	Fibroblasts		neuregulin 1 [Source:HGNC Symbol;Acc:HGNC:7997]
2308	2.31954e-12	0.726108	0.86	0.657	4.55441e-08	1	ARHGAP24	Oligodendrocytes	Multilymphoid progenitor cell	Rho GTPase activating protein 24 [Source:HGNC Symbol;Acc:HGNC:25361]
2310	2.31954e-12	0.726108	0.86	0.657	4.55441e-08	1	ARHGAP24		B cell	Rho GTPase activating protein 24 [Source:HGNC Symbol;Acc:HGNC:25361]
2312	0.00025056	0.726054	0.279	0.169	1	1	RAB11FIP1		Regulatory T (Treg) cell	RAB11 family interacting protein 1 [Source:HGNC Symbol;Acc:HGNC:30265]
2313	0.00025056	0.726054	0.279	0.169	1	1	RAB11FIP1		Exhausted CD4+ T cell	RAB11 family interacting protein 1 [Source:HGNC Symbol;Acc:HGNC:30265]
2314	0.00025056	0.726054	0.279	0.169	1	1	RAB11FIP1		Monocyte	RAB11 family interacting protein 1 [Source:HGNC Symbol;Acc:HGNC:30265]
2316	0.00105036	0.725472	0.256	0.163	1	1	BBS2		Astrocyte	Bardet-Biedl syndrome 2 [Source:HGNC Symbol;Acc:HGNC:967]
2317	4.88513e-07	0.725374	0.47	0.291	0.00959196	1	MIER3			MIER family member 3 [Source:HGNC Symbol;Acc:HGNC:26678]
2318	5.40721e-08	0.725111	0.488	0.298	0.0010617	1	MR1		SLC16A7+ cell	major histocompatibility complex, class I-related [Source:HGNC Symbol;Acc:HGNC:4975]
2319	1.95653e-10	0.725003	0.581	0.363	3.84165e-06	1	MIR22HG	Fibroblasts		MIR22 host gene [Source:HGNC Symbol;Acc:HGNC:28219]
2320	7.93111e-15	0.723472	0.767	0.477	1.55727e-10	1	BEX4		Naive CD8+ T cell	brain expressed X-linked 4 [Source:HGNC Symbol;Acc:HGNC:25475]
2321	7.93111e-15	0.723472	0.767	0.477	1.55727e-10	1	BEX4		Plasmacytoid dendritic cell	brain expressed X-linked 4 [Source:HGNC Symbol;Acc:HGNC:25475]
2323	4.12277e-11	0.723268	0.758	0.514	8.09506e-07	1	PSD3		Ionocyte cell	pleckstrin and Sec7 domain containing 3 [Source:HGNC Symbol;Acc:HGNC:19093]
2324	1.63711e-14	0.723021	0.981	0.911	3.21447e-10	1	CLU	Gliogenic_outer radial glia	Dendritic cell	clusterin [Source:HGNC Symbol;Acc:HGNC:2095]
2325	1.63711e-14	0.723021	0.981	0.911	3.21447e-10	1	CLU		Purkinje cell	clusterin [Source:HGNC Symbol;Acc:HGNC:2095]
2326	1.63711e-14	0.723021	0.981	0.911	3.21447e-10	1	CLU		Alpha cell	clusterin [Source:HGNC Symbol;Acc:HGNC:2095]
2327	1.63711e-14	0.723021	0.981	0.911	3.21447e-10	1	CLU		Mast cell	clusterin [Source:HGNC Symbol;Acc:HGNC:2095]
2409	1.95955e-11	0.721827	0.777	0.5	3.84758e-07	1	RRAGC		Multilymphoid progenitor cell	Ras related GTP binding C [Source:HGNC Symbol;Acc:HGNC:19902]
2410	1.95955e-11	0.721827	0.777	0.5	3.84758e-07	1	RRAGC		B cell	Ras related GTP binding C [Source:HGNC Symbol;Acc:HGNC:19902]
2413	6.17317e-08	0.721247	0.46	0.28	0.0012121	1	C2orf68			chromosome 2 open reading frame 68 [Source:HGNC Symbol;Acc:HGNC:34353]
2414	1.11623e-07	0.720831	0.6	0.408	0.00219172	1	RP11-417E7.1
2415	1.99387e-12	0.720704	0.642	0.383	3.91496e-08	1	ACYP2			acylphosphatase 2 [Source:HGNC Symbol;Acc:HGNC:180]
2416	4.38678e-06	0.720231	0.344	0.192	0.0861344	1	ARSD			arylsulfatase D [Source:HGNC Symbol;Acc:HGNC:717]
2417	5.83055e-11	0.719163	0.744	0.502	1.14483e-06	1	CDC37L1		Liver bud hepatic cell	cell division cycle 37 like 1, HSP90 cochaperone [Source:HGNC Symbol;Acc:HGNC:17179]
2418	4.81689e-06	0.717156	0.512	0.354	0.0945796	1	TRAPPC8		B cell	trafficking protein particle complex subunit 8 [Source:HGNC Symbol;Acc:HGNC:29169]
2420	4.86356e-06	0.717048	0.381	0.231	0.0954959	1	GABRE			gamma-aminobutyric acid type A receptor subunit epsilon [Source:HGNC Symbol;Acc:HGNC:4085]
2421	3.04019e-07	0.716636	0.558	0.38	0.00596941	1	RAB7L1			RAB29, member RAS oncogene family [Source:HGNC Symbol;Acc:HGNC:9789]
2422	1.896e-11	0.715781	0.888	0.628	3.72281e-07	1	ZFP36L1	Nsc_radial glia	Microglial cell	ZFP36 ring finger protein like 1 [Source:HGNC Symbol;Acc:HGNC:1107]
2423	1.896e-11	0.715781	0.888	0.628	3.72281e-07	1	ZFP36L1		Exhausted CD8+ T cell	ZFP36 ring finger protein like 1 [Source:HGNC Symbol;Acc:HGNC:1107]
2424	1.896e-11	0.715781	0.888	0.628	3.72281e-07	1	ZFP36L1		Regulatory T (Treg) cell	ZFP36 ring finger protein like 1 [Source:HGNC Symbol;Acc:HGNC:1107]
2425	1.896e-11	0.715781	0.888	0.628	3.72281e-07	1	ZFP36L1		Multilymphoid progenitor cell	ZFP36 ring finger protein like 1 [Source:HGNC Symbol;Acc:HGNC:1107]
2437	2.7443e-08	0.714917	0.46	0.275	0.000538844	1	SSC5D			scavenger receptor cysteine rich family member with 5 domains [Source:HGNC Symbol;Acc:HGNC:26641]
2438	3.58204e-06	0.714621	0.479	0.317	0.0703334	1	MT-TS2			mitochondrially encoded tRNA-Ser (AGU/C) 2 [Source:HGNC Symbol;Acc:HGNC:7498]
2439	9.08879e-09	0.714031	0.46	0.265	0.000178458	1	RBM43			RNA binding motif protein 43 [Source:HGNC Symbol;Acc:HGNC:24790]
2440	6.0009e-09	0.707649	0.591	0.378	0.000117828	1	GATAD2B			GATA zinc finger domain containing 2B [Source:HGNC Symbol;Acc:HGNC:30778]
2441	3.83204e-07	0.707604	0.4	0.231	0.00752421	1	ZNF160			zinc finger protein 160 [Source:HGNC Symbol;Acc:HGNC:12948]
2442	5.35758e-06	0.707558	0.544	0.378	0.105196	1	SLC6A15			solute carrier family 6 member 15 [Source:HGNC Symbol;Acc:HGNC:13621]
2443	3.16673e-05	0.707527	0.353	0.229	0.621787	1	ARHGEF11		Ciliated epithelial cell	Rho guanine nucleotide exchange factor 11 [Source:HGNC Symbol;Acc:HGNC:14580]
2444	0.000685501	0.706394	0.274	0.177	1	1	ZNF469		DCLK1+ progenitor cell	zinc finger protein 469 [Source:HGNC Symbol;Acc:HGNC:23216]
2445	1.99607e-10	0.70519	0.716	0.483	3.91929e-06	1	ZBTB1		Mesenchymal cell	zinc finger and BTB domain containing 1 [Source:HGNC Symbol;Acc:HGNC:20259]
2446	1.53513e-07	0.705051	0.623	0.437	0.00301423	1	FAM46A	Nmp
2447	6.22427e-08	0.705031	0.679	0.471	0.00122213	1	COL4A3BP			ceramide transporter 1 [Source:HGNC Symbol;Acc:HGNC:2205]
2448	0.000551409	0.704292	0.279	0.178	1	1	FAM200A			family with sequence similarity 200 member A [Source:HGNC Symbol;Acc:HGNC:25401]
2449	2.62636e-08	0.703687	0.502	0.306	0.000515686	1	FAM126B		SLC16A7+ cell
2450	5.86461e-09	0.703663	0.986	0.975	0.000115152	1	TFPI2	Fibroblasts		tissue factor pathway inhibitor 2 [Source:HGNC Symbol;Acc:HGNC:11761]
2453	8.47095e-10	0.701819	0.572	0.331	1.66327e-05	1	SLC50A1		SLC16A7+ cell	solute carrier family 50 member 1 [Source:HGNC Symbol;Acc:HGNC:30657]
2454	1.51052e-05	0.701193	0.251	0.128	0.296591	1	ZBTB7B			zinc finger and BTB domain containing 7B [Source:HGNC Symbol;Acc:HGNC:18668]
2455	5.36039e-09	0.701052	0.879	0.663	0.000105251	1	ZFHX3	Neural cells	Microglial cell	zinc finger homeobox 3 [Source:HGNC Symbol;Acc:HGNC:777]
2456	5.36039e-09	0.701052	0.879	0.663	0.000105251	1	ZFHX3		Lake et al.Science.Ex6	zinc finger homeobox 3 [Source:HGNC Symbol;Acc:HGNC:777]
2461	0.000171204	0.700799	0.363	0.249	1	1	RETSAT		Granulocyte-monocyte progenitor	retinol saturase [Source:HGNC Symbol;Acc:HGNC:25991]
2463	2.32488e-05	0.700507	0.307	0.175	0.45649	1	PHF15
2464	5.02749e-07	0.700192	0.558	0.389	0.00987147	1	FOXC2	Early hemangioblast		forkhead box C2 [Source:HGNC Symbol;Acc:HGNC:3801]
2469	2.68302e-05	0.699634	0.591	0.454	0.52681	1	IFRD1	Natural killer (NK) cells		interferon related developmental regulator 1 [Source:HGNC Symbol;Acc:HGNC:5456]
2470	2.5946e-05	0.698961	0.488	0.335	0.509449	1	LIF	Lymphocyte cells	Mast cell	LIF interleukin 6 family cytokine [Source:HGNC Symbol;Acc:HGNC:6596]
2472	1.25566e-09	0.697413	0.6	0.372	2.46549e-05	1	ZCCHC24		Oligodendrocyte	zinc finger CCHC-type containing 24 [Source:HGNC Symbol;Acc:HGNC:26911]
2473	1.25566e-09	0.697413	0.6	0.372	2.46549e-05	1	ZCCHC24		Endothelial cell	zinc finger CCHC-type containing 24 [Source:HGNC Symbol;Acc:HGNC:26911]
2475	2.60935e-05	0.697235	0.363	0.235	0.512346	1	LZTS2			leucine zipper tumor suppressor 2 [Source:HGNC Symbol;Acc:HGNC:29381]
2476	1.02883e-06	0.696834	0.521	0.366	0.020201	1	ZNF791		SLC16A7+ cell	zinc finger protein 791 [Source:HGNC Symbol;Acc:HGNC:26895]
2477	1.02883e-06	0.696834	0.521	0.366	0.020201	1	ZNF791		B cell	zinc finger protein 791 [Source:HGNC Symbol;Acc:HGNC:26895]
2479	2.00077e-07	0.696529	0.6	0.411	0.0039285	1	FOSL2			FOS like 2, AP-1 transcription factor subunit [Source:HGNC Symbol;Acc:HGNC:3798]
2480	0.00302623	0.696178	0.316	0.234	1	1	DENND5B		SLC16A7+ cell	DENN domain containing 5B [Source:HGNC Symbol;Acc:HGNC:28338]
2481	0.00302623	0.696178	0.316	0.234	1	1	DENND5B		Plasmacytoid dendritic cell	DENN domain containing 5B [Source:HGNC Symbol;Acc:HGNC:28338]
2482	0.00302623	0.696178	0.316	0.234	1	1	DENND5B		B cell	DENN domain containing 5B [Source:HGNC Symbol;Acc:HGNC:28338]
2485	9.10689e-13	0.696148	0.767	0.523	1.78814e-08	1	GRAMD3
2486	0.000178579	0.695751	0.353	0.234	1	1	KIAA1377
2487	7.16814e-11	0.695118	0.698	0.429	1.40746e-06	1	MXRA8	Bud tip adjacent		matrix remodeling associated 8 [Source:HGNC Symbol;Acc:HGNC:7542]
2489	1.68183e-13	0.694909	0.902	0.642	3.30228e-09	1	CYLD	CD4 T cells		CYLD lysine 63 deubiquitinase [Source:HGNC Symbol;Acc:HGNC:2584]
2490	6.2556e-11	0.694876	0.651	0.402	1.22829e-06	1	BEND6			BEN domain containing 6 [Source:HGNC Symbol;Acc:HGNC:20871]
2491	1.10651e-08	0.69425	0.865	0.686	0.000217262	1	OLFM2		Astrocyte	olfactomedin 2 [Source:HGNC Symbol;Acc:HGNC:17189]
2492	1.8252e-05	0.694191	0.423	0.28	0.358377	1	UQCC1		Alpha cell	ubiquinol-cytochrome c reductase complex assembly factor 1 [Source:HGNC Symbol;Acc:HGNC:15891]
2493	3.32073e-06	0.69367	0.4	0.242	0.0652026	1	RGS17			regulator of G protein signaling 17 [Source:HGNC Symbol;Acc:HGNC:14088]
2494	6.73766e-08	0.693463	0.688	0.482	0.00132294	1	CTSK	Fibroblasts-like cells	FGFR1HighNME5- epithelial cell	cathepsin K [Source:HGNC Symbol;Acc:HGNC:2536]
2498	7.19203e-10	0.691071	0.572	0.354	1.41215e-05	1	SMAD7			SMAD family member 7 [Source:HGNC Symbol;Acc:HGNC:6773]
2499	2.87569e-10	0.690612	0.786	0.562	5.64641e-06	1	ALDH3A2		Regulatory T (Treg) cell	aldehyde dehydrogenase 3 family member A2 [Source:HGNC Symbol;Acc:HGNC:403]
2500	3.2783e-11	0.689655	0.767	0.538	6.43695e-07	1	WIPI1			WD repeat domain, phosphoinositide interacting 1 [Source:HGNC Symbol;Acc:HGNC:25471]
2501	8.88333e-06	0.689349	0.288	0.157	0.174424	1	WDR35			WD repeat domain 35 [Source:HGNC Symbol;Acc:HGNC:29250]
2502	1.79755e-09	0.689259	0.74	0.528	3.52949e-05	1	IRF2	Mesenchymal ap-1	Exhausted CD8+ T cell	interferon regulatory factor 2 [Source:HGNC Symbol;Acc:HGNC:6117]
2503	2.26327e-06	0.68902	0.437	0.28	0.0444392	1	PRKAB2			protein kinase AMP-activated non-catalytic subunit beta 2 [Source:HGNC Symbol;Acc:HGNC:9379]
2504	3.9376e-05	0.68865	0.623	0.466	0.773149	1	FNIP1			folliculin interacting protein 1 [Source:HGNC Symbol;Acc:HGNC:29418]
2505	8.11733e-05	0.687977	0.27	0.155	1	1	PNPLA4			patatin like phospholipase domain containing 4 [Source:HGNC Symbol;Acc:HGNC:24887]
2506	0.000156064	0.687947	0.302	0.182	1	1	TARS2		SLC16A7+ cell	threonyl-tRNA synthetase 2, mitochondrial [Source:HGNC Symbol;Acc:HGNC:30740]
2507	0.000118365	0.687537	0.395	0.274	1	1	SKAP2		Brush cell (Tuft cell)	src kinase associated phosphoprotein 2 [Source:HGNC Symbol;Acc:HGNC:15687]
2508	0.000118365	0.687537	0.395	0.274	1	1	SKAP2		Neuroendocrine cell	src kinase associated phosphoprotein 2 [Source:HGNC Symbol;Acc:HGNC:15687]
2509	1.10166e-06	0.687268	0.409	0.234	0.0216312	1	SPON2	CD4 T cells	Effector CD8+ memory T (Tem) cell	spondin 2 [Source:HGNC Symbol;Acc:HGNC:11253]
2510	1.10166e-06	0.687268	0.409	0.234	0.0216312	1	SPON2		CD4+ cytotoxic T cell	spondin 2 [Source:HGNC Symbol;Acc:HGNC:11253]
2511	1.10166e-06	0.687268	0.409	0.234	0.0216312	1	SPON2		DCLK1+ progenitor cell	spondin 2 [Source:HGNC Symbol;Acc:HGNC:11253]
2512	1.10166e-06	0.687268	0.409	0.234	0.0216312	1	SPON2		Granulocyte-monocyte progenitor	spondin 2 [Source:HGNC Symbol;Acc:HGNC:11253]
2513	1.10166e-06	0.687268	0.409	0.234	0.0216312	1	SPON2		Plasmacytoid dendritic cell	spondin 2 [Source:HGNC Symbol;Acc:HGNC:11253]
2565	0.000151774	0.68667	0.321	0.2	1	1	ZNF331	CD4 T cells	Paneth cell	zinc finger protein 331 [Source:HGNC Symbol;Acc:HGNC:15489]
2567	0.000660385	0.686096	0.512	0.386	1	1	HEATR2
2568	1.11635e-05	0.685922	0.465	0.317	0.219195	1	CLN3.1
2569	1.54355e-05	0.685346	0.395	0.246	0.303076	1	AMPD3		Oocyte	adenosine monophosphate deaminase 3 [Source:HGNC Symbol;Acc:HGNC:470]
2571	2.67738e-05	0.685122	0.372	0.242	0.525703	1	ZSCAN30		Multilymphoid progenitor cell	zinc finger and SCAN domain containing 30 [Source:HGNC Symbol;Acc:HGNC:33517]
2573	1.34675e-09	0.684694	0.73	0.512	2.64435e-05	1	C1orf198			chromosome 1 open reading frame 198 [Source:HGNC Symbol;Acc:HGNC:25900]
2574	1.28513e-08	0.683592	0.47	0.265	0.000252335	1	SHISA4		Oligodendrocyte	shisa family member 4 [Source:HGNC Symbol;Acc:HGNC:27139]
2575	1.28513e-08	0.683592	0.47	0.265	0.000252335	1	SHISA4		Astrocyte	shisa family member 4 [Source:HGNC Symbol;Acc:HGNC:27139]
2576	7.19373e-05	0.683532	0.358	0.232	1	1	RSPH3			radial spoke head 3 [Source:HGNC Symbol;Acc:HGNC:21054]
2577	3.8586e-13	0.68347	0.777	0.514	7.57637e-09	1	BCL2L1	Bbdi-resistant cells		BCL2 like 1 [Source:HGNC Symbol;Acc:HGNC:992]
2579	1.62711e-10	0.682248	0.633	0.395	3.19483e-06	1	GCLC			glutamate-cysteine ligase catalytic subunit [Source:HGNC Symbol;Acc:HGNC:4311]
2580	4.30145e-05	0.681933	0.726	0.565	0.84459	1	CPEB4	Plasma cells		cytoplasmic polyadenylation element binding protein 4 [Source:HGNC Symbol;Acc:HGNC:21747]
2581	0.00163034	0.681362	0.377	0.283	1	1	BRD2			bromodomain containing 2 [Source:HGNC Symbol;Acc:HGNC:1103]
2582	1.20571e-11	0.681301	0.744	0.505	2.36742e-07	1	ME1		Mucosal-associated invariant T cell	malic enzyme 1 [Source:HGNC Symbol;Acc:HGNC:6983]
2583	0.000470777	0.680891	0.367	0.258	1	1	ETS2		Endothelial cell	ETS proto-oncogene 2, transcription factor [Source:HGNC Symbol;Acc:HGNC:3489]
2584	0.000470777	0.680891	0.367	0.258	1	1	ETS2		CD1C+_A dendritic cell	ETS proto-oncogene 2, transcription factor [Source:HGNC Symbol;Acc:HGNC:3489]
2585	0.000470777	0.680891	0.367	0.258	1	1	ETS2		Monocyte	ETS proto-oncogene 2, transcription factor [Source:HGNC Symbol;Acc:HGNC:3489]
2589	4.34807e-07	0.680355	0.609	0.429	0.00853744	1	ELTD1	Microvascular
2591	3.13477e-10	0.679773	0.823	0.637	6.15513e-06	1	ITGA8	Interstitial cells	Mesangial cell	integrin subunit alpha 8 [Source:HGNC Symbol;Acc:HGNC:6144]
2592	3.13477e-10	0.679773	0.823	0.637	6.15513e-06	1	ITGA8		Lake et al.Science.Ex6	integrin subunit alpha 8 [Source:HGNC Symbol;Acc:HGNC:6144]
2606	2.50458e-11	0.679594	0.74	0.505	4.91774e-07	1	TMEM57
2607	3.96227e-08	0.679001	0.521	0.334	0.000777992	1	NAP1L5			nucleosome assembly protein 1 like 5 [Source:HGNC Symbol;Acc:HGNC:19968]
2608	1.58737e-06	0.678491	0.442	0.289	0.0311681	1	PARP8	Lymphocyte cells	T helper cell	poly(ADP-ribose) polymerase family member 8 [Source:HGNC Symbol;Acc:HGNC:26124]
2609	1.03145e-05	0.678373	0.363	0.225	0.202525	1	FTX			FTX transcript, XIST regulator [Source:HGNC Symbol;Acc:HGNC:37190]
2610	3.15405e-15	0.6783	0.972	0.708	6.19297e-11	1	RSF1			remodeling and spacing factor 1 [Source:HGNC Symbol;Acc:HGNC:18118]
2611	1.28166e-06	0.678247	0.33	0.175	0.0251654	1	C5orf45
2612	5.43209e-08	0.677373	0.419	0.235	0.00106659	1	EML2			EMAP like 2 [Source:HGNC Symbol;Acc:HGNC:18035]
2613	3.83514e-09	0.676415	0.6	0.394	7.53029e-05	1	GPNMB	Oligodendrocytes	Macrophage	glycoprotein nmb [Source:HGNC Symbol;Acc:HGNC:4462]
2614	3.83514e-09	0.676415	0.6	0.394	7.53029e-05	1	GPNMB		Basal cell	glycoprotein nmb [Source:HGNC Symbol;Acc:HGNC:4462]
2619	3.65409e-25	0.676179	0.995	0.882	7.17481e-21	1	EPS8	Hepatic stellate cells		epidermal growth factor receptor pathway substrate 8 [Source:HGNC Symbol;Acc:HGNC:3420]
2621	0.00776988	0.67473	0.507	0.423	1	1	ID2	Natural killer (NK) cells	Neural stem cell	inhibitor of DNA binding 2 [Source:HGNC Symbol;Acc:HGNC:5361]
2622	0.00776988	0.67473	0.507	0.423	1	1	ID2		Natural killer cell	inhibitor of DNA binding 2 [Source:HGNC Symbol;Acc:HGNC:5361]
2623	0.00776988	0.67473	0.507	0.423	1	1	ID2		Pancreatic polypeptide cell	inhibitor of DNA binding 2 [Source:HGNC Symbol;Acc:HGNC:5361]
2624	0.00776988	0.67473	0.507	0.423	1	1	ID2		pro-Natural killer cell (pro-NK cell)	inhibitor of DNA binding 2 [Source:HGNC Symbol;Acc:HGNC:5361]
2625	0.00776988	0.67473	0.507	0.423	1	1	ID2		Primitive endoderm cell	inhibitor of DNA binding 2 [Source:HGNC Symbol;Acc:HGNC:5361]
2626	0.00776988	0.67473	0.507	0.423	1	1	ID2		Astrocyte	inhibitor of DNA binding 2 [Source:HGNC Symbol;Acc:HGNC:5361]
2627	0.00776988	0.67473	0.507	0.423	1	1	ID2		Exhausted CD8+ T cell	inhibitor of DNA binding 2 [Source:HGNC Symbol;Acc:HGNC:5361]
2628	0.00776988	0.67473	0.507	0.423	1	1	ID2		Brush cell (Tuft cell)	inhibitor of DNA binding 2 [Source:HGNC Symbol;Acc:HGNC:5361]
2629	0.00776988	0.67473	0.507	0.423	1	1	ID2		Neuroendocrine cell	inhibitor of DNA binding 2 [Source:HGNC Symbol;Acc:HGNC:5361]
2630	0.00776988	0.67473	0.507	0.423	1	1	ID2		Multilymphoid progenitor cell	inhibitor of DNA binding 2 [Source:HGNC Symbol;Acc:HGNC:5361]
2631	0.00776988	0.67473	0.507	0.423	1	1	ID2		CD141+CLEC9A+ dendritic cell	inhibitor of DNA binding 2 [Source:HGNC Symbol;Acc:HGNC:5361]
2764	6.62703e-06	0.674588	0.442	0.294	0.130122	1	C19orf66		SLC16A7+ cell
2765	6.62703e-06	0.674588	0.442	0.294	0.130122	1	C19orf66		Multilymphoid progenitor cell
2767	0.00266949	0.67439	0.358	0.268	1	1	PTGER4	Tfh	Multilymphoid progenitor cell	prostaglandin E receptor 4 [Source:HGNC Symbol;Acc:HGNC:9596]
2768	0.00266949	0.67439	0.358	0.268	1	1	PTGER4		CD1C-CD141- dendritic cell	prostaglandin E receptor 4 [Source:HGNC Symbol;Acc:HGNC:9596]
2775	1.22663e-07	0.673875	0.633	0.452	0.00240849	1	MED13L		Multilymphoid progenitor cell	mediator complex subunit 13L [Source:HGNC Symbol;Acc:HGNC:22962]
2777	8.37239e-12	0.671883	0.879	0.606	1.64392e-07	1	NFAT5		Exhausted CD8+ T cell	nuclear factor of activated T cells 5 [Source:HGNC Symbol;Acc:HGNC:7774]
2778	8.37239e-12	0.671883	0.879	0.606	1.64392e-07	1	NFAT5		Regulatory T (Treg) cell	nuclear factor of activated T cells 5 [Source:HGNC Symbol;Acc:HGNC:7774]
2779	8.37239e-12	0.671883	0.879	0.606	1.64392e-07	1	NFAT5		SLC16A7+ cell	nuclear factor of activated T cells 5 [Source:HGNC Symbol;Acc:HGNC:7774]
2780	0.000183409	0.671843	0.284	0.175	1	1	FAM206A
2781	0.000307498	0.670513	0.26	0.154	1	1	ANKRD44	Mt-hi	Lymphoid-primed multipotent progenitor cell	ankyrin repeat domain 44 [Source:HGNC Symbol;Acc:HGNC:25259]
2782	0.000307498	0.670513	0.26	0.154	1	1	ANKRD44		B cell	ankyrin repeat domain 44 [Source:HGNC Symbol;Acc:HGNC:25259]
2789	1.01863e-07	0.669309	0.488	0.297	0.00200008	1	CCDC71L			coiled-coil domain containing 71 like [Source:HGNC Symbol;Acc:HGNC:26685]
2790	2.40017e-05	0.669037	0.512	0.363	0.471274	1	PPAP2A			phospholipid phosphatase 1 [Source:HGNC Symbol;Acc:HGNC:9228]
2791	1.97071e-07	0.668707	0.414	0.242	0.00386949	1	MAPRE3	Natural killer (NK) cells	Ciliated cell	microtubule associated protein RP/EB family member 3 [Source:HGNC Symbol;Acc:HGNC:6892]
2792	1.97071e-07	0.668707	0.414	0.242	0.00386949	1	MAPRE3		Ciliated epithelial cell	microtubule associated protein RP/EB family member 3 [Source:HGNC Symbol;Acc:HGNC:6892]
2793	3.35052e-10	0.668576	0.605	0.375	6.57875e-06	1	SYT11			synaptotagmin 11 [Source:HGNC Symbol;Acc:HGNC:19239]
2794	2.54764e-05	0.668412	0.293	0.16	0.500229	1	TRANK1			tetratricopeptide repeat and ankyrin repeat containing 1 [Source:HGNC Symbol;Acc:HGNC:29011]
2795	3.40713e-06	0.668111	0.326	0.186	0.066899	1	TCEA3			transcription elongation factor A3 [Source:HGNC Symbol;Acc:HGNC:11615]
2796	1.42015e-13	0.666953	0.814	0.554	2.78846e-09	1	TBRG1			transforming growth factor beta regulator 1 [Source:HGNC Symbol;Acc:HGNC:29551]
2797	3.14549e-06	0.665932	0.335	0.189	0.0617616	1	RP3-368A4.5
2798	3.89168e-08	0.665471	0.484	0.294	0.000764131	1	PIAS3			protein inhibitor of activated STAT 3 [Source:HGNC Symbol;Acc:HGNC:16861]
2799	1.27009e-05	0.66537	0.312	0.174	0.249383	1	VPS39		SLC16A7+ cell	VPS39 subunit of HOPS complex [Source:HGNC Symbol;Acc:HGNC:20593]
2800	0.000301898	0.665234	0.26	0.158	1	1	MX1	Type-i interferon response	Exhausted CD8+ T cell	MX dynamin like GTPase 1 [Source:HGNC Symbol;Acc:HGNC:7532]
2801	0.000301898	0.665234	0.26	0.158	1	1	MX1		Regulatory T (Treg) cell	MX dynamin like GTPase 1 [Source:HGNC Symbol;Acc:HGNC:7532]
2802	0.000301898	0.665234	0.26	0.158	1	1	MX1		Secretory progenitor cell	MX dynamin like GTPase 1 [Source:HGNC Symbol;Acc:HGNC:7532]
2803	0.000301898	0.665234	0.26	0.158	1	1	MX1		DCLK1+ progenitor cell	MX dynamin like GTPase 1 [Source:HGNC Symbol;Acc:HGNC:7532]
2808	0.00135161	0.664606	0.712	0.574	1	1	NFKB1		Granulosa cell	nuclear factor kappa B subunit 1 [Source:HGNC Symbol;Acc:HGNC:7794]
2810	6.24882e-09	0.664411	0.6	0.377	0.000122696	1	RAD17		B cell	RAD17 checkpoint clamp loader component [Source:HGNC Symbol;Acc:HGNC:9807]
2812	3.46254e-14	0.664311	0.86	0.578	6.79871e-10	1	FAM63B
2813	1.92709e-09	0.664141	0.8	0.58	3.78384e-05	1	CHMP1B			charged multivesicular body protein 1B [Source:HGNC Symbol;Acc:HGNC:24287]
2814	2.95196e-16	0.663968	1	1	5.79617e-12	1	FTH1		Astrocyte	ferritin heavy chain 1 [Source:HGNC Symbol;Acc:HGNC:3976]
2815	2.95196e-16	0.663968	1	1	5.79617e-12	1	FTH1		Liver bud hepatic cell	ferritin heavy chain 1 [Source:HGNC Symbol;Acc:HGNC:3976]
2816	2.95196e-16	0.663968	1	1	5.79617e-12	1	FTH1		CD1C-CD141- dendritic cell	ferritin heavy chain 1 [Source:HGNC Symbol;Acc:HGNC:3976]
2830	0.000160552	0.663625	0.33	0.22	1	1	PJA1		Secretory progenitor cell	praja ring finger ubiquitin ligase 1 [Source:HGNC Symbol;Acc:HGNC:16648]
2831	0.00977044	0.663583	0.274	0.2	1	1	PTPRE		Microglial cell	protein tyrosine phosphatase receptor type E [Source:HGNC Symbol;Acc:HGNC:9669]
2832	0.00977044	0.663583	0.274	0.2	1	1	PTPRE		Paneth cell	protein tyrosine phosphatase receptor type E [Source:HGNC Symbol;Acc:HGNC:9669]
2833	0.00977044	0.663583	0.274	0.2	1	1	PTPRE		Granulocyte-monocyte progenitor	protein tyrosine phosphatase receptor type E [Source:HGNC Symbol;Acc:HGNC:9669]
2834	0.00977044	0.663583	0.274	0.2	1	1	PTPRE		Monocyte	protein tyrosine phosphatase receptor type E [Source:HGNC Symbol;Acc:HGNC:9669]
2837	1.61434e-07	0.662925	0.447	0.262	0.00316976	1	DENND4A			DENN domain containing 4A [Source:HGNC Symbol;Acc:HGNC:24321]
2838	7.21593e-09	0.662553	0.786	0.557	0.000141685	1	TCF4	Stem cells	Microglial cell	transcription factor 4 [Source:HGNC Symbol;Acc:HGNC:11634]
2839	7.21593e-09	0.662553	0.786	0.557	0.000141685	1	TCF4		Multilymphoid progenitor cell	transcription factor 4 [Source:HGNC Symbol;Acc:HGNC:11634]
2840	7.21593e-09	0.662553	0.786	0.557	0.000141685	1	TCF4		Cancer stem cell	transcription factor 4 [Source:HGNC Symbol;Acc:HGNC:11634]
2843	7.21593e-09	0.662553	0.786	0.557	0.000141685	1	TCF4		Plasmacytoid dendritic cell	transcription factor 4 [Source:HGNC Symbol;Acc:HGNC:11634]
2844	7.21593e-09	0.662553	0.786	0.557	0.000141685	1	TCF4		B cell	transcription factor 4 [Source:HGNC Symbol;Acc:HGNC:11634]
2910	0.00866875	0.662218	0.502	0.415	1	1	RUNX1		Gastric stem cell	RUNX family transcription factor 1 [Source:HGNC Symbol;Acc:HGNC:10471]
2911	0.00866875	0.662218	0.502	0.415	1	1	RUNX1		Stem cell	RUNX family transcription factor 1 [Source:HGNC Symbol;Acc:HGNC:10471]
2912	0.00866875	0.662218	0.502	0.415	1	1	RUNX1		Hair follicle cell	RUNX family transcription factor 1 [Source:HGNC Symbol;Acc:HGNC:10471]
2913	0.00866875	0.662218	0.502	0.415	1	1	RUNX1		Neural stem cell	RUNX family transcription factor 1 [Source:HGNC Symbol;Acc:HGNC:10471]
2914	0.00866875	0.662218	0.502	0.415	1	1	RUNX1		Natural killer cell	RUNX family transcription factor 1 [Source:HGNC Symbol;Acc:HGNC:10471]
2915	0.00866875	0.662218	0.502	0.415	1	1	RUNX1		Microglial cell	RUNX family transcription factor 1 [Source:HGNC Symbol;Acc:HGNC:10471]
2916	2.03272e-13	0.662138	0.833	0.549	3.99124e-09	1	TRIM22	Promyelocytes		tripartite motif containing 22 [Source:HGNC Symbol;Acc:HGNC:16379]
2918	1.28132e-06	0.66115	0.488	0.331	0.0251587	1	CDK17			cyclin dependent kinase 17 [Source:HGNC Symbol;Acc:HGNC:8750]
2919	8.82133e-05	0.66062	0.349	0.22	1	1	ZNF91			zinc finger protein 91 [Source:HGNC Symbol;Acc:HGNC:13166]
2920	6.16599e-07	0.66039	0.563	0.383	0.0121069	1	MLLT3			MLLT3 super elongation complex subunit [Source:HGNC Symbol;Acc:HGNC:7136]
2921	0.000508921	0.660092	0.326	0.22	1	1	ZNF581		Granulosa cell	zinc finger protein 581 [Source:HGNC Symbol;Acc:HGNC:25017]
2922	0.000508921	0.660092	0.326	0.22	1	1	ZNF581		B cell	zinc finger protein 581 [Source:HGNC Symbol;Acc:HGNC:25017]
2925	1.84739e-08	0.658971	0.353	0.171	0.000362735	1	PBXIP1	Mtec(iv)	Astroglial progenitor cell	PBX homeobox interacting protein 1 [Source:HGNC Symbol;Acc:HGNC:21199]
2926	1.84739e-08	0.658971	0.353	0.171	0.000362735	1	PBXIP1		Astrocyte	PBX homeobox interacting protein 1 [Source:HGNC Symbol;Acc:HGNC:21199]
2927	1.84739e-08	0.658971	0.353	0.171	0.000362735	1	PBXIP1		Mucosal-associated invariant T cell	PBX homeobox interacting protein 1 [Source:HGNC Symbol;Acc:HGNC:21199]
2928	1.84739e-08	0.658971	0.353	0.171	0.000362735	1	PBXIP1		Multilymphoid progenitor cell	PBX homeobox interacting protein 1 [Source:HGNC Symbol;Acc:HGNC:21199]
2930	0.000937132	0.658499	0.316	0.214	1	1	C20orf194
2931	0.000726177	0.657135	0.284	0.18	1	1	FHL3			four and a half LIM domains 3 [Source:HGNC Symbol;Acc:HGNC:3704]
2932	0.00243477	0.656425	0.251	0.171	1	1	BRF2			BRF2 RNA polymerase III transcription initiation factor subunit [Source:HGNC Symbol;Acc:HGNC:17298]
2933	5.9047e-05	0.656195	0.363	0.234	1	1	PFKFB3		Astrocyte	6-phosphofructo-2-kinase/fructose-2,6-biphosphatase 3 [Source:HGNC Symbol;Acc:HGNC:8874]
2934	5.9047e-05	0.656195	0.363	0.234	1	1	PFKFB3		Paneth cell	6-phosphofructo-2-kinase/fructose-2,6-biphosphatase 3 [Source:HGNC Symbol;Acc:HGNC:8874]
2935	3.63772e-07	0.656101	0.577	0.397	0.00714266	1	IQCG		Ciliated cell	IQ motif containing G [Source:HGNC Symbol;Acc:HGNC:25251]
2936	6.69926e-05	0.65523	0.293	0.171	1	1	FOXP2	Cluster4		forkhead box P2 [Source:HGNC Symbol;Acc:HGNC:13875]
2938	1.62932e-08	0.65516	0.87	0.663	0.000319917	1	RIOK3			RIO kinase 3 [Source:HGNC Symbol;Acc:HGNC:11451]
2939	1.18412e-10	0.65438	0.702	0.46	2.32503e-06	1	TBK1		Exhausted CD8+ T cell	TANK binding kinase 1 [Source:HGNC Symbol;Acc:HGNC:11584]
2940	3.19263e-10	0.653799	0.981	0.794	6.26872e-06	1	NFE2L2			NFE2 like bZIP transcription factor 2 [Source:HGNC Symbol;Acc:HGNC:7782]
2941	3.73228e-09	0.653704	0.581	0.378	7.32834e-05	1	ZNF302		SLC16A7+ cell	zinc finger protein 302 [Source:HGNC Symbol;Acc:HGNC:13848]
2942	3.03086e-12	0.6535	0.851	0.589	5.9511e-08	1	EPN2		Oligodendrocyte	epsin 2 [Source:HGNC Symbol;Acc:HGNC:18639]
2943	3.03086e-12	0.6535	0.851	0.589	5.9511e-08	1	EPN2		Oligodendrocyte progenitor cell	epsin 2 [Source:HGNC Symbol;Acc:HGNC:18639]
2944	3.03086e-12	0.6535	0.851	0.589	5.9511e-08	1	EPN2		B cell	epsin 2 [Source:HGNC Symbol;Acc:HGNC:18639]
2946	1.84286e-10	0.653361	0.693	0.449	3.61846e-06	1	RNF24			ring finger protein 24 [Source:HGNC Symbol;Acc:HGNC:13779]
2947	2.9989e-07	0.653172	0.721	0.538	0.00588834	1	SIX1	Capmesenchyme		SIX homeobox 1 [Source:HGNC Symbol;Acc:HGNC:10887]
2958	6.79471e-09	0.652775	0.702	0.477	0.000133414	1	MINA
2959	4.82573e-05	0.652212	0.442	0.303	0.947532	1	ZNF618			zinc finger protein 618 [Source:HGNC Symbol;Acc:HGNC:29416]
2960	1.03747e-05	0.651592	0.777	0.58	0.203707	1	EPC1			enhancer of polycomb homolog 1 [Source:HGNC Symbol;Acc:HGNC:19876]
2961	5.51797e-05	0.651303	0.321	0.202	1	1	RAB33B			RAB33B, member RAS oncogene family [Source:HGNC Symbol;Acc:HGNC:16075]
2962	1.36882e-09	0.650569	0.535	0.322	2.68768e-05	1	RASSF8-AS1			RASSF8 antisense RNA 1 [Source:HGNC Symbol;Acc:HGNC:48637]
2963	5.85803e-06	0.650186	0.409	0.266	0.115022	1	SRPX2		Secretory progenitor cell	sushi repeat containing protein X-linked 2 [Source:HGNC Symbol;Acc:HGNC:30668]
2964	8.04925e-07	0.650104	0.623	0.446	0.0158047	1	ZNF217		Granulosa cell	zinc finger protein 217 [Source:HGNC Symbol;Acc:HGNC:13009]
2966	2.72956e-13	0.649921	0.981	0.852	5.3595e-09	1	DAB2	Immune cells	Trophectoderm cell	DAB adaptor protein 2 [Source:HGNC Symbol;Acc:HGNC:2662]
2967	2.72956e-13	0.649921	0.981	0.852	5.3595e-09	1	DAB2		Microglial cell	DAB adaptor protein 2 [Source:HGNC Symbol;Acc:HGNC:2662]
2968	2.72956e-13	0.649921	0.981	0.852	5.3595e-09	1	DAB2		Paneth cell	DAB adaptor protein 2 [Source:HGNC Symbol;Acc:HGNC:2662]
2969	2.72956e-13	0.649921	0.981	0.852	5.3595e-09	1	DAB2		Endothelial cell	DAB adaptor protein 2 [Source:HGNC Symbol;Acc:HGNC:2662]
2970	2.72956e-13	0.649921	0.981	0.852	5.3595e-09	1	DAB2		AXL+SIGLEC6+ dendritic cell	DAB adaptor protein 2 [Source:HGNC Symbol;Acc:HGNC:2662]
2971	2.72956e-13	0.649921	0.981	0.852	5.3595e-09	1	DAB2		Plasmacytoid dendritic cell	DAB adaptor protein 2 [Source:HGNC Symbol;Acc:HGNC:2662]
2984	7.65703e-05	0.649295	0.4	0.265	1	1	CSRNP1	Fibroblasts	Multilymphoid progenitor cell	cysteine and serine rich nuclear protein 1 [Source:HGNC Symbol;Acc:HGNC:14300]
2985	7.65703e-05	0.649295	0.4	0.265	1	1	CSRNP1		Monocyte	cysteine and serine rich nuclear protein 1 [Source:HGNC Symbol;Acc:HGNC:14300]
2988	4.48733e-05	0.649166	0.423	0.288	0.881088	1	ZMYM5		Exhausted CD8+ T cell	zinc finger MYM-type containing 5 [Source:HGNC Symbol;Acc:HGNC:13029]
2989	4.48733e-05	0.649166	0.423	0.288	0.881088	1	ZMYM5		SLC16A7+ cell	zinc finger MYM-type containing 5 [Source:HGNC Symbol;Acc:HGNC:13029]
2990	3.80073e-06	0.648501	0.488	0.335	0.0746273	1	ZNF322		Ciliated epithelial cell	zinc finger protein 322 [Source:HGNC Symbol;Acc:HGNC:23640]
2991	0.00270003	0.648307	0.307	0.215	1	1	LINS
2992	2.31662e-06	0.647595	0.828	0.603	0.0454869	1	CHIC2			cysteine rich hydrophobic domain 2 [Source:HGNC Symbol;Acc:HGNC:1935]
2993	3.63926e-10	0.646761	0.767	0.529	7.14569e-06	1	EPAS1	Endothelial cells	Cancer stem cell	endothelial PAS domain protein 1 [Source:HGNC Symbol;Acc:HGNC:3374]
2994	3.63926e-10	0.646761	0.767	0.529	7.14569e-06	1	EPAS1		Astrocyte	endothelial PAS domain protein 1 [Source:HGNC Symbol;Acc:HGNC:3374]
2995	5.32532e-05	0.646291	0.353	0.222	1	1	FYCO1		Regulatory T (Treg) cell	FYVE and coiled-coil domain autophagy adaptor 1 [Source:HGNC Symbol;Acc:HGNC:14673]
2996	8.05988e-13	0.646132	0.884	0.626	1.58256e-08	1	SENP6			SUMO specific peptidase 6 [Source:HGNC Symbol;Acc:HGNC:20944]
2997	0.000191277	0.645891	0.251	0.145	1	1	ZBTB45			zinc finger and BTB domain containing 45 [Source:HGNC Symbol;Acc:HGNC:23715]
2998	0.000497205	0.645613	0.716	0.562	1	1	NFKBIA	Natural killer (NK) cells	Astrocyte	NFKB inhibitor alpha [Source:HGNC Symbol;Acc:HGNC:7797]
2999	0.000497205	0.645613	0.716	0.562	1	1	NFKBIA		Microglial cell	NFKB inhibitor alpha [Source:HGNC Symbol;Acc:HGNC:7797]
3000	0.000497205	0.645613	0.716	0.562	1	1	NFKBIA		Acinar cell	NFKB inhibitor alpha [Source:HGNC Symbol;Acc:HGNC:7797]
3001	0.000497205	0.645613	0.716	0.562	1	1	NFKBIA		Mucosal-associated invariant T cell	NFKB inhibitor alpha [Source:HGNC Symbol;Acc:HGNC:7797]
3002	0.000497205	0.645613	0.716	0.562	1	1	NFKBIA		Granulosa cell	NFKB inhibitor alpha [Source:HGNC Symbol;Acc:HGNC:7797]
3003	0.000497205	0.645613	0.716	0.562	1	1	NFKBIA		Multilymphoid progenitor cell	NFKB inhibitor alpha [Source:HGNC Symbol;Acc:HGNC:7797]
3004	0.000497205	0.645613	0.716	0.562	1	1	NFKBIA		Monocyte	NFKB inhibitor alpha [Source:HGNC Symbol;Acc:HGNC:7797]
3005	0.000497205	0.645613	0.716	0.562	1	1	NFKBIA		Mast cell	NFKB inhibitor alpha [Source:HGNC Symbol;Acc:HGNC:7797]
3082	1.05385e-08	0.644769	0.595	0.378	0.000206924	1	DCAF5			DDB1 and CUL4 associated factor 5 [Source:HGNC Symbol;Acc:HGNC:20224]
3083	0.00498044	0.644676	0.484	0.383	1	1	EDN1	Endothelial cells		endothelin 1 [Source:HGNC Symbol;Acc:HGNC:3176]
3084	1.49725e-11	0.644515	0.912	0.655	2.93986e-07	1	CDYL		Multilymphoid progenitor cell	chromodomain Y like [Source:HGNC Symbol;Acc:HGNC:1811]
3086	4.25557e-07	0.644113	0.684	0.498	0.00835581	1	PIK3R1	Natural killer (NK) cells	Primitive endoderm cell	phosphoinositide-3-kinase regulatory subunit 1 [Source:HGNC Symbol;Acc:HGNC:8979]
3087	4.25557e-07	0.644113	0.684	0.498	0.00835581	1	PIK3R1		Multilymphoid progenitor cell	phosphoinositide-3-kinase regulatory subunit 1 [Source:HGNC Symbol;Acc:HGNC:8979]
3095	0.000133679	0.644101	0.293	0.178	1	1	PCGF1			polycomb group ring finger 1 [Source:HGNC Symbol;Acc:HGNC:17615]
3096	5.28276e-07	0.643481	0.474	0.302	0.0103727	1	YPEL3		Multilymphoid progenitor cell	yippee like 3 [Source:HGNC Symbol;Acc:HGNC:18327]
3097	5.28276e-07	0.643481	0.474	0.302	0.0103727	1	YPEL3		B cell	yippee like 3 [Source:HGNC Symbol;Acc:HGNC:18327]
3100	6.75334e-08	0.643295	0.707	0.517	0.00132602	1	MRVI1
3101	1.06884e-05	0.642822	0.414	0.263	0.209867	1	CMTR2			cap methyltransferase 2 [Source:HGNC Symbol;Acc:HGNC:25635]
3102	4.16415e-06	0.642311	0.419	0.26	0.081763	1	PEX1			peroxisomal biogenesis factor 1 [Source:HGNC Symbol;Acc:HGNC:8850]
3103	1.1279e-07	0.640834	0.605	0.405	0.00221464	1	FBLN5	Fibroblasts-like cells	Theca interna cell	fibulin 5 [Source:HGNC Symbol;Acc:HGNC:3602]
3105	1.72543e-08	0.64021	0.688	0.462	0.000338788	1	ARL8A			ADP ribosylation factor like GTPase 8A [Source:HGNC Symbol;Acc:HGNC:25192]
3106	0.00204165	0.640037	0.953	0.848	1	1	GAS5	Stem cells		growth arrest specific 5 [Source:HGNC Symbol;Acc:HGNC:16355]
3108	0.000497026	0.639611	0.274	0.169	1	1	PDE4D			phosphodiesterase 4D [Source:HGNC Symbol;Acc:HGNC:8783]
3109	8.82322e-05	0.639472	0.288	0.169	1	1	RMDN2			regulator of microtubule dynamics 2 [Source:HGNC Symbol;Acc:HGNC:26567]
3110	5.93637e-05	0.639047	0.972	0.826	1	1	IER2	Monocytes	Astrocyte	immediate early response 2 [Source:HGNC Symbol;Acc:HGNC:28871]
3111	5.93637e-05	0.639047	0.972	0.826	1	1	IER2		Microglial cell	immediate early response 2 [Source:HGNC Symbol;Acc:HGNC:28871]
3112	5.93637e-05	0.639047	0.972	0.826	1	1	IER2		Multilymphoid progenitor cell	immediate early response 2 [Source:HGNC Symbol;Acc:HGNC:28871]
3113	5.93637e-05	0.639047	0.972	0.826	1	1	IER2		Monocyte	immediate early response 2 [Source:HGNC Symbol;Acc:HGNC:28871]
3122	0.000156437	0.638982	0.372	0.254	1	1	POLR3E			RNA polymerase III subunit E [Source:HGNC Symbol;Acc:HGNC:30347]
3123	6.8282e-11	0.63803	0.74	0.506	1.34072e-06	1	SLC25A36		SLC16A7+ cell	solute carrier family 25 member 36 [Source:HGNC Symbol;Acc:HGNC:25554]
3124	8.09908e-08	0.637365	0.944	0.76	0.00159025	1	CEBPB	Glial cells	Paneth cell	CCAAT enhancer binding protein beta [Source:HGNC Symbol;Acc:HGNC:1834]
3125	8.09908e-08	0.637365	0.944	0.76	0.00159025	1	CEBPB		Monocyte	CCAAT enhancer binding protein beta [Source:HGNC Symbol;Acc:HGNC:1834]
3126	8.09908e-08	0.637365	0.944	0.76	0.00159025	1	CEBPB		Neutrophil	CCAAT enhancer binding protein beta [Source:HGNC Symbol;Acc:HGNC:1834]
3134	1.71329e-06	0.637003	0.456	0.295	0.0336404	1	CBLB		Exhausted CD8+ T cell	Cbl proto-oncogene B [Source:HGNC Symbol;Acc:HGNC:1542]
3135	1.48279e-09	0.636269	0.842	0.677	2.91147e-05	1	FBLN2	Fibroblasts	Astrocyte	fibulin 2 [Source:HGNC Symbol;Acc:HGNC:3601]
3136	1.48279e-09	0.636269	0.842	0.677	2.91147e-05	1	FBLN2		LGR5+ stem cell	fibulin 2 [Source:HGNC Symbol;Acc:HGNC:3601]
3137	0.000292949	0.636128	0.284	0.177	1	1	CC2D1A			coiled-coil and C2 domain containing 1A [Source:HGNC Symbol;Acc:HGNC:30237]
3138	1.40683e-05	0.635634	0.953	0.895	0.276231	1	STC1	Pc		stanniocalcin 1 [Source:HGNC Symbol;Acc:HGNC:11373]
3141	0.00131074	0.634603	0.274	0.177	1	1	PDK3		Mucosal-associated invariant T cell	pyruvate dehydrogenase kinase 3 [Source:HGNC Symbol;Acc:HGNC:8811]
3142	0.00131074	0.634603	0.274	0.177	1	1	PDK3		Ionocyte cell	pyruvate dehydrogenase kinase 3 [Source:HGNC Symbol;Acc:HGNC:8811]
3143	0.00628846	0.634459	0.307	0.228	1	1	TBC1D12			TBC1 domain family member 12 [Source:HGNC Symbol;Acc:HGNC:29082]
3144	0.00144153	0.632249	0.395	0.288	1	1	GABPB1-AS1			GABPB1 antisense RNA 1 [Source:HGNC Symbol;Acc:HGNC:44157]
3145	1.06689e-12	0.632143	0.823	0.588	2.09484e-08	1	NBR1		Regulatory T (Treg) cell	NBR1 autophagy cargo receptor [Source:HGNC Symbol;Acc:HGNC:6746]
3146	0.00928535	0.631258	0.265	0.192	1	1	IKZF5			IKAROS family zinc finger 5 [Source:HGNC Symbol;Acc:HGNC:14283]
3147	0.000521254	0.631013	0.33	0.226	1	1	FAM222B		Multilymphoid progenitor cell	family with sequence similarity 222 member B [Source:HGNC Symbol;Acc:HGNC:25563]
3149	3.01773e-05	0.630782	0.279	0.152	0.592531	1	SGSM2			small G protein signaling modulator 2 [Source:HGNC Symbol;Acc:HGNC:29026]
3150	7.34405e-08	0.629983	0.34	0.171	0.00144201	1	ECHDC2		SLC16A7+ cell	enoyl-CoA hydratase domain containing 2 [Source:HGNC Symbol;Acc:HGNC:23408]
3151	8.73892e-07	0.629634	0.847	0.709	0.0171589	1	ADM	Hypoxia-induced transcripts	Ionocyte cell	adrenomedullin [Source:HGNC Symbol;Acc:HGNC:259]
3152	8.73892e-07	0.629634	0.847	0.709	0.0171589	1	ADM		Secretory progenitor cell	adrenomedullin [Source:HGNC Symbol;Acc:HGNC:259]
3153	8.73892e-07	0.629634	0.847	0.709	0.0171589	1	ADM		Monocyte	adrenomedullin [Source:HGNC Symbol;Acc:HGNC:259]
3154	8.73892e-07	0.629634	0.847	0.709	0.0171589	1	ADM		Neutrophil	adrenomedullin [Source:HGNC Symbol;Acc:HGNC:259]
3175	4.28345e-10	0.629053	0.721	0.483	8.41056e-06	1	NECAP2		CD1C-CD141- dendritic cell	NECAP endocytosis associated 2 [Source:HGNC Symbol;Acc:HGNC:25528]
3176	4.28345e-10	0.629053	0.721	0.483	8.41056e-06	1	NECAP2		1-cell stage cell (Blastomere)	NECAP endocytosis associated 2 [Source:HGNC Symbol;Acc:HGNC:25528]
3179	2.11862e-11	0.62853	0.767	0.506	4.1599e-07	1	EP300			E1A binding protein p300 [Source:HGNC Symbol;Acc:HGNC:3373]
3180	1.74361e-09	0.627901	0.609	0.363	3.42358e-05	1	RAB30	Plasma cells	B cell	RAB30, member RAS oncogene family [Source:HGNC Symbol;Acc:HGNC:9770]
3182	2.36192e-06	0.627556	0.493	0.326	0.0463762	1	DDHD1	Fibroblasts		DDHD domain containing 1 [Source:HGNC Symbol;Acc:HGNC:19714]
3183	0.00322473	0.627007	0.26	0.175	1	1	CRELD1			cysteine rich with EGF like domains 1 [Source:HGNC Symbol;Acc:HGNC:14630]
3184	1.5632e-06	0.626982	0.46	0.298	0.0306934	1	ATG14		SLC16A7+ cell	autophagy related 14 [Source:HGNC Symbol;Acc:HGNC:19962]
3185	0.000139642	0.626916	0.358	0.235	1	1	SLC30A1			solute carrier family 30 member 1 [Source:HGNC Symbol;Acc:HGNC:11012]
3186	2.21761e-07	0.626842	0.526	0.348	0.00435427	1	DSTYK		SLC16A7+ cell	dual serine/threonine and tyrosine protein kinase [Source:HGNC Symbol;Acc:HGNC:29043]
3187	0.000107537	0.626638	0.344	0.217	1	1	BCOR		Epiblast cell	BCL6 corepressor [Source:HGNC Symbol;Acc:HGNC:20893]
3188	0.000107537	0.626638	0.344	0.217	1	1	BCOR		Ionocyte cell	BCL6 corepressor [Source:HGNC Symbol;Acc:HGNC:20893]
3189	2.42616e-09	0.626386	0.53	0.323	4.76377e-05	1	GDAP2			ganglioside induced differentiation associated protein 2 [Source:HGNC Symbol;Acc:HGNC:18010]
3190	6.62508e-08	0.62521	0.712	0.502	0.00130083	1	ATXN1	Mature cm	Exhausted CD8+ T cell	ataxin 1 [Source:HGNC Symbol;Acc:HGNC:10548]
3191	6.62508e-08	0.62521	0.712	0.502	0.00130083	1	ATXN1		Exhausted CD4+ T cell	ataxin 1 [Source:HGNC Symbol;Acc:HGNC:10548]
3192	6.62508e-08	0.62521	0.712	0.502	0.00130083	1	ATXN1		Monocyte	ataxin 1 [Source:HGNC Symbol;Acc:HGNC:10548]
3194	3.00373e-05	0.625146	0.302	0.175	0.589783	1	CCDC122			coiled-coil domain containing 122 [Source:HGNC Symbol;Acc:HGNC:26478]
3195	0.00015049	0.624746	0.307	0.192	1	1	DUSP7		Basal cell	dual specificity phosphatase 7 [Source:HGNC Symbol;Acc:HGNC:3073]
3196	0.00015049	0.624746	0.307	0.192	1	1	DUSP7		1-cell stage cell (Blastomere)	dual specificity phosphatase 7 [Source:HGNC Symbol;Acc:HGNC:3073]
3198	6.02647e-08	0.624681	0.74	0.548	0.0011833	1	TBC1D23			TBC1 domain family member 23 [Source:HGNC Symbol;Acc:HGNC:25622]
3199	4.49715e-10	0.624552	0.828	0.569	8.83015e-06	1	MED13			mediator complex subunit 13 [Source:HGNC Symbol;Acc:HGNC:22474]
3200	0.000401462	0.623573	0.288	0.185	1	1	ZNF7			zinc finger protein 7 [Source:HGNC Symbol;Acc:HGNC:13139]
3201	1.63613e-05	0.623314	0.414	0.252	0.321255	1	TNRC6C			trinucleotide repeat containing adaptor 6C [Source:HGNC Symbol;Acc:HGNC:29318]
3202	1.18896e-12	0.623146	0.921	0.714	2.33453e-08	1	ZIC1	Eye field module	Fat cell (adipocyte)	Zic family member 1 [Source:HGNC Symbol;Acc:HGNC:12872]
3203	1.18896e-12	0.623146	0.921	0.714	2.33453e-08	1	ZIC1		Neural stem cell	Zic family member 1 [Source:HGNC Symbol;Acc:HGNC:12872]
3210	1.07239e-07	0.622987	0.484	0.295	0.00210564	1	FAM89A	Choroid plexus cells		family with sequence similarity 89 member A [Source:HGNC Symbol;Acc:HGNC:25057]
3213	1.43574e-07	0.622858	0.702	0.5	0.00281908	1	USP53	Fibroblasts	Ionocyte cell	ubiquitin specific peptidase 53 [Source:HGNC Symbol;Acc:HGNC:29255]
3214	9.9795e-07	0.622564	0.581	0.403	0.0195947	1	AFF3	Oligodendrocytes	Multilymphoid progenitor cell	ALF transcription elongation factor 3 [Source:HGNC Symbol;Acc:HGNC:6473]
3216	9.9795e-07	0.622564	0.581	0.403	0.0195947	1	AFF3		B cell	ALF transcription elongation factor 3 [Source:HGNC Symbol;Acc:HGNC:6473]
3218	1.00102e-12	0.622319	0.809	0.528	1.96549e-08	1	STX6		Multilymphoid progenitor cell	syntaxin 6 [Source:HGNC Symbol;Acc:HGNC:11441]
3220	0.000113965	0.622015	0.367	0.245	1	1	DCAF8			DDB1 and CUL4 associated factor 8 [Source:HGNC Symbol;Acc:HGNC:24891]
3221	1.59978e-06	0.621821	0.419	0.252	0.0314117	1	ARSG			arylsulfatase G [Source:HGNC Symbol;Acc:HGNC:24102]
3222	0.000147579	0.621119	0.298	0.183	1	1	SDHAF1			succinate dehydrogenase complex assembly factor 1 [Source:HGNC Symbol;Acc:HGNC:33867]
3223	7.11987e-07	0.620682	0.623	0.429	0.0139799	1	C16orf52
3224	1.07121e-08	0.620458	0.888	0.689	0.000210332	1	ARID4B		SLC16A7+ cell	AT-rich interaction domain 4B [Source:HGNC Symbol;Acc:HGNC:15550]
3225	2.62224e-07	0.619744	0.558	0.363	0.00514878	1	CPZ		FGFR1HighNME5- epithelial cell	carboxypeptidase Z [Source:HGNC Symbol;Acc:HGNC:2333]
3226	2.62224e-07	0.619744	0.558	0.363	0.00514878	1	CPZ		Enteroendocrine cell	carboxypeptidase Z [Source:HGNC Symbol;Acc:HGNC:2333]
3227	2.62224e-07	0.619744	0.558	0.363	0.00514878	1	CPZ		DCLK1+ progenitor cell	carboxypeptidase Z [Source:HGNC Symbol;Acc:HGNC:2333]
3228	1.9245e-06	0.619733	0.605	0.438	0.0377875	1	DYRK2		Multilymphoid progenitor cell	dual specificity tyrosine phosphorylation regulated kinase 2 [Source:HGNC Symbol;Acc:HGNC:3093]
3230	0.00160455	0.619707	0.265	0.177	1	1	SFT2D3			SFT2 domain containing 3 [Source:HGNC Symbol;Acc:HGNC:28767]
3231	1.89087e-11	0.618762	0.837	0.591	3.71273e-07	1	TLK1		Regulatory T (Treg) cell	tousled like kinase 1 [Source:HGNC Symbol;Acc:HGNC:11841]
3232	3.52014e-06	0.617384	0.493	0.317	0.069118	1	IRGQ		FGFR1LowNME5- epithelial cell	immunity related GTPase Q [Source:HGNC Symbol;Acc:HGNC:24868]
3233	7.28121e-11	0.616601	0.73	0.495	1.42967e-06	1	FAM210B	Red cells	Ionocyte cell	family with sequence similarity 210 member B [Source:HGNC Symbol;Acc:HGNC:16102]
3234	7.28121e-11	0.616601	0.73	0.495	1.42967e-06	1	FAM210B		Lymphoid-primed multipotent progenitor cell	family with sequence similarity 210 member B [Source:HGNC Symbol;Acc:HGNC:16102]
3239	0.000277137	0.616258	0.279	0.172	1	1	FLT3LG	Tfh		fms related receptor tyrosine kinase 3 ligand [Source:HGNC Symbol;Acc:HGNC:3766]
3240	2.02238e-10	0.615593	0.767	0.54	3.97094e-06	1	UBE2E2			ubiquitin conjugating enzyme E2 E2 [Source:HGNC Symbol;Acc:HGNC:12478]
3241	1.31435e-05	0.614424	0.395	0.257	0.258072	1	C15orf57
3242	1.4994e-08	0.614107	0.684	0.485	0.000294406	1	RAB8B			RAB8B, member RAS oncogene family [Source:HGNC Symbol;Acc:HGNC:30273]
3243	3.32619e-11	0.613257	0.749	0.48	6.53098e-07	1	GGPS1		SLC16A7+ cell	geranylgeranyl diphosphate synthase 1 [Source:HGNC Symbol;Acc:HGNC:4249]
3244	0.000587584	0.612762	0.419	0.302	1	1	C17orf58			chromosome 17 open reading frame 58 [Source:HGNC Symbol;Acc:HGNC:27568]
3245	0.00387358	0.612348	0.27	0.185	1	1	PROSER1			proline and serine rich 1 [Source:HGNC Symbol;Acc:HGNC:20291]
3246	1.43806e-05	0.611929	0.363	0.215	0.282363	1	SOBP		B cell	sine oculis binding protein homolog [Source:HGNC Symbol;Acc:HGNC:29256]
3248	1.36015e-05	0.611857	0.386	0.24	0.267066	1	CTSO			cathepsin O [Source:HGNC Symbol;Acc:HGNC:2542]
3249	1.37032e-11	0.611614	0.86	0.602	2.69062e-07	1	PLAGL1		Astrocyte	PLAG1 like zinc finger 1 [Source:HGNC Symbol;Acc:HGNC:9046]
3250	1.37032e-11	0.611614	0.86	0.602	2.69062e-07	1	PLAGL1		DCLK1+ progenitor cell	PLAG1 like zinc finger 1 [Source:HGNC Symbol;Acc:HGNC:9046]
3251	1.37032e-11	0.611614	0.86	0.602	2.69062e-07	1	PLAGL1		Granulosa cell	PLAG1 like zinc finger 1 [Source:HGNC Symbol;Acc:HGNC:9046]
3253	1.22665e-07	0.611376	0.437	0.268	0.00240852	1	FBXL15			F-box and leucine rich repeat protein 15 [Source:HGNC Symbol;Acc:HGNC:28155]
3254	1.98721e-10	0.611338	0.744	0.498	3.90189e-06	1	SOS1			SOS Ras/Rac guanine nucleotide exchange factor 1 [Source:HGNC Symbol;Acc:HGNC:11187]
3255	6.30083e-07	0.61086	0.54	0.36	0.0123717	1	ANKRD10		Exhausted CD8+ T cell	ankyrin repeat domain 10 [Source:HGNC Symbol;Acc:HGNC:20265]
3256	6.30083e-07	0.61086	0.54	0.36	0.0123717	1	ANKRD10		Regulatory T (Treg) cell	ankyrin repeat domain 10 [Source:HGNC Symbol;Acc:HGNC:20265]
3257	1.76349e-06	0.610801	0.353	0.197	0.0346262	1	IFFO1		FGFR1HighNME5- epithelial cell	intermediate filament family orphan 1 [Source:HGNC Symbol;Acc:HGNC:24970]
3258	2.98706e-10	0.610331	0.772	0.562	5.86509e-06	1	ERCC6			ERCC excision repair 6, chromatin remodeling factor [Source:HGNC Symbol;Acc:HGNC:3438]
3259	1.25476e-07	0.610323	0.493	0.298	0.00246372	1	TRAFD1		Exhausted CD8+ T cell	TRAF-type zinc finger domain containing 1 [Source:HGNC Symbol;Acc:HGNC:24808]
3260	1.25476e-07	0.610323	0.493	0.298	0.00246372	1	TRAFD1		1-cell stage cell (Blastomere)	TRAF-type zinc finger domain containing 1 [Source:HGNC Symbol;Acc:HGNC:24808]
3262	9.75152e-06	0.610087	0.447	0.289	0.191471	1	SLC6A6	Progenitor cells	Exhausted CD4+ T cell	solute carrier family 6 member 6 [Source:HGNC Symbol;Acc:HGNC:11052]
3263	0.000139996	0.610027	0.288	0.172	1	1	TEP1			telomerase associated protein 1 [Source:HGNC Symbol;Acc:HGNC:11726]
3264	1.19654e-05	0.609732	0.381	0.229	0.23494	1	BDNF		Glutamatergic neuron	brain derived neurotrophic factor [Source:HGNC Symbol;Acc:HGNC:1033]
3265	5.51589e-09	0.609219	0.851	0.643	0.000108304	1	PUM1		Morula cell (Blastomere)	pumilio RNA binding family member 1 [Source:HGNC Symbol;Acc:HGNC:14957]
3268	5.53301e-10	0.608253	0.767	0.517	1.08641e-05	1	C1S	F.crypt	Liver bud hepatic cell	complement C1s [Source:HGNC Symbol;Acc:HGNC:1247]
3269	5.53301e-10	0.608253	0.767	0.517	1.08641e-05	1	C1S		DCLK1+ progenitor cell	complement C1s [Source:HGNC Symbol;Acc:HGNC:1247]
3270	5.53301e-10	0.608253	0.767	0.517	1.08641e-05	1	C1S		Granulosa cell	complement C1s [Source:HGNC Symbol;Acc:HGNC:1247]
3284	0.000859563	0.607592	0.26	0.163	1	1	ATXN7L1			ataxin 7 like 1 [Source:HGNC Symbol;Acc:HGNC:22210]
3285	5.90012e-06	0.607573	0.465	0.306	0.115849	1	SNX29		SLC16A7+ cell	sorting nexin 29 [Source:HGNC Symbol;Acc:HGNC:30542]
3286	5.90012e-06	0.607573	0.465	0.306	0.115849	1	SNX29		Ciliated epithelial cell	sorting nexin 29 [Source:HGNC Symbol;Acc:HGNC:30542]
3287	5.90012e-06	0.607573	0.465	0.306	0.115849	1	SNX29		B cell	sorting nexin 29 [Source:HGNC Symbol;Acc:HGNC:30542]
3289	0.00020181	0.607235	0.27	0.162	1	1	LYSMD2			LysM domain containing 2 [Source:HGNC Symbol;Acc:HGNC:28571]
3290	0.00138455	0.606803	0.251	0.162	1	1	STX11		Paneth cell	syntaxin 11 [Source:HGNC Symbol;Acc:HGNC:11429]
3291	0.00138455	0.606803	0.251	0.162	1	1	STX11		CD1C-CD141- dendritic cell	syntaxin 11 [Source:HGNC Symbol;Acc:HGNC:11429]
3292	0.00138455	0.606803	0.251	0.162	1	1	STX11		Monocyte	syntaxin 11 [Source:HGNC Symbol;Acc:HGNC:11429]
3295	0.000184536	0.606322	0.288	0.18	1	1	RP11-181E10.3
3296	2.96046e-07	0.606209	0.8	0.602	0.00581286	1	AKIRIN1	Progenitor cells	Ionocyte cell	akirin 1 [Source:HGNC Symbol;Acc:HGNC:25744]
3297	2.17079e-10	0.605874	0.949	0.726	4.26234e-06	1	ZEB2	Hla-dr+clec9a cd1c+ btla- cells	Oligodendrocyte	zinc finger E-box binding homeobox 2 [Source:HGNC Symbol;Acc:HGNC:14881]
3298	2.17079e-10	0.605874	0.949	0.726	4.26234e-06	1	ZEB2		Neural progenitor cell	zinc finger E-box binding homeobox 2 [Source:HGNC Symbol;Acc:HGNC:14881]
3299	2.17079e-10	0.605874	0.949	0.726	4.26234e-06	1	ZEB2		Effector CD8+ memory T (Tem) cell	zinc finger E-box binding homeobox 2 [Source:HGNC Symbol;Acc:HGNC:14881]
3300	2.17079e-10	0.605874	0.949	0.726	4.26234e-06	1	ZEB2		CD4+ cytotoxic T cell	zinc finger E-box binding homeobox 2 [Source:HGNC Symbol;Acc:HGNC:14881]
3301	2.17079e-10	0.605874	0.949	0.726	4.26234e-06	1	ZEB2		CD1C-CD141- dendritic cell	zinc finger E-box binding homeobox 2 [Source:HGNC Symbol;Acc:HGNC:14881]
3302	2.17079e-10	0.605874	0.949	0.726	4.26234e-06	1	ZEB2		Monocyte	zinc finger E-box binding homeobox 2 [Source:HGNC Symbol;Acc:HGNC:14881]
3353	1.42651e-09	0.605736	0.949	0.691	2.80096e-05	1	ANKRD12	Neural cells		ankyrin repeat domain 12 [Source:HGNC Symbol;Acc:HGNC:29135]
3354	8.37193e-06	0.605612	0.442	0.286	0.164383	1	PRICKLE1		DCLK1+ progenitor cell	prickle planar cell polarity protein 1 [Source:HGNC Symbol;Acc:HGNC:17019]
3355	1.68823e-09	0.605588	0.679	0.462	3.31485e-05	1	ZFC3H1			zinc finger C3H1-type containing [Source:HGNC Symbol;Acc:HGNC:28328]
3356	0.00130452	0.605345	0.302	0.206	1	1	WDR19		Ciliated epithelial cell	WD repeat domain 19 [Source:HGNC Symbol;Acc:HGNC:18340]
3357	5.62626e-06	0.604816	0.447	0.286	0.110472	1	TET2		Trophectoderm cell	tet methylcytosine dioxygenase 2 [Source:HGNC Symbol;Acc:HGNC:25941]
3358	5.62626e-06	0.604816	0.447	0.286	0.110472	1	TET2		Exhausted CD8+ T cell	tet methylcytosine dioxygenase 2 [Source:HGNC Symbol;Acc:HGNC:25941]
3359	5.62626e-06	0.604816	0.447	0.286	0.110472	1	TET2		Regulatory T (Treg) cell	tet methylcytosine dioxygenase 2 [Source:HGNC Symbol;Acc:HGNC:25941]
3360	1.01579e-05	0.604778	0.456	0.302	0.199451	1	TRMT1L			tRNA methyltransferase 1 like [Source:HGNC Symbol;Acc:HGNC:16782]
3361	7.26181e-06	0.604015	0.47	0.322	0.142586	1	DFNA5			gasdermin E [Source:HGNC Symbol;Acc:HGNC:2810]
3362	5.80178e-10	0.603851	0.8	0.568	1.13918e-05	1	SAMD9L	B cells	Exhausted CD8+ T cell	sterile alpha motif domain containing 9 like [Source:HGNC Symbol;Acc:HGNC:1349]
3363	6.18367e-05	0.603473	0.474	0.34	1	1	FBXO33			F-box protein 33 [Source:HGNC Symbol;Acc:HGNC:19833]
3364	0.00118135	0.602785	0.26	0.166	1	1	LRIG2			leucine rich repeats and immunoglobulin like domains 2 [Source:HGNC Symbol;Acc:HGNC:20889]
3365	4.70563e-05	0.6023	0.447	0.308	0.923951	1	NDRG1		AXL+SIGLEC6+ dendritic cell	N-myc downstream regulated 1 [Source:HGNC Symbol;Acc:HGNC:7679]
3367	7.939e-05	0.602181	0.428	0.295	1	1	NEK6	Dendritic cells	B cell	NIMA related kinase 6 [Source:HGNC Symbol;Acc:HGNC:7749]
3369	1.35933e-05	0.601949	0.349	0.212	0.266904	1	LHFPL2	Microglia cells	Microglial cell	LHFPL tetraspan subfamily member 2 [Source:HGNC Symbol;Acc:HGNC:6588]
3370	4.44179e-12	0.601925	0.884	0.698	8.72145e-08	1	MXD4			MAX dimerization protein 4 [Source:HGNC Symbol;Acc:HGNC:13906]
3371	1.36794e-08	0.601595	0.912	0.675	0.000268595	1	DUSP1	Monocytes	Microglial cell	dual specificity phosphatase 1 [Source:HGNC Symbol;Acc:HGNC:3064]
3372	1.36794e-08	0.601595	0.912	0.675	0.000268595	1	DUSP1		Mucosal-associated invariant T cell	dual specificity phosphatase 1 [Source:HGNC Symbol;Acc:HGNC:3064]
3373	1.36794e-08	0.601595	0.912	0.675	0.000268595	1	DUSP1		T helper cell	dual specificity phosphatase 1 [Source:HGNC Symbol;Acc:HGNC:3064]
3374	1.36794e-08	0.601595	0.912	0.675	0.000268595	1	DUSP1		Multilymphoid progenitor cell	dual specificity phosphatase 1 [Source:HGNC Symbol;Acc:HGNC:3064]
3375	1.36794e-08	0.601595	0.912	0.675	0.000268595	1	DUSP1		CD1C-CD141- dendritic cell	dual specificity phosphatase 1 [Source:HGNC Symbol;Acc:HGNC:3064]
3376	1.36794e-08	0.601595	0.912	0.675	0.000268595	1	DUSP1		Monocyte	dual specificity phosphatase 1 [Source:HGNC Symbol;Acc:HGNC:3064]
3416	1.1042e-10	0.601471	0.809	0.552	2.16811e-06	1	TOX4			TOX high mobility group box family member 4 [Source:HGNC Symbol;Acc:HGNC:20161]
3417	1.61759e-09	0.601435	0.665	0.434	3.17614e-05	1	CLPX			caseinolytic mitochondrial matrix peptidase chaperone subunit X [Source:HGNC Symbol;Acc:HGNC:2088]
3418	3.17583e-08	0.601041	0.972	0.875	0.000623575	1	TM4SF1	Epicardial cells	Alveolar epithelial progenitor cell	transmembrane 4 L six family member 1 [Source:HGNC Symbol;Acc:HGNC:11853]
3419	3.17583e-08	0.601041	0.972	0.875	0.000623575	1	TM4SF1		Endothelial cell	transmembrane 4 L six family member 1 [Source:HGNC Symbol;Acc:HGNC:11853]
3420	3.17583e-08	0.601041	0.972	0.875	0.000623575	1	TM4SF1		MKI67+ progenitor cell	transmembrane 4 L six family member 1 [Source:HGNC Symbol;Acc:HGNC:11853]
3442	0.000185988	0.601031	0.391	0.271	1	1	ZMIZ2			zinc finger MIZ-type containing 2 [Source:HGNC Symbol;Acc:HGNC:22229]
3443	3.6709e-07	0.600975	0.46	0.286	0.00720782	1	DLG5			discs large MAGUK scaffold protein 5 [Source:HGNC Symbol;Acc:HGNC:2904]
3444	0.000166173	0.6008	0.372	0.249	1	1	HSPB8	Mctec	Astrocyte	heat shock protein family B (small) member 8 [Source:HGNC Symbol;Acc:HGNC:30171]
3445	0.000166173	0.6008	0.372	0.249	1	1	HSPB8		Pit progenitor cell	heat shock protein family B (small) member 8 [Source:HGNC Symbol;Acc:HGNC:30171]

## Sheet: Cluster 2
	p_val	avg_log2FC	pct.1	pct.2	p_val_adj	cluster	gene	cell_type_singleCellBase	cellName_cell_markers_db	description
0	0.000410699	2.78014	0.256	0.186	1	2	RP5-940J5.9
1	2.69102e-17	2.50575	0.547	0.373	5.28382e-13	2	C1orf56	Natural killer T (NKT) cells		chromosome 1 open reading frame 56 [Source:HGNC Symbol;Acc:HGNC:26045]
3	1.13123e-28	1.93299	0.759	0.656	2.22117e-24	2	CTC-425F1.4
4	6.9709e-12	1.56775	0.626	0.576	1.36874e-07	2	FAM211A
5	0.000559555	1.20805	0.517	0.595	1	2	CDKN3	Cardiomyocytes	Neural progenitor cell	cyclin dependent kinase inhibitor 3 [Source:HGNC Symbol;Acc:HGNC:1791]
6	0.000559555	1.20805	0.517	0.595	1	2	CDKN3		MKI67+ progenitor cell	cyclin dependent kinase inhibitor 3 [Source:HGNC Symbol;Acc:HGNC:1791]
7	0.000559555	1.20805	0.517	0.595	1	2	CDKN3		Granulocyte-monocyte progenitor	cyclin dependent kinase inhibitor 3 [Source:HGNC Symbol;Acc:HGNC:1791]
25	3.8784e-09	1.18478	0.64	0.728	7.61523e-05	2	CENPW	Xcr1-cd1s	Neural progenitor cell	centromere protein W [Source:HGNC Symbol;Acc:HGNC:21488]
26	3.8784e-09	1.18478	0.64	0.728	7.61523e-05	2	CENPW		MKI67+ progenitor cell	centromere protein W [Source:HGNC Symbol;Acc:HGNC:21488]
33	9.1143e-15	1.13009	0.749	0.891	1.78959e-10	2	CTNNB1	Monocytes	Circulating fetal cell	catenin beta 1 [Source:HGNC Symbol;Acc:HGNC:2514]
34	9.1143e-15	1.13009	0.749	0.891	1.78959e-10	2	CTNNB1		Stem cell	catenin beta 1 [Source:HGNC Symbol;Acc:HGNC:2514]
35	9.1143e-15	1.13009	0.749	0.891	1.78959e-10	2	CTNNB1		Neural stem cell	catenin beta 1 [Source:HGNC Symbol;Acc:HGNC:2514]
36	9.1143e-15	1.13009	0.749	0.891	1.78959e-10	2	CTNNB1		Exhausted CD8+ T cell	catenin beta 1 [Source:HGNC Symbol;Acc:HGNC:2514]
37	9.1143e-15	1.13009	0.749	0.891	1.78959e-10	2	CTNNB1		Regulatory T (Treg) cell	catenin beta 1 [Source:HGNC Symbol;Acc:HGNC:2514]
43	2.99457e-20	1.1157	0.818	0.813	5.87983e-16	2	CKS2	G2m_s npcs	Neural progenitor cell	CDC28 protein kinase regulatory subunit 2 [Source:HGNC Symbol;Acc:HGNC:2000]
44	2.99457e-20	1.1157	0.818	0.813	5.87983e-16	2	CKS2		Interneuron	CDC28 protein kinase regulatory subunit 2 [Source:HGNC Symbol;Acc:HGNC:2000]
53	8.64813e-20	1.09195	0.833	0.87	1.69806e-15	2	PTTG1	G2m_s npcs	Neural progenitor cell	PTTG1 regulator of sister chromatid separation, securin [Source:HGNC Symbol;Acc:HGNC:9690]
54	8.64813e-20	1.09195	0.833	0.87	1.69806e-15	2	PTTG1		Interneuron	PTTG1 regulator of sister chromatid separation, securin [Source:HGNC Symbol;Acc:HGNC:9690]
55	8.64813e-20	1.09195	0.833	0.87	1.69806e-15	2	PTTG1		Regulatory T (Treg) cell	PTTG1 regulator of sister chromatid separation, securin [Source:HGNC Symbol;Acc:HGNC:9690]
56	8.64813e-20	1.09195	0.833	0.87	1.69806e-15	2	PTTG1		Exhausted CD4+ T cell	PTTG1 regulator of sister chromatid separation, securin [Source:HGNC Symbol;Acc:HGNC:9690]
57	8.64813e-20	1.09195	0.833	0.87	1.69806e-15	2	PTTG1		Basal cell	PTTG1 regulator of sister chromatid separation, securin [Source:HGNC Symbol;Acc:HGNC:9690]
58	8.64813e-20	1.09195	0.833	0.87	1.69806e-15	2	PTTG1		MKI67+ progenitor cell	PTTG1 regulator of sister chromatid separation, securin [Source:HGNC Symbol;Acc:HGNC:9690]
59	8.64813e-20	1.09195	0.833	0.87	1.69806e-15	2	PTTG1		Endothelial cell	PTTG1 regulator of sister chromatid separation, securin [Source:HGNC Symbol;Acc:HGNC:9690]
133	0.00288256	1.09146	0.123	0.251	1	2	CTD-3138B18.5
134	1.22876e-37	1.08286	0.911	0.949	2.41268e-33	2	NDUFA12			NADH:ubiquinone oxidoreductase subunit A12 [Source:HGNC Symbol;Acc:HGNC:23987]
135	3.86447e-44	1.06409	0.966	0.98	7.58788e-40	2	UQCR10			ubiquinol-cytochrome c reductase, complex III subunit X [Source:HGNC Symbol;Acc:HGNC:30863]
136	6.71126e-27	1.04308	0.887	0.946	1.31776e-22	2	NDUFB3		CD1C-CD141- dendritic cell	NADH:ubiquinone oxidoreductase subunit B3 [Source:HGNC Symbol;Acc:HGNC:7698]
137	6.71126e-27	1.04308	0.887	0.946	1.31776e-22	2	NDUFB3		Morula cell (Blastomere)	NADH:ubiquinone oxidoreductase subunit B3 [Source:HGNC Symbol;Acc:HGNC:7698]
141	2.18509e-05	1.03602	0.601	0.823	0.429042	2	MRPL22			mitochondrial ribosomal protein L22 [Source:HGNC Symbol;Acc:HGNC:14480]
142	0.00154569	1.02773	0.172	0.344	1	2	SLC39A4			solute carrier family 39 member 4 [Source:HGNC Symbol;Acc:HGNC:17129]
143	2.71671e-21	0.997399	0.828	0.884	5.33427e-17	2	BOLA3			bolA family member 3 [Source:HGNC Symbol;Acc:HGNC:24415]
144	8.11499e-28	0.995958	0.877	0.918	1.59338e-23	2	COX17		Monocyte	cytochrome c oxidase copper chaperone COX17 [Source:HGNC Symbol;Acc:HGNC:2264]
146	0.00244665	0.989338	0.187	0.363	1	2	IFT27		Endothelial cell	intraflagellar transport 27 [Source:HGNC Symbol;Acc:HGNC:18626]
148	0.00217449	0.978013	0.222	0.418	1	2	TPRA1			transmembrane protein adipocyte associated 1 [Source:HGNC Symbol;Acc:HGNC:30413]
149	1.9492e-30	0.971218	0.921	0.944	3.82726e-26	2	NDUFB1		Monocyte	NADH:ubiquinone oxidoreductase subunit B1 [Source:HGNC Symbol;Acc:HGNC:7695]
151	8.56813e-40	0.968475	0.966	0.976	1.68235e-35	2	ATPIF1	K562 cell line
152	1.82225e-42	0.960801	0.98	0.97	3.57799e-38	2	HSPE1	T cells		heat shock protein family E (Hsp10) member 1 [Source:HGNC Symbol;Acc:HGNC:5269]
154	3.40862e-48	0.960643	0.995	0.983	6.69282e-44	2	RPL22L1	Stem cells	B cell	ribosomal protein L22 like 1 [Source:HGNC Symbol;Acc:HGNC:27610]
156	0.00311413	0.958721	0.207	0.391	1	2	KRBOX1.1
157	1.89143e-20	0.955996	0.818	0.931	3.71381e-16	2	LSM3		Morula cell (Blastomere)	LSM3 homolog, U6 small nuclear RNA and mRNA degradation associated [Source:HGNC Symbol;Acc:HGNC:17874]
159	2.53864e-41	0.951509	0.985	0.953	4.98462e-37	2	COX7B		Ionocyte cell	cytochrome c oxidase subunit 7B [Source:HGNC Symbol;Acc:HGNC:2291]
160	2.53864e-41	0.951509	0.985	0.953	4.98462e-37	2	COX7B		Monocyte	cytochrome c oxidase subunit 7B [Source:HGNC Symbol;Acc:HGNC:2291]
162	7.23539e-09	0.951247	0.67	0.761	0.000142067	2	TK1	Mep-cc	MKI67+ progenitor cell	thymidine kinase 1 [Source:HGNC Symbol;Acc:HGNC:11830]
172	2.5032e-41	0.944361	0.985	0.967	4.91503e-37	2	COX6C	Ta 2		cytochrome c oxidase subunit 6C [Source:HGNC Symbol;Acc:HGNC:2285]
173	5.7984e-05	0.935601	0.606	0.773	1	2	RPL39L		FGFR1LowNME5- epithelial cell	ribosomal protein L39 like [Source:HGNC Symbol;Acc:HGNC:17094]
174	5.7984e-05	0.935601	0.606	0.773	1	2	RPL39L		Morula cell (Blastomere)	ribosomal protein L39 like [Source:HGNC Symbol;Acc:HGNC:17094]
177	0.00460898	0.933676	0.256	0.482	1	2	RASSF3		Pit progenitor cell	Ras association domain family member 3 [Source:HGNC Symbol;Acc:HGNC:14271]
178	0.00460898	0.933676	0.256	0.482	1	2	RASSF3		Lake et al.Science.Ex8	Ras association domain family member 3 [Source:HGNC Symbol;Acc:HGNC:14271]
180	1.46083e-08	0.933447	0.675	0.864	0.000286834	2	MRPS36			mitochondrial ribosomal protein S36 [Source:HGNC Symbol;Acc:HGNC:16631]
181	1.16394e-15	0.93172	0.823	0.908	2.28539e-11	2	LSMD1
182	6.10304e-43	0.930481	0.975	0.974	1.19833e-38	2	ATP5J2
183	1.7e-50	0.929742	1	0.992	3.33795e-46	2	H2AFZ	Stem cells	Neural progenitor cell
184	1.7e-50	0.929742	1	0.992	3.33795e-46	2	H2AFZ		Astrocyte
185	1.7e-50	0.929742	1	0.992	3.33795e-46	2	H2AFZ		Endothelial cell
203	0.00304558	0.926025	0.153	0.298	1	2	ATP5EP2
204	0.000828066	0.915826	0.128	0.273	1	2	ROGDI			rogdi atypical leucine zipper [Source:HGNC Symbol;Acc:HGNC:29478]
205	0.00182223	0.913991	0.177	0.349	1	2	CCDC115			coiled-coil domain containing 115 [Source:HGNC Symbol;Acc:HGNC:28178]
206	1.91985e-60	0.906887	1	0.992	3.76962e-56	2	RPL36AL			ribosomal protein L36a like [Source:HGNC Symbol;Acc:HGNC:10346]
207	0.00094227	0.900532	0.586	0.814	1	2	COMMD1		Enterocyte progenitor cell	copper metabolism domain containing 1 [Source:HGNC Symbol;Acc:HGNC:23024]
208	5.01314e-34	0.894083	0.966	0.98	9.84329e-30	2	SSBP1		Morula cell (Blastomere)	single stranded DNA binding protein 1 [Source:HGNC Symbol;Acc:HGNC:11317]
211	0.0083373	0.893262	0.172	0.314	1	2	PEX16			peroxisomal biogenesis factor 16 [Source:HGNC Symbol;Acc:HGNC:8857]
212	2.00462e-12	0.893067	0.739	0.86	3.93608e-08	2	RPA3		Neural progenitor cell	replication protein A3 [Source:HGNC Symbol;Acc:HGNC:10291]
213	2.00462e-12	0.893067	0.739	0.86	3.93608e-08	2	RPA3		Ciliated cell	replication protein A3 [Source:HGNC Symbol;Acc:HGNC:10291]
214	1.78052e-11	0.890083	0.714	0.881	3.49606e-07	2	CHCHD1			coiled-coil-helix-coiled-coil-helix domain containing 1 [Source:HGNC Symbol;Acc:HGNC:23518]
215	6.79324e-19	0.890021	0.833	0.938	1.33385e-14	2	MINOS1
216	1.12872e-11	0.881549	0.729	0.887	2.21624e-07	2	GTF2H5		SLC16A7+ cell	general transcription factor IIH subunit 5 [Source:HGNC Symbol;Acc:HGNC:21157]
217	1.12872e-11	0.881549	0.729	0.887	2.21624e-07	2	GTF2H5		B cell	general transcription factor IIH subunit 5 [Source:HGNC Symbol;Acc:HGNC:21157]
219	9.34479e-28	0.877428	0.951	0.973	1.83485e-23	2	NDUFA1		Monocyte	NADH:ubiquinone oxidoreductase subunit A1 [Source:HGNC Symbol;Acc:HGNC:7683]
221	0.0042677	0.874251	0.212	0.394	1	2	RP11-294J22.6
222	0.00540375	0.869881	0.256	0.473	1	2	C22orf39		Endothelial cell	chromosome 22 open reading frame 39 [Source:HGNC Symbol;Acc:HGNC:27012]
224	3.70188e-25	0.86909	0.921	0.955	7.26865e-21	2	DDT			D-dopachrome tautomerase [Source:HGNC Symbol;Acc:HGNC:2732]
225	2.57986e-29	0.86853	0.936	0.937	5.06556e-25	2	SNRPD1	Neural cells	Endothelial cell	small nuclear ribonucleoprotein D1 polypeptide [Source:HGNC Symbol;Acc:HGNC:11158]
227	5.02089e-45	0.868132	0.995	0.974	9.85852e-41	2	USMG5
228	1.28135e-30	0.867001	0.98	0.949	2.51594e-26	2	SLIRP	Stem cells		SRA stem-loop interacting RNA binding protein [Source:HGNC Symbol;Acc:HGNC:20495]
230	4.39999e-73	0.86604	1	0.997	8.63939e-69	2	RPS7	B cells		ribosomal protein S7 [Source:HGNC Symbol;Acc:HGNC:10440]
235	2.11309e-46	0.862667	1	1	4.14904e-42	2	MT2A	Natural killer (NK) cells	Liver bud hepatic cell	metallothionein 2A [Source:HGNC Symbol;Acc:HGNC:7406]
236	2.11309e-46	0.862667	1	1	4.14904e-42	2	MT2A		Granulosa cell	metallothionein 2A [Source:HGNC Symbol;Acc:HGNC:7406]
237	2.11309e-46	0.862667	1	1	4.14904e-42	2	MT2A		CD1C-CD141- dendritic cell	metallothionein 2A [Source:HGNC Symbol;Acc:HGNC:7406]
295	9.85705e-26	0.858237	0.951	0.97	1.93543e-21	2	DYNLT1		Microglial cell	dynein light chain Tctex-type 1 [Source:HGNC Symbol;Acc:HGNC:11697]
296	9.85705e-26	0.858237	0.951	0.97	1.93543e-21	2	DYNLT1		Ciliated cell	dynein light chain Tctex-type 1 [Source:HGNC Symbol;Acc:HGNC:11697]
297	0.00205698	0.857768	0.202	0.388	1	2	CCDC23
298	6.96376e-20	0.857127	0.936	0.958	1.36733e-15	2	TIMM8B			translocase of inner mitochondrial membrane 8 homolog B [Source:HGNC Symbol;Acc:HGNC:11818]
299	0.000396559	0.855149	0.163	0.343	1	2	TOPORS-AS1
300	6.0008e-69	0.850341	1	1	1.17826e-64	2	S100A11	Natural killer (NK) cells	Microglial cell	S100 calcium binding protein A11 [Source:HGNC Symbol;Acc:HGNC:10488]
301	6.0008e-69	0.850341	1	1	1.17826e-64	2	S100A11		CD1C-CD141- dendritic cell	S100 calcium binding protein A11 [Source:HGNC Symbol;Acc:HGNC:10488]
302	6.0008e-69	0.850341	1	1	1.17826e-64	2	S100A11		Monocyte	S100 calcium binding protein A11 [Source:HGNC Symbol;Acc:HGNC:10488]
303	6.0008e-69	0.850341	1	1	1.17826e-64	2	S100A11		Morula cell (Blastomere)	S100 calcium binding protein A11 [Source:HGNC Symbol;Acc:HGNC:10488]
307	6.0008e-69	0.850341	1	1	1.17826e-64	2	S100A11		Neutrophil	S100 calcium binding protein A11 [Source:HGNC Symbol;Acc:HGNC:10488]
350	0.00769637	0.849949	0.148	0.273	1	2	RP11-195F19.5
351	1.75875e-40	0.849161	0.995	0.976	3.4533e-36	2	NDUFS5			NADH:ubiquinone oxidoreductase subunit S5 [Source:HGNC Symbol;Acc:HGNC:7712]
352	1.17169e-26	0.848978	0.921	0.958	2.30061e-22	2	RBX1			ring-box 1 [Source:HGNC Symbol;Acc:HGNC:9928]
353	1.51105e-43	0.84848	0.99	0.988	2.96695e-39	2	SUB1			SUB1 regulator of transcription [Source:HGNC Symbol;Acc:HGNC:19985]
354	0.000748787	0.848241	0.232	0.456	1	2	COMMD5		Granulocyte-monocyte progenitor	COMM domain containing 5 [Source:HGNC Symbol;Acc:HGNC:17902]
356	1.69277e-38	0.84824	1	0.979	3.32376e-34	2	SEC61G	Neural cells	Plasmacytoid dendritic cell	SEC61 translocon subunit gamma [Source:HGNC Symbol;Acc:HGNC:18277]
358	1.50671e-33	0.847735	0.961	0.98	2.95843e-29	2	PDCD5			programmed cell death 5 [Source:HGNC Symbol;Acc:HGNC:8764]
359	0.00105253	0.845353	0.187	0.373	1	2	GSDMD			gasdermin D [Source:HGNC Symbol;Acc:HGNC:25697]
360	6.68501e-17	0.844344	0.818	0.949	1.3126e-12	2	NDUFAB1			NADH:ubiquinone oxidoreductase subunit AB1 [Source:HGNC Symbol;Acc:HGNC:7694]
361	4.08458e-69	0.84179	1	0.998	8.02007e-65	2	RPL34	Glia cells	Granulosa cell	ribosomal protein L34 [Source:HGNC Symbol;Acc:HGNC:10340]
362	4.08458e-69	0.84179	1	0.998	8.02007e-65	2	RPL34		Morula cell (Blastomere)	ribosomal protein L34 [Source:HGNC Symbol;Acc:HGNC:10340]
381	0.00781395	0.839266	0.232	0.418	1	2	NUDT8		Multipotent progenitor cell	nudix hydrolase 8 [Source:HGNC Symbol;Acc:HGNC:8055]
382	0.00200515	0.839026	0.591	0.814	1	2	CMC1	CD8 T cells		C-X9-C motif containing 1 [Source:HGNC Symbol;Acc:HGNC:28783]
386	0.00274898	0.834403	0.167	0.322	1	2	NOL3			nucleolar protein 3 [Source:HGNC Symbol;Acc:HGNC:7869]
387	4.28871e-07	0.832917	0.66	0.861	0.00842089	2	MRPL53			mitochondrial ribosomal protein L53 [Source:HGNC Symbol;Acc:HGNC:16684]
388	3.92658e-50	0.82993	1	0.994	7.70984e-46	2	MYL12B			myosin light chain 12B [Source:HGNC Symbol;Acc:HGNC:29827]
389	5.17333e-12	0.829904	0.768	0.814	1.01578e-07	2	UBE2T	Progenitor cells	Neural progenitor cell	ubiquitin conjugating enzyme E2 T [Source:HGNC Symbol;Acc:HGNC:25009]
390	5.17333e-12	0.829904	0.768	0.814	1.01578e-07	2	UBE2T		Interneuron	ubiquitin conjugating enzyme E2 T [Source:HGNC Symbol;Acc:HGNC:25009]
391	5.17333e-12	0.829904	0.768	0.814	1.01578e-07	2	UBE2T		FOXN4+ cell	ubiquitin conjugating enzyme E2 T [Source:HGNC Symbol;Acc:HGNC:25009]
392	5.17333e-12	0.829904	0.768	0.814	1.01578e-07	2	UBE2T		MKI67+ progenitor cell	ubiquitin conjugating enzyme E2 T [Source:HGNC Symbol;Acc:HGNC:25009]
401	7.69994e-37	0.828164	0.951	0.982	1.51188e-32	2	NDUFB2			NADH:ubiquinone oxidoreductase subunit B2 [Source:HGNC Symbol;Acc:HGNC:7697]
402	3.94592e-22	0.828061	0.911	0.94	7.74781e-18	2	UBE2S	G2m_s npcs	Multipotent progenitor cell	ubiquitin conjugating enzyme E2 S [Source:HGNC Symbol;Acc:HGNC:17895]
406	0.00014049	0.827951	0.113	0.269	1	2	LHPP		B cell	phospholysine phosphohistidine inorganic pyrophosphate phosphatase [Source:HGNC Symbol;Acc:HGNC:30042]
408	0.00311839	0.827679	0.187	0.36	1	2	IGSF8			immunoglobulin superfamily member 8 [Source:HGNC Symbol;Acc:HGNC:17813]
409	4.48101e-10	0.82664	0.724	0.876	8.79846e-06	2	RNASEH2C			ribonuclease H2 subunit C [Source:HGNC Symbol;Acc:HGNC:24116]
410	6.78646e-36	0.824954	0.966	0.962	1.33252e-31	2	ATP5I
411	0.00226492	0.824552	0.148	0.29	1	2	C11orf70
412	4.65003e-34	0.821965	0.966	0.976	9.13033e-30	2	ATP5J			ATP synthase peripheral stalk subunit F6 [Source:HGNC Symbol;Acc:HGNC:847]
413	0.000333259	0.821874	0.167	0.353	1	2	EIF5AL1			eukaryotic translation initiation factor 5A like 1 [Source:HGNC Symbol;Acc:HGNC:17419]
414	0.00203097	0.820816	0.606	0.828	1	2	TMEM141	Ta 2		transmembrane protein 141 [Source:HGNC Symbol;Acc:HGNC:28211]
415	9.50065e-20	0.818712	0.882	0.962	1.86545e-15	2	NDUFC1			NADH:ubiquinone oxidoreductase subunit C1 [Source:HGNC Symbol;Acc:HGNC:7705]
416	1.7726e-13	0.81458	0.788	0.924	3.48051e-09	2	TIMM10			translocase of inner mitochondrial membrane 10 [Source:HGNC Symbol;Acc:HGNC:11814]
417	1.1428e-08	0.814096	0.724	0.9	0.000224388	2	NDUFA2		Monocyte	NADH:ubiquinone oxidoreductase subunit A2 [Source:HGNC Symbol;Acc:HGNC:7685]
419	0.000241811	0.812339	0.291	0.589	1	2	NSMCE2		Endothelial cell	NSE2 (MMS21) homolog, SMC5-SMC6 complex SUMO ligase [Source:HGNC Symbol;Acc:HGNC:26513]
421	2.04331e-05	0.809142	0.148	0.355	0.401204	2	RPUSD1			RNA pseudouridine synthase domain containing 1 [Source:HGNC Symbol;Acc:HGNC:14173]
422	0.000130026	0.805645	0.207	0.435	1	2	ECSIT		B cell	ECSIT signaling integrator [Source:HGNC Symbol;Acc:HGNC:29548]
424	0.00357486	0.805432	0.626	0.843	1	2	BCAS2			BCAS2 pre-mRNA processing factor [Source:HGNC Symbol;Acc:HGNC:975]
425	0.00267851	0.805142	0.133	0.263	1	2	CHRNA5			cholinergic receptor nicotinic alpha 5 subunit [Source:HGNC Symbol;Acc:HGNC:1959]
426	3.82064e-32	0.804594	0.956	0.956	7.50183e-28	2	RPS10	CD8 T cells		ribosomal protein S10 [Source:HGNC Symbol;Acc:HGNC:10383]
428	5.73848e-25	0.801681	0.906	0.962	1.12675e-20	2	NDUFB4			NADH:ubiquinone oxidoreductase subunit B4 [Source:HGNC Symbol;Acc:HGNC:7699]
429	1.20786e-26	0.800566	0.936	0.956	2.37164e-22	2	COMMD6	Epithelial cells	Monocyte	COMM domain containing 6 [Source:HGNC Symbol;Acc:HGNC:24015]
431	0.000643591	0.798478	0.611	0.837	1	2	POLR2H			RNA polymerase II, I and III subunit H [Source:HGNC Symbol;Acc:HGNC:9195]
432	0.006579	0.797367	0.31	0.565	1	2	URM1			ubiquitin related modifier 1 [Source:HGNC Symbol;Acc:HGNC:28378]
433	4.59518e-11	0.795885	0.734	0.912	9.02264e-07	2	UQCC2			ubiquinol-cytochrome c reductase complex assembly factor 2 [Source:HGNC Symbol;Acc:HGNC:21237]
434	0.000423573	0.794448	0.158	0.331	1	2	TMSB15B		FGFR1HighNME5- epithelial cell	thymosin beta 15B [Source:HGNC Symbol;Acc:HGNC:28612]
435	2.39375e-28	0.793744	0.985	0.974	4.70013e-24	2	ATP5L
436	1.9675e-16	0.791886	0.857	0.924	3.86319e-12	2	COX7A1	Ctec		cytochrome c oxidase subunit 7A1 [Source:HGNC Symbol;Acc:HGNC:2287]
437	0.00156313	0.791792	0.241	0.468	1	2	ICAM3	Stromal cells	Immune cell	intercellular adhesion molecule 3 [Source:HGNC Symbol;Acc:HGNC:5346]
438	0.00156313	0.791792	0.241	0.468	1	2	ICAM3		Stromal cell	intercellular adhesion molecule 3 [Source:HGNC Symbol;Acc:HGNC:5346]
439	0.00156313	0.791792	0.241	0.468	1	2	ICAM3		Exhausted CD8+ T cell	intercellular adhesion molecule 3 [Source:HGNC Symbol;Acc:HGNC:5346]
440	0.00156313	0.791792	0.241	0.468	1	2	ICAM3		Regulatory T (Treg) cell	intercellular adhesion molecule 3 [Source:HGNC Symbol;Acc:HGNC:5346]
441	0.00156313	0.791792	0.241	0.468	1	2	ICAM3		Monocyte	intercellular adhesion molecule 3 [Source:HGNC Symbol;Acc:HGNC:5346]
443	4.30144e-10	0.79167	0.749	0.918	8.44589e-06	2	LSM7		Multilymphoid progenitor cell	LSM7 homolog, U6 small nuclear RNA and mRNA degradation associated [Source:HGNC Symbol;Acc:HGNC:20470]
444	4.30144e-10	0.79167	0.749	0.918	8.44589e-06	2	LSM7		B cell	LSM7 homolog, U6 small nuclear RNA and mRNA degradation associated [Source:HGNC Symbol;Acc:HGNC:20470]
447	3.38992e-09	0.789972	0.695	0.882	6.65611e-05	2	C8orf59		Morula cell (Blastomere)
449	0.000428132	0.78864	0.236	0.465	1	2	RP11-680A11.5
450	5.73395e-09	0.788508	0.704	0.896	0.000112586	2	ARL3		Exhausted CD8+ T cell	ADP ribosylation factor like GTPase 3 [Source:HGNC Symbol;Acc:HGNC:694]
451	5.73395e-09	0.788508	0.704	0.896	0.000112586	2	ARL3		Ciliated cell	ADP ribosylation factor like GTPase 3 [Source:HGNC Symbol;Acc:HGNC:694]
452	5.73395e-09	0.788508	0.704	0.896	0.000112586	2	ARL3		B cell	ADP ribosylation factor like GTPase 3 [Source:HGNC Symbol;Acc:HGNC:694]
454	3.55996e-09	0.787735	0.764	0.914	6.98998e-05	2	NDUFA6			NADH:ubiquinone oxidoreductase subunit A6 [Source:HGNC Symbol;Acc:HGNC:7690]
455	0.00109071	0.787117	0.611	0.869	1	2	POLR2E		Endothelial cell	RNA polymerase II, I and III subunit E [Source:HGNC Symbol;Acc:HGNC:9192]
457	9.15669e-10	0.783183	0.749	0.911	1.79792e-05	2	HSPB11		Trophectoderm cell
458	0.00284103	0.782781	0.3	0.557	1	2	ISCA2		Ciliated cell	iron-sulfur cluster assembly 2 [Source:HGNC Symbol;Acc:HGNC:19857]
459	0.00523786	0.781923	0.217	0.396	1	2	IFI35		Exhausted CD8+ T cell	interferon induced protein 35 [Source:HGNC Symbol;Acc:HGNC:5399]
460	0.00523786	0.781923	0.217	0.396	1	2	IFI35		Exhausted CD4+ T cell	interferon induced protein 35 [Source:HGNC Symbol;Acc:HGNC:5399]
461	1.16152e-05	0.779382	0.65	0.861	0.228064	2	GLRX2		Liver bud hepatic cell	glutaredoxin 2 [Source:HGNC Symbol;Acc:HGNC:16065]
462	1.98561e-55	0.779067	1	0.998	3.89874e-51	2	ATP5E	Dendritic cells
463	2.46384e-09	0.77443	0.739	0.881	4.83776e-05	2	CKLF	Dn(early)	Liver bud hepatic cell	chemokine like factor [Source:HGNC Symbol;Acc:HGNC:13253]
464	2.46384e-09	0.77443	0.739	0.881	4.83776e-05	2	CKLF		Monocyte	chemokine like factor [Source:HGNC Symbol;Acc:HGNC:13253]
469	5.31126e-23	0.77398	0.931	0.961	1.04287e-18	2	TMEM258		Monocyte	transmembrane protein 258 [Source:HGNC Symbol;Acc:HGNC:1164]
471	2.86303e-07	0.772355	0.69	0.923	0.00562155	2	NDUFB6			NADH:ubiquinone oxidoreductase subunit B6 [Source:HGNC Symbol;Acc:HGNC:7701]
472	0.00014411	0.771535	0.197	0.42	1	2	PPP1R35			protein phosphatase 1 regulatory subunit 35 [Source:HGNC Symbol;Acc:HGNC:28320]
473	0.00161677	0.770636	0.143	0.285	1	2	RP11-148B18.3
474	5.88071e-23	0.770055	0.946	0.97	1.15468e-18	2	PRDX2	Erythrocytes	Microglial cell	peroxiredoxin 2 [Source:HGNC Symbol;Acc:HGNC:9353]
475	9.38821e-53	0.76877	1	0.998	1.84337e-48	2	PHLDA2	Keratinocytes	Monocyte	pleckstrin homology like domain family A member 2 [Source:HGNC Symbol;Acc:HGNC:12385]
477	1.06055e-11	0.768472	0.744	0.9	2.08239e-07	2	POLR2K			RNA polymerase II, I and III subunit K [Source:HGNC Symbol;Acc:HGNC:9198]
478	8.75585e-11	0.767894	0.744	0.912	1.71921e-06	2	MRPL27		Morula cell (Blastomere)	mitochondrial ribosomal protein L27 [Source:HGNC Symbol;Acc:HGNC:14483]
480	2.73786e-14	0.767583	0.867	0.95	5.37578e-10	2	PRKCDBP	Myofibroblasts
481	9.1661e-10	0.765876	0.749	0.9	1.79976e-05	2	C11orf31
482	3.31999e-29	0.764904	0.985	0.982	6.51881e-25	2	RPS27L	Glia cells	Neural progenitor cell	ribosomal protein S27 like [Source:HGNC Symbol;Acc:HGNC:18476]
483	3.31999e-29	0.764904	0.985	0.982	6.51881e-25	2	RPS27L		Regulatory T (Treg) cell	ribosomal protein S27 like [Source:HGNC Symbol;Acc:HGNC:18476]
488	0.00173919	0.763962	0.567	0.65	1	2	SPC25	Progenitor cells	Neural progenitor cell	SPC25 component of NDC80 kinetochore complex [Source:HGNC Symbol;Acc:HGNC:24031]
489	0.00173919	0.763962	0.567	0.65	1	2	SPC25		Ciliated cell	SPC25 component of NDC80 kinetochore complex [Source:HGNC Symbol;Acc:HGNC:24031]
492	5.74702e-25	0.76214	0.961	0.967	1.12843e-20	2	COX6B1		Monocyte	cytochrome c oxidase subunit 6B1 [Source:HGNC Symbol;Acc:HGNC:2280]
494	0.00042494	0.760975	0.621	0.835	1	2	MRPS33			mitochondrial ribosomal protein S33 [Source:HGNC Symbol;Acc:HGNC:16634]
495	0.00218605	0.759977	0.217	0.411	1	2	RP11-879F14.2
496	8.72483e-32	0.758668	0.98	0.986	1.71312e-27	2	UBB	Red cells		ubiquitin B [Source:HGNC Symbol;Acc:HGNC:12463]
498	3.40279e-30	0.758448	0.99	0.98	6.68138e-26	2	UBL5			ubiquitin like 5 [Source:HGNC Symbol;Acc:HGNC:13736]
499	0.000982452	0.758181	0.123	0.263	1	2	UBA6-AS1
500	4.77154e-06	0.757664	0.67	0.86	0.0936892	2	RPL26L1			ribosomal protein L26 like 1 [Source:HGNC Symbol;Acc:HGNC:17050]
501	4.63256e-25	0.757203	0.975	0.955	9.09603e-21	2	C17orf76-AS1	Secretory cells
503	1.83528e-17	0.756543	0.911	0.949	3.60357e-13	2	SNRPG		FOXN4+ cell	small nuclear ribonucleoprotein polypeptide G [Source:HGNC Symbol;Acc:HGNC:11163]
504	6.19819e-25	0.755729	0.936	0.967	1.21701e-20	2	ATOX1		Regulatory T (Treg) cell	antioxidant 1 copper chaperone [Source:HGNC Symbol;Acc:HGNC:798]
505	6.19819e-25	0.755729	0.936	0.967	1.21701e-20	2	ATOX1		Monocyte	antioxidant 1 copper chaperone [Source:HGNC Symbol;Acc:HGNC:798]
507	0.00120342	0.754822	0.148	0.302	1	2	NPRL2		CD4+ cytotoxic T cell	NPR2 like, GATOR1 complex subunit [Source:HGNC Symbol;Acc:HGNC:24969]
508	0.00123909	0.754184	0.276	0.526	1	2	TYMP	Monocytes	Endothelial cell	thymidine phosphorylase [Source:HGNC Symbol;Acc:HGNC:3148]
509	0.00123909	0.754184	0.276	0.526	1	2	TYMP		Exhausted CD8+ T cell	thymidine phosphorylase [Source:HGNC Symbol;Acc:HGNC:3148]
510	0.00123909	0.754184	0.276	0.526	1	2	TYMP		Regulatory T (Treg) cell	thymidine phosphorylase [Source:HGNC Symbol;Acc:HGNC:3148]
511	0.00123909	0.754184	0.276	0.526	1	2	TYMP		Secretory progenitor cell	thymidine phosphorylase [Source:HGNC Symbol;Acc:HGNC:3148]
512	0.00123909	0.754184	0.276	0.526	1	2	TYMP		CD1C-CD141- dendritic cell	thymidine phosphorylase [Source:HGNC Symbol;Acc:HGNC:3148]
513	0.00123909	0.754184	0.276	0.526	1	2	TYMP		Monocyte	thymidine phosphorylase [Source:HGNC Symbol;Acc:HGNC:3148]
516	0.000143562	0.752871	0.172	0.375	1	2	ELP4			elongator acetyltransferase complex subunit 4 [Source:HGNC Symbol;Acc:HGNC:1171]
517	2.81955e-05	0.751946	0.675	0.855	0.553618	2	BOLA2B			bolA family member 2B [Source:HGNC Symbol;Acc:HGNC:32479]
518	2.1245e-19	0.750958	0.916	0.973	4.17146e-15	2	RBM8A			RNA binding motif protein 8A [Source:HGNC Symbol;Acc:HGNC:9905]
519	6.43529e-30	0.749311	0.97	0.98	1.26357e-25	2	NOP10		Monocyte	NOP10 ribonucleoprotein [Source:HGNC Symbol;Acc:HGNC:14378]
521	2.55373e-09	0.749127	0.749	0.882	5.01425e-05	2	SIVA1	Nmp	Multilymphoid progenitor cell	SIVA1 apoptosis inducing factor [Source:HGNC Symbol;Acc:HGNC:17712]
522	2.55373e-09	0.749127	0.749	0.882	5.01425e-05	2	SIVA1		Plasmacytoid dendritic cell	SIVA1 apoptosis inducing factor [Source:HGNC Symbol;Acc:HGNC:17712]
525	6.75398e-30	0.74908	0.956	0.973	1.32614e-25	2	NHP2L1			small nuclear ribonucleoprotein 13 [Source:HGNC Symbol;Acc:HGNC:7819]
526	0.000260976	0.744985	0.621	0.835	1	2	DPY30		B cell	dpy-30 histone methyltransferase complex regulatory subunit [Source:HGNC Symbol;Acc:HGNC:24590]
528	1.6382e-48	0.743287	1	0.998	3.21662e-44	2	NACA	Tumor cells	Oligodendrocyte	nascent polypeptide associated complex subunit alpha [Source:HGNC Symbol;Acc:HGNC:7629]
529	3.20245e-20	0.743069	0.867	0.95	6.28801e-16	2	VPS29		Monocyte	VPS29 retromer complex component [Source:HGNC Symbol;Acc:HGNC:14340]
531	1.44032e-18	0.742709	0.887	0.949	2.82807e-14	2	ENY2			ENY2 transcription and export complex 2 subunit [Source:HGNC Symbol;Acc:HGNC:24449]
532	0.000129028	0.742468	0.143	0.319	1	2	SNORA76.2
533	2.38719e-05	0.742156	0.148	0.349	0.468725	2	AC004076.7
534	0.00040505	0.741241	0.158	0.332	1	2	PIGU		SLC16A7+ cell	phosphatidylinositol glycan anchor biosynthesis class U [Source:HGNC Symbol;Acc:HGNC:15791]
535	2.73729e-37	0.740536	0.995	0.994	5.37466e-33	2	POMP			proteasome maturation protein [Source:HGNC Symbol;Acc:HGNC:20330]
536	3.23923e-49	0.740168	0.995	0.995	6.36023e-45	2	RPL22	CD8 T cells	B cell	ribosomal protein L22 [Source:HGNC Symbol;Acc:HGNC:10315]
537	3.23923e-49	0.740168	0.995	0.995	6.36023e-45	2	RPL22		Morula cell (Blastomere)	ribosomal protein L22 [Source:HGNC Symbol;Acc:HGNC:10315]
541	2.14198e-11	0.738768	0.773	0.92	4.20577e-07	2	ATP5O
542	8.52711e-05	0.738562	0.645	0.899	1	2	PET100		Multilymphoid progenitor cell	PET100 cytochrome c oxidase chaperone [Source:HGNC Symbol;Acc:HGNC:40038]
544	6.93717e-12	0.738189	0.798	0.915	1.36211e-07	2	C17orf89
545	4.40871e-36	0.737909	0.995	0.982	8.6565e-32	2	UQCRB		Oligodendrocyte	ubiquinol-cytochrome c reductase binding protein [Source:HGNC Symbol;Acc:HGNC:12582]
546	4.40871e-36	0.737909	0.995	0.982	8.6565e-32	2	UQCRB		Monocyte	ubiquinol-cytochrome c reductase binding protein [Source:HGNC Symbol;Acc:HGNC:12582]
547	4.40871e-36	0.737909	0.995	0.982	8.6565e-32	2	UQCRB		Morula cell (Blastomere)	ubiquinol-cytochrome c reductase binding protein [Source:HGNC Symbol;Acc:HGNC:12582]
551	1.96554e-27	0.737771	0.985	0.98	3.85934e-23	2	NDUFA4		Ionocyte cell	NDUFA4 mitochondrial complex associated [Source:HGNC Symbol;Acc:HGNC:7687]
552	7.71293e-05	0.737407	0.64	0.831	1	2	TMEM219			transmembrane protein 219 [Source:HGNC Symbol;Acc:HGNC:25201]
553	0.00507501	0.735239	0.261	0.468	1	2	MGST2	Lymph	Microglial cell	microsomal glutathione S-transferase 2 [Source:HGNC Symbol;Acc:HGNC:7063]
554	3.46041e-21	0.735104	0.961	0.955	6.79451e-17	2	STMN1	Midbrain_hindbrain	Immature neuron	stathmin 1 [Source:HGNC Symbol;Acc:HGNC:6510]
555	3.46041e-21	0.735104	0.961	0.955	6.79451e-17	2	STMN1		Astrocyte	stathmin 1 [Source:HGNC Symbol;Acc:HGNC:6510]
556	3.46041e-21	0.735104	0.961	0.955	6.79451e-17	2	STMN1		Microglial cell	stathmin 1 [Source:HGNC Symbol;Acc:HGNC:6510]
557	3.46041e-21	0.735104	0.961	0.955	6.79451e-17	2	STMN1		Endothelial cell	stathmin 1 [Source:HGNC Symbol;Acc:HGNC:6510]
558	3.46041e-21	0.735104	0.961	0.955	6.79451e-17	2	STMN1		Plasmacytoid dendritic cell	stathmin 1 [Source:HGNC Symbol;Acc:HGNC:6510]
624	2.59284e-09	0.734768	0.744	0.915	5.09104e-05	2	NDUFA3			NADH:ubiquinone oxidoreductase subunit A3 [Source:HGNC Symbol;Acc:HGNC:7686]
625	6.83366e-27	0.734586	0.961	0.959	1.34179e-22	2	NEDD8			NEDD8 ubiquitin like modifier [Source:HGNC Symbol;Acc:HGNC:7732]
626	2.53712e-55	0.734303	1	0.995	4.98163e-51	2	RPS21	B cells		ribosomal protein S21 [Source:HGNC Symbol;Acc:HGNC:10409]
628	3.36652e-13	0.733094	0.872	0.938	6.61015e-09	2	MRPL33		Liver bud hepatic cell	mitochondrial ribosomal protein L33 [Source:HGNC Symbol;Acc:HGNC:14487]
629	3.36652e-13	0.733094	0.872	0.938	6.61015e-09	2	MRPL33		Monocyte	mitochondrial ribosomal protein L33 [Source:HGNC Symbol;Acc:HGNC:14487]
631	0.000683439	0.732766	0.148	0.305	1	2	C1orf53			chromosome 1 open reading frame 53 [Source:HGNC Symbol;Acc:HGNC:30003]
632	0.00301497	0.732293	0.611	0.843	1	2	MRPS12			mitochondrial ribosomal protein S12 [Source:HGNC Symbol;Acc:HGNC:10380]
633	1.37083e-39	0.729959	1	0.991	2.69163e-35	2	HINT1		Granulosa cell	histidine triad nucleotide binding protein 1 [Source:HGNC Symbol;Acc:HGNC:4912]
635	1.41383e-06	0.726996	0.123	0.337	0.0277606	2	RABGGTA		SLC16A7+ cell	Rab geranylgeranyltransferase subunit alpha [Source:HGNC Symbol;Acc:HGNC:9795]
636	0.000193208	0.725694	0.172	0.367	1	2	TEN1			TEN1 subunit of CST complex [Source:HGNC Symbol;Acc:HGNC:37242]
637	7.51954e-05	0.725003	0.246	0.523	1	2	TRAPPC2P1
638	4.98112e-17	0.724703	0.931	0.973	9.78044e-13	2	ATP5G1	Ta 1		ATP synthase membrane subunit c locus 1 [Source:HGNC Symbol;Acc:HGNC:841]
640	0.000235024	0.72401	0.158	0.334	1	2	SPA17		Ciliated cell	sperm autoantigenic protein 17 [Source:HGNC Symbol;Acc:HGNC:11210]
641	0.000235024	0.72401	0.158	0.334	1	2	SPA17		Ciliated epithelial cell	sperm autoantigenic protein 17 [Source:HGNC Symbol;Acc:HGNC:11210]
642	1.1382e-22	0.723148	0.941	0.95	2.23486e-18	2	RPL21	Glia cells	Morula cell (Blastomere)	ribosomal protein L21 [Source:HGNC Symbol;Acc:HGNC:10313]
660	0.00640921	0.722012	0.581	0.832	1	2	PIN4		Morula cell (Blastomere)	peptidylprolyl cis/trans isomerase, NIMA-interacting 4 [Source:HGNC Symbol;Acc:HGNC:8992]
663	0.000674641	0.721759	0.271	0.533	1	2	WDR54		Ciliated cell	WD repeat domain 54 [Source:HGNC Symbol;Acc:HGNC:25770]
664	0.000674641	0.721759	0.271	0.533	1	2	WDR54		Ciliated epithelial cell	WD repeat domain 54 [Source:HGNC Symbol;Acc:HGNC:25770]
665	0.00370416	0.721735	0.36	0.689	1	2	TMEM70			transmembrane protein 70 [Source:HGNC Symbol;Acc:HGNC:26050]
666	2.13019e-52	0.72071	1	0.997	4.18262e-48	2	RPL35A	Glia cells		ribosomal protein L35a [Source:HGNC Symbol;Acc:HGNC:10345]
669	6.50843e-24	0.720537	0.956	0.982	1.27793e-19	2	SELM
670	3.82309e-20	0.719905	0.921	0.962	7.50664e-16	2	NDUFV2	Tfh		NADH:ubiquinone oxidoreductase core subunit V2 [Source:HGNC Symbol;Acc:HGNC:7717]
672	4.36485e-09	0.718883	0.734	0.908	8.57038e-05	2	MRPS18C			mitochondrial ribosomal protein S18C [Source:HGNC Symbol;Acc:HGNC:16633]
673	0.000166575	0.716987	0.31	0.627	1	2	APOBEC3C		Epiblast cell	apolipoprotein B mRNA editing enzyme catalytic subunit 3C [Source:HGNC Symbol;Acc:HGNC:17353]
674	0.000166575	0.716987	0.31	0.627	1	2	APOBEC3C		Exhausted CD8+ T cell	apolipoprotein B mRNA editing enzyme catalytic subunit 3C [Source:HGNC Symbol;Acc:HGNC:17353]
675	0.000166575	0.716987	0.31	0.627	1	2	APOBEC3C		Granulosa cell	apolipoprotein B mRNA editing enzyme catalytic subunit 3C [Source:HGNC Symbol;Acc:HGNC:17353]
677	2.18708e-20	0.714751	0.911	0.955	4.29433e-16	2	SHFM1			SEM1 26S proteasome subunit [Source:HGNC Symbol;Acc:HGNC:10845]
678	1.26584e-10	0.714557	0.783	0.927	2.48548e-06	2	FAM96B
679	0.0016204	0.713982	0.286	0.545	1	2	ENDOG		Ciliated cell	endonuclease G [Source:HGNC Symbol;Acc:HGNC:3346]
680	0.0016204	0.713982	0.286	0.545	1	2	ENDOG		Ciliated epithelial cell	endonuclease G [Source:HGNC Symbol;Acc:HGNC:3346]
681	3.59923e-37	0.713589	1	0.983	7.06709e-33	2	CHCHD2		Liver bud hepatic cell	coiled-coil-helix-coiled-coil-helix domain containing 2 [Source:HGNC Symbol;Acc:HGNC:21645]
682	3.59923e-37	0.713589	1	0.983	7.06709e-33	2	CHCHD2		FOXN4+ cell	coiled-coil-helix-coiled-coil-helix domain containing 2 [Source:HGNC Symbol;Acc:HGNC:21645]
683	5.44579e-16	0.712655	0.872	0.947	1.06928e-11	2	TOMM6			translocase of outer mitochondrial membrane 6 [Source:HGNC Symbol;Acc:HGNC:34528]
684	0.00102873	0.71223	0.192	0.382	1	2	APOBEC3B			apolipoprotein B mRNA editing enzyme catalytic subunit 3B [Source:HGNC Symbol;Acc:HGNC:17352]
685	4.34128e-65	0.71103	1	1	8.52411e-61	2	RPS27A	Stem cells	Granulosa cell	ribosomal protein S27a [Source:HGNC Symbol;Acc:HGNC:10417]
686	4.34128e-65	0.71103	1	1	8.52411e-61	2	RPS27A		Morula cell (Blastomere)	ribosomal protein S27a [Source:HGNC Symbol;Acc:HGNC:10417]
700	0.000249887	0.710786	0.128	0.29	1	2	REEP4		Microglial cell	receptor accessory protein 4 [Source:HGNC Symbol;Acc:HGNC:26176]
701	2.13066e-24	0.709608	0.951	0.974	4.18356e-20	2	MZT2B			mitotic spindle organizing protein 2B [Source:HGNC Symbol;Acc:HGNC:25886]
702	0.000256592	0.709074	0.227	0.462	1	2	C15orf61			chromosome 15 open reading frame 61 [Source:HGNC Symbol;Acc:HGNC:34453]
703	0.00420924	0.708877	0.207	0.384	1	2	RP11-11N9.4
704	4.83471e-54	0.708199	1	0.997	9.49295e-50	2	RPL35	Stem cells		ribosomal protein L35 [Source:HGNC Symbol;Acc:HGNC:10344]
708	0.000329273	0.705906	0.143	0.31	1	2	ABTB1		Monocyte	ankyrin repeat and BTB domain containing 1 [Source:HGNC Symbol;Acc:HGNC:18275]
710	7.13105e-59	0.705857	1	1	1.40018e-54	2	RPL32	Glia cells		ribosomal protein L32 [Source:HGNC Symbol;Acc:HGNC:10336]
717	2.77826e-06	0.705631	0.68	0.9	0.0545511	2	TRMT112			tRNA methyltransferase activator subunit 11-2 [Source:HGNC Symbol;Acc:HGNC:26940]
718	1.78121e-34	0.705429	0.995	0.982	3.4974e-30	2	COX7A2	Ta 2		cytochrome c oxidase subunit 7A2 [Source:HGNC Symbol;Acc:HGNC:2288]
719	1.49504e-05	0.705354	0.685	0.879	0.293551	2	MZT2A			mitotic spindle organizing protein 2A [Source:HGNC Symbol;Acc:HGNC:33187]
720	3.00865e-06	0.705047	0.143	0.366	0.0590748	2	RP11-303E16.2
721	0.00179826	0.704923	0.207	0.391	1	2	ABHD11			abhydrolase domain containing 11 [Source:HGNC Symbol;Acc:HGNC:16407]
722	5.45386e-05	0.703684	0.232	0.489	1	2	MCEE		B cell	methylmalonyl-CoA epimerase [Source:HGNC Symbol;Acc:HGNC:16732]
724	2.22524e-19	0.703049	0.941	0.962	4.36926e-15	2	MRPL51			mitochondrial ribosomal protein L51 [Source:HGNC Symbol;Acc:HGNC:14044]
725	0.000930229	0.70011	0.148	0.304	1	2	ZNF688		Ciliated cell	zinc finger protein 688 [Source:HGNC Symbol;Acc:HGNC:30489]
726	0.000930229	0.70011	0.148	0.304	1	2	ZNF688		Ciliated epithelial cell	zinc finger protein 688 [Source:HGNC Symbol;Acc:HGNC:30489]
727	8.12551e-07	0.698889	0.709	0.881	0.0159544	2	HMGN3	CD8 T cells	Ciliated cell	high mobility group nucleosomal binding domain 3 [Source:HGNC Symbol;Acc:HGNC:12312]
728	2.83055e-08	0.698709	0.714	0.903	0.000555779	2	CIB1		Ciliated cell	calcium and integrin binding 1 [Source:HGNC Symbol;Acc:HGNC:16920]
729	0.000648167	0.698376	0.266	0.523	1	2	TRMU		SLC16A7+ cell	tRNA mitochondrial 2-thiouridylase [Source:HGNC Symbol;Acc:HGNC:25481]
730	2.9785e-13	0.698152	0.828	0.923	5.84829e-09	2	MRP63			mitochondrial ribosomal protein L57 [Source:HGNC Symbol;Acc:HGNC:14514]
731	8.39234e-44	0.696745	1	0.994	1.64784e-39	2	DYNLL1		Regulatory T (Treg) cell	dynein light chain LC8-type 1 [Source:HGNC Symbol;Acc:HGNC:15476]
732	8.39234e-44	0.696745	1	0.994	1.64784e-39	2	DYNLL1		Ciliated cell	dynein light chain LC8-type 1 [Source:HGNC Symbol;Acc:HGNC:15476]
733	0.000154311	0.696621	0.182	0.39	1	2	LRWD1		Ciliated cell	leucine rich repeats and WD repeat domain containing 1 [Source:HGNC Symbol;Acc:HGNC:21769]
734	0.000154311	0.696621	0.182	0.39	1	2	LRWD1		Ciliated epithelial cell	leucine rich repeats and WD repeat domain containing 1 [Source:HGNC Symbol;Acc:HGNC:21769]
735	0.000154311	0.696621	0.182	0.39	1	2	LRWD1		Multilymphoid progenitor cell	leucine rich repeats and WD repeat domain containing 1 [Source:HGNC Symbol;Acc:HGNC:21769]
736	0.000154311	0.696621	0.182	0.39	1	2	LRWD1		B cell	leucine rich repeats and WD repeat domain containing 1 [Source:HGNC Symbol;Acc:HGNC:21769]
739	2.25031e-06	0.69496	0.704	0.905	0.0441849	2	CHURC1		SLC16A7+ cell	churchill domain containing 1 [Source:HGNC Symbol;Acc:HGNC:20099]
740	6.72546e-05	0.694829	0.103	0.263	1	2	CHCHD6			coiled-coil-helix-coiled-coil-helix domain containing 6 [Source:HGNC Symbol;Acc:HGNC:28184]
741	1.78897e-05	0.694177	0.123	0.308	0.351264	2	WWOX		SLC16A7+ cell	WW domain containing oxidoreductase [Source:HGNC Symbol;Acc:HGNC:12799]
742	1.78897e-05	0.694177	0.123	0.308	0.351264	2	WWOX		Endothelial cell	WW domain containing oxidoreductase [Source:HGNC Symbol;Acc:HGNC:12799]
743	1.78897e-05	0.694177	0.123	0.308	0.351264	2	WWOX		Multilymphoid progenitor cell	WW domain containing oxidoreductase [Source:HGNC Symbol;Acc:HGNC:12799]
746	4.45101e-05	0.692905	0.177	0.394	0.873955	2	AC016747.3
747	7.94559e-23	0.692153	0.956	0.947	1.56012e-18	2	MYEOV2
748	1.77444e-15	0.691545	0.897	0.946	3.48411e-11	2	RPL17	Stromal cells	B cell	ribosomal protein L17 [Source:HGNC Symbol;Acc:HGNC:10307]
749	1.77444e-15	0.691545	0.897	0.946	3.48411e-11	2	RPL17		Morula cell (Blastomere)	ribosomal protein L17 [Source:HGNC Symbol;Acc:HGNC:10307]
758	6.64062e-21	0.691068	0.941	0.965	1.30389e-16	2	C14orf2			ATP synthase membrane subunit j [Source:HGNC Symbol;Acc:HGNC:1188]
759	3.64393e-19	0.690826	0.916	0.971	7.15485e-15	2	GNG5		Neural progenitor cell	G protein subunit gamma 5 [Source:HGNC Symbol;Acc:HGNC:4408]
760	3.64393e-19	0.690826	0.916	0.971	7.15485e-15	2	GNG5		Interneuron	G protein subunit gamma 5 [Source:HGNC Symbol;Acc:HGNC:4408]
761	3.64393e-19	0.690826	0.916	0.971	7.15485e-15	2	GNG5		Astrocyte	G protein subunit gamma 5 [Source:HGNC Symbol;Acc:HGNC:4408]
762	3.64393e-19	0.690826	0.916	0.971	7.15485e-15	2	GNG5		Microglial cell	G protein subunit gamma 5 [Source:HGNC Symbol;Acc:HGNC:4408]
763	3.64393e-19	0.690826	0.916	0.971	7.15485e-15	2	GNG5		Monocyte	G protein subunit gamma 5 [Source:HGNC Symbol;Acc:HGNC:4408]
765	1.2715e-42	0.690716	1	0.994	2.4966e-38	2	RPL29	Dendritic cells		ribosomal protein L29 [Source:HGNC Symbol;Acc:HGNC:10331]
767	0.000834916	0.690631	0.3	0.574	1	2	C6orf203
768	0.00492731	0.689974	0.212	0.385	1	2	YPEL3		Multilymphoid progenitor cell	yippee like 3 [Source:HGNC Symbol;Acc:HGNC:18327]
769	0.00492731	0.689974	0.212	0.385	1	2	YPEL3		B cell	yippee like 3 [Source:HGNC Symbol;Acc:HGNC:18327]
772	6.78446e-31	0.689571	1	0.995	1.33213e-26	2	GNG11	Monocytes	Astrocyte	G protein subunit gamma 11 [Source:HGNC Symbol;Acc:HGNC:4403]
773	6.78446e-31	0.689571	1	0.995	1.33213e-26	2	GNG11		MKI67+ progenitor cell	G protein subunit gamma 11 [Source:HGNC Symbol;Acc:HGNC:4403]
774	6.78446e-31	0.689571	1	0.995	1.33213e-26	2	GNG11		Endothelial cell	G protein subunit gamma 11 [Source:HGNC Symbol;Acc:HGNC:4403]
802	4.24883e-18	0.689098	0.916	0.956	8.34258e-14	2	TXNDC17			thioredoxin domain containing 17 [Source:HGNC Symbol;Acc:HGNC:28218]
803	7.68064e-30	0.687882	0.995	0.985	1.50809e-25	2	COX7C	Ta 2	Oligodendrocyte	cytochrome c oxidase subunit 7C [Source:HGNC Symbol;Acc:HGNC:2292]
804	2.32204e-05	0.68697	0.675	0.71	0.455933	2	UBE2C	Xcr1-cd1s	Neural progenitor cell	ubiquitin conjugating enzyme E2 C [Source:HGNC Symbol;Acc:HGNC:15937]
805	2.32204e-05	0.68697	0.675	0.71	0.455933	2	UBE2C		Interneuron	ubiquitin conjugating enzyme E2 C [Source:HGNC Symbol;Acc:HGNC:15937]
806	2.32204e-05	0.68697	0.675	0.71	0.455933	2	UBE2C		MKI67+ progenitor cell	ubiquitin conjugating enzyme E2 C [Source:HGNC Symbol;Acc:HGNC:15937]
846	6.36195e-15	0.686404	0.882	0.943	1.24917e-10	2	TOMM5			translocase of outer mitochondrial membrane 5 [Source:HGNC Symbol;Acc:HGNC:31369]
847	5.38519e-05	0.685119	0.158	0.358	1	2	NOC4L			nucleolar complex associated 4 homolog [Source:HGNC Symbol;Acc:HGNC:28461]
848	1.54833e-05	0.684993	0.232	0.509	0.304015	2	DLEU1			deleted in lymphocytic leukemia 1 [Source:HGNC Symbol;Acc:HGNC:13747]
849	0.000214674	0.683617	0.66	0.79	1	2	ADIRF	Endothelial cells	Mast cell	adipogenesis regulatory factor [Source:HGNC Symbol;Acc:HGNC:24043]
857	4.28109e-63	0.683139	1	1	8.40592e-59	2	RPS24	Ta 2		ribosomal protein S24 [Source:HGNC Symbol;Acc:HGNC:10411]
858	0.00782588	0.6826	0.138	0.255	1	2	ALKBH6			alkB homolog 6 [Source:HGNC Symbol;Acc:HGNC:28243]
859	9.66754e-50	0.681535	1	0.998	1.89822e-45	2	RPS28	CD8 T cells	Granulosa cell	ribosomal protein S28 [Source:HGNC Symbol;Acc:HGNC:10418]
863	0.000219372	0.680777	0.64	0.87	1	2	MRPL36		Plasmacytoid dendritic cell	mitochondrial ribosomal protein L36 [Source:HGNC Symbol;Acc:HGNC:14490]
865	6.84695e-25	0.67909	0.97	0.976	1.3444e-20	2	GSTO1	Erythrocytes	Exhausted CD8+ T cell	glutathione S-transferase omega 1 [Source:HGNC Symbol;Acc:HGNC:13312]
866	6.84695e-25	0.67909	0.97	0.976	1.3444e-20	2	GSTO1		Regulatory T (Treg) cell	glutathione S-transferase omega 1 [Source:HGNC Symbol;Acc:HGNC:13312]
867	6.84695e-25	0.67909	0.97	0.976	1.3444e-20	2	GSTO1		Monocyte	glutathione S-transferase omega 1 [Source:HGNC Symbol;Acc:HGNC:13312]
869	2.4916e-05	0.677573	0.67	0.866	0.489226	2	NTMT1			N-terminal Xaa-Pro-Lys N-methyltransferase 1 [Source:HGNC Symbol;Acc:HGNC:23373]
870	1.59867e-05	0.676528	0.108	0.289	0.313899	2	VPS18			VPS18 core subunit of CORVET and HOPS complexes [Source:HGNC Symbol;Acc:HGNC:15972]
871	4.55365e-27	0.676253	0.98	0.979	8.94109e-23	2	TMA7			translation machinery associated 7 homolog [Source:HGNC Symbol;Acc:HGNC:26932]
872	7.89589e-05	0.675645	0.103	0.258	1	2	KIF9		Ciliated cell	kinesin family member 9 [Source:HGNC Symbol;Acc:HGNC:16666]
873	7.89589e-05	0.675645	0.103	0.258	1	2	KIF9		Ciliated epithelial cell	kinesin family member 9 [Source:HGNC Symbol;Acc:HGNC:16666]
874	3.1185e-05	0.675601	0.212	0.456	0.612318	2	C8orf82			chromosome 8 open reading frame 82 [Source:HGNC Symbol;Acc:HGNC:33826]
875	7.13587e-26	0.675432	0.961	0.986	1.40113e-21	2	NDUFA13		Regulatory T (Treg) cell	NADH:ubiquinone oxidoreductase subunit A13 [Source:HGNC Symbol;Acc:HGNC:17194]
876	7.13587e-26	0.675432	0.961	0.986	1.40113e-21	2	NDUFA13		Monocyte	NADH:ubiquinone oxidoreductase subunit A13 [Source:HGNC Symbol;Acc:HGNC:17194]
878	1.75774e-63	0.675061	1	1	3.45132e-59	2	RPL11	Stem cells	Morula cell (Blastomere)	ribosomal protein L11 [Source:HGNC Symbol;Acc:HGNC:10301]
890	1.54671e-18	0.674975	0.936	0.965	3.03696e-14	2	SAP18			Sin3A associated protein 18 [Source:HGNC Symbol;Acc:HGNC:10530]
891	0.000623813	0.673839	0.31	0.601	1	2	CBY1		Ciliated cell	chibby family member 1, beta catenin antagonist [Source:HGNC Symbol;Acc:HGNC:1307]
892	5.41833e-31	0.67372	0.99	0.98	1.06389e-26	2	PARK7		Exhausted CD8+ T cell	Parkinsonism associated deglycase [Source:HGNC Symbol;Acc:HGNC:16369]
893	5.41833e-31	0.67372	0.99	0.98	1.06389e-26	2	PARK7		Regulatory T (Treg) cell	Parkinsonism associated deglycase [Source:HGNC Symbol;Acc:HGNC:16369]
894	5.41833e-31	0.67372	0.99	0.98	1.06389e-26	2	PARK7		Plasmacytoid dendritic cell	Parkinsonism associated deglycase [Source:HGNC Symbol;Acc:HGNC:16369]
896	9.15513e-20	0.673526	0.926	0.967	1.79761e-15	2	EIF3K			eukaryotic translation initiation factor 3 subunit K [Source:HGNC Symbol;Acc:HGNC:24656]
897	4.45016e-19	0.673257	0.921	0.937	8.7379e-15	2	GPX4	Dendritic cells	Ciliated cell	glutathione peroxidase 4 [Source:HGNC Symbol;Acc:HGNC:4556]
898	4.13959e-50	0.672268	1	1	8.12809e-46	2	RPS12	Stem cells		ribosomal protein S12 [Source:HGNC Symbol;Acc:HGNC:10385]
902	1.12875e-07	0.672067	0.788	0.924	0.00221631	2	NDUFAF2		Liver bud hepatic cell	NADH:ubiquinone oxidoreductase complex assembly factor 2 [Source:HGNC Symbol;Acc:HGNC:28086]
903	3.28974e-05	0.672051	0.67	0.89	0.64594	2	LINC00116
904	0.00234189	0.670615	0.374	0.705	1	2	MRPS14			mitochondrial ribosomal protein S14 [Source:HGNC Symbol;Acc:HGNC:14049]
905	2.17775e-53	0.670509	1	0.997	4.27602e-49	2	RPS23	CD8 T cells	Oligodendrocyte	ribosomal protein S23 [Source:HGNC Symbol;Acc:HGNC:10410]
906	2.17775e-53	0.670509	1	0.997	4.27602e-49	2	RPS23		Granulosa cell	ribosomal protein S23 [Source:HGNC Symbol;Acc:HGNC:10410]
914	2.042e-15	0.669784	0.877	0.958	4.00947e-11	2	APRT	Neural cells		adenine phosphoribosyltransferase [Source:HGNC Symbol;Acc:HGNC:626]
915	6.34784e-05	0.668559	0.138	0.317	1	2	AGFG2		Secretory progenitor cell	ArfGAP with FG repeats 2 [Source:HGNC Symbol;Acc:HGNC:5177]
916	1.90946e-53	0.667871	1	0.995	3.74922e-49	2	RPL26		Granulosa cell	ribosomal protein L26 [Source:HGNC Symbol;Acc:HGNC:10327]
918	1.15772e-18	0.667726	0.941	0.986	2.27317e-14	2	PSMB1		Regulatory T (Treg) cell	proteasome 20S subunit beta 1 [Source:HGNC Symbol;Acc:HGNC:9537]
919	2.51289e-13	0.667631	0.911	0.956	4.93405e-09	2	SF3B14
920	4.29159e-05	0.666356	0.138	0.326	0.842653	2	UCKL1			uridine-cytidine kinase 1 like 1 [Source:HGNC Symbol;Acc:HGNC:15938]
921	9.95622e-05	0.666209	0.123	0.292	1	2	ZC3HC1			zinc finger C3HC-type containing 1 [Source:HGNC Symbol;Acc:HGNC:29913]
922	3.02543e-12	0.665924	0.808	0.94	5.94043e-08	2	C19orf70
923	2.84574e-10	0.66384	0.788	0.908	5.58761e-06	2	CWC15			CWC15 spliceosome associated protein homolog [Source:HGNC Symbol;Acc:HGNC:26939]
924	4.52729e-05	0.662955	0.143	0.331	0.888933	2	FAM98C			family with sequence similarity 98 member C [Source:HGNC Symbol;Acc:HGNC:27119]
925	6.27004e-08	0.662543	0.749	0.893	0.00123112	2	POLR2J		Monocyte	RNA polymerase II subunit J [Source:HGNC Symbol;Acc:HGNC:9197]
927	0.000162126	0.662459	0.241	0.5	1	2	TTC9C			tetratricopeptide repeat domain 9C [Source:HGNC Symbol;Acc:HGNC:28432]
928	3.38658e-10	0.660296	0.759	0.914	6.64955e-06	2	GABARAPL2	Erythrocytes	Monocyte	GABA type A receptor associated protein like 2 [Source:HGNC Symbol;Acc:HGNC:13291]
930	1.2472e-34	0.660113	1	0.992	2.44888e-30	2	PSMA7			proteasome 20S subunit alpha 7 [Source:HGNC Symbol;Acc:HGNC:9536]
931	3.83779e-06	0.659976	0.256	0.571	0.0753551	2	KLHDC3		1-cell stage cell (Blastomere)	kelch domain containing 3 [Source:HGNC Symbol;Acc:HGNC:20704]
933	7.17517e-17	0.659079	0.956	0.932	1.40884e-12	2	KRT10	Il36 uprabasal	Epithelial cell	keratin 10 [Source:HGNC Symbol;Acc:HGNC:6413]
941	0.00132867	0.658815	0.296	0.548	1	2	GCAT		SLC16A7+ cell	glycine C-acetyltransferase [Source:HGNC Symbol;Acc:HGNC:4188]
942	4.03611e-43	0.657569	1	0.992	7.92491e-39	2	PRDX1	Stem cells	Regulatory T (Treg) cell	peroxiredoxin 1 [Source:HGNC Symbol;Acc:HGNC:9352]
943	4.03611e-43	0.657569	1	0.992	7.92491e-39	2	PRDX1		Ciliated cell	peroxiredoxin 1 [Source:HGNC Symbol;Acc:HGNC:9352]
946	6.4579e-05	0.657564	0.118	0.287	1	2	CTU1			cytosolic thiouridylase subunit 1 [Source:HGNC Symbol;Acc:HGNC:29590]
947	2.24357e-44	0.656437	1	0.997	4.40525e-40	2	RPL36	Glia cells		ribosomal protein L36 [Source:HGNC Symbol;Acc:HGNC:13631]
951	1.11748e-05	0.656155	0.217	0.485	0.219416	2	TBCE			tubulin folding cofactor E [Source:HGNC Symbol;Acc:HGNC:11582]
952	7.46217e-41	0.655892	1	0.989	1.4652e-36	2	EEF1B2	CD8 T cells	Oligodendrocyte	eukaryotic translation elongation factor 1 beta 2 [Source:HGNC Symbol;Acc:HGNC:3208]
953	7.46217e-41	0.655892	1	0.989	1.4652e-36	2	EEF1B2		Naive CD4+ T cell	eukaryotic translation elongation factor 1 beta 2 [Source:HGNC Symbol;Acc:HGNC:3208]
954	7.46217e-41	0.655892	1	0.989	1.4652e-36	2	EEF1B2		B cell	eukaryotic translation elongation factor 1 beta 2 [Source:HGNC Symbol;Acc:HGNC:3208]
956	2.84444e-09	0.655879	0.828	0.944	5.58506e-05	2	COX20			cytochrome c oxidase assembly factor COX20 [Source:HGNC Symbol;Acc:HGNC:26970]
957	1.24554e-48	0.655549	1	0.998	2.44561e-44	2	RPL24			ribosomal protein L24 [Source:HGNC Symbol;Acc:HGNC:10325]
958	7.59044e-06	0.655202	0.685	0.894	0.149038	2	MCTS1		SLC16A7+ cell	MCTS1 re-initiation and release factor [Source:HGNC Symbol;Acc:HGNC:23357]
959	0.00261158	0.651883	0.251	0.465	1	2	TST			thiosulfate sulfurtransferase [Source:HGNC Symbol;Acc:HGNC:12388]
960	3.01696e-18	0.651382	0.906	0.971	5.9238e-14	2	MGST3			microsomal glutathione S-transferase 3 [Source:HGNC Symbol;Acc:HGNC:7064]
961	0.00102409	0.648366	0.33	0.648	1	2	SS18L2			SS18 like 2 [Source:HGNC Symbol;Acc:HGNC:15593]
962	7.01309e-29	0.647031	0.995	0.992	1.37702e-24	2	PFDN5	Epithelial cells	Multilymphoid progenitor cell	prefoldin subunit 5 [Source:HGNC Symbol;Acc:HGNC:8869]
963	7.01309e-29	0.647031	0.995	0.992	1.37702e-24	2	PFDN5		Monocyte	prefoldin subunit 5 [Source:HGNC Symbol;Acc:HGNC:8869]
966	3.55337e-06	0.646948	0.709	0.89	0.0697703	2	EIF1AY		Liver bud hepatic cell	eukaryotic translation initiation factor 1A Y-linked [Source:HGNC Symbol;Acc:HGNC:3252]
967	3.55337e-06	0.646948	0.709	0.89	0.0697703	2	EIF1AY		B cell	eukaryotic translation initiation factor 1A Y-linked [Source:HGNC Symbol;Acc:HGNC:3252]
969	0.00374764	0.646685	0.355	0.671	1	2	ZCCHC10			zinc finger CCHC-type containing 10 [Source:HGNC Symbol;Acc:HGNC:25954]
970	5.19697e-21	0.64643	0.97	0.971	1.02042e-16	2	TUBA1C	Stem cells		tubulin alpha 1c [Source:HGNC Symbol;Acc:HGNC:20768]
971	1.28181e-18	0.646175	0.901	0.973	2.51683e-14	2	NDUFB8.1
972	3.16832e-06	0.645787	0.704	0.908	0.06221	2	DCTN3			dynactin subunit 3 [Source:HGNC Symbol;Acc:HGNC:2713]
973	3.9506e-05	0.645654	0.103	0.267	0.7757	2	MED18		SLC16A7+ cell	mediator complex subunit 18 [Source:HGNC Symbol;Acc:HGNC:25944]
974	8.39499e-50	0.644217	1	1	1.64836e-45	2	TMSB10	Neural cells	Oligodendrocyte	thymosin beta 10 [Source:HGNC Symbol;Acc:HGNC:11879]
975	8.39499e-50	0.644217	1	1	1.64836e-45	2	TMSB10		Astrocyte	thymosin beta 10 [Source:HGNC Symbol;Acc:HGNC:11879]
976	8.39499e-50	0.644217	1	1	1.64836e-45	2	TMSB10		Oligodendrocyte progenitor cell	thymosin beta 10 [Source:HGNC Symbol;Acc:HGNC:11879]
977	8.39499e-50	0.644217	1	1	1.64836e-45	2	TMSB10		Multilymphoid progenitor cell	thymosin beta 10 [Source:HGNC Symbol;Acc:HGNC:11879]
1019	2.04838e-05	0.643871	0.227	0.497	0.402199	2	DNAJC30			DnaJ heat shock protein family (Hsp40) member C30 [Source:HGNC Symbol;Acc:HGNC:16410]
1020	8.36762e-13	0.643868	0.901	0.956	1.64298e-08	2	SNRPF			small nuclear ribonucleoprotein polypeptide F [Source:HGNC Symbol;Acc:HGNC:11162]
1021	1.67606e-45	0.643327	1	1	3.29095e-41	2	TMSB4X	Dendritic cells	Oligodendrocyte	thymosin beta 4 X-linked [Source:HGNC Symbol;Acc:HGNC:11881]
1022	1.67606e-45	0.643327	1	1	3.29095e-41	2	TMSB4X		Ionocyte cell	thymosin beta 4 X-linked [Source:HGNC Symbol;Acc:HGNC:11881]
1023	1.67606e-45	0.643327	1	1	3.29095e-41	2	TMSB4X		Endothelial cell	thymosin beta 4 X-linked [Source:HGNC Symbol;Acc:HGNC:11881]
1049	1.81417e-54	0.643286	1	1	3.56211e-50	2	RPL41	Glia cells		ribosomal protein L41 [Source:HGNC Symbol;Acc:HGNC:10354]
1054	5.14041e-51	0.642159	1	0.997	1.00932e-46	2	RPL37	Dendritic cells		ribosomal protein L37 [Source:HGNC Symbol;Acc:HGNC:10347]
1056	5.15476e-05	0.641773	0.158	0.356	1	2	C7orf55
1057	0.00057663	0.641023	0.256	0.511	1	2	ZDHHC24			zinc finger DHHC-type containing 24 [Source:HGNC Symbol;Acc:HGNC:27387]
1058	3.83985e-09	0.640662	0.867	0.946	7.53954e-05	2	DUT	Natural killer T (NKT) cells	Neural progenitor cell	deoxyuridine triphosphatase [Source:HGNC Symbol;Acc:HGNC:3078]
1060	6.04021e-16	0.640427	0.906	0.956	1.18599e-11	2	PHPT1		Regulatory T (Treg) cell	phosphohistidine phosphatase 1 [Source:HGNC Symbol;Acc:HGNC:30033]
1061	0.00103572	0.639981	0.33	0.637	1	2	PFDN6			prefoldin subunit 6 [Source:HGNC Symbol;Acc:HGNC:4926]
1062	6.87436e-05	0.639816	0.172	0.384	1	2	RP11-792A8.4
1063	1.53764e-26	0.639468	0.99	0.982	3.01916e-22	2	TNFRSF12A	Fibroblasts	Monocyte	TNF receptor superfamily member 12A [Source:HGNC Symbol;Acc:HGNC:18152]
1067	9.90171e-05	0.638635	0.172	0.366	1	2	A1BG	Endothelial cells		alpha-1-B glycoprotein [Source:HGNC Symbol;Acc:HGNC:5]
1068	5.51842e-47	0.638124	1	0.995	1.08354e-42	2	RPL14	B cells		ribosomal protein L14 [Source:HGNC Symbol;Acc:HGNC:10305]
1070	7.43787e-06	0.637459	0.187	0.432	0.146043	2	YBEY		Pit progenitor cell	ybeY metalloendoribonuclease [Source:HGNC Symbol;Acc:HGNC:1299]
1071	3.08478e-37	0.637238	1	0.995	6.05696e-33	2	RPL38	Neural cells		ribosomal protein L38 [Source:HGNC Symbol;Acc:HGNC:10349]
1073	0.000451789	0.637011	0.232	0.456	1	2	RPUSD3			RNA pseudouridine synthase D3 [Source:HGNC Symbol;Acc:HGNC:28437]
1074	7.20645e-09	0.636703	0.773	0.931	0.000141499	2	THOC7	CD4 T cells	Oocyte	THO complex subunit 7 [Source:HGNC Symbol;Acc:HGNC:29874]
1076	2.6244e-10	0.635816	0.803	0.938	5.15301e-06	2	SRI	Ta 2	Exhausted CD8+ T cell	sorcin [Source:HGNC Symbol;Acc:HGNC:11292]
1077	2.6244e-10	0.635816	0.803	0.938	5.15301e-06	2	SRI		Ciliated cell	sorcin [Source:HGNC Symbol;Acc:HGNC:11292]
1078	0.000268262	0.635403	0.138	0.304	1	2	RP11-295G20.2
1079	0.00643895	0.635074	0.611	0.843	1	2	MED4			mediator complex subunit 4 [Source:HGNC Symbol;Acc:HGNC:17903]
1080	1.05883e-08	0.635013	0.759	0.912	0.000207902	2	MRPL47			mitochondrial ribosomal protein L47 [Source:HGNC Symbol;Acc:HGNC:16652]
1081	2.53249e-09	0.634856	0.828	0.937	4.97255e-05	2	LAMTOR5		Monocyte	late endosomal/lysosomal adaptor, MAPK and MTOR activator 5 [Source:HGNC Symbol;Acc:HGNC:17955]
1083	5.01591e-14	0.634383	0.906	0.95	9.84875e-10	2	COX5B	Ta 1	Ionocyte cell	cytochrome c oxidase subunit 5B [Source:HGNC Symbol;Acc:HGNC:2269]
1084	5.01591e-14	0.634383	0.906	0.95	9.84875e-10	2	COX5B		Monocyte	cytochrome c oxidase subunit 5B [Source:HGNC Symbol;Acc:HGNC:2269]
1089	1.36731e-15	0.634321	0.901	0.968	2.68472e-11	2	PSMA2.1
1090	1.7488e-10	0.633683	0.862	0.946	3.43378e-06	2	MRPL52			mitochondrial ribosomal protein L52 [Source:HGNC Symbol;Acc:HGNC:16655]
1091	9.81121e-14	0.632652	0.892	0.971	1.92643e-09	2	NDUFC2		Regulatory T (Treg) cell	NADH:ubiquinone oxidoreductase subunit C2 [Source:HGNC Symbol;Acc:HGNC:7706]
1092	5.66492e-65	0.631235	1	1	1.11231e-60	2	MYL6			myosin light chain 6 [Source:HGNC Symbol;Acc:HGNC:7587]
1093	2.40207e-17	0.630418	0.931	0.967	4.71646e-13	2	GADD45GIP1			GADD45G interacting protein 1 [Source:HGNC Symbol;Acc:HGNC:29996]
1094	4.98005e-28	0.630402	0.98	0.979	9.77833e-24	2	TCEB2	Red cells
1095	3.9261e-42	0.630026	1	0.997	7.70889e-38	2	FAU	Neural cells	Oligodendrocyte	FAU ubiquitin like and ribosomal protein S30 fusion [Source:HGNC Symbol;Acc:HGNC:3597]
1096	4.61313e-10	0.628548	0.768	0.934	9.05789e-06	2	PSMB3		Regulatory T (Treg) cell	proteasome 20S subunit beta 3 [Source:HGNC Symbol;Acc:HGNC:9540]
1097	4.61313e-10	0.628548	0.768	0.934	9.05789e-06	2	PSMB3		Endothelial cell	proteasome 20S subunit beta 3 [Source:HGNC Symbol;Acc:HGNC:9540]
1099	2.25283e-06	0.62823	0.103	0.296	0.0442344	2	CCDC28A			coiled-coil domain containing 28A [Source:HGNC Symbol;Acc:HGNC:21098]
1100	0.000683319	0.628005	0.33	0.642	1	2	ANKRD39			ankyrin repeat domain 39 [Source:HGNC Symbol;Acc:HGNC:28640]
1101	9.1843e-15	0.627758	0.931	0.953	1.80334e-10	2	MPC2			mitochondrial pyruvate carrier 2 [Source:HGNC Symbol;Acc:HGNC:24515]
1102	6.0184e-43	0.626622	1	0.997	1.18171e-38	2	RPL30	CD8 T cells		ribosomal protein L30 [Source:HGNC Symbol;Acc:HGNC:10333]
1104	7.07819e-44	0.625956	1	0.997	1.3898e-39	2	RPL27	Dendritic cells		ribosomal protein L27 [Source:HGNC Symbol;Acc:HGNC:10328]
1105	2.14564e-54	0.62538	1	1	4.21296e-50	2	RPL13	Glia cells		ribosomal protein L13 [Source:HGNC Symbol;Acc:HGNC:10303]
1110	2.291e-42	0.624421	1	1	4.49838e-38	2	TXN	Plasmacytoid dentritic cells	AXL+SIGLEC6+ dendritic cell	thioredoxin [Source:HGNC Symbol;Acc:HGNC:12435]
1111	2.291e-42	0.624421	1	1	4.49838e-38	2	TXN		Plasmacytoid dendritic cell	thioredoxin [Source:HGNC Symbol;Acc:HGNC:12435]
1112	2.291e-42	0.624421	1	1	4.49838e-38	2	TXN		Monocyte	thioredoxin [Source:HGNC Symbol;Acc:HGNC:12435]
1113	2.291e-42	0.624421	1	1	4.49838e-38	2	TXN		Morula cell (Blastomere)	thioredoxin [Source:HGNC Symbol;Acc:HGNC:12435]
1146	5.75705e-05	0.624318	0.108	0.273	1	2	CLPB			ClpB family mitochondrial disaggregase [Source:HGNC Symbol;Acc:HGNC:30664]
1147	4.38852e-05	0.624299	0.197	0.431	0.861687	2	GOT1			glutamic-oxaloacetic transaminase 1 [Source:HGNC Symbol;Acc:HGNC:4432]
1148	1.55584e-07	0.624248	0.734	0.929	0.00305489	2	PSMB4			proteasome 20S subunit beta 4 [Source:HGNC Symbol;Acc:HGNC:9541]
1149	6.67917e-29	0.624074	0.99	0.989	1.31146e-24	2	ATP5G3	Ta 1
1152	4.8839e-05	0.623439	0.133	0.319	0.958955	2	NPHP1		Ciliated epithelial cell	nephrocystin 1 [Source:HGNC Symbol;Acc:HGNC:7905]
1153	0.000115723	0.620729	0.128	0.296	1	2	RP11-626G11.3
1154	1.38125e-05	0.620727	0.67	0.776	0.271208	2	NUPR1	Macrophages	Acinar cell	nuclear protein 1, transcriptional regulator [Source:HGNC Symbol;Acc:HGNC:29990]
1155	1.38125e-05	0.620727	0.67	0.776	0.271208	2	NUPR1		Granulosa cell	nuclear protein 1, transcriptional regulator [Source:HGNC Symbol;Acc:HGNC:29990]
1166	1.67677e-06	0.620292	0.714	0.917	0.0329233	2	MRPL13		Endothelial cell	mitochondrial ribosomal protein L13 [Source:HGNC Symbol;Acc:HGNC:14278]
1168	0.0013599	0.620084	0.192	0.37	1	2	FAM64A	G2m_s npcs		PICALM interacting mitotic regulator [Source:HGNC Symbol;Acc:HGNC:25483]
1172	0.000213039	0.619257	0.202	0.417	1	2	DCPS		Plasmacytoid dendritic cell	decapping enzyme, scavenger [Source:HGNC Symbol;Acc:HGNC:29812]
1174	1.05486e-31	0.619167	1	1	2.07122e-27	2	MYL12A	Monocytes	Microglial cell	myosin light chain 12A [Source:HGNC Symbol;Acc:HGNC:16701]
1175	1.27696e-09	0.619143	0.842	0.881	2.50731e-05	2	ID3	T cells	Exhausted CD8+ T cell	inhibitor of DNA binding 3 [Source:HGNC Symbol;Acc:HGNC:5362]
1176	1.27696e-09	0.619143	0.842	0.881	2.50731e-05	2	ID3		Myoblast	inhibitor of DNA binding 3 [Source:HGNC Symbol;Acc:HGNC:5362]
1177	1.27696e-09	0.619143	0.842	0.881	2.50731e-05	2	ID3		Mesenchymal cell	inhibitor of DNA binding 3 [Source:HGNC Symbol;Acc:HGNC:5362]
1178	1.27696e-09	0.619143	0.842	0.881	2.50731e-05	2	ID3		Ionocyte cell	inhibitor of DNA binding 3 [Source:HGNC Symbol;Acc:HGNC:5362]
1179	1.27696e-09	0.619143	0.842	0.881	2.50731e-05	2	ID3		B cell	inhibitor of DNA binding 3 [Source:HGNC Symbol;Acc:HGNC:5362]
1217	0.00158943	0.619093	0.133	0.269	1	2	LIN7B			lin-7 homolog B, crumbs cell polarity complex component [Source:HGNC Symbol;Acc:HGNC:17788]
1218	0.00037708	0.618285	0.197	0.4	1	2	NIT1			nitrilase 1 [Source:HGNC Symbol;Acc:HGNC:7828]
1219	0.000147876	0.617819	0.236	0.482	1	2	FAM195A
1220	2.03381e-06	0.617127	0.103	0.298	0.0399338	2	GLIPR2		Trophectoderm cell	GLI pathogenesis related 2 [Source:HGNC Symbol;Acc:HGNC:18007]
1221	2.03381e-06	0.617127	0.103	0.298	0.0399338	2	GLIPR2		Monocyte	GLI pathogenesis related 2 [Source:HGNC Symbol;Acc:HGNC:18007]
1223	7.50088e-23	0.616577	0.98	0.985	1.4728e-18	2	ARPC3		Monocyte	actin related protein 2/3 complex subunit 3 [Source:HGNC Symbol;Acc:HGNC:706]
1224	7.50088e-23	0.616577	0.98	0.985	1.4728e-18	2	ARPC3		Morula cell (Blastomere)	actin related protein 2/3 complex subunit 3 [Source:HGNC Symbol;Acc:HGNC:706]
1227	3.17003e-06	0.615274	0.724	0.891	0.0622435	2	POLR2I		Ciliated cell	RNA polymerase II subunit I [Source:HGNC Symbol;Acc:HGNC:9196]
1228	1.93335e-05	0.614505	0.695	0.867	0.379613	2	STRA13
1229	2.57434e-06	0.61448	0.749	0.908	0.0505472	2	ACAT2	Adipocytes	Oligodendrocyte	acetyl-CoA acetyltransferase 2 [Source:HGNC Symbol;Acc:HGNC:94]
1230	0.000862115	0.614323	0.31	0.598	1	2	IFI27L1		Astrocyte	interferon alpha inducible protein 27 like 1 [Source:HGNC Symbol;Acc:HGNC:19754]
1231	0.000862115	0.614323	0.31	0.598	1	2	IFI27L1		B cell	interferon alpha inducible protein 27 like 1 [Source:HGNC Symbol;Acc:HGNC:19754]
1233	0.000155697	0.613726	0.256	0.53	1	2	HSCB		SLC16A7+ cell	HscB mitochondrial iron-sulfur cluster cochaperone [Source:HGNC Symbol;Acc:HGNC:28913]
1234	2.09962e-14	0.613652	0.872	0.941	4.1226e-10	2	AURKAIP1			aurora kinase A interacting protein 1 [Source:HGNC Symbol;Acc:HGNC:24114]
1235	0.00032566	0.61363	0.143	0.31	1	2	ABCB8			ATP binding cassette subfamily B member 8 [Source:HGNC Symbol;Acc:HGNC:49]
1236	5.05097e-05	0.613423	0.118	0.29	0.991757	2	ZNF444		Multilymphoid progenitor cell	zinc finger protein 444 [Source:HGNC Symbol;Acc:HGNC:16052]
1238	1.67492e-11	0.612864	0.872	0.955	3.28871e-07	2	H2AFJ		Liver bud hepatic cell	H2A.J histone [Source:HGNC Symbol;Acc:HGNC:14456]
1239	1.67492e-11	0.612864	0.872	0.955	3.28871e-07	2	H2AFJ		Ciliated cell	H2A.J histone [Source:HGNC Symbol;Acc:HGNC:14456]
1240	3.80671e-21	0.612716	0.985	0.977	7.47448e-17	2	DBI	Gliogenic_outer radial glia	Astrocyte	diazepam binding inhibitor, acyl-CoA binding protein [Source:HGNC Symbol;Acc:HGNC:2690]
1241	3.80671e-21	0.612716	0.985	0.977	7.47448e-17	2	DBI		Oligodendrocyte progenitor cell	diazepam binding inhibitor, acyl-CoA binding protein [Source:HGNC Symbol;Acc:HGNC:2690]
1248	6.5683e-16	0.611416	0.911	0.974	1.28969e-11	2	PRDX6	Nsc	Mast cell	peroxiredoxin 6 [Source:HGNC Symbol;Acc:HGNC:16753]
1250	2.90081e-05	0.611208	0.177	0.4	0.569575	2	C12orf49			SREBF pathway regulator in golgi 1 [Source:HGNC Symbol;Acc:HGNC:26128]
1251	2.80066e-10	0.610053	0.857	0.923	5.4991e-06	2	RNF7			ring finger protein 7 [Source:HGNC Symbol;Acc:HGNC:10070]
1252	0.00505337	0.609875	0.35	0.66	1	2	C21orf33
1253	0.00332808	0.60955	0.33	0.619	1	2	C6orf1			small integral membrane protein 29 [Source:HGNC Symbol;Acc:HGNC:1340]
1254	4.68185e-49	0.608842	1	0.998	9.19281e-45	2	RPL39	Glia cells	Morula cell (Blastomere)	ribosomal protein L39 [Source:HGNC Symbol;Acc:HGNC:10350]
1266	1.33657e-06	0.608322	0.744	0.906	0.0262436	2	DTYMK		Neural progenitor cell	deoxythymidylate kinase [Source:HGNC Symbol;Acc:HGNC:3061]
1267	1.33657e-06	0.608322	0.744	0.906	0.0262436	2	DTYMK		Endothelial cell	deoxythymidylate kinase [Source:HGNC Symbol;Acc:HGNC:3061]
1269	0.00663937	0.608193	0.65	0.884	1	2	C4orf27
1270	3.8168e-14	0.607854	0.882	0.955	7.49428e-10	2	PFDN2			prefoldin subunit 2 [Source:HGNC Symbol;Acc:HGNC:8867]
1271	1.75435e-05	0.605914	0.099	0.269	0.344466	2	ZNF28			zinc finger protein 28 [Source:HGNC Symbol;Acc:HGNC:13073]
1272	8.05713e-06	0.605622	0.734	0.914	0.158202	2	POLE4		Liver bud hepatic cell	DNA polymerase epsilon 4, accessory subunit [Source:HGNC Symbol;Acc:HGNC:18755]
1273	8.05713e-06	0.605622	0.734	0.914	0.158202	2	POLE4		Monocyte	DNA polymerase epsilon 4, accessory subunit [Source:HGNC Symbol;Acc:HGNC:18755]
1275	5.96282e-05	0.604613	0.133	0.311	1	2	NOL6			nucleolar protein 6 [Source:HGNC Symbol;Acc:HGNC:19910]
1276	2.41477e-45	0.603871	1	0.998	4.74141e-41	2	RPL7A			ribosomal protein L7a [Source:HGNC Symbol;Acc:HGNC:10364]
1277	0.00630114	0.603612	0.635	0.785	1	2	SGCA	Fibroblasts	Cardiomyocyte	sarcoglycan alpha [Source:HGNC Symbol;Acc:HGNC:10805]
1278	0.00630114	0.603612	0.635	0.785	1	2	SGCA		Pit progenitor cell	sarcoglycan alpha [Source:HGNC Symbol;Acc:HGNC:10805]
1279	0.00630114	0.603612	0.635	0.785	1	2	SGCA		PROM1Low progenitor cell	sarcoglycan alpha [Source:HGNC Symbol;Acc:HGNC:10805]
1280	4.33514e-05	0.6028	0.241	0.511	0.851204	2	IMMP1L			inner mitochondrial membrane peptidase subunit 1 [Source:HGNC Symbol;Acc:HGNC:26317]
1281	3.89659e-12	0.602594	0.906	0.965	7.65096e-08	2	SNRPD3			small nuclear ribonucleoprotein D3 polypeptide [Source:HGNC Symbol;Acc:HGNC:11160]
1282	6.87719e-10	0.601629	0.833	0.931	1.35034e-05	2	SF3B5		Liver bud hepatic cell	splicing factor 3b subunit 5 [Source:HGNC Symbol;Acc:HGNC:21083]
1283	1.46564e-05	0.601217	0.138	0.338	0.287778	2	NADSYN1			NAD synthetase 1 [Source:HGNC Symbol;Acc:HGNC:29832]

## Sheet: Cluster 3
	p_val	avg_log2FC	pct.1	pct.2	p_val_adj	cluster	gene	cell_type_singleCellBase	cellName_cell_markers_db	description
0	3.70161e-15	3.6793	0.282	0.048	7.26811e-11	3	CTD-2541J13.2
1	6.73546e-09	3.45365	0.282	0.083	0.000132251	3	RP11-244F12.3
2	1.53022e-13	3.15759	0.437	0.147	3.00458e-09	3	RP5-1057J7.6
3	3.0487e-23	3.1443	0.873	0.521	5.98613e-19	3	IGFN1			immunoglobulin like and fibronectin type III domain containing 1 [Source:HGNC Symbol;Acc:HGNC:24607]
4	1.11077e-14	3.11033	0.62	0.307	2.18099e-10	3	RP11-366L20.2
5	2.08758e-05	3.08305	0.423	0.257	0.409897	3	MIR29B1			microRNA 29b-1 [Source:HGNC Symbol;Acc:HGNC:31619]
6	3.88955e-08	2.95183	0.268	0.083	0.000763714	3	ZNF66			zinc finger protein 66 [Source:HGNC Symbol;Acc:HGNC:13135]
7	1.95778e-12	2.9375	0.324	0.081	3.8441e-08	3	SLC8A1-AS1			SLC8A1 antisense RNA 1 [Source:HGNC Symbol;Acc:HGNC:44102]
8	1.38995e-12	2.92789	0.549	0.257	2.72917e-08	3	CCDC144A			coiled-coil domain containing 144A [Source:HGNC Symbol;Acc:HGNC:29072]
9	8.97817e-11	2.92605	0.338	0.101	1.76286e-06	3	SLC7A11-AS1			SLC7A11 antisense RNA 1 [Source:HGNC Symbol;Acc:HGNC:44064]
10	1.10105e-05	2.87569	0.296	0.132	0.216192	3	GOLGA8B		Regulatory T (Treg) cell	golgin A8 family member B [Source:HGNC Symbol;Acc:HGNC:31973]
11	2.01893e-10	2.76826	0.423	0.166	3.96416e-06	3	AC007563.5
12	2.28085e-05	2.76484	0.338	0.183	0.447845	3	GS1-124K5.11
13	1.45195e-06	2.74806	0.268	0.101	0.0285091	3	RP3-405J10.3
14	3.7519e-06	2.72156	0.31	0.139	0.0736685	3	RP11-159D12.2
15	1.28963e-05	2.68331	0.254	0.101	0.253218	3	DNASE1		SLC16A7+ cell	deoxyribonuclease 1 [Source:HGNC Symbol;Acc:HGNC:2956]
16	1.28963e-05	2.68331	0.254	0.101	0.253218	3	DNASE1		Multilymphoid progenitor cell	deoxyribonuclease 1 [Source:HGNC Symbol;Acc:HGNC:2956]
18	5.90047e-11	2.60907	0.549	0.277	1.15856e-06	3	RP11-305O6.3
19	4.49304e-05	2.60689	0.296	0.146	0.882209	3	ZNF678			zinc finger protein 678 [Source:HGNC Symbol;Acc:HGNC:28652]
20	1.22368e-05	2.59462	0.31	0.149	0.24027	3	NAIP		Microglial cell	NLR family apoptosis inhibitory protein [Source:HGNC Symbol;Acc:HGNC:7634]
21	1.22368e-05	2.59462	0.31	0.149	0.24027	3	NAIP		Paneth cell	NLR family apoptosis inhibitory protein [Source:HGNC Symbol;Acc:HGNC:7634]
22	1.22368e-05	2.59462	0.31	0.149	0.24027	3	NAIP		CD1C+_B dendritic cell	NLR family apoptosis inhibitory protein [Source:HGNC Symbol;Acc:HGNC:7634]
23	1.22368e-05	2.59462	0.31	0.149	0.24027	3	NAIP		Monocyte	NLR family apoptosis inhibitory protein [Source:HGNC Symbol;Acc:HGNC:7634]
26	3.8923e-10	2.547	0.549	0.302	7.64252e-06	3	CCDC150			coiled-coil domain containing 150 [Source:HGNC Symbol;Acc:HGNC:26834]
27	4.2183e-12	2.52439	0.563	0.29	8.28263e-08	3	NPIPB5		SLC16A7+ cell	nuclear pore complex interacting protein family member B5 [Source:HGNC Symbol;Acc:HGNC:37233]
28	0.000226723	2.52072	0.254	0.125	1	3	CTD-2541J13.1
29	4.23897e-07	2.51806	0.437	0.243	0.00832322	3	AC159540.1
30	4.89475e-14	2.48932	0.69	0.402	9.61083e-10	3	ANKRD36		SLC16A7+ cell	ankyrin repeat domain 36 [Source:HGNC Symbol;Acc:HGNC:24079]
31	4.89475e-14	2.48932	0.69	0.402	9.61083e-10	3	ANKRD36		Plasmacytoid dendritic cell	ankyrin repeat domain 36 [Source:HGNC Symbol;Acc:HGNC:24079]
33	6.45393e-05	2.484	0.282	0.137	1	3	RP11-894P9.1
34	2.26589e-08	2.47702	0.521	0.316	0.000444908	3	GOLGA8A	T cells	Regulatory T (Treg) cell	golgin A8 family member A [Source:HGNC Symbol;Acc:HGNC:31972]
35	2.26589e-08	2.47702	0.521	0.316	0.000444908	3	GOLGA8A		SLC16A7+ cell	golgin A8 family member A [Source:HGNC Symbol;Acc:HGNC:31972]
36	3.7917e-05	2.45911	0.324	0.164	0.744501	3	AC131025.8	Myofibroblasts
37	9.03384e-05	2.43937	0.268	0.125	1	3	CNTNAP1		Multilymphoid progenitor cell	contactin associated protein 1 [Source:HGNC Symbol;Acc:HGNC:8011]
39	0.000168198	2.42429	0.324	0.189	1	3	CSMD2			CUB and Sushi multiple domains 2 [Source:HGNC Symbol;Acc:HGNC:19290]
40	4.79597e-06	2.41903	0.338	0.169	0.0941689	3	EIF2AK3		Ionocyte cell	eukaryotic translation initiation factor 2 alpha kinase 3 [Source:HGNC Symbol;Acc:HGNC:3255]
41	1.10483e-10	2.40291	0.549	0.286	2.16934e-06	3	MIR143HG
42	0.00142073	2.38593	0.268	0.152	1	3	WDR27		SLC16A7+ cell	WD repeat domain 27 [Source:HGNC Symbol;Acc:HGNC:21248]
43	5.98402e-06	2.355	0.324	0.149	0.117496	3	STARD9		FGFR1HighNME5- epithelial cell	StAR related lipid transfer domain containing 9 [Source:HGNC Symbol;Acc:HGNC:19162]
44	0.000326477	2.32816	0.338	0.208	1	3	LINC00641			long intergenic non-protein coding RNA 641 [Source:HGNC Symbol;Acc:HGNC:27511]
45	1.28769e-11	2.32754	0.577	0.309	2.52839e-07	3	PKD1		SLC16A7+ cell	polycystin 1, transient receptor potential channel interacting [Source:HGNC Symbol;Acc:HGNC:9008]
46	0.000114479	2.32155	0.282	0.141	1	3	MIR145	Myofibroblasts		microRNA 145 [Source:HGNC Symbol;Acc:HGNC:31532]
47	7.93245e-28	2.31057	0.93	0.606	1.55754e-23	3	HSPG2	Pericytes		heparan sulfate proteoglycan 2 [Source:HGNC Symbol;Acc:HGNC:5273]
49	6.50324e-05	2.2917	0.423	0.283	1	3	ANKRD36C			ankyrin repeat domain 36C [Source:HGNC Symbol;Acc:HGNC:32946]
50	7.58049e-06	2.28922	0.296	0.13	0.148843	3	CLCN5		Plasmacytoid dendritic cell	chloride voltage-gated channel 5 [Source:HGNC Symbol;Acc:HGNC:2023]
52	0.00294735	2.27654	0.268	0.164	1	3	CMTM4			CKLF like MARVEL transmembrane domain containing 4 [Source:HGNC Symbol;Acc:HGNC:19175]
53	7.97999e-05	2.25359	0.296	0.15	1	3	IBA57		SLC16A7+ cell	iron-sulfur cluster assembly factor IBA57 [Source:HGNC Symbol;Acc:HGNC:27302]
54	1.19631e-12	2.25065	0.704	0.45	2.34895e-08	3	NEK10		Ciliated epithelial cell	NIMA related kinase 10 [Source:HGNC Symbol;Acc:HGNC:18592]
55	2.0688e-13	2.24743	0.648	0.365	4.06209e-09	3	AL132709.8
56	1.8041e-12	2.23374	0.592	0.297	3.54235e-08	3	ITGA7	Pericytes	Astrocyte	integrin subunit alpha 7 [Source:HGNC Symbol;Acc:HGNC:6143]
58	4.85134e-05	2.21424	0.296	0.141	0.95256	3	RP5-1024G6.8
59	5.74046e-05	2.19484	0.352	0.199	1	3	ENTPD1	Endothelial cells	B cell	ectonucleoside triphosphate diphosphohydrolase 1 [Source:HGNC Symbol;Acc:HGNC:3363]
60	5.74046e-05	2.19484	0.352	0.199	1	3	ENTPD1		Megakaryocyte erythroid cell	ectonucleoside triphosphate diphosphohydrolase 1 [Source:HGNC Symbol;Acc:HGNC:3363]
61	5.74046e-05	2.19484	0.352	0.199	1	3	ENTPD1		Specialist antigen presenting cell	ectonucleoside triphosphate diphosphohydrolase 1 [Source:HGNC Symbol;Acc:HGNC:3363]
62	5.74046e-05	2.19484	0.352	0.199	1	3	ENTPD1		T cell	ectonucleoside triphosphate diphosphohydrolase 1 [Source:HGNC Symbol;Acc:HGNC:3363]
63	5.74046e-05	2.19484	0.352	0.199	1	3	ENTPD1		T helper cell	ectonucleoside triphosphate diphosphohydrolase 1 [Source:HGNC Symbol;Acc:HGNC:3363]
64	5.74046e-05	2.19484	0.352	0.199	1	3	ENTPD1		Microglial cell	ectonucleoside triphosphate diphosphohydrolase 1 [Source:HGNC Symbol;Acc:HGNC:3363]
65	5.74046e-05	2.19484	0.352	0.199	1	3	ENTPD1		Exhausted CD8+ T cell	ectonucleoside triphosphate diphosphohydrolase 1 [Source:HGNC Symbol;Acc:HGNC:3363]
66	5.74046e-05	2.19484	0.352	0.199	1	3	ENTPD1		Exhausted CD4+ T cell	ectonucleoside triphosphate diphosphohydrolase 1 [Source:HGNC Symbol;Acc:HGNC:3363]
67	5.74046e-05	2.19484	0.352	0.199	1	3	ENTPD1		CD1C+_A dendritic cell	ectonucleoside triphosphate diphosphohydrolase 1 [Source:HGNC Symbol;Acc:HGNC:3363]
68	5.74046e-05	2.19484	0.352	0.199	1	3	ENTPD1		Endothelial cell	ectonucleoside triphosphate diphosphohydrolase 1 [Source:HGNC Symbol;Acc:HGNC:3363]
92	1.09977e-38	2.17009	1	0.984	2.15939e-34	3	MALAT1	Plasma cells		metastasis associated lung adenocarcinoma transcript 1 [Source:HGNC Symbol;Acc:HGNC:29665]
99	0.000162912	2.16565	0.352	0.212	1	3	SNHG14			small nucleolar RNA host gene 14 [Source:HGNC Symbol;Acc:HGNC:37462]
100	1.03482e-05	2.15902	0.535	0.414	0.203186	3	VPS13B		SLC16A7+ cell	vacuolar protein sorting 13 homolog B [Source:HGNC Symbol;Acc:HGNC:2183]
101	0.00383007	2.15653	0.268	0.166	1	3	GPR135			G protein-coupled receptor 135 [Source:HGNC Symbol;Acc:HGNC:19991]
102	4.63055e-06	2.15153	0.408	0.232	0.0909208	3	EP400NL
103	0.00148653	2.151	0.324	0.214	1	3	NLRC5			NLR family CARD domain containing 5 [Source:HGNC Symbol;Acc:HGNC:29933]
104	1.26826e-16	2.14832	0.746	0.452	2.49023e-12	3	LAMA2	Stromal cells	FGFR1HighNME5- epithelial cell	laminin subunit alpha 2 [Source:HGNC Symbol;Acc:HGNC:6482]
105	1.26826e-16	2.14832	0.746	0.452	2.49023e-12	3	LAMA2		DCLK1+ progenitor cell	laminin subunit alpha 2 [Source:HGNC Symbol;Acc:HGNC:6482]
106	1.26826e-16	2.14832	0.746	0.452	2.49023e-12	3	LAMA2		Lake et al.Science.Ex2	laminin subunit alpha 2 [Source:HGNC Symbol;Acc:HGNC:6482]
116	0.00126015	2.13836	0.282	0.166	1	3	AC004951.6
117	0.000494813	2.13086	0.324	0.195	1	3	CHTF18			chromosome transmission fidelity factor 18 [Source:HGNC Symbol;Acc:HGNC:18435]
118	3.62404e-13	2.12115	0.69	0.445	7.1158e-09	3	OGT		Alpha cell	O-linked N-acetylglucosamine (GlcNAc) transferase [Source:HGNC Symbol;Acc:HGNC:8127]
119	3.62404e-13	2.12115	0.69	0.445	7.1158e-09	3	OGT		Plasmacytoid dendritic cell	O-linked N-acetylglucosamine (GlcNAc) transferase [Source:HGNC Symbol;Acc:HGNC:8127]
121	5.90025e-27	2.11944	0.958	0.793	1.15851e-22	3	MEG3	Ctc		maternally expressed 3 [Source:HGNC Symbol;Acc:HGNC:14575]
128	0.00193757	2.11747	0.296	0.19	1	3	CTD-3099C6.9
129	0.00428631	2.10527	0.296	0.2	1	3	PILRB		SLC16A7+ cell	paired immunoglobin like type 2 receptor beta [Source:HGNC Symbol;Acc:HGNC:18297]
130	0.00428631	2.10527	0.296	0.2	1	3	PILRB		Multilymphoid progenitor cell	paired immunoglobin like type 2 receptor beta [Source:HGNC Symbol;Acc:HGNC:18297]
132	1.16589e-07	2.10337	0.535	0.326	0.00228922	3	ARHGAP11B			Rho GTPase activating protein 11B [Source:HGNC Symbol;Acc:HGNC:15782]
133	2.22185e-05	2.10179	0.31	0.15	0.43626	3	TCF7	Stem cell-like cells	Naive CD8+ T cell	transcription factor 7 [Source:HGNC Symbol;Acc:HGNC:11639]
134	2.22185e-05	2.10179	0.31	0.15	0.43626	3	TCF7		Naive CD4+ T cell	transcription factor 7 [Source:HGNC Symbol;Acc:HGNC:11639]
135	2.22185e-05	2.10179	0.31	0.15	0.43626	3	TCF7		SLC16A7+ cell	transcription factor 7 [Source:HGNC Symbol;Acc:HGNC:11639]
136	2.22185e-05	2.10179	0.31	0.15	0.43626	3	TCF7		FGFR1LowNME5- epithelial cell	transcription factor 7 [Source:HGNC Symbol;Acc:HGNC:11639]
137	2.22185e-05	2.10179	0.31	0.15	0.43626	3	TCF7		Multilymphoid progenitor cell	transcription factor 7 [Source:HGNC Symbol;Acc:HGNC:11639]
175	5.01021e-22	2.09769	0.845	0.477	9.83754e-18	3	FAT4	Myofibroblasts		FAT atypical cadherin 4 [Source:HGNC Symbol;Acc:HGNC:23109]
176	1.84623e-05	2.0748	0.394	0.232	0.362507	3	SLC9A6			solute carrier family 9 member A6 [Source:HGNC Symbol;Acc:HGNC:11079]
177	7.96423e-06	2.07395	0.254	0.092	0.156378	3	PDE1C		Purkinje cell	phosphodiesterase 1C [Source:HGNC Symbol;Acc:HGNC:8776]
178	7.96423e-06	2.07395	0.254	0.092	0.156378	3	PDE1C		Ionocyte cell	phosphodiesterase 1C [Source:HGNC Symbol;Acc:HGNC:8776]
179	3.89182e-06	2.07329	0.493	0.336	0.0764159	3	AL132709.5
180	0.000124613	2.06833	0.423	0.283	1	3	MAMDC2	Fibroblasts	Granulocyte-monocyte progenitor	MAM domain containing 2 [Source:HGNC Symbol;Acc:HGNC:23673]
181	0.000124613	2.06833	0.423	0.283	1	3	MAMDC2		Lake et al.Science.Ex8	MAM domain containing 2 [Source:HGNC Symbol;Acc:HGNC:23673]
184	3.44292e-08	2.06042	0.479	0.257	0.000676017	3	KIAA0754		Ciliated epithelial cell
185	9.25414e-05	2.05876	0.268	0.125	1	3	ATP6V1C2		Regulatory T (Treg) cell	ATPase H+ transporting V1 subunit C2 [Source:HGNC Symbol;Acc:HGNC:18264]
186	9.25414e-05	2.05876	0.268	0.125	1	3	ATP6V1C2		Ionocyte cell	ATPase H+ transporting V1 subunit C2 [Source:HGNC Symbol;Acc:HGNC:18264]
187	9.25414e-05	2.05876	0.268	0.125	1	3	ATP6V1C2		Ciliated epithelial cell	ATPase H+ transporting V1 subunit C2 [Source:HGNC Symbol;Acc:HGNC:18264]
188	2.17576e-16	2.05664	0.831	0.601	4.2721e-12	3	C5orf42
189	0.000428151	2.05148	0.338	0.209	1	3	AC119673.1
190	0.000110724	2.04417	0.394	0.257	1	3	GABRE			gamma-aminobutyric acid type A receptor subunit epsilon [Source:HGNC Symbol;Acc:HGNC:4085]
191	1.08922e-23	2.04271	0.944	0.671	2.13869e-19	3	FAT1		Astrocyte	FAT atypical cadherin 1 [Source:HGNC Symbol;Acc:HGNC:3595]
192	0.000246599	2.0378	0.282	0.146	1	3	ERVK13-1			endogenous retrovirus group K13 member 1 [Source:HGNC Symbol;Acc:HGNC:27548]
193	6.60796e-14	2.03776	0.732	0.463	1.29747e-09	3	LINC00969
194	1.47955e-05	2.02852	0.408	0.246	0.29051	3	FTX			FTX transcript, XIST regulator [Source:HGNC Symbol;Acc:HGNC:37190]
195	2.28643e-08	2.02419	0.535	0.317	0.000448941	3	SVEP1	F.crypt	FGFR1HighNME5- epithelial cell	sushi, von Willebrand factor type A, EGF and pentraxin domain containing 1 [Source:HGNC Symbol;Acc:HGNC:15985]
196	2.28643e-08	2.02419	0.535	0.317	0.000448941	3	SVEP1		DCLK1+ progenitor cell	sushi, von Willebrand factor type A, EGF and pentraxin domain containing 1 [Source:HGNC Symbol;Acc:HGNC:15985]
197	3.06604e-22	2.01921	0.859	0.572	6.02016e-18	3	LNPEP			leucyl and cystinyl aminopeptidase [Source:HGNC Symbol;Acc:HGNC:6656]
198	0.00819628	2.00952	0.282	0.196	1	3	SS18L1			SS18L1 subunit of BAF chromatin remodeling complex [Source:HGNC Symbol;Acc:HGNC:15592]
199	0.0063497	1.99507	0.282	0.183	1	3	ECM2			extracellular matrix protein 2 [Source:HGNC Symbol;Acc:HGNC:3154]
200	4.20671e-36	1.99304	1	0.955	8.25988e-32	3	COL4A1	Tip cells	Primitive endoderm cell	collagen type IV alpha 1 chain [Source:HGNC Symbol;Acc:HGNC:2202]
210	0.00397538	1.98759	0.268	0.169	1	3	GPR155		Naive CD8+ T cell	G protein-coupled receptor 155 [Source:HGNC Symbol;Acc:HGNC:22951]
211	0.00397538	1.98759	0.268	0.169	1	3	GPR155		SLC16A7+ cell	G protein-coupled receptor 155 [Source:HGNC Symbol;Acc:HGNC:22951]
212	0.00397538	1.98759	0.268	0.169	1	3	GPR155		CD1C-CD141- dendritic cell	G protein-coupled receptor 155 [Source:HGNC Symbol;Acc:HGNC:22951]
214	0.000139683	1.98551	0.352	0.209	1	3	PDXDC2P			pyridoxal dependent decarboxylase domain containing 2, pseudogene [Source:HGNC Symbol;Acc:HGNC:27559]
215	3.08193e-05	1.98516	0.437	0.305	0.605137	3	TANC2			tetratricopeptide repeat, ankyrin repeat and coiled-coil containing 2 [Source:HGNC Symbol;Acc:HGNC:30212]
216	9.94244e-31	1.96608	1	0.825	1.9522e-26	3	COL12A1			collagen type XII alpha 1 chain [Source:HGNC Symbol;Acc:HGNC:2188]
217	0.00174646	1.96435	0.352	0.239	1	3	RTTN		FOXN4+ cell	rotatin [Source:HGNC Symbol;Acc:HGNC:18654]
218	7.38084e-07	1.96261	0.451	0.252	0.0144923	3	XYLT1			xylosyltransferase 1 [Source:HGNC Symbol;Acc:HGNC:15516]
219	0.0098421	1.95229	0.268	0.18	1	3	RP11-138A9.1	Monocytes
220	9.83476e-11	1.95094	0.69	0.494	1.93106e-06	3	LRP6			LDL receptor related protein 6 [Source:HGNC Symbol;Acc:HGNC:6698]
221	9.41531e-08	1.94954	0.563	0.394	0.0018487	3	MAN2B2			mannosidase alpha class 2B member 2 [Source:HGNC Symbol;Acc:HGNC:29623]
222	5.06933e-05	1.94838	0.296	0.141	0.995362	3	RP11-849H4.2
223	0.00291019	1.94801	0.268	0.156	1	3	MIR181A1HG			MIR181A1 host gene [Source:HGNC Symbol;Acc:HGNC:48659]
224	0.000312797	1.94559	0.324	0.194	1	3	RP11-398K22.12
225	0.000144945	1.93926	0.352	0.205	1	3	IGIP			IgA inducing protein [Source:HGNC Symbol;Acc:HGNC:33847]
226	0.00180715	1.93676	0.268	0.155	1	3	DNMT3B		Stem cell	DNA methyltransferase 3 beta [Source:HGNC Symbol;Acc:HGNC:2979]
227	0.00180715	1.93676	0.268	0.155	1	3	DNMT3B		Embryonic stem cell	DNA methyltransferase 3 beta [Source:HGNC Symbol;Acc:HGNC:2979]
228	2.1535e-07	1.9336	0.507	0.315	0.00422839	3	ADCY6			adenylate cyclase 6 [Source:HGNC Symbol;Acc:HGNC:237]
229	8.37168e-13	1.92834	0.662	0.379	1.64378e-08	3	LRBA	T cells		LPS responsive beige-like anchor protein [Source:HGNC Symbol;Acc:HGNC:1742]
231	3.59958e-07	1.92712	0.592	0.431	0.00706778	3	MICAL3	B cells	SLC16A7+ cell	microtubule associated monooxygenase, calponin and LIM domain containing 3 [Source:HGNC Symbol;Acc:HGNC:24694]
232	3.59958e-07	1.92712	0.592	0.431	0.00706778	3	MICAL3		B cell	microtubule associated monooxygenase, calponin and LIM domain containing 3 [Source:HGNC Symbol;Acc:HGNC:24694]
234	0.0011886	1.92253	0.254	0.135	1	3	ANK2		Ionocyte cell	ankyrin 2 [Source:HGNC Symbol;Acc:HGNC:493]
235	0.0011886	1.92253	0.254	0.135	1	3	ANK2		B cell	ankyrin 2 [Source:HGNC Symbol;Acc:HGNC:493]
237	0.000542972	1.91867	0.338	0.205	1	3	PBXIP1	Mtec(iv)	Astroglial progenitor cell	PBX homeobox interacting protein 1 [Source:HGNC Symbol;Acc:HGNC:21199]
238	0.000542972	1.91867	0.338	0.205	1	3	PBXIP1		Astrocyte	PBX homeobox interacting protein 1 [Source:HGNC Symbol;Acc:HGNC:21199]
239	0.000542972	1.91867	0.338	0.205	1	3	PBXIP1		Mucosal-associated invariant T cell	PBX homeobox interacting protein 1 [Source:HGNC Symbol;Acc:HGNC:21199]
240	0.000542972	1.91867	0.338	0.205	1	3	PBXIP1		Multilymphoid progenitor cell	PBX homeobox interacting protein 1 [Source:HGNC Symbol;Acc:HGNC:21199]
242	0.00222589	1.91814	0.296	0.184	1	3	CKMT2-AS1			CKMT2 antisense RNA 1 [Source:HGNC Symbol;Acc:HGNC:48997]
243	2.4782e-06	1.91446	0.479	0.309	0.0486594	3	GLCE		Plasmacytoid dendritic cell	glucuronic acid epimerase [Source:HGNC Symbol;Acc:HGNC:17855]
245	2.07846e-07	1.91312	0.549	0.385	0.00408106	3	TOP3A		SLC16A7+ cell	DNA topoisomerase III alpha [Source:HGNC Symbol;Acc:HGNC:11992]
246	2.07846e-07	1.91312	0.549	0.385	0.00408106	3	TOP3A		Multilymphoid progenitor cell	DNA topoisomerase III alpha [Source:HGNC Symbol;Acc:HGNC:11992]
248	0.00200082	1.90891	0.366	0.273	1	3	ABHD3	Beta cells	Astrocyte	abhydrolase domain containing 3, phospholipase [Source:HGNC Symbol;Acc:HGNC:18718]
249	0.00200082	1.90891	0.366	0.273	1	3	ABHD3		CD1C-CD141- dendritic cell	abhydrolase domain containing 3, phospholipase [Source:HGNC Symbol;Acc:HGNC:18718]
251	3.88048e-09	1.90804	0.634	0.447	7.61932e-05	3	ATXN7			ataxin 7 [Source:HGNC Symbol;Acc:HGNC:10560]
252	9.61492e-05	1.90726	0.254	0.112	1	3	RP1-3J17.3
253	1.72742e-16	1.90319	0.831	0.574	3.39178e-12	3	DGKH		Exhausted CD8+ T cell	diacylglycerol kinase eta [Source:HGNC Symbol;Acc:HGNC:2854]
254	3.64619e-19	1.89726	0.986	0.861	7.15929e-15	3	THBS1	Iast	Ionocyte cell	thrombospondin 1 [Source:HGNC Symbol;Acc:HGNC:11785]
255	3.64619e-19	1.89726	0.986	0.861	7.15929e-15	3	THBS1		Monocyte	thrombospondin 1 [Source:HGNC Symbol;Acc:HGNC:11785]
272	6.96568e-14	1.89709	0.789	0.567	1.36771e-09	3	TMEM2			cell migration inducing hyaluronidase 2 [Source:HGNC Symbol;Acc:HGNC:11869]
273	1.12919e-07	1.89062	0.521	0.326	0.00221716	3	CHFR			checkpoint with forkhead and ring finger domains [Source:HGNC Symbol;Acc:HGNC:20455]
274	9.09188e-07	1.89024	0.493	0.305	0.0178519	3	ZNF587		SLC16A7+ cell	zinc finger protein 587 [Source:HGNC Symbol;Acc:HGNC:30955]
275	9.09188e-07	1.89024	0.493	0.305	0.0178519	3	ZNF587		FGFR1HighNME5- epithelial cell	zinc finger protein 587 [Source:HGNC Symbol;Acc:HGNC:30955]
276	8.22962e-05	1.89011	0.437	0.314	1	3	ZNF718			zinc finger protein 718 [Source:HGNC Symbol;Acc:HGNC:26889]
277	0.000394271	1.88378	0.394	0.272	1	3	PAPD7
278	5.63339e-07	1.87327	0.563	0.407	0.0110612	3	ZNF532		Multilymphoid progenitor cell	zinc finger protein 532 [Source:HGNC Symbol;Acc:HGNC:30940]
280	5.63339e-07	1.87327	0.563	0.407	0.0110612	3	ZNF532		B cell	zinc finger protein 532 [Source:HGNC Symbol;Acc:HGNC:30940]
282	0.00126937	1.87211	0.352	0.241	1	3	NRBP2		Epiblast cell	nuclear receptor binding protein 2 [Source:HGNC Symbol;Acc:HGNC:19339]
283	4.11614e-33	1.87203	1	0.883	8.08205e-29	3	VCAN	Myeloid cells	DCLK1+ progenitor cell	versican [Source:HGNC Symbol;Acc:HGNC:2464]
284	4.11614e-33	1.87203	1	0.883	8.08205e-29	3	VCAN		Granulosa cell	versican [Source:HGNC Symbol;Acc:HGNC:2464]
285	4.11614e-33	1.87203	1	0.883	8.08205e-29	3	VCAN		CD1C+_B dendritic cell	versican [Source:HGNC Symbol;Acc:HGNC:2464]
286	4.11614e-33	1.87203	1	0.883	8.08205e-29	3	VCAN		Monocyte	versican [Source:HGNC Symbol;Acc:HGNC:2464]
374	0.000101378	1.87182	0.394	0.254	1	3	IL1RAP		Granulocyte-monocyte progenitor	interleukin 1 receptor accessory protein [Source:HGNC Symbol;Acc:HGNC:5995]
375	0.000101378	1.87182	0.394	0.254	1	3	IL1RAP		Monocyte	interleukin 1 receptor accessory protein [Source:HGNC Symbol;Acc:HGNC:5995]
378	4.26291e-12	1.86758	0.775	0.581	8.37023e-08	3	VPS13A		SLC16A7+ cell	vacuolar protein sorting 13 homolog A [Source:HGNC Symbol;Acc:HGNC:1908]
379	2.48893e-10	1.86477	0.704	0.484	4.88701e-06	3	ADAMTS6		Pit cell	ADAM metallopeptidase with thrombospondin type 1 motif 6 [Source:HGNC Symbol;Acc:HGNC:222]
380	2.48893e-10	1.86477	0.704	0.484	4.88701e-06	3	ADAMTS6		Multilymphoid progenitor cell	ADAM metallopeptidase with thrombospondin type 1 motif 6 [Source:HGNC Symbol;Acc:HGNC:222]
382	6.58257e-16	1.86085	0.873	0.816	1.29249e-11	3	GJA1	Nsc	Osteocyte	gap junction protein alpha 1 [Source:HGNC Symbol;Acc:HGNC:4274]
383	6.58257e-16	1.86085	0.873	0.816	1.29249e-11	3	GJA1		Cancer stem cell	gap junction protein alpha 1 [Source:HGNC Symbol;Acc:HGNC:4274]
384	6.58257e-16	1.86085	0.873	0.816	1.29249e-11	3	GJA1		Astrocyte	gap junction protein alpha 1 [Source:HGNC Symbol;Acc:HGNC:4274]
385	6.58257e-16	1.86085	0.873	0.816	1.29249e-11	3	GJA1		Morula cell (Blastomere)	gap junction protein alpha 1 [Source:HGNC Symbol;Acc:HGNC:4274]
397	8.69191e-30	1.86055	0.972	0.834	1.70666e-25	3	COL5A1	Neural cells	Stromal cell	collagen type V alpha 1 chain [Source:HGNC Symbol;Acc:HGNC:2209]
398	8.69191e-30	1.86055	0.972	0.834	1.70666e-25	3	COL5A1		DCLK1+ progenitor cell	collagen type V alpha 1 chain [Source:HGNC Symbol;Acc:HGNC:2209]
401	1.86779e-13	1.85994	0.958	0.777	3.66741e-09	3	TGFBI	Interstitial cells	Liver bud hepatic cell	transforming growth factor beta induced [Source:HGNC Symbol;Acc:HGNC:11771]
402	1.86779e-13	1.85994	0.958	0.777	3.66741e-09	3	TGFBI		Plasmacytoid dendritic cell	transforming growth factor beta induced [Source:HGNC Symbol;Acc:HGNC:11771]
403	1.86779e-13	1.85994	0.958	0.777	3.66741e-09	3	TGFBI		Monocyte	transforming growth factor beta induced [Source:HGNC Symbol;Acc:HGNC:11771]
416	1.1994e-05	1.85896	0.451	0.281	0.235501	3	AHSA2
417	2.83001e-11	1.85748	0.676	0.474	5.55673e-07	3	MMP14		Circulating fetal cell	matrix metallopeptidase 14 [Source:HGNC Symbol;Acc:HGNC:7160]
418	1.39389e-21	1.85426	0.915	0.622	2.7369e-17	3	COL4A5	Oligodendrocytes	Ciliated epithelial cell	collagen type IV alpha 5 chain [Source:HGNC Symbol;Acc:HGNC:2207]
421	0.00175498	1.85365	0.296	0.184	1	3	FLVCR1		SLC16A7+ cell	FLVCR heme transporter 1 [Source:HGNC Symbol;Acc:HGNC:24682]
422	4.69362e-39	1.85142	1	0.942	9.21592e-35	3	DST	Fibroblasts	CD141+CLEC9A+ dendritic cell	dystonin [Source:HGNC Symbol;Acc:HGNC:1090]
430	0.000687472	1.84895	0.31	0.185	1	3	UVSSA		SLC16A7+ cell	UV stimulated scaffold protein A [Source:HGNC Symbol;Acc:HGNC:29304]
431	8.41912e-20	1.84734	0.915	0.645	1.65309e-15	3	ASPM	G2m_s npcs	Progenitor cell	assembly factor for spindle microtubules [Source:HGNC Symbol;Acc:HGNC:19048]
432	8.41912e-20	1.84734	0.915	0.645	1.65309e-15	3	ASPM		Neural progenitor cell	assembly factor for spindle microtubules [Source:HGNC Symbol;Acc:HGNC:19048]
433	8.41912e-20	1.84734	0.915	0.645	1.65309e-15	3	ASPM		MKI67+ progenitor cell	assembly factor for spindle microtubules [Source:HGNC Symbol;Acc:HGNC:19048]
434	8.41912e-20	1.84734	0.915	0.645	1.65309e-15	3	ASPM		Granulocyte-monocyte progenitor	assembly factor for spindle microtubules [Source:HGNC Symbol;Acc:HGNC:19048]
451	2.97815e-25	1.84681	0.958	0.722	5.8476e-21	3	NOTCH2	Dendritic cells	Marginal zone B cell	notch receptor 2 [Source:HGNC Symbol;Acc:HGNC:7882]
452	2.97815e-25	1.84681	0.958	0.722	5.8476e-21	3	NOTCH2		Neural crest cell	notch receptor 2 [Source:HGNC Symbol;Acc:HGNC:7882]
453	2.97815e-25	1.84681	0.958	0.722	5.8476e-21	3	NOTCH2		Neural stem cell	notch receptor 2 [Source:HGNC Symbol;Acc:HGNC:7882]
454	2.97815e-25	1.84681	0.958	0.722	5.8476e-21	3	NOTCH2		Astrocyte	notch receptor 2 [Source:HGNC Symbol;Acc:HGNC:7882]
463	2.50195e-05	1.84612	0.38	0.217	0.491259	3	ZNF431			zinc finger protein 431 [Source:HGNC Symbol;Acc:HGNC:20809]
464	5.529e-30	1.84238	1	0.928	1.08562e-25	3	NEAT1	Beta cells		nuclear paraspeckle assembly transcript 1 [Source:HGNC Symbol;Acc:HGNC:30815]
466	1.02733e-31	1.8296	0.986	0.866	2.01716e-27	3	NID2	Endothelial cells	Primitive endoderm cell	nidogen 2 [Source:HGNC Symbol;Acc:HGNC:13389]
467	1.02733e-31	1.8296	0.986	0.866	2.01716e-27	3	NID2		Oocyte	nidogen 2 [Source:HGNC Symbol;Acc:HGNC:13389]
469	8.02128e-14	1.82904	0.775	0.53	1.57498e-09	3	APOLD1	Endothelial cells	Neural progenitor cell	apolipoprotein L domain containing 1 [Source:HGNC Symbol;Acc:HGNC:25268]
470	8.02128e-14	1.82904	0.775	0.53	1.57498e-09	3	APOLD1		Endothelial cell	apolipoprotein L domain containing 1 [Source:HGNC Symbol;Acc:HGNC:25268]
471	8.02128e-14	1.82904	0.775	0.53	1.57498e-09	3	APOLD1		MKI67+ progenitor cell	apolipoprotein L domain containing 1 [Source:HGNC Symbol;Acc:HGNC:25268]
472	0.00673232	1.82746	0.324	0.232	1	3	EXTL3			exostosin like glycosyltransferase 3 [Source:HGNC Symbol;Acc:HGNC:3518]
473	1.18398e-08	1.82665	0.62	0.433	0.000232475	3	MGAT5		Endothelial cell	alpha-1,6-mannosylglycoprotein 6-beta-N-acetylglucosaminyltransferase [Source:HGNC Symbol;Acc:HGNC:7049]
474	1.18398e-08	1.82665	0.62	0.433	0.000232475	3	MGAT5		Ionocyte cell	alpha-1,6-mannosylglycoprotein 6-beta-N-acetylglucosaminyltransferase [Source:HGNC Symbol;Acc:HGNC:7049]
475	1.18398e-08	1.82665	0.62	0.433	0.000232475	3	MGAT5		B cell	alpha-1,6-mannosylglycoprotein 6-beta-N-acetylglucosaminyltransferase [Source:HGNC Symbol;Acc:HGNC:7049]
476	1.18398e-08	1.82665	0.62	0.433	0.000232475	3	MGAT5		Lake et al.Science.Ex8	alpha-1,6-mannosylglycoprotein 6-beta-N-acetylglucosaminyltransferase [Source:HGNC Symbol;Acc:HGNC:7049]
479	3.64743e-06	1.82357	0.493	0.335	0.0716173	3	TSC1			TSC complex subunit 1 [Source:HGNC Symbol;Acc:HGNC:12362]
480	9.84895e-16	1.82352	0.873	0.599	1.93384e-11	3	SYNE2	Glia cells	Microglial cell	spectrin repeat containing nuclear envelope protein 2 [Source:HGNC Symbol;Acc:HGNC:17084]
481	9.84895e-16	1.82352	0.873	0.599	1.93384e-11	3	SYNE2		CD4+ cytotoxic T cell	spectrin repeat containing nuclear envelope protein 2 [Source:HGNC Symbol;Acc:HGNC:17084]
482	9.84895e-16	1.82352	0.873	0.599	1.93384e-11	3	SYNE2		Granulosa cell	spectrin repeat containing nuclear envelope protein 2 [Source:HGNC Symbol;Acc:HGNC:17084]
488	0.00146904	1.82245	0.31	0.193	1	3	AUTS2	Neural cells	Multilymphoid progenitor cell	activator of transcription and developmental regulator AUTS2 [Source:HGNC Symbol;Acc:HGNC:14262]
490	0.00142319	1.82232	0.352	0.243	1	3	ZNF91			zinc finger protein 91 [Source:HGNC Symbol;Acc:HGNC:13166]
491	4.42818e-41	1.82166	1	0.996	8.69473e-37	3	FN1	Mesenchymal-like cells	Mesangial cell	fibronectin 1 [Source:HGNC Symbol;Acc:HGNC:3778]
492	4.42818e-41	1.82166	1	0.996	8.69473e-37	3	FN1		Myofibroblast	fibronectin 1 [Source:HGNC Symbol;Acc:HGNC:3778]
493	4.42818e-41	1.82166	1	0.996	8.69473e-37	3	FN1		Granulosa cell	fibronectin 1 [Source:HGNC Symbol;Acc:HGNC:3778]
494	4.42818e-41	1.82166	1	0.996	8.69473e-37	3	FN1		Mesenchymal stem cell	fibronectin 1 [Source:HGNC Symbol;Acc:HGNC:3778]
495	4.42818e-41	1.82166	1	0.996	8.69473e-37	3	FN1		Primitive endoderm cell	fibronectin 1 [Source:HGNC Symbol;Acc:HGNC:3778]
496	4.42818e-41	1.82166	1	0.996	8.69473e-37	3	FN1		Endothelial cell	fibronectin 1 [Source:HGNC Symbol;Acc:HGNC:3778]
568	7.40712e-39	1.82146	1	0.908	1.45439e-34	3	FBN1	Prg4pos fap cells	FGFR1HighNME5- epithelial cell	fibrillin 1 [Source:HGNC Symbol;Acc:HGNC:3603]
570	0.00236958	1.81941	0.38	0.286	1	3	MAGI1			membrane associated guanylate kinase, WW and PDZ domain containing 1 [Source:HGNC Symbol;Acc:HGNC:946]
571	8.04219e-06	1.81846	0.507	0.363	0.157908	3	TAPT1		Oocyte	transmembrane anterior posterior transformation 1 [Source:HGNC Symbol;Acc:HGNC:26887]
573	0.00627945	1.81704	0.282	0.19	1	3	C19orf55
574	3.90616e-11	1.81692	0.69	0.462	7.66974e-07	3	FANCA			FA complementation group A [Source:HGNC Symbol;Acc:HGNC:3582]
575	2.06714e-10	1.81552	0.676	0.486	4.05883e-06	3	CTB-89H12.4
576	0.000229262	1.81183	0.423	0.301	1	3	NRDE2		Multilymphoid progenitor cell	NRDE-2, necessary for RNA interference, domain containing [Source:HGNC Symbol;Acc:HGNC:20186]
578	0.000337664	1.80941	0.366	0.232	1	3	IKZF2	CD4 T cells	Natural regulatory T (Treg) cell	IKAROS family zinc finger 2 [Source:HGNC Symbol;Acc:HGNC:13177]
579	0.000337664	1.80941	0.366	0.232	1	3	IKZF2		Mucosal-associated invariant T cell	IKAROS family zinc finger 2 [Source:HGNC Symbol;Acc:HGNC:13177]
580	0.000337664	1.80941	0.366	0.232	1	3	IKZF2		SLC16A7+ cell	IKAROS family zinc finger 2 [Source:HGNC Symbol;Acc:HGNC:13177]
587	3.71331e-07	1.80822	0.521	0.325	0.00729108	3	HNRNPU-AS1
588	3.58482e-38	1.80684	1	0.88	7.03879e-34	3	COL5A2	Mesenchymal-like cells	DCLK1+ progenitor cell	collagen type V alpha 2 chain [Source:HGNC Symbol;Acc:HGNC:2210]
589	3.58482e-38	1.80684	1	0.88	7.03879e-34	3	COL5A2		Lake et al.Science.Ex2	collagen type V alpha 2 chain [Source:HGNC Symbol;Acc:HGNC:2210]
600	0.000290439	1.80527	0.338	0.203	1	3	MEGF8			multiple EGF like domains 8 [Source:HGNC Symbol;Acc:HGNC:3233]
601	1.43774e-09	1.80367	0.62	0.423	2.823e-05	3	KIAA0907
602	3.72645e-07	1.80214	0.535	0.36	0.00731689	3	PLXNB2			plexin B2 [Source:HGNC Symbol;Acc:HGNC:9104]
603	3.19362e-07	1.80193	0.507	0.312	0.00627067	3	ZNF43			zinc finger protein 43 [Source:HGNC Symbol;Acc:HGNC:13109]
604	0.00668618	1.79974	0.254	0.156	1	3	ADAMTS15			ADAM metallopeptidase with thrombospondin type 1 motif 15 [Source:HGNC Symbol;Acc:HGNC:16305]
605	3.09755e-21	1.79255	0.915	0.695	6.08205e-17	3	LAMB2		Astrocyte	laminin subunit beta 2 [Source:HGNC Symbol;Acc:HGNC:6487]
606	1.03412e-07	1.79173	0.535	0.341	0.0020305	3	AGRN			agrin [Source:HGNC Symbol;Acc:HGNC:329]
607	1.05327e-10	1.79082	0.69	0.489	2.06809e-06	3	TM9SF4			transmembrane 9 superfamily member 4 [Source:HGNC Symbol;Acc:HGNC:30797]
608	0.00093869	1.79071	0.338	0.218	1	3	RP11-479G22.8
609	6.02355e-06	1.78368	0.592	0.469	0.118272	3	COL7A1		SLC16A7+ cell	collagen type VII alpha 1 chain [Source:HGNC Symbol;Acc:HGNC:2214]
610	1.32028e-26	1.7826	0.944	0.761	2.59238e-22	3	ITGAV	Macrophages	Stem cell	integrin subunit alpha V [Source:HGNC Symbol;Acc:HGNC:6150]
611	1.32028e-26	1.7826	0.944	0.761	2.59238e-22	3	ITGAV		Red blood cell (erythrocyte)	integrin subunit alpha V [Source:HGNC Symbol;Acc:HGNC:6150]
612	1.32028e-26	1.7826	0.944	0.761	2.59238e-22	3	ITGAV		Myeloid cell	integrin subunit alpha V [Source:HGNC Symbol;Acc:HGNC:6150]
613	1.32028e-26	1.7826	0.944	0.761	2.59238e-22	3	ITGAV		Osteoblast	integrin subunit alpha V [Source:HGNC Symbol;Acc:HGNC:6150]
614	1.32028e-26	1.7826	0.944	0.761	2.59238e-22	3	ITGAV		Stromal cell	integrin subunit alpha V [Source:HGNC Symbol;Acc:HGNC:6150]
615	1.32028e-26	1.7826	0.944	0.761	2.59238e-22	3	ITGAV		Mesenchymal stromal cell	integrin subunit alpha V [Source:HGNC Symbol;Acc:HGNC:6150]
616	1.32028e-26	1.7826	0.944	0.761	2.59238e-22	3	ITGAV		Astrocyte	integrin subunit alpha V [Source:HGNC Symbol;Acc:HGNC:6150]
631	2.49169e-16	1.77656	0.789	0.54	4.89244e-12	3	SPTLC2			serine palmitoyltransferase long chain base subunit 2 [Source:HGNC Symbol;Acc:HGNC:11278]
632	5.4572e-05	1.77588	0.437	0.281	1	3	STARD4-AS1			STARD4 antisense RNA 1 [Source:HGNC Symbol;Acc:HGNC:44117]
633	5.60158e-20	1.77555	0.986	0.772	1.09987e-15	3	THBS2	Epithelial cells	FGFR1HighNME5- epithelial cell	thrombospondin 2 [Source:HGNC Symbol;Acc:HGNC:11786]
634	5.60158e-20	1.77555	0.986	0.772	1.09987e-15	3	THBS2		DCLK1+ progenitor cell	thrombospondin 2 [Source:HGNC Symbol;Acc:HGNC:11786]
635	5.91907e-15	1.77542	0.817	0.563	1.16221e-10	3	NABP1		Microglial cell	nucleic acid binding protein 1 [Source:HGNC Symbol;Acc:HGNC:26232]
636	5.91907e-15	1.77542	0.817	0.563	1.16221e-10	3	NABP1		Monocyte	nucleic acid binding protein 1 [Source:HGNC Symbol;Acc:HGNC:26232]
638	2.37477e-07	1.76809	0.563	0.385	0.00466286	3	ABHD2			abhydrolase domain containing 2, acylglycerol lipase [Source:HGNC Symbol;Acc:HGNC:18717]
639	0.00280753	1.76578	0.324	0.222	1	3	ZNF708			zinc finger protein 708 [Source:HGNC Symbol;Acc:HGNC:12945]
640	8.53779e-35	1.76567	1	0.85	1.6764e-30	3	MACF1	Fibroblasts		microtubule actin crosslinking factor 1 [Source:HGNC Symbol;Acc:HGNC:13664]
642	7.77071e-05	1.76359	0.423	0.287	1	3	CLK4		SLC16A7+ cell	CDC like kinase 4 [Source:HGNC Symbol;Acc:HGNC:13659]
643	2.28834e-06	1.75929	0.577	0.423	0.0449316	3	FLNB		Plasmacytoid dendritic cell	filamin B [Source:HGNC Symbol;Acc:HGNC:3755]
645	0.0039044	1.75895	0.352	0.266	1	3	ZNF160			zinc finger protein 160 [Source:HGNC Symbol;Acc:HGNC:12948]
646	0.0086266	1.75529	0.31	0.218	1	3	GSE1			Gse1 coiled-coil protein [Source:HGNC Symbol;Acc:HGNC:28979]
647	1.34142e-19	1.75142	0.873	0.593	2.63388e-15	3	UGGT2			UDP-glucose glycoprotein glucosyltransferase 2 [Source:HGNC Symbol;Acc:HGNC:15664]
648	0.00179508	1.74862	0.408	0.332	1	3	KIAA1432
649	0.0086077	1.74671	0.254	0.161	1	3	USP49		SLC16A7+ cell	ubiquitin specific peptidase 49 [Source:HGNC Symbol;Acc:HGNC:20078]
650	0.0086077	1.74671	0.254	0.161	1	3	USP49		FGFR1HighNME5- epithelial cell	ubiquitin specific peptidase 49 [Source:HGNC Symbol;Acc:HGNC:20078]
651	2.30599e-20	1.74653	0.915	0.681	4.52781e-16	3	MARCH6
652	1.24186e-27	1.74589	0.958	0.793	2.43839e-23	3	LAMB1	Hepatic stellate cells	Oocyte	laminin subunit beta 1 [Source:HGNC Symbol;Acc:HGNC:6486]
658	0.00029312	1.74573	0.423	0.297	1	3	PTBP2		FGFR1HighNME5- epithelial cell	polypyrimidine tract binding protein 2 [Source:HGNC Symbol;Acc:HGNC:17662]
659	0.000716579	1.73839	0.338	0.219	1	3	TRIM73			tripartite motif containing 73 [Source:HGNC Symbol;Acc:HGNC:18162]
660	1.6877e-05	1.73803	0.535	0.426	0.33138	3	TNRC18			trinucleotide repeat containing 18 [Source:HGNC Symbol;Acc:HGNC:11962]
661	0.000164964	1.73754	0.465	0.34	1	3	GALNT5		Goblet progenitor cell	polypeptide N-acetylgalactosaminyltransferase 5 [Source:HGNC Symbol;Acc:HGNC:4127]
662	4.63144e-08	1.73594	0.634	0.462	0.000909383	3	C4orf21
663	9.94953e-05	1.73239	0.563	0.442	1	3	TNC	Fibroblast	Circulating fetal cell	tenascin C [Source:HGNC Symbol;Acc:HGNC:5318]
664	9.94953e-05	1.73239	0.563	0.442	1	3	TNC		Epidermal stem cell	tenascin C [Source:HGNC Symbol;Acc:HGNC:5318]
665	9.94953e-05	1.73239	0.563	0.442	1	3	TNC		Radial glial cell	tenascin C [Source:HGNC Symbol;Acc:HGNC:5318]
666	9.94953e-05	1.73239	0.563	0.442	1	3	TNC		Astrocyte	tenascin C [Source:HGNC Symbol;Acc:HGNC:5318]
683	0.00121429	1.73211	0.296	0.176	1	3	SCAI			suppressor of cancer cell invasion [Source:HGNC Symbol;Acc:HGNC:26709]
684	1.93903e-19	1.73205	0.873	0.636	3.80729e-15	3	SEL1L			SEL1L adaptor subunit of ERAD E3 ubiquitin ligase [Source:HGNC Symbol;Acc:HGNC:10717]
685	1.94475e-15	1.73068	0.803	0.582	3.81852e-11	3	CPD		Secretory cell	carboxypeptidase D [Source:HGNC Symbol;Acc:HGNC:2301]
686	1.37185e-14	1.73039	0.775	0.506	2.69364e-10	3	XRCC2		SLC16A7+ cell	X-ray repair cross complementing 2 [Source:HGNC Symbol;Acc:HGNC:12829]
687	0.000200692	1.72838	0.408	0.268	1	3	SGCD	Mesenchymal-like cells		sarcoglycan delta [Source:HGNC Symbol;Acc:HGNC:10807]
689	0.00176541	1.72766	0.366	0.257	1	3	ZNF587B			zinc finger protein 587B [Source:HGNC Symbol;Acc:HGNC:37142]
690	2.87844e-10	1.72711	0.718	0.606	5.65181e-06	3	HSPA13		B cell	heat shock protein family A (Hsp70) member 13 [Source:HGNC Symbol;Acc:HGNC:11375]
692	0.00110683	1.7266	0.338	0.225	1	3	ATP9B		FGFR1HighNME5- epithelial cell	ATPase phospholipid transporting 9B (putative) [Source:HGNC Symbol;Acc:HGNC:13541]
693	2.88124e-10	1.72624	0.634	0.392	5.65732e-06	3	PLXNA3			plexin A3 [Source:HGNC Symbol;Acc:HGNC:9101]
694	1.02106e-07	1.72434	0.634	0.487	0.00200485	3	GPRC5A	Stromal cells	Trophectoderm cell	G protein-coupled receptor class C group 5 member A [Source:HGNC Symbol;Acc:HGNC:9836]
695	1.02106e-07	1.72434	0.634	0.487	0.00200485	3	GPRC5A		Secretory progenitor cell	G protein-coupled receptor class C group 5 member A [Source:HGNC Symbol;Acc:HGNC:9836]
696	2.65545e-21	1.72346	0.915	0.689	5.21398e-17	3	HEG1		MKI67+ progenitor cell	heart development protein with EGF like domains 1 [Source:HGNC Symbol;Acc:HGNC:29227]
697	2.65545e-21	1.72346	0.915	0.689	5.21398e-17	3	HEG1		CD1C-CD141- dendritic cell	heart development protein with EGF like domains 1 [Source:HGNC Symbol;Acc:HGNC:29227]
699	2.82018e-09	1.72315	0.676	0.529	5.53743e-05	3	CTC-444N24.11
700	0.00352824	1.72291	0.352	0.254	1	3	SLC23A2		Clara cell	solute carrier family 23 member 2 [Source:HGNC Symbol;Acc:HGNC:10973]
701	0.00352824	1.72291	0.352	0.254	1	3	SLC23A2		Paneth cell	solute carrier family 23 member 2 [Source:HGNC Symbol;Acc:HGNC:10973]
702	0.00352824	1.72291	0.352	0.254	1	3	SLC23A2		Plasmacytoid dendritic cell	solute carrier family 23 member 2 [Source:HGNC Symbol;Acc:HGNC:10973]
704	0.00200454	1.72128	0.338	0.234	1	3	TRPC4			transient receptor potential cation channel subfamily C member 4 [Source:HGNC Symbol;Acc:HGNC:12336]
705	8.09722e-10	1.72001	0.69	0.495	1.58989e-05	3	SHPRH		B cell	SNF2 histone linker PHD RING helicase [Source:HGNC Symbol;Acc:HGNC:19336]
707	1.44029e-29	1.71916	0.972	0.805	2.82801e-25	3	PXDN	Fibroblasts	Ionocyte cell	peroxidasin [Source:HGNC Symbol;Acc:HGNC:14966]
709	0.000150086	1.7181	0.352	0.21	1	3	RP11-773D16.1
710	4.89124e-29	1.7174	1	0.821	9.60395e-25	3	LOXL3			lysyl oxidase like 3 [Source:HGNC Symbol;Acc:HGNC:13869]
711	4.31618e-12	1.71709	0.789	0.562	8.47482e-08	3	KIAA1731
712	1.44147e-09	1.71693	0.676	0.475	2.83032e-05	3	POLQ		Ciliated epithelial cell	DNA polymerase theta [Source:HGNC Symbol;Acc:HGNC:9186]
713	0.00082583	1.71636	0.366	0.247	1	3	CSAD		SLC16A7+ cell	cysteine sulfinic acid decarboxylase [Source:HGNC Symbol;Acc:HGNC:18966]
714	0.00082583	1.71636	0.366	0.247	1	3	CSAD		FGFR1HighNME5- epithelial cell	cysteine sulfinic acid decarboxylase [Source:HGNC Symbol;Acc:HGNC:18966]
715	1.01268e-15	1.71615	0.873	0.597	1.9884e-11	3	PCNT			pericentrin [Source:HGNC Symbol;Acc:HGNC:16068]
716	0.000343873	1.7121	0.324	0.188	1	3	CACNA1C		Multilymphoid progenitor cell	calcium voltage-gated channel subunit alpha1 C [Source:HGNC Symbol;Acc:HGNC:1390]
718	0.00613083	1.71173	0.324	0.237	1	3	UNC13B			unc-13 homolog B [Source:HGNC Symbol;Acc:HGNC:12566]
719	1.78824e-23	1.71084	0.915	0.725	3.5112e-19	3	IGF2R		Multilymphoid progenitor cell	insulin like growth factor 2 receptor [Source:HGNC Symbol;Acc:HGNC:5467]
720	1.78824e-23	1.71084	0.915	0.725	3.5112e-19	3	IGF2R		Monocyte	insulin like growth factor 2 receptor [Source:HGNC Symbol;Acc:HGNC:5467]
723	1.33888e-24	1.71009	0.972	0.785	2.62889e-20	3	JAG1	Ln-normalised top marker genes	Cancer stem cell	jagged canonical Notch ligand 1 [Source:HGNC Symbol;Acc:HGNC:6188]
724	1.33888e-24	1.71009	0.972	0.785	2.62889e-20	3	JAG1		Microglial cell	jagged canonical Notch ligand 1 [Source:HGNC Symbol;Acc:HGNC:6188]
725	1.33888e-24	1.71009	0.972	0.785	2.62889e-20	3	JAG1		Lake et al.Science.Ex1	jagged canonical Notch ligand 1 [Source:HGNC Symbol;Acc:HGNC:6188]
755	1.14613e-35	1.71006	1	0.97	2.25043e-31	3	COL3A1	Mesenchymal-like cells	Fibroblast	collagen type III alpha 1 chain [Source:HGNC Symbol;Acc:HGNC:2201]
756	1.14613e-35	1.71006	1	0.97	2.25043e-31	3	COL3A1		DCLK1+ progenitor cell	collagen type III alpha 1 chain [Source:HGNC Symbol;Acc:HGNC:2201]
781	1.79647e-08	1.70994	0.648	0.48	0.000352738	3	AGO3			argonaute RISC catalytic component 3 [Source:HGNC Symbol;Acc:HGNC:18421]
782	4.45381e-05	1.70972	0.423	0.263	0.874506	3	CSPG4	Lung vsmcs	Neural crest cell	chondroitin sulfate proteoglycan 4 [Source:HGNC Symbol;Acc:HGNC:2466]
783	4.45381e-05	1.70972	0.423	0.263	0.874506	3	CSPG4		Stem cell	chondroitin sulfate proteoglycan 4 [Source:HGNC Symbol;Acc:HGNC:2466]
784	4.45381e-05	1.70972	0.423	0.263	0.874506	3	CSPG4		Mesenchymal stem cell	chondroitin sulfate proteoglycan 4 [Source:HGNC Symbol;Acc:HGNC:2466]
785	4.45381e-05	1.70972	0.423	0.263	0.874506	3	CSPG4		Adventitial cell	chondroitin sulfate proteoglycan 4 [Source:HGNC Symbol;Acc:HGNC:2466]
786	4.45381e-05	1.70972	0.423	0.263	0.874506	3	CSPG4		Oligodendrocyte	chondroitin sulfate proteoglycan 4 [Source:HGNC Symbol;Acc:HGNC:2466]
827	0.00028238	1.7097	0.423	0.305	1	3	COL16A1		FGFR1HighNME5- epithelial cell	collagen type XVI alpha 1 chain [Source:HGNC Symbol;Acc:HGNC:2193]
828	0.00028238	1.7097	0.423	0.305	1	3	COL16A1		DCLK1+ progenitor cell	collagen type XVI alpha 1 chain [Source:HGNC Symbol;Acc:HGNC:2193]
829	0.00308011	1.70893	0.254	0.145	1	3	RP11-138A9.2
830	4.17176e-05	1.70505	0.549	0.436	0.819125	3	LATS1			large tumor suppressor kinase 1 [Source:HGNC Symbol;Acc:HGNC:6514]
831	2.15152e-18	1.70426	0.958	0.748	4.2245e-14	3	ABI3BP	Fibroblasts	FGFR1HighNME5- epithelial cell	ABI family member 3 binding protein [Source:HGNC Symbol;Acc:HGNC:17265]
832	2.15152e-18	1.70426	0.958	0.748	4.2245e-14	3	ABI3BP		Oocyte	ABI family member 3 binding protein [Source:HGNC Symbol;Acc:HGNC:17265]
840	0.00035571	1.70371	0.394	0.27	1	3	SPON1		DCLK1+ progenitor cell	spondin 1 [Source:HGNC Symbol;Acc:HGNC:11252]
841	0.00035571	1.70371	0.394	0.27	1	3	SPON1		Multilymphoid progenitor cell	spondin 1 [Source:HGNC Symbol;Acc:HGNC:11252]
843	2.71887e-07	1.70356	0.577	0.421	0.00533851	3	ZZEF1		FGFR1HighNME5- epithelial cell	zinc finger ZZ-type and EF-hand domain containing 1 [Source:HGNC Symbol;Acc:HGNC:29027]
844	2.34772e-35	1.70169	1	0.935	4.60974e-31	3	COL4A2	Tip cells	Primitive endoderm cell	collagen type IV alpha 2 chain [Source:HGNC Symbol;Acc:HGNC:2203]
852	2.00631e-08	1.70046	0.634	0.451	0.00039394	3	MET	Tumor cells	Hepatocyte	MET proto-oncogene, receptor tyrosine kinase [Source:HGNC Symbol;Acc:HGNC:7029]
853	2.00631e-08	1.70046	0.634	0.451	0.00039394	3	MET		Liver bud hepatic cell	MET proto-oncogene, receptor tyrosine kinase [Source:HGNC Symbol;Acc:HGNC:7029]
856	2.86778e-23	1.69953	0.958	0.797	5.63089e-19	3	LRP1		Dendritic cell	LDL receptor related protein 1 [Source:HGNC Symbol;Acc:HGNC:6692]
857	2.86778e-23	1.69953	0.958	0.797	5.63089e-19	3	LRP1		Myeloblast	LDL receptor related protein 1 [Source:HGNC Symbol;Acc:HGNC:6692]
858	2.86778e-23	1.69953	0.958	0.797	5.63089e-19	3	LRP1		CD1C-CD141- dendritic cell	LDL receptor related protein 1 [Source:HGNC Symbol;Acc:HGNC:6692]
859	2.86778e-23	1.69953	0.958	0.797	5.63089e-19	3	LRP1		Monocyte	LDL receptor related protein 1 [Source:HGNC Symbol;Acc:HGNC:6692]
862	0.00112586	1.69538	0.408	0.304	1	3	WDR62			WD repeat domain 62 [Source:HGNC Symbol;Acc:HGNC:24502]
863	0.00490256	1.69467	0.324	0.229	1	3	MT-TC			mitochondrially encoded tRNA-Cys (UGU/C) [Source:HGNC Symbol;Acc:HGNC:7477]
864	3.33517e-05	1.69193	0.507	0.388	0.65486	3	SLC30A6			solute carrier family 30 member 6 [Source:HGNC Symbol;Acc:HGNC:19305]
865	0.000363164	1.68899	0.479	0.368	1	3	OTUD3			OTU deubiquitinase 3 [Source:HGNC Symbol;Acc:HGNC:29038]
866	2.47131e-06	1.68777	0.493	0.327	0.0485241	3	ITPRIP		Monocyte	inositol 1,4,5-trisphosphate receptor interacting protein [Source:HGNC Symbol;Acc:HGNC:29370]
868	1.32294e-14	1.68696	0.859	0.69	2.59758e-10	3	RP11-572C15.6
869	5.079e-15	1.68579	0.845	0.533	9.97261e-11	3	KCNQ1OT1	Midbrain_hindbrain		KCNQ1 opposite strand/antisense transcript 1 [Source:HGNC Symbol;Acc:HGNC:6295]
870	0.00685602	1.68298	0.31	0.218	1	3	ACAD11		Ciliated cell	acyl-CoA dehydrogenase family member 11 [Source:HGNC Symbol;Acc:HGNC:30211]
871	3.32258e-09	1.68178	0.704	0.539	6.52388e-05	3	NOTCH1		Stem cell	notch receptor 1 [Source:HGNC Symbol;Acc:HGNC:7881]
872	3.32258e-09	1.68178	0.704	0.539	6.52388e-05	3	NOTCH1		Ectoderm cell	notch receptor 1 [Source:HGNC Symbol;Acc:HGNC:7881]
873	3.32258e-09	1.68178	0.704	0.539	6.52388e-05	3	NOTCH1		Hematopoietic stem cell	notch receptor 1 [Source:HGNC Symbol;Acc:HGNC:7881]
874	3.32258e-09	1.68178	0.704	0.539	6.52388e-05	3	NOTCH1		Neural tube cell	notch receptor 1 [Source:HGNC Symbol;Acc:HGNC:7881]
875	3.32258e-09	1.68178	0.704	0.539	6.52388e-05	3	NOTCH1		Neuroepithelial cell	notch receptor 1 [Source:HGNC Symbol;Acc:HGNC:7881]
876	3.32258e-09	1.68178	0.704	0.539	6.52388e-05	3	NOTCH1		Mesenchymal stem cell	notch receptor 1 [Source:HGNC Symbol;Acc:HGNC:7881]
877	3.32258e-09	1.68178	0.704	0.539	6.52388e-05	3	NOTCH1		Neural progenitor cell	notch receptor 1 [Source:HGNC Symbol;Acc:HGNC:7881]
878	3.32258e-09	1.68178	0.704	0.539	6.52388e-05	3	NOTCH1		Basal cell	notch receptor 1 [Source:HGNC Symbol;Acc:HGNC:7881]
879	3.32258e-09	1.68178	0.704	0.539	6.52388e-05	3	NOTCH1		Multilymphoid progenitor cell	notch receptor 1 [Source:HGNC Symbol;Acc:HGNC:7881]
911	1.30221e-38	1.6809	0.986	0.902	2.55689e-34	3	LAMC1	Fibroblasts-like cells	B cell	laminin subunit gamma 1 [Source:HGNC Symbol;Acc:HGNC:6492]
913	0.00211656	1.68031	0.352	0.248	1	3	TARBP1		SLC16A7+ cell	TAR (HIV-1) RNA binding protein 1 [Source:HGNC Symbol;Acc:HGNC:11568]
914	0.00211656	1.68031	0.352	0.248	1	3	TARBP1		Lymphoid-primed multipotent progenitor cell	TAR (HIV-1) RNA binding protein 1 [Source:HGNC Symbol;Acc:HGNC:11568]
916	1.2936e-05	1.67821	0.521	0.399	0.253999	3	TMEM194A
917	6.23365e-22	1.67497	0.986	0.888	1.22398e-17	3	COL8A1	Modsmc	DCLK1+ progenitor cell	collagen type VIII alpha 1 chain [Source:HGNC Symbol;Acc:HGNC:2215]
919	6.59742e-13	1.67392	0.803	0.599	1.2954e-08	3	GJC1	Pericytes	PROM1Low progenitor cell	gap junction protein gamma 1 [Source:HGNC Symbol;Acc:HGNC:4280]
920	1.5285e-09	1.67106	0.662	0.472	3.00122e-05	3	PCNX
921	4.93486e-07	1.66981	0.592	0.427	0.0096896	3	RP11-395B7.7
922	2.08496e-18	1.66736	0.944	0.734	4.09381e-14	3	NKTR			natural killer cell triggering receptor [Source:HGNC Symbol;Acc:HGNC:7833]
923	0.00890921	1.66548	0.38	0.31	1	3	ULK2			unc-51 like autophagy activating kinase 2 [Source:HGNC Symbol;Acc:HGNC:13480]
924	4.60475e-05	1.66486	0.423	0.27	0.904142	3	LGR5	Stem cells	Gastric stem cell	leucine rich repeat containing G protein-coupled receptor 5 [Source:HGNC Symbol;Acc:HGNC:4504]
925	4.60475e-05	1.66486	0.423	0.27	0.904142	3	LGR5		Corneal limbal stem cell	leucine rich repeat containing G protein-coupled receptor 5 [Source:HGNC Symbol;Acc:HGNC:4504]
926	4.60475e-05	1.66486	0.423	0.27	0.904142	3	LGR5		Pancreatic stem cell	leucine rich repeat containing G protein-coupled receptor 5 [Source:HGNC Symbol;Acc:HGNC:4504]
927	4.60475e-05	1.66486	0.423	0.27	0.904142	3	LGR5		Endometrial stem cell	leucine rich repeat containing G protein-coupled receptor 5 [Source:HGNC Symbol;Acc:HGNC:4504]
928	4.60475e-05	1.66486	0.423	0.27	0.904142	3	LGR5		Somatic stem cell	leucine rich repeat containing G protein-coupled receptor 5 [Source:HGNC Symbol;Acc:HGNC:4504]
929	4.60475e-05	1.66486	0.423	0.27	0.904142	3	LGR5		Ovarian somatic cell	leucine rich repeat containing G protein-coupled receptor 5 [Source:HGNC Symbol;Acc:HGNC:4504]
930	4.60475e-05	1.66486	0.423	0.27	0.904142	3	LGR5		Endothelial cell	leucine rich repeat containing G protein-coupled receptor 5 [Source:HGNC Symbol;Acc:HGNC:4504]
931	4.60475e-05	1.66486	0.423	0.27	0.904142	3	LGR5		Colorectal stem cell	leucine rich repeat containing G protein-coupled receptor 5 [Source:HGNC Symbol;Acc:HGNC:4504]
932	4.60475e-05	1.66486	0.423	0.27	0.904142	3	LGR5		LGR5+ stem cell	leucine rich repeat containing G protein-coupled receptor 5 [Source:HGNC Symbol;Acc:HGNC:4504]
951	3.16916e-06	1.6645	0.535	0.387	0.0622265	3	SLC37A3		SLC16A7+ cell	solute carrier family 37 member 3 [Source:HGNC Symbol;Acc:HGNC:20651]
952	1.63983e-16	1.66417	0.873	0.612	3.2198e-12	3	BRIP1	Cell cycling cells	SLC16A7+ cell	BRCA1 interacting helicase 1 [Source:HGNC Symbol;Acc:HGNC:20473]
953	4.21452e-05	1.66412	0.352	0.186	0.827521	3	AC011558.5
954	0.00959765	1.66328	0.296	0.209	1	3	RP3-368A4.6
955	2.11036e-13	1.66103	0.831	0.659	4.1437e-09	3	WSB1	Neural cells	Regulatory T (Treg) cell	WD repeat and SOCS box containing 1 [Source:HGNC Symbol;Acc:HGNC:19221]
956	2.11036e-13	1.66103	0.831	0.659	4.1437e-09	3	WSB1		SLC16A7+ cell	WD repeat and SOCS box containing 1 [Source:HGNC Symbol;Acc:HGNC:19221]
957	2.11036e-13	1.66103	0.831	0.659	4.1437e-09	3	WSB1		CD1C-CD141- dendritic cell	WD repeat and SOCS box containing 1 [Source:HGNC Symbol;Acc:HGNC:19221]
958	2.11036e-13	1.66103	0.831	0.659	4.1437e-09	3	WSB1		Monocyte	WD repeat and SOCS box containing 1 [Source:HGNC Symbol;Acc:HGNC:19221]
961	6.63921e-09	1.6607	0.592	0.369	0.000130361	3	THADA		Regulatory T (Treg) cell	THADA armadillo repeat containing [Source:HGNC Symbol;Acc:HGNC:19217]
962	3.88256e-13	1.66039	0.718	0.485	7.62341e-09	3	PTPRM			protein tyrosine phosphatase receptor type M [Source:HGNC Symbol;Acc:HGNC:9675]
963	0.00473638	1.65829	0.324	0.232	1	3	RAD9A		SLC16A7+ cell	RAD9 checkpoint clamp component A [Source:HGNC Symbol;Acc:HGNC:9827]
964	0.000524576	1.65803	0.394	0.275	1	3	SPPL2B			signal peptide peptidase like 2B [Source:HGNC Symbol;Acc:HGNC:30627]
965	3.29627e-22	1.65727	0.944	0.802	6.47223e-18	3	ITGA5	Epithelial cells	Myeloid-derived suppressor cell	integrin subunit alpha 5 [Source:HGNC Symbol;Acc:HGNC:6141]
966	3.29627e-22	1.65727	0.944	0.802	6.47223e-18	3	ITGA5		Cancer stem cell	integrin subunit alpha 5 [Source:HGNC Symbol;Acc:HGNC:6141]
967	3.29627e-22	1.65727	0.944	0.802	6.47223e-18	3	ITGA5		Endothelial stem cell	integrin subunit alpha 5 [Source:HGNC Symbol;Acc:HGNC:6141]
968	3.29627e-22	1.65727	0.944	0.802	6.47223e-18	3	ITGA5		Hematopoietic stem cell	integrin subunit alpha 5 [Source:HGNC Symbol;Acc:HGNC:6141]
969	3.29627e-22	1.65727	0.944	0.802	6.47223e-18	3	ITGA5		Mesenchymal stromal cell	integrin subunit alpha 5 [Source:HGNC Symbol;Acc:HGNC:6141]
970	3.29627e-22	1.65727	0.944	0.802	6.47223e-18	3	ITGA5		Endothelial cell	integrin subunit alpha 5 [Source:HGNC Symbol;Acc:HGNC:6141]
971	3.29627e-22	1.65727	0.944	0.802	6.47223e-18	3	ITGA5		CD1C+_A dendritic cell	integrin subunit alpha 5 [Source:HGNC Symbol;Acc:HGNC:6141]
972	3.29627e-22	1.65727	0.944	0.802	6.47223e-18	3	ITGA5		CD1C+_B dendritic cell	integrin subunit alpha 5 [Source:HGNC Symbol;Acc:HGNC:6141]
976	2.07985e-07	1.65263	0.577	0.374	0.00408379	3	PCDH18	Fibroblasts-like cells	FGFR1HighNME5- epithelial cell	protocadherin 18 [Source:HGNC Symbol;Acc:HGNC:14268]
977	2.2148e-13	1.64923	0.803	0.639	4.34876e-09	3	ITGBL1		Ciliated epithelial cell	integrin subunit beta like 1 [Source:HGNC Symbol;Acc:HGNC:6164]
978	1.50313e-19	1.64834	0.944	0.77	2.95139e-15	3	DDR2			discoidin domain receptor tyrosine kinase 2 [Source:HGNC Symbol;Acc:HGNC:2731]
979	0.00273406	1.64667	0.324	0.217	1	3	SCARB1			scavenger receptor class B member 1 [Source:HGNC Symbol;Acc:HGNC:1664]
980	0.000462285	1.64437	0.394	0.271	1	3	KIAA0247
981	1.74233e-05	1.64178	0.423	0.254	0.342106	3	ATP13A1			ATPase 13A1 [Source:HGNC Symbol;Acc:HGNC:24215]
982	0.000120894	1.63743	0.535	0.431	1	3	RBM4			RNA binding motif protein 4 [Source:HGNC Symbol;Acc:HGNC:9901]
983	4.04662e-07	1.63659	0.535	0.353	0.00794554	3	NR2F2-AS1	Pericytes		NR2F2 antisense RNA 1 [Source:HGNC Symbol;Acc:HGNC:44222]
984	6.39467e-09	1.63477	0.761	0.586	0.000125559	3	PDGFRB	Lung vsmcs	Adipose-derived stem cell	platelet derived growth factor receptor beta [Source:HGNC Symbol;Acc:HGNC:8804]
985	6.39467e-09	1.63477	0.761	0.586	0.000125559	3	PDGFRB		Endometrial stem cell	platelet derived growth factor receptor beta [Source:HGNC Symbol;Acc:HGNC:8804]
986	6.39467e-09	1.63477	0.761	0.586	0.000125559	3	PDGFRB		Oviduct-derived stem cell	platelet derived growth factor receptor beta [Source:HGNC Symbol;Acc:HGNC:8804]
987	6.39467e-09	1.63477	0.761	0.586	0.000125559	3	PDGFRB		Vascular smooth muscle cell	platelet derived growth factor receptor beta [Source:HGNC Symbol;Acc:HGNC:8804]
988	6.39467e-09	1.63477	0.761	0.586	0.000125559	3	PDGFRB		Glial cell	platelet derived growth factor receptor beta [Source:HGNC Symbol;Acc:HGNC:8804]
989	6.39467e-09	1.63477	0.761	0.586	0.000125559	3	PDGFRB		Hematopoietic stem cell	platelet derived growth factor receptor beta [Source:HGNC Symbol;Acc:HGNC:8804]
990	6.39467e-09	1.63477	0.761	0.586	0.000125559	3	PDGFRB		Megakaryocyte erythroid cell	platelet derived growth factor receptor beta [Source:HGNC Symbol;Acc:HGNC:8804]
991	6.39467e-09	1.63477	0.761	0.586	0.000125559	3	PDGFRB		Stromal cell	platelet derived growth factor receptor beta [Source:HGNC Symbol;Acc:HGNC:8804]
992	6.39467e-09	1.63477	0.761	0.586	0.000125559	3	PDGFRB		T cell	platelet derived growth factor receptor beta [Source:HGNC Symbol;Acc:HGNC:8804]
993	6.39467e-09	1.63477	0.761	0.586	0.000125559	3	PDGFRB		T helper cell	platelet derived growth factor receptor beta [Source:HGNC Symbol;Acc:HGNC:8804]
994	6.39467e-09	1.63477	0.761	0.586	0.000125559	3	PDGFRB		Mesenchymal stromal cell	platelet derived growth factor receptor beta [Source:HGNC Symbol;Acc:HGNC:8804]
995	6.39467e-09	1.63477	0.761	0.586	0.000125559	3	PDGFRB		Astrocyte	platelet derived growth factor receptor beta [Source:HGNC Symbol;Acc:HGNC:8804]
996	6.39467e-09	1.63477	0.761	0.586	0.000125559	3	PDGFRB		FGFR1HighNME5- epithelial cell	platelet derived growth factor receptor beta [Source:HGNC Symbol;Acc:HGNC:8804]
1192	2.56923e-17	1.63441	0.887	0.645	5.04468e-13	3	CCDC14			coiled-coil domain containing 14 [Source:HGNC Symbol;Acc:HGNC:25766]
1193	1.47834e-08	1.63266	0.634	0.457	0.000290273	3	SLC2A1	Erythrocytes	CD4+ T cell	solute carrier family 2 member 1 [Source:HGNC Symbol;Acc:HGNC:11005]
1194	1.47834e-08	1.63266	0.634	0.457	0.000290273	3	SLC2A1		Neural stem cell	solute carrier family 2 member 1 [Source:HGNC Symbol;Acc:HGNC:11005]
1195	1.47834e-08	1.63266	0.634	0.457	0.000290273	3	SLC2A1		Effector CD8+ memory T (Tem) cell	solute carrier family 2 member 1 [Source:HGNC Symbol;Acc:HGNC:11005]
1196	1.47834e-08	1.63266	0.634	0.457	0.000290273	3	SLC2A1		CD4+ cytotoxic T cell	solute carrier family 2 member 1 [Source:HGNC Symbol;Acc:HGNC:11005]
1197	1.47834e-08	1.63266	0.634	0.457	0.000290273	3	SLC2A1		Enterocyte progenitor cell	solute carrier family 2 member 1 [Source:HGNC Symbol;Acc:HGNC:11005]
1198	1.47834e-08	1.63266	0.634	0.457	0.000290273	3	SLC2A1		Plasmacytoid dendritic cell	solute carrier family 2 member 1 [Source:HGNC Symbol;Acc:HGNC:11005]
1221	9.36821e-06	1.63111	0.521	0.392	0.183945	3	IGF1R		Naive CD8+ T cell	insulin like growth factor 1 receptor [Source:HGNC Symbol;Acc:HGNC:5465]
1222	9.36821e-06	1.63111	0.521	0.392	0.183945	3	IGF1R		Multilymphoid progenitor cell	insulin like growth factor 1 receptor [Source:HGNC Symbol;Acc:HGNC:5465]
1224	0.00303447	1.63018	0.366	0.275	1	3	EMILIN1	Fibroblasts		elastin microfibril interfacer 1 [Source:HGNC Symbol;Acc:HGNC:19880]
1225	8.02066e-08	1.63016	0.606	0.445	0.00157486	3	POFUT1			protein O-fucosyltransferase 1 [Source:HGNC Symbol;Acc:HGNC:14988]
1226	2.09351e-14	1.62971	0.817	0.574	4.1106e-10	3	MYO9A			myosin IXA [Source:HGNC Symbol;Acc:HGNC:7608]
1227	7.04563e-08	1.62832	0.676	0.52	0.00138341	3	KNTC1		Endothelial cell	kinetochore associated 1 [Source:HGNC Symbol;Acc:HGNC:17255]
1229	2.38442e-16	1.62368	0.831	0.662	4.68181e-12	3	PIEZO1		Multilymphoid progenitor cell	piezo type mechanosensitive ion channel component 1 [Source:HGNC Symbol;Acc:HGNC:28993]
1230	2.38442e-16	1.62368	0.831	0.662	4.68181e-12	3	PIEZO1		CD1C-CD141- dendritic cell	piezo type mechanosensitive ion channel component 1 [Source:HGNC Symbol;Acc:HGNC:28993]
1233	2.9826e-18	1.62344	0.901	0.694	5.85633e-14	3	GLG1			golgi glycoprotein 1 [Source:HGNC Symbol;Acc:HGNC:4316]
1234	2.34414e-11	1.62109	0.845	0.644	4.60272e-07	3	KMT2C		Monocyte	lysine methyltransferase 2C [Source:HGNC Symbol;Acc:HGNC:13726]
1236	1.60705e-05	1.61867	0.535	0.411	0.315545	3	MIR24-2			microRNA 24-2 [Source:HGNC Symbol;Acc:HGNC:31608]
1237	6.34659e-12	1.61746	0.746	0.539	1.24615e-07	3	HERC1			HECT and RLD domain containing E3 ubiquitin protein ligase family member 1 [Source:HGNC Symbol;Acc:HGNC:4867]
1238	1.86449e-05	1.61696	0.746	0.639	0.366093	3	F3	Fibroblasts	Monocyte	coagulation factor III, tissue factor [Source:HGNC Symbol;Acc:HGNC:3541]
1239	1.86449e-05	1.61696	0.746	0.639	0.366093	3	F3		Adipose-derived stromal cell	coagulation factor III, tissue factor [Source:HGNC Symbol;Acc:HGNC:3541]
1240	1.86449e-05	1.61696	0.746	0.639	0.366093	3	F3		Adipose-derived stem cell	coagulation factor III, tissue factor [Source:HGNC Symbol;Acc:HGNC:3541]
1241	1.86449e-05	1.61696	0.746	0.639	0.366093	3	F3		Circulating fetal cell	coagulation factor III, tissue factor [Source:HGNC Symbol;Acc:HGNC:3541]
1242	1.86449e-05	1.61696	0.746	0.639	0.366093	3	F3		Endothelial cell	coagulation factor III, tissue factor [Source:HGNC Symbol;Acc:HGNC:3541]
1258	2.3356e-08	1.61585	0.634	0.485	0.000458594	3	SLC16A1		Cancer stem cell	solute carrier family 16 member 1 [Source:HGNC Symbol;Acc:HGNC:10922]
1259	2.3356e-08	1.61585	0.634	0.485	0.000458594	3	SLC16A1		Regulatory T (Treg) cell	solute carrier family 16 member 1 [Source:HGNC Symbol;Acc:HGNC:10922]
1260	2.3356e-08	1.61585	0.634	0.485	0.000458594	3	SLC16A1		Brush cell (Tuft cell)	solute carrier family 16 member 1 [Source:HGNC Symbol;Acc:HGNC:10922]
1261	2.3356e-08	1.61585	0.634	0.485	0.000458594	3	SLC16A1		Neuroendocrine cell	solute carrier family 16 member 1 [Source:HGNC Symbol;Acc:HGNC:10922]
1262	1.99754e-07	1.61516	0.634	0.503	0.00392216	3	CD109	Perivascular cells	Hematopoietic cell	CD109 molecule [Source:HGNC Symbol;Acc:HGNC:21685]
1263	1.99754e-07	1.61516	0.634	0.503	0.00392216	3	CD109		Platelet	CD109 molecule [Source:HGNC Symbol;Acc:HGNC:21685]
1264	1.99754e-07	1.61516	0.634	0.503	0.00392216	3	CD109		Basal cell	CD109 molecule [Source:HGNC Symbol;Acc:HGNC:21685]
1268	6.44979e-14	1.615	0.775	0.548	1.26642e-09	3	OSMR		Liver bud hepatic cell	oncostatin M receptor [Source:HGNC Symbol;Acc:HGNC:8507]
1269	6.44979e-14	1.615	0.775	0.548	1.26642e-09	3	OSMR		Granulosa cell	oncostatin M receptor [Source:HGNC Symbol;Acc:HGNC:8507]
1271	1.1811e-07	1.61404	0.69	0.538	0.00231909	3	PAXBP1		SLC16A7+ cell	PAX3 and PAX7 binding protein 1 [Source:HGNC Symbol;Acc:HGNC:13579]
1272	1.3356e-15	1.61327	0.873	0.707	2.62245e-11	3	UBR4			ubiquitin protein ligase E3 component n-recognin 4 [Source:HGNC Symbol;Acc:HGNC:30313]
1273	2.54917e-07	1.6118	0.62	0.451	0.00500529	3	C21orf58		Neural progenitor cell	chromosome 21 open reading frame 58 [Source:HGNC Symbol;Acc:HGNC:1300]
1274	2.54917e-07	1.6118	0.62	0.451	0.00500529	3	C21orf58		Alpha cell	chromosome 21 open reading frame 58 [Source:HGNC Symbol;Acc:HGNC:1300]
1275	2.54917e-07	1.6118	0.62	0.451	0.00500529	3	C21orf58		SLC16A7+ cell	chromosome 21 open reading frame 58 [Source:HGNC Symbol;Acc:HGNC:1300]
1276	9.94354e-08	1.61135	0.62	0.465	0.00195241	3	NOTCH3	Fibroblasts-like cells	Liver stem cell	notch receptor 3 [Source:HGNC Symbol;Acc:HGNC:7883]
1277	9.94354e-08	1.61135	0.62	0.465	0.00195241	3	NOTCH3		Liver progenitor cell	notch receptor 3 [Source:HGNC Symbol;Acc:HGNC:7883]
1278	9.94354e-08	1.61135	0.62	0.465	0.00195241	3	NOTCH3		Astrocyte	notch receptor 3 [Source:HGNC Symbol;Acc:HGNC:7883]
1291	0.00113043	1.61092	0.352	0.234	1	3	ZNF808			zinc finger protein 808 [Source:HGNC Symbol;Acc:HGNC:33230]
1292	0.00517456	1.61066	0.38	0.31	1	3	LENG8		SLC16A7+ cell	leukocyte receptor cluster member 8 [Source:HGNC Symbol;Acc:HGNC:15500]
1293	5.0197e-08	1.60907	0.662	0.528	0.000985619	3	MGA			MAX dimerization protein MGA [Source:HGNC Symbol;Acc:HGNC:14010]
1294	2.06789e-16	1.60773	0.859	0.618	4.0603e-12	3	MRC2	Natural killer (NK) cells	Astrocyte	mannose receptor C type 2 [Source:HGNC Symbol;Acc:HGNC:16875]
1295	2.06789e-16	1.60773	0.859	0.618	4.0603e-12	3	MRC2		DCLK1+ progenitor cell	mannose receptor C type 2 [Source:HGNC Symbol;Acc:HGNC:16875]
1296	8.2928e-06	1.60665	0.521	0.369	0.162829	3	VPS13D		Multilymphoid progenitor cell	vacuolar protein sorting 13 homolog D [Source:HGNC Symbol;Acc:HGNC:23595]
1298	5.18517e-22	1.6033	0.958	0.718	1.01811e-17	3	PODXL	Stem cells	Nephron epithelial cell	podocalyxin like [Source:HGNC Symbol;Acc:HGNC:9171]
1299	5.18517e-22	1.6033	0.958	0.718	1.01811e-17	3	PODXL		Cancer cell	podocalyxin like [Source:HGNC Symbol;Acc:HGNC:9171]
1300	5.18517e-22	1.6033	0.958	0.718	1.01811e-17	3	PODXL		Cancer stem cell	podocalyxin like [Source:HGNC Symbol;Acc:HGNC:9171]
1301	5.18517e-22	1.6033	0.958	0.718	1.01811e-17	3	PODXL		Endothelial cell	podocalyxin like [Source:HGNC Symbol;Acc:HGNC:9171]
1302	5.18517e-22	1.6033	0.958	0.718	1.01811e-17	3	PODXL		Hemangioblast	podocalyxin like [Source:HGNC Symbol;Acc:HGNC:9171]
1303	5.18517e-22	1.6033	0.958	0.718	1.01811e-17	3	PODXL		Secretory cell	podocalyxin like [Source:HGNC Symbol;Acc:HGNC:9171]
[truncated: 2,151 more rows]

## Sheet: Cluster 4
	p_val	avg_log2FC	pct.1	pct.2	p_val_adj	cluster	gene	cell_type_singleCellBase	cellName_cell_markers_db	description
[truncated: 453 more rows]

[truncated: 4 more sheets: Summary_cell_markers_db, Summary_singleCellBase, heatmap, GO chord plot]
