# Supplementary material for: Intratumoral Cell Heterogeneity in Patient-Derived Glioblastoma Cell Lines Revealed by Single-Cell RNA-Sequencing
Source: Int J Mol Sci. 2024 Aug 2;25(15):8472. doi: 10.3390/ijms25158472 (PMC11313325; doi:10.3390/ijms25158472)
Supplement: Supplementary file 1 [file ijms-25-08472-s001.zip › Gbl27_info.xlsx]

## Sheet: Cluster 0
	p_val	avg_log2FC	pct.1	pct.2	p_val_adj	cluster	gene	cell_type_singleCellBase	cellName_cell_markers_db	description
0	1.16868e-16	2.01074	0.337	0.111	1.89806e-12	0	LMOD1	Myofibroblasts		leiomodin 1 [Source:HGNC Symbol;Acc:HGNC:6647]
1	1.75541e-10	1.82813	0.265	0.103	2.85097e-06	0	OXTR		Ciliated epithelial cell	oxytocin receptor [Source:HGNC Symbol;Acc:HGNC:8529]
2	5.64652e-12	1.62976	0.315	0.127	9.17051e-08	0	CADPS	Enteroendocrine cells	Mast cell	calcium dependent secretion activator [Source:HGNC Symbol;Acc:HGNC:1426]
8	4.0128e-13	1.57144	0.364	0.159	6.51719e-09	0	ITPR1		Plasmacytoid dendritic cell	inositol 1,4,5-trisphosphate receptor type 1 [Source:HGNC Symbol;Acc:HGNC:6180]
10	4.36899e-18	1.55159	0.524	0.269	7.09567e-14	0	LGR5	Stem cells	Gastric stem cell	leucine rich repeat containing G protein-coupled receptor 5 [Source:HGNC Symbol;Acc:HGNC:4504]
11	4.36899e-18	1.55159	0.524	0.269	7.09567e-14	0	LGR5		Corneal limbal stem cell	leucine rich repeat containing G protein-coupled receptor 5 [Source:HGNC Symbol;Acc:HGNC:4504]
12	4.36899e-18	1.55159	0.524	0.269	7.09567e-14	0	LGR5		Pancreatic stem cell	leucine rich repeat containing G protein-coupled receptor 5 [Source:HGNC Symbol;Acc:HGNC:4504]
13	4.36899e-18	1.55159	0.524	0.269	7.09567e-14	0	LGR5		Endometrial stem cell	leucine rich repeat containing G protein-coupled receptor 5 [Source:HGNC Symbol;Acc:HGNC:4504]
14	4.36899e-18	1.55159	0.524	0.269	7.09567e-14	0	LGR5		Somatic stem cell	leucine rich repeat containing G protein-coupled receptor 5 [Source:HGNC Symbol;Acc:HGNC:4504]
15	4.36899e-18	1.55159	0.524	0.269	7.09567e-14	0	LGR5		Ovarian somatic cell	leucine rich repeat containing G protein-coupled receptor 5 [Source:HGNC Symbol;Acc:HGNC:4504]
16	4.36899e-18	1.55159	0.524	0.269	7.09567e-14	0	LGR5		Endothelial cell	leucine rich repeat containing G protein-coupled receptor 5 [Source:HGNC Symbol;Acc:HGNC:4504]
17	4.36899e-18	1.55159	0.524	0.269	7.09567e-14	0	LGR5		Colorectal stem cell	leucine rich repeat containing G protein-coupled receptor 5 [Source:HGNC Symbol;Acc:HGNC:4504]
18	4.36899e-18	1.55159	0.524	0.269	7.09567e-14	0	LGR5		LGR5+ stem cell	leucine rich repeat containing G protein-coupled receptor 5 [Source:HGNC Symbol;Acc:HGNC:4504]
37	5.3004e-10	1.2913	0.357	0.178	8.60838e-06	0	CDH8			cadherin 8 [Source:HGNC Symbol;Acc:HGNC:1767]
38	6.53296e-10	1.25557	0.449	0.276	1.06102e-05	0	CARMN	Muscle cells		cardiac mesoderm enhancer-associated non-coding RNA [Source:HGNC Symbol;Acc:HGNC:42872]
39	1.40574e-15	1.24717	0.571	0.344	2.28306e-11	0	LIMCH1	Fibroblasts-like cells		LIM and calponin homology domains 1 [Source:HGNC Symbol;Acc:HGNC:29191]
40	8.08677e-20	1.22293	0.71	0.447	1.31337e-15	0	SCG2	Midbrain_hindbrain	Astrocyte	secretogranin II [Source:HGNC Symbol;Acc:HGNC:10575]
41	8.08677e-20	1.22293	0.71	0.447	1.31337e-15	0	SCG2		Ionocyte cell	secretogranin II [Source:HGNC Symbol;Acc:HGNC:10575]
48	3.06683e-05	1.20159	0.261	0.156	0.498084	0	PCDH10			protocadherin 10 [Source:HGNC Symbol;Acc:HGNC:13404]
49	1.98079e-15	1.19755	0.578	0.327	3.217e-11	0	GPNMB	Oligodendrocytes	Macrophage	glycoprotein nmb [Source:HGNC Symbol;Acc:HGNC:4462]
50	1.98079e-15	1.19755	0.578	0.327	3.217e-11	0	GPNMB		Basal cell	glycoprotein nmb [Source:HGNC Symbol;Acc:HGNC:4462]
55	7.41103e-08	1.19748	0.333	0.185	0.00120363	0	SYNM			synemin [Source:HGNC Symbol;Acc:HGNC:24466]
56	5.58846e-10	1.18357	0.416	0.228	9.07622e-06	0	AC092807.3
57	6.65911e-15	1.18198	0.569	0.334	1.08151e-10	0	MAP1A	B cells	Oligodendrocyte	microtubule associated protein 1A [Source:HGNC Symbol;Acc:HGNC:6835]
58	6.65911e-15	1.18198	0.569	0.334	1.08151e-10	0	MAP1A		Multilymphoid progenitor cell	microtubule associated protein 1A [Source:HGNC Symbol;Acc:HGNC:6835]
59	6.65911e-15	1.18198	0.569	0.334	1.08151e-10	0	MAP1A		Plasmacytoid dendritic cell	microtubule associated protein 1A [Source:HGNC Symbol;Acc:HGNC:6835]
72	3.05723e-07	1.17092	0.306	0.166	0.00496525	0	VGLL3			vestigial like family member 3 [Source:HGNC Symbol;Acc:HGNC:24327]
73	2.54325e-09	1.16096	0.337	0.168	4.1305e-05	0	PLXDC2	Oligodendrocytes	Microglial cell	plexin domain containing 2 [Source:HGNC Symbol;Acc:HGNC:21013]
74	2.54325e-09	1.16096	0.337	0.168	4.1305e-05	0	PLXDC2		Ionocyte cell	plexin domain containing 2 [Source:HGNC Symbol;Acc:HGNC:21013]
75	2.54325e-09	1.16096	0.337	0.168	4.1305e-05	0	PLXDC2		Monocyte	plexin domain containing 2 [Source:HGNC Symbol;Acc:HGNC:21013]
77	3.08551e-13	1.12842	0.53	0.322	5.01118e-09	0	ITIH5	Vascular cells	Primitive endoderm cell	inter-alpha-trypsin inhibitor heavy chain 5 [Source:HGNC Symbol;Acc:HGNC:21449]
78	3.08551e-13	1.12842	0.53	0.322	5.01118e-09	0	ITIH5		SLC16A7+ cell	inter-alpha-trypsin inhibitor heavy chain 5 [Source:HGNC Symbol;Acc:HGNC:21449]
79	8.62313e-09	1.12718	0.301	0.142	0.000140048	0	CEBPD	Neuroglial cells	Microglial cell	CCAAT enhancer binding protein delta [Source:HGNC Symbol;Acc:HGNC:1835]
80	8.62313e-09	1.12718	0.301	0.142	0.000140048	0	CEBPD		Mucosal-associated invariant T cell	CCAAT enhancer binding protein delta [Source:HGNC Symbol;Acc:HGNC:1835]
81	8.62313e-09	1.12718	0.301	0.142	0.000140048	0	CEBPD		Granulosa cell	CCAAT enhancer binding protein delta [Source:HGNC Symbol;Acc:HGNC:1835]
82	8.62313e-09	1.12718	0.301	0.142	0.000140048	0	CEBPD		Monocyte	CCAAT enhancer binding protein delta [Source:HGNC Symbol;Acc:HGNC:1835]
103	1.28779e-05	1.11247	0.324	0.212	0.209149	0	LINC00472			long intergenic non-protein coding RNA 472 [Source:HGNC Symbol;Acc:HGNC:21380]
104	8.22195e-06	1.10414	0.254	0.139	0.133533	0	RAB30	Plasma cells	B cell	RAB30, member RAS oncogene family [Source:HGNC Symbol;Acc:HGNC:9770]
106	7.59923e-11	1.06832	0.434	0.238	1.23419e-06	0	MINDY2			MINDY lysine 48 deubiquitinase 2 [Source:HGNC Symbol;Acc:HGNC:26954]
107	4.37671e-07	1.00832	0.366	0.221	0.00710822	0	CHCHD10	Cardiomyocytes	Enterocyte progenitor cell	coiled-coil-helix-coiled-coil-helix domain containing 10 [Source:HGNC Symbol;Acc:HGNC:15559]
108	4.37671e-07	1.00832	0.366	0.221	0.00710822	0	CHCHD10		Monocyte	coiled-coil-helix-coiled-coil-helix domain containing 10 [Source:HGNC Symbol;Acc:HGNC:15559]
119	4.41806e-08	0.994106	0.418	0.255	0.000717538	0	SYTL2		Mucosal-associated invariant T cell	synaptotagmin like 2 [Source:HGNC Symbol;Acc:HGNC:15585]
120	4.41806e-08	0.994106	0.418	0.255	0.000717538	0	SYTL2		Goblet cell	synaptotagmin like 2 [Source:HGNC Symbol;Acc:HGNC:15585]
121	4.41806e-08	0.994106	0.418	0.255	0.000717538	0	SYTL2		Luminal epithelial cell	synaptotagmin like 2 [Source:HGNC Symbol;Acc:HGNC:15585]
123	2.69332e-06	0.986752	0.317	0.195	0.0437422	0	KCNB1		Ciliated epithelial cell	potassium voltage-gated channel subfamily B member 1 [Source:HGNC Symbol;Acc:HGNC:6231]
124	3.25876e-05	0.98508	0.265	0.151	0.529255	0	MSRB1		Ciliated cell	methionine sulfoxide reductase B1 [Source:HGNC Symbol;Acc:HGNC:14133]
125	3.25876e-05	0.98508	0.265	0.151	0.529255	0	MSRB1		Monocyte	methionine sulfoxide reductase B1 [Source:HGNC Symbol;Acc:HGNC:14133]
126	3.25876e-05	0.98508	0.265	0.151	0.529255	0	MSRB1		Neutrophil	methionine sulfoxide reductase B1 [Source:HGNC Symbol;Acc:HGNC:14133]
129	2.52379e-05	0.980093	0.263	0.147	0.409889	0	PLPPR4			phospholipid phosphatase related 4 [Source:HGNC Symbol;Acc:HGNC:23496]
130	2.09374e-23	0.970549	0.867	0.707	3.40045e-19	0	CRYAB		Astrocyte	crystallin alpha B [Source:HGNC Symbol;Acc:HGNC:2389]
139	5.97765e-13	0.954793	0.602	0.385	9.70831e-09	0	RAMP1	Epicardium cells	Astrocyte	receptor activity modifying protein 1 [Source:HGNC Symbol;Acc:HGNC:9843]
140	5.97765e-13	0.954793	0.602	0.385	9.70831e-09	0	RAMP1		Oligodendrocyte progenitor cell	receptor activity modifying protein 1 [Source:HGNC Symbol;Acc:HGNC:9843]
149	3.14772e-09	0.953138	0.499	0.322	5.11222e-05	0	GALNT5		Goblet progenitor cell	polypeptide N-acetylgalactosaminyltransferase 5 [Source:HGNC Symbol;Acc:HGNC:4127]
150	5.84965e-10	0.935941	0.49	0.312	9.50042e-06	0	TMEM47	Endothelial cells	Pit progenitor cell	transmembrane protein 47 [Source:HGNC Symbol;Acc:HGNC:18515]
151	1.72406e-47	0.929011	1	1	2.80005e-43	0	MALAT1	Plasma cells		metastasis associated lung adenocarcinoma transcript 1 [Source:HGNC Symbol;Acc:HGNC:29665]
158	1.05894e-05	0.913492	0.355	0.238	0.171982	0	AHNAK2		Plasmacytoid dendritic cell	AHNAK nucleoprotein 2 [Source:HGNC Symbol;Acc:HGNC:20125]
160	5.39876e-34	0.907156	0.998	0.93	8.76813e-30	0	NEAT1	Beta cells		nuclear paraspeckle assembly transcript 1 [Source:HGNC Symbol;Acc:HGNC:30815]
162	3.56969e-05	0.904338	0.285	0.175	0.579754	0	SHISA9		SLC16A7+ cell	shisa family member 9 [Source:HGNC Symbol;Acc:HGNC:37231]
163	3.46061e-10	0.888838	0.652	0.526	5.62038e-06	0	DDAH1		Astrocyte	dimethylarginine dimethylaminohydrolase 1 [Source:HGNC Symbol;Acc:HGNC:2715]
164	2.08336e-11	0.888521	0.6	0.44	3.38358e-07	0	ARID5B	T cells	Exhausted CD8+ T cell	AT-rich interaction domain 5B [Source:HGNC Symbol;Acc:HGNC:17362]
165	2.08336e-11	0.888521	0.6	0.44	3.38358e-07	0	ARID5B		Regulatory T (Treg) cell	AT-rich interaction domain 5B [Source:HGNC Symbol;Acc:HGNC:17362]
166	2.08336e-11	0.888521	0.6	0.44	3.38358e-07	0	ARID5B		Multilymphoid progenitor cell	AT-rich interaction domain 5B [Source:HGNC Symbol;Acc:HGNC:17362]
168	2.08336e-11	0.888521	0.6	0.44	3.38358e-07	0	ARID5B		B cell	AT-rich interaction domain 5B [Source:HGNC Symbol;Acc:HGNC:17362]
188	0.0003325	0.873768	0.301	0.212	1	0	SERPINI1	Progenitor cells		serpin family I member 1 [Source:HGNC Symbol;Acc:HGNC:8943]
189	7.75753e-06	0.854684	0.33	0.212	0.12599	0	DSEL		SLC16A7+ cell	dermatan sulfate epimerase like [Source:HGNC Symbol;Acc:HGNC:18144]
190	4.23011e-06	0.851846	0.416	0.291	0.0687011	0	PDE4DIP	Neural cells	Interneuron	phosphodiesterase 4D interacting protein [Source:HGNC Symbol;Acc:HGNC:15580]
191	4.23011e-06	0.851846	0.416	0.291	0.0687011	0	PDE4DIP		Alpha cell	phosphodiesterase 4D interacting protein [Source:HGNC Symbol;Acc:HGNC:15580]
192	4.23011e-06	0.851846	0.416	0.291	0.0687011	0	PDE4DIP		CD141+CLEC9A+ dendritic cell	phosphodiesterase 4D interacting protein [Source:HGNC Symbol;Acc:HGNC:15580]
194	1.63002e-29	0.843655	0.982	0.952	2.64732e-25	0	THBS1	Iast	Ionocyte cell	thrombospondin 1 [Source:HGNC Symbol;Acc:HGNC:11785]
195	1.63002e-29	0.843655	0.982	0.952	2.64732e-25	0	THBS1		Monocyte	thrombospondin 1 [Source:HGNC Symbol;Acc:HGNC:11785]
212	0.000530461	0.838281	0.272	0.18	1	0	TPP1		Microglial cell	tripeptidyl peptidase 1 [Source:HGNC Symbol;Acc:HGNC:2073]
213	0.000530461	0.838281	0.272	0.18	1	0	TPP1		Regulatory T (Treg) cell	tripeptidyl peptidase 1 [Source:HGNC Symbol;Acc:HGNC:2073]
214	0.000530461	0.838281	0.272	0.18	1	0	TPP1		Paneth cell	tripeptidyl peptidase 1 [Source:HGNC Symbol;Acc:HGNC:2073]
215	6.63948e-05	0.830056	0.308	0.197	1	0	SYNE1		Effector CD8+ memory T (Tem) cell	spectrin repeat containing nuclear envelope protein 1 [Source:HGNC Symbol;Acc:HGNC:17089]
216	6.63948e-05	0.830056	0.308	0.197	1	0	SYNE1		CD4+ cytotoxic T cell	spectrin repeat containing nuclear envelope protein 1 [Source:HGNC Symbol;Acc:HGNC:17089]
217	6.63948e-05	0.830056	0.308	0.197	1	0	SYNE1		SLC16A7+ cell	spectrin repeat containing nuclear envelope protein 1 [Source:HGNC Symbol;Acc:HGNC:17089]
218	6.63948e-05	0.830056	0.308	0.197	1	0	SYNE1		Ciliated epithelial cell	spectrin repeat containing nuclear envelope protein 1 [Source:HGNC Symbol;Acc:HGNC:17089]
219	6.63948e-05	0.830056	0.308	0.197	1	0	SYNE1		Secretory progenitor cell	spectrin repeat containing nuclear envelope protein 1 [Source:HGNC Symbol;Acc:HGNC:17089]
220	0.00145597	0.826621	0.288	0.204	1	0	ADAMTS1	Tumor cells	FGFR1HighNME5- epithelial cell	ADAM metallopeptidase with thrombospondin type 1 motif 1 [Source:HGNC Symbol;Acc:HGNC:217]
221	0.00145597	0.826621	0.288	0.204	1	0	ADAMTS1		DCLK1+ progenitor cell	ADAM metallopeptidase with thrombospondin type 1 motif 1 [Source:HGNC Symbol;Acc:HGNC:217]
226	0.00433187	0.821966	0.258	0.192	1	0	CTNND1			catenin delta 1 [Source:HGNC Symbol;Acc:HGNC:2515]
227	0.00106168	0.820794	0.283	0.202	1	0	RIOK3			RIO kinase 3 [Source:HGNC Symbol;Acc:HGNC:11451]
228	0.000142204	0.818777	0.285	0.18	1	0	ASAH1	Monocytes	Microglial cell	N-acylsphingosine amidohydrolase 1 [Source:HGNC Symbol;Acc:HGNC:735]
229	0.000142204	0.818777	0.285	0.18	1	0	ASAH1		Enterocyte progenitor cell	N-acylsphingosine amidohydrolase 1 [Source:HGNC Symbol;Acc:HGNC:735]
230	0.000142204	0.818777	0.285	0.18	1	0	ASAH1		CD1C-CD141- dendritic cell	N-acylsphingosine amidohydrolase 1 [Source:HGNC Symbol;Acc:HGNC:735]
231	0.000142204	0.818777	0.285	0.18	1	0	ASAH1		Monocyte	N-acylsphingosine amidohydrolase 1 [Source:HGNC Symbol;Acc:HGNC:735]
232	0.000142204	0.818777	0.285	0.18	1	0	ASAH1		Mast cell	N-acylsphingosine amidohydrolase 1 [Source:HGNC Symbol;Acc:HGNC:735]
236	8.45613e-07	0.808133	0.447	0.312	0.0137336	0	PSAP		Astrocyte	prosaposin [Source:HGNC Symbol;Acc:HGNC:9498]
237	8.45613e-07	0.808133	0.447	0.312	0.0137336	0	PSAP		Microglial cell	prosaposin [Source:HGNC Symbol;Acc:HGNC:9498]
238	8.45613e-07	0.808133	0.447	0.312	0.0137336	0	PSAP		CD1C-CD141- dendritic cell	prosaposin [Source:HGNC Symbol;Acc:HGNC:9498]
239	8.45613e-07	0.808133	0.447	0.312	0.0137336	0	PSAP		Monocyte	prosaposin [Source:HGNC Symbol;Acc:HGNC:9498]
242	4.13854e-15	0.807315	0.78	0.613	6.72141e-11	0	GLS		Alpha cell	glutaminase [Source:HGNC Symbol;Acc:HGNC:4331]
243	0.00967223	0.806518	0.602	0.567	1	0	MYLK	Perivascular cells	Basal epithelial cell	myosin light chain kinase [Source:HGNC Symbol;Acc:HGNC:7590]
255	2.57077e-09	0.802424	0.69	0.589	4.17519e-05	0	LRRN1		Oligodendrocyte	leucine rich repeat neuronal 1 [Source:HGNC Symbol;Acc:HGNC:20980]
256	2.10568e-06	0.801854	0.355	0.207	0.0341984	0	PLPP1	CD8 T cells	Exhausted CD8+ T cell	phospholipid phosphatase 1 [Source:HGNC Symbol;Acc:HGNC:9228]
257	3.55495e-22	0.799991	0.892	0.726	5.7736e-18	0	PDE1C		Purkinje cell	phosphodiesterase 1C [Source:HGNC Symbol;Acc:HGNC:8776]
258	3.55495e-22	0.799991	0.892	0.726	5.7736e-18	0	PDE1C		Ionocyte cell	phosphodiesterase 1C [Source:HGNC Symbol;Acc:HGNC:8776]
259	2.40928e-05	0.793234	0.443	0.339	0.391291	0	PLCB1			phospholipase C beta 1 [Source:HGNC Symbol;Acc:HGNC:15917]
260	0.00081372	0.791119	0.265	0.183	1	0	SLC16A7		Liver bud hepatic cell	solute carrier family 16 member 7 [Source:HGNC Symbol;Acc:HGNC:10928]
261	0.00081372	0.791119	0.265	0.183	1	0	SLC16A7		SLC16A7+ cell	solute carrier family 16 member 7 [Source:HGNC Symbol;Acc:HGNC:10928]
262	4.39013e-05	0.78062	0.391	0.272	0.713001	0	GOLGA2		SLC16A7+ cell	golgin A2 [Source:HGNC Symbol;Acc:HGNC:4425]
263	4.39013e-05	0.78062	0.391	0.272	0.713001	0	GOLGA2		Multilymphoid progenitor cell	golgin A2 [Source:HGNC Symbol;Acc:HGNC:4425]
265	0.000139561	0.774717	0.398	0.296	1	0	USP53	Fibroblasts	Ionocyte cell	ubiquitin specific peptidase 53 [Source:HGNC Symbol;Acc:HGNC:29255]
266	2.85949e-13	0.77215	0.8	0.637	4.64411e-09	0	FBXO32	Oligodendrocytes	Ionocyte cell	F-box protein 32 [Source:HGNC Symbol;Acc:HGNC:16731]
267	2.85949e-13	0.77215	0.8	0.637	4.64411e-09	0	FBXO32		Pit progenitor cell	F-box protein 32 [Source:HGNC Symbol;Acc:HGNC:16731]
270	9.26521e-05	0.764376	0.276	0.168	1	0	BAMBI	Choroid plexus cells	FOXN4+ cell	BMP and activin membrane bound inhibitor [Source:HGNC Symbol;Acc:HGNC:30251]
274	1.09585e-05	0.760571	0.422	0.296	0.177977	0	EDN1	Endothelial cells		endothelin 1 [Source:HGNC Symbol;Acc:HGNC:3176]
275	0.000527323	0.760543	0.267	0.175	1	0	ZNF503	Nsc_radial glia		zinc finger protein 503 [Source:HGNC Symbol;Acc:HGNC:23589]
277	8.47331e-24	0.756507	1	1	1.37615e-19	0	CALD1	Cardiomyocytes	Smooth muscle cell	caldesmon 1 [Source:HGNC Symbol;Acc:HGNC:1441]
285	0.000803034	0.750742	0.31	0.219	1	0	SHOX2	Fibroblasts		short stature homeobox 2 [Source:HGNC Symbol;Acc:HGNC:10854]
286	1.78338e-08	0.747967	0.56	0.397	0.000289638	0	ATP1B1	Fibroblasts	Regulatory T (Treg) cell	ATPase Na+/K+ transporting subunit beta 1 [Source:HGNC Symbol;Acc:HGNC:804]
290	0.000128557	0.746413	0.294	0.188	1	0	ALKBH7		B cell	alkB homolog 7 [Source:HGNC Symbol;Acc:HGNC:21306]
292	0.00063699	0.74631	0.36	0.279	1	0	KMT2E			lysine methyltransferase 2E (inactive) [Source:HGNC Symbol;Acc:HGNC:18541]
293	0.000508851	0.737443	0.335	0.243	1	0	FAT3			FAT atypical cadherin 3 [Source:HGNC Symbol;Acc:HGNC:23112]
294	0.00102874	0.731235	0.328	0.245	1	0	PKD2			polycystin 2, transient receptor potential cation channel [Source:HGNC Symbol;Acc:HGNC:9009]
295	7.49079e-06	0.731053	0.344	0.204	0.121658	0	SPRY1	Natural killer T (NKT) cells	Astrocyte	sprouty RTK signaling antagonist 1 [Source:HGNC Symbol;Acc:HGNC:11269]
296	7.49079e-06	0.731053	0.344	0.204	0.121658	0	SPRY1		Oligodendrocyte progenitor cell	sprouty RTK signaling antagonist 1 [Source:HGNC Symbol;Acc:HGNC:11269]
297	7.49079e-06	0.731053	0.344	0.204	0.121658	0	SPRY1		Granulosa cell	sprouty RTK signaling antagonist 1 [Source:HGNC Symbol;Acc:HGNC:11269]
315	0.000342576	0.730324	0.283	0.185	1	0	MMP24OS			MMP24 opposite strand [Source:HGNC Symbol;Acc:HGNC:44421]
316	3.07139e-13	0.728013	0.751	0.579	4.98824e-09	0	NEXN	Muscle cells		nexilin F-actin binding protein [Source:HGNC Symbol;Acc:HGNC:29557]
318	1.78706e-05	0.72627	0.476	0.363	0.290237	0	SH3BGRL		Regulatory T (Treg) cell	SH3 domain binding glutamate rich protein like [Source:HGNC Symbol;Acc:HGNC:10823]
319	0.00311133	0.725021	0.261	0.188	1	0	DIPK2A			divergent protein kinase domain 2A [Source:HGNC Symbol;Acc:HGNC:28490]
320	3.42038e-05	0.723953	0.488	0.382	0.555504	0	SEMA5A	L5_6_fezf2	Oligodendrocyte progenitor cell	semaphorin 5A [Source:HGNC Symbol;Acc:HGNC:10736]
321	3.42038e-05	0.723953	0.488	0.382	0.555504	0	SEMA5A		Beta cell	semaphorin 5A [Source:HGNC Symbol;Acc:HGNC:10736]
322	3.42038e-05	0.723953	0.488	0.382	0.555504	0	SEMA5A		SLC16A7+ cell	semaphorin 5A [Source:HGNC Symbol;Acc:HGNC:10736]
323	3.42038e-05	0.723953	0.488	0.382	0.555504	0	SEMA5A		Granulosa cell	semaphorin 5A [Source:HGNC Symbol;Acc:HGNC:10736]
324	3.42038e-05	0.723953	0.488	0.382	0.555504	0	SEMA5A		Lake et al.Science.Ex6	semaphorin 5A [Source:HGNC Symbol;Acc:HGNC:10736]
327	0.00684002	0.720512	0.254	0.19	1	0	FOSB	Natural killer T (NKT) cells	Astrocyte	FosB proto-oncogene, AP-1 transcription factor subunit [Source:HGNC Symbol;Acc:HGNC:3797]
328	0.00684002	0.720512	0.254	0.19	1	0	FOSB		Microglial cell	FosB proto-oncogene, AP-1 transcription factor subunit [Source:HGNC Symbol;Acc:HGNC:3797]
329	0.00684002	0.720512	0.254	0.19	1	0	FOSB		Endothelial cell	FosB proto-oncogene, AP-1 transcription factor subunit [Source:HGNC Symbol;Acc:HGNC:3797]
330	0.00684002	0.720512	0.254	0.19	1	0	FOSB		Multilymphoid progenitor cell	FosB proto-oncogene, AP-1 transcription factor subunit [Source:HGNC Symbol;Acc:HGNC:3797]
331	0.00684002	0.720512	0.254	0.19	1	0	FOSB		Monocyte	FosB proto-oncogene, AP-1 transcription factor subunit [Source:HGNC Symbol;Acc:HGNC:3797]
376	1.7613e-12	0.719961	0.796	0.649	2.86053e-08	0	PLOD2		Alpha cell	procollagen-lysine,2-oxoglutarate 5-dioxygenase 2 [Source:HGNC Symbol;Acc:HGNC:9082]
377	0.000256243	0.718277	0.312	0.202	1	0	SEZ6L2		Endocrine cell	seizure related 6 homolog like 2 [Source:HGNC Symbol;Acc:HGNC:30844]
378	0.000106781	0.710979	0.274	0.168	1	0	HDAC9		Secretory progenitor cell	histone deacetylase 9 [Source:HGNC Symbol;Acc:HGNC:14065]
379	0.000106781	0.710979	0.274	0.168	1	0	HDAC9		B cell	histone deacetylase 9 [Source:HGNC Symbol;Acc:HGNC:14065]
381	6.86482e-05	0.710268	0.265	0.154	1	0	SESN3		Microglial cell	sestrin 3 [Source:HGNC Symbol;Acc:HGNC:23060]
382	0.000165794	0.710244	0.398	0.3	1	0	ABL2		SLC16A7+ cell	ABL proto-oncogene 2, non-receptor tyrosine kinase [Source:HGNC Symbol;Acc:HGNC:77]
383	0.000291732	0.710105	0.344	0.243	1	0	GBP1	Tumor cells	Exhausted CD8+ T cell	guanylate binding protein 1 [Source:HGNC Symbol;Acc:HGNC:4182]
384	0.000291732	0.710105	0.344	0.243	1	0	GBP1		Liver bud hepatic cell	guanylate binding protein 1 [Source:HGNC Symbol;Acc:HGNC:4182]
385	0.000291732	0.710105	0.344	0.243	1	0	GBP1		DCLK1+ progenitor cell	guanylate binding protein 1 [Source:HGNC Symbol;Acc:HGNC:4182]
386	0.000291732	0.710105	0.344	0.243	1	0	GBP1		CD1C-CD141- dendritic cell	guanylate binding protein 1 [Source:HGNC Symbol;Acc:HGNC:4182]
388	0.00100411	0.709729	0.299	0.209	1	0	EHD1		CD1C-CD141- dendritic cell	EH domain containing 1 [Source:HGNC Symbol;Acc:HGNC:3242]
389	0.00100411	0.709729	0.299	0.209	1	0	EHD1		Monocyte	EH domain containing 1 [Source:HGNC Symbol;Acc:HGNC:3242]
392	2.15467e-08	0.70902	0.676	0.555	0.00034994	0	ITGA11		Lake et al.Science.Ex8	integrin subunit alpha 11 [Source:HGNC Symbol;Acc:HGNC:6136]
394	1.83813e-09	0.695686	0.69	0.562	2.98531e-05	0	ATP2B4		AXL+SIGLEC6+ dendritic cell	ATPase plasma membrane Ca2+ transporting 4 [Source:HGNC Symbol;Acc:HGNC:817]
396	5.81914e-06	0.695237	0.501	0.38	0.0945087	0	LAMA4	Mesenchymal-like cells	Endothelial cell	laminin subunit alpha 4 [Source:HGNC Symbol;Acc:HGNC:6484]
398	4.57841e-06	0.692302	0.456	0.332	0.0743579	0	FAM98A			family with sequence similarity 98 member A [Source:HGNC Symbol;Acc:HGNC:24520]
399	7.25937e-05	0.686968	0.418	0.317	1	0	GSN	Mesenchymal cells	Microglial cell	gelsolin [Source:HGNC Symbol;Acc:HGNC:4620]
400	7.25937e-05	0.686968	0.418	0.317	1	0	GSN		Oligodendrocyte	gelsolin [Source:HGNC Symbol;Acc:HGNC:4620]
401	7.25937e-05	0.686968	0.418	0.317	1	0	GSN		Goblet cell	gelsolin [Source:HGNC Symbol;Acc:HGNC:4620]
420	0.0028279	0.685349	0.324	0.248	1	0	UBE2E2			ubiquitin conjugating enzyme E2 E2 [Source:HGNC Symbol;Acc:HGNC:12478]
421	1.56128e-09	0.684603	0.838	0.764	2.53568e-05	0	CCDC80	Myofibroblasts	Epiblast cell	coiled-coil domain containing 80 [Source:HGNC Symbol;Acc:HGNC:30649]
422	1.56128e-09	0.684603	0.838	0.764	2.53568e-05	0	CCDC80		Astrocyte	coiled-coil domain containing 80 [Source:HGNC Symbol;Acc:HGNC:30649]
423	1.56128e-09	0.684603	0.838	0.764	2.53568e-05	0	CCDC80		DCLK1+ progenitor cell	coiled-coil domain containing 80 [Source:HGNC Symbol;Acc:HGNC:30649]
436	0.00221843	0.68437	0.301	0.219	1	0	SNRPN	Stem cells	Plasmacytoid dendritic cell	small nuclear ribonucleoprotein polypeptide N [Source:HGNC Symbol;Acc:HGNC:11164]
440	0.00819173	0.683908	0.265	0.197	1	0	CDC73		Endothelial cell	cell division cycle 73 [Source:HGNC Symbol;Acc:HGNC:16783]
441	2.17141e-06	0.678939	0.533	0.397	0.0352658	0	EFNB2	Glia cells	Endothelial cell	ephrin B2 [Source:HGNC Symbol;Acc:HGNC:3227]
442	2.17141e-06	0.678939	0.533	0.397	0.0352658	0	EFNB2		Multilymphoid progenitor cell	ephrin B2 [Source:HGNC Symbol;Acc:HGNC:3227]
450	0.00148498	0.672304	0.297	0.209	1	0	DLC1	Mesenchymal-like cells	Endothelial cell	DLC1 Rho GTPase activating protein [Source:HGNC Symbol;Acc:HGNC:2897]
451	0.00148498	0.672304	0.297	0.209	1	0	DLC1		FGFR1HighNME5- epithelial cell	DLC1 Rho GTPase activating protein [Source:HGNC Symbol;Acc:HGNC:2897]
452	0.00148498	0.672304	0.297	0.209	1	0	DLC1		Mast cell	DLC1 Rho GTPase activating protein [Source:HGNC Symbol;Acc:HGNC:2897]
453	0.00148498	0.672304	0.297	0.209	1	0	DLC1		Lake et al.Science.Ex6	DLC1 Rho GTPase activating protein [Source:HGNC Symbol;Acc:HGNC:2897]
462	0.0028118	0.668153	0.297	0.219	1	0	FOXO3		Monocyte	forkhead box O3 [Source:HGNC Symbol;Acc:HGNC:3821]
464	6.28245e-05	0.66639	0.481	0.365	1	0	SULF2		Plasmacytoid dendritic cell	sulfatase 2 [Source:HGNC Symbol;Acc:HGNC:20392]
465	6.28245e-05	0.66639	0.481	0.365	1	0	SULF2		Monocyte	sulfatase 2 [Source:HGNC Symbol;Acc:HGNC:20392]
468	1.00085e-09	0.660838	0.697	0.565	1.62548e-05	0	ZFHX4	Neural cells	Neural progenitor cell	zinc finger homeobox 4 [Source:HGNC Symbol;Acc:HGNC:30939]
469	1.00085e-09	0.660838	0.697	0.565	1.62548e-05	0	ZFHX4		FGFR1HighNME5- epithelial cell	zinc finger homeobox 4 [Source:HGNC Symbol;Acc:HGNC:30939]
470	1.28337e-07	0.656275	0.613	0.478	0.00208431	0	ID2	Natural killer (NK) cells	Neural stem cell	inhibitor of DNA binding 2 [Source:HGNC Symbol;Acc:HGNC:5361]
471	1.28337e-07	0.656275	0.613	0.478	0.00208431	0	ID2		Natural killer cell	inhibitor of DNA binding 2 [Source:HGNC Symbol;Acc:HGNC:5361]
472	1.28337e-07	0.656275	0.613	0.478	0.00208431	0	ID2		Pancreatic polypeptide cell	inhibitor of DNA binding 2 [Source:HGNC Symbol;Acc:HGNC:5361]
473	1.28337e-07	0.656275	0.613	0.478	0.00208431	0	ID2		pro-Natural killer cell (pro-NK cell)	inhibitor of DNA binding 2 [Source:HGNC Symbol;Acc:HGNC:5361]
474	1.28337e-07	0.656275	0.613	0.478	0.00208431	0	ID2		Primitive endoderm cell	inhibitor of DNA binding 2 [Source:HGNC Symbol;Acc:HGNC:5361]
475	1.28337e-07	0.656275	0.613	0.478	0.00208431	0	ID2		Astrocyte	inhibitor of DNA binding 2 [Source:HGNC Symbol;Acc:HGNC:5361]
476	1.28337e-07	0.656275	0.613	0.478	0.00208431	0	ID2		Exhausted CD8+ T cell	inhibitor of DNA binding 2 [Source:HGNC Symbol;Acc:HGNC:5361]
477	1.28337e-07	0.656275	0.613	0.478	0.00208431	0	ID2		Brush cell (Tuft cell)	inhibitor of DNA binding 2 [Source:HGNC Symbol;Acc:HGNC:5361]
478	1.28337e-07	0.656275	0.613	0.478	0.00208431	0	ID2		Neuroendocrine cell	inhibitor of DNA binding 2 [Source:HGNC Symbol;Acc:HGNC:5361]
479	1.28337e-07	0.656275	0.613	0.478	0.00208431	0	ID2		Multilymphoid progenitor cell	inhibitor of DNA binding 2 [Source:HGNC Symbol;Acc:HGNC:5361]
480	1.28337e-07	0.656275	0.613	0.478	0.00208431	0	ID2		CD141+CLEC9A+ dendritic cell	inhibitor of DNA binding 2 [Source:HGNC Symbol;Acc:HGNC:5361]
613	7.06534e-08	0.648923	0.654	0.505	0.00114748	0	MFGE8	Stem cells	Astrocyte	milk fat globule EGF and factor V/VIII domain containing [Source:HGNC Symbol;Acc:HGNC:7036]
615	0.00117418	0.644477	0.344	0.25	1	0	CHRDL1		Astrocyte	chordin like 1 [Source:HGNC Symbol;Acc:HGNC:29861]
616	0.00117418	0.644477	0.344	0.25	1	0	CHRDL1		FGFR1HighNME5- epithelial cell	chordin like 1 [Source:HGNC Symbol;Acc:HGNC:29861]
617	0.00291767	0.639153	0.306	0.231	1	0	ROBO2	Npcs	Beta cell	roundabout guidance receptor 2 [Source:HGNC Symbol;Acc:HGNC:10250]
618	3.23951e-05	0.637762	0.494	0.38	0.526129	0	PRUNE2		Epiblast cell	prune homolog 2 with BCH domain [Source:HGNC Symbol;Acc:HGNC:25209]
619	3.23951e-05	0.637762	0.494	0.38	0.526129	0	PRUNE2		Ciliated epithelial cell	prune homolog 2 with BCH domain [Source:HGNC Symbol;Acc:HGNC:25209]
620	9.54602e-10	0.636718	0.699	0.567	1.55037e-05	0	FERMT2	Neural cells	Astrocyte	FERM domain containing kindlin 2 [Source:HGNC Symbol;Acc:HGNC:15767]
621	0.000427231	0.632262	0.333	0.236	1	0	SDHC		Ciliated cell	succinate dehydrogenase complex subunit C [Source:HGNC Symbol;Acc:HGNC:10682]
622	2.84873e-07	0.632129	0.665	0.543	0.00462663	0	CAMK2N1	Neural cells		calcium/calmodulin dependent protein kinase II inhibitor 1 [Source:HGNC Symbol;Acc:HGNC:24190]
623	0.000782197	0.6318	0.281	0.19	1	0	KDM5B		Cancer stem cell	lysine demethylase 5B [Source:HGNC Symbol;Acc:HGNC:18039]
624	0.000782197	0.6318	0.281	0.19	1	0	KDM5B		Regulatory T (Treg) cell	lysine demethylase 5B [Source:HGNC Symbol;Acc:HGNC:18039]
625	0.000782197	0.6318	0.281	0.19	1	0	KDM5B		8-cell stage cell (Blastomere)	lysine demethylase 5B [Source:HGNC Symbol;Acc:HGNC:18039]
627	0.00123476	0.629155	0.342	0.257	1	0	INPP4B	T cells		inositol polyphosphate-4-phosphatase type II B [Source:HGNC Symbol;Acc:HGNC:6075]
628	0.00157366	0.628496	0.285	0.197	1	0	CAP2			cyclase associated actin cytoskeleton regulatory protein 2 [Source:HGNC Symbol;Acc:HGNC:20039]
629	0.000169459	0.620926	0.375	0.264	1	0	HSD17B4			hydroxysteroid 17-beta dehydrogenase 4 [Source:HGNC Symbol;Acc:HGNC:5213]
630	0.00078375	0.619344	0.326	0.226	1	0	NFASC		Neuron	neurofascin [Source:HGNC Symbol;Acc:HGNC:29866]
631	0.00102511	0.617699	0.33	0.231	1	0	SLMAP	Muscle cells		sarcolemma associated protein [Source:HGNC Symbol;Acc:HGNC:16643]
632	0.00272476	0.615632	0.301	0.216	1	0	HSPB6	Fibroblasts	Mesenchymal cell	heat shock protein family B (small) member 6 [Source:HGNC Symbol;Acc:HGNC:26511]
633	2.26169e-14	0.614876	0.879	0.743	3.6732e-10	0	MYOF		Trophectoderm cell	myoferlin [Source:HGNC Symbol;Acc:HGNC:3656]
634	2.26169e-14	0.614876	0.879	0.743	3.6732e-10	0	MYOF		CD1C-CD141- dendritic cell	myoferlin [Source:HGNC Symbol;Acc:HGNC:3656]
636	5.46579e-05	0.604596	0.524	0.401	0.887699	0	MYADM	Trm cells	Monocyte	myeloid associated differentiation marker [Source:HGNC Symbol;Acc:HGNC:7544]
638	0.000514801	0.604222	0.404	0.312	1	0	CADM1	Lin_hla-dr cells	Cancer stem cell	cell adhesion molecule 1 [Source:HGNC Symbol;Acc:HGNC:5951]
639	0.000514801	0.604222	0.404	0.312	1	0	CADM1		Myeloid conventional dendritic cell	cell adhesion molecule 1 [Source:HGNC Symbol;Acc:HGNC:5951]
640	0.000514801	0.604222	0.404	0.312	1	0	CADM1		Primitive endoderm cell	cell adhesion molecule 1 [Source:HGNC Symbol;Acc:HGNC:5951]
641	0.000514801	0.604222	0.404	0.312	1	0	CADM1		Beta cell	cell adhesion molecule 1 [Source:HGNC Symbol;Acc:HGNC:5951]
642	0.000514801	0.604222	0.404	0.312	1	0	CADM1		Regulatory T (Treg) cell	cell adhesion molecule 1 [Source:HGNC Symbol;Acc:HGNC:5951]
643	0.000514801	0.604222	0.404	0.312	1	0	CADM1		CD141+CLEC9A+ dendritic cell	cell adhesion molecule 1 [Source:HGNC Symbol;Acc:HGNC:5951]
680	3.68666e-05	0.60137	0.479	0.361	0.59875	0	POU3F3	Distal tubule cells		POU class 3 homeobox 3 [Source:HGNC Symbol;Acc:HGNC:9216]

## Sheet: Cluster 1
	p_val	avg_log2FC	pct.1	pct.2	p_val_adj	cluster	gene	cell_type_singleCellBase	cellName_cell_markers_db	description
0	5.32942e-28	3.75101	0.263	0.024	8.65551e-24	1	KIF20A	Cardiomyocytes		kinesin family member 20A [Source:HGNC Symbol;Acc:HGNC:9787]
2	1.71273e-29	3.24956	0.384	0.081	2.78164e-25	1	DLGAP5	Cycling T cells	Neural progenitor cell	DLG associated protein 5 [Source:HGNC Symbol;Acc:HGNC:16864]
3	1.71273e-29	3.24956	0.384	0.081	2.78164e-25	1	DLGAP5		MKI67+ progenitor cell	DLG associated protein 5 [Source:HGNC Symbol;Acc:HGNC:16864]
4	1.71273e-29	3.24956	0.384	0.081	2.78164e-25	1	DLGAP5		Endothelial cell	DLG associated protein 5 [Source:HGNC Symbol;Acc:HGNC:16864]
10	9.57352e-46	2.89639	0.616	0.17	1.55484e-41	1	PTTG1	G2m_s npcs	Neural progenitor cell	PTTG1 regulator of sister chromatid separation, securin [Source:HGNC Symbol;Acc:HGNC:9690]
11	9.57352e-46	2.89639	0.616	0.17	1.55484e-41	1	PTTG1		Interneuron	PTTG1 regulator of sister chromatid separation, securin [Source:HGNC Symbol;Acc:HGNC:9690]
12	9.57352e-46	2.89639	0.616	0.17	1.55484e-41	1	PTTG1		Regulatory T (Treg) cell	PTTG1 regulator of sister chromatid separation, securin [Source:HGNC Symbol;Acc:HGNC:9690]
13	9.57352e-46	2.89639	0.616	0.17	1.55484e-41	1	PTTG1		Exhausted CD4+ T cell	PTTG1 regulator of sister chromatid separation, securin [Source:HGNC Symbol;Acc:HGNC:9690]
14	9.57352e-46	2.89639	0.616	0.17	1.55484e-41	1	PTTG1		Basal cell	PTTG1 regulator of sister chromatid separation, securin [Source:HGNC Symbol;Acc:HGNC:9690]
15	9.57352e-46	2.89639	0.616	0.17	1.55484e-41	1	PTTG1		MKI67+ progenitor cell	PTTG1 regulator of sister chromatid separation, securin [Source:HGNC Symbol;Acc:HGNC:9690]
16	9.57352e-46	2.89639	0.616	0.17	1.55484e-41	1	PTTG1		Endothelial cell	PTTG1 regulator of sister chromatid separation, securin [Source:HGNC Symbol;Acc:HGNC:9690]
90	2.04197e-18	2.70768	0.362	0.126	3.31636e-14	1	CCNB1	Xcr1-cd1s	Neural progenitor cell	cyclin B1 [Source:HGNC Symbol;Acc:HGNC:1579]
91	2.04197e-18	2.70768	0.362	0.126	3.31636e-14	1	CCNB1		MKI67+ progenitor cell	cyclin B1 [Source:HGNC Symbol;Acc:HGNC:1579]
92	2.04197e-18	2.70768	0.362	0.126	3.31636e-14	1	CCNB1		B cell	cyclin B1 [Source:HGNC Symbol;Acc:HGNC:1579]
118	3.59006e-20	2.32713	0.366	0.114	5.83062e-16	1	BIRC5	G2m_s npcs	Epithelial cell	baculoviral IAP repeat containing 5 [Source:HGNC Symbol;Acc:HGNC:593]
119	3.59006e-20	2.32713	0.366	0.114	5.83062e-16	1	BIRC5		Neural progenitor cell	baculoviral IAP repeat containing 5 [Source:HGNC Symbol;Acc:HGNC:593]
120	3.59006e-20	2.32713	0.366	0.114	5.83062e-16	1	BIRC5		MKI67+ progenitor cell	baculoviral IAP repeat containing 5 [Source:HGNC Symbol;Acc:HGNC:593]
121	3.59006e-20	2.32713	0.366	0.114	5.83062e-16	1	BIRC5		Endothelial cell	baculoviral IAP repeat containing 5 [Source:HGNC Symbol;Acc:HGNC:593]
168	1.71211e-23	2.2805	0.44	0.141	2.78064e-19	1	CDKN3	Cardiomyocytes	Neural progenitor cell	cyclin dependent kinase inhibitor 3 [Source:HGNC Symbol;Acc:HGNC:1791]
169	1.71211e-23	2.2805	0.44	0.141	2.78064e-19	1	CDKN3		MKI67+ progenitor cell	cyclin dependent kinase inhibitor 3 [Source:HGNC Symbol;Acc:HGNC:1791]
170	1.71211e-23	2.2805	0.44	0.141	2.78064e-19	1	CDKN3		Granulocyte-monocyte progenitor	cyclin dependent kinase inhibitor 3 [Source:HGNC Symbol;Acc:HGNC:1791]
188	5.45674e-06	2.06611	0.263	0.151	0.0886229	1	ASPM	G2m_s npcs	Progenitor cell	assembly factor for spindle microtubules [Source:HGNC Symbol;Acc:HGNC:19048]
189	5.45674e-06	2.06611	0.263	0.151	0.0886229	1	ASPM		Neural progenitor cell	assembly factor for spindle microtubules [Source:HGNC Symbol;Acc:HGNC:19048]
190	5.45674e-06	2.06611	0.263	0.151	0.0886229	1	ASPM		MKI67+ progenitor cell	assembly factor for spindle microtubules [Source:HGNC Symbol;Acc:HGNC:19048]
191	5.45674e-06	2.06611	0.263	0.151	0.0886229	1	ASPM		Granulocyte-monocyte progenitor	assembly factor for spindle microtubules [Source:HGNC Symbol;Acc:HGNC:19048]
208	6.96504e-16	1.88099	0.556	0.316	1.13119e-11	1	CENPF	Xcr1-cd1s	Neural progenitor cell	centromere protein F [Source:HGNC Symbol;Acc:HGNC:1857]
209	6.96504e-16	1.88099	0.556	0.316	1.13119e-11	1	CENPF		MKI67+ progenitor cell	centromere protein F [Source:HGNC Symbol;Acc:HGNC:1857]
238	1.54163e-18	1.75874	0.53	0.258	2.50376e-14	1	PRC1	G2m_s npcs	Neural progenitor cell	protein regulator of cytokinesis 1 [Source:HGNC Symbol;Acc:HGNC:9341]
239	1.54163e-18	1.75874	0.53	0.258	2.50376e-14	1	PRC1		MKI67+ progenitor cell	protein regulator of cytokinesis 1 [Source:HGNC Symbol;Acc:HGNC:9341]
240	1.34665e-05	1.65631	0.254	0.14	0.21871	1	ARHGAP11A	Cycling T cells		Rho GTPase activating protein 11A [Source:HGNC Symbol;Acc:HGNC:15783]
241	1.26524e-07	1.60949	0.259	0.121	0.00205488	1	KNL1			kinetochore scaffold 1 [Source:HGNC Symbol;Acc:HGNC:24054]
242	1.51842e-05	1.48512	0.25	0.141	0.246607	1	KPNA2	Proliferating cells	Neural progenitor cell	karyopherin subunit alpha 2 [Source:HGNC Symbol;Acc:HGNC:6395]
243	2.13097e-08	1.45681	0.358	0.189	0.00034609	1	MKI67	Xcr1-cd1s	Vascular stem cell	marker of proliferation Ki-67 [Source:HGNC Symbol;Acc:HGNC:7107]
244	2.13097e-08	1.45681	0.358	0.189	0.00034609	1	MKI67		Vascular progenitor cell	marker of proliferation Ki-67 [Source:HGNC Symbol;Acc:HGNC:7107]
245	2.13097e-08	1.45681	0.358	0.189	0.00034609	1	MKI67		Activated T cell	marker of proliferation Ki-67 [Source:HGNC Symbol;Acc:HGNC:7107]
246	2.13097e-08	1.45681	0.358	0.189	0.00034609	1	MKI67		Neural stem cell	marker of proliferation Ki-67 [Source:HGNC Symbol;Acc:HGNC:7107]
247	2.13097e-08	1.45681	0.358	0.189	0.00034609	1	MKI67		Cancer stem cell	marker of proliferation Ki-67 [Source:HGNC Symbol;Acc:HGNC:7107]
248	2.13097e-08	1.45681	0.358	0.189	0.00034609	1	MKI67		Neural progenitor cell	marker of proliferation Ki-67 [Source:HGNC Symbol;Acc:HGNC:7107]
249	2.13097e-08	1.45681	0.358	0.189	0.00034609	1	MKI67		MKI67+ progenitor cell	marker of proliferation Ki-67 [Source:HGNC Symbol;Acc:HGNC:7107]
453	3.85978e-17	1.4432	0.668	0.45	6.26867e-13	1	UBE2S	G2m_s npcs	Multipotent progenitor cell	ubiquitin conjugating enzyme E2 S [Source:HGNC Symbol;Acc:HGNC:17895]
457	1.46201e-06	1.40187	0.315	0.184	0.0237445	1	CKAP2	G2m_s npcs	Neural progenitor cell	cytoskeleton associated protein 2 [Source:HGNC Symbol;Acc:HGNC:1990]
458	1.46201e-06	1.40187	0.315	0.184	0.0237445	1	CKAP2		Regulatory T (Treg) cell	cytoskeleton associated protein 2 [Source:HGNC Symbol;Acc:HGNC:1990]
459	1.46201e-06	1.40187	0.315	0.184	0.0237445	1	CKAP2		Exhausted CD4+ T cell	cytoskeleton associated protein 2 [Source:HGNC Symbol;Acc:HGNC:1990]
463	1.51691e-06	1.38535	0.409	0.281	0.0246361	1	ARL6IP1	G2m_s npcs		ADP ribosylation factor like GTPase 6 interacting protein 1 [Source:HGNC Symbol;Acc:HGNC:697]
465	1.43686e-07	1.37847	0.297	0.148	0.0023336	1	HMGB3	Epithelial cells	Neural progenitor cell	high mobility group box 3 [Source:HGNC Symbol;Acc:HGNC:5004]
466	1.43686e-07	1.37847	0.297	0.148	0.0023336	1	HMGB3		Endothelial cell	high mobility group box 3 [Source:HGNC Symbol;Acc:HGNC:5004]
467	1.43686e-07	1.37847	0.297	0.148	0.0023336	1	HMGB3		Granulosa cell	high mobility group box 3 [Source:HGNC Symbol;Acc:HGNC:5004]
468	1.43686e-07	1.37847	0.297	0.148	0.0023336	1	HMGB3		B cell	high mobility group box 3 [Source:HGNC Symbol;Acc:HGNC:5004]
479	2.98686e-29	1.32941	0.836	0.561	4.85096e-25	1	STMN1	Midbrain_hindbrain	Immature neuron	stathmin 1 [Source:HGNC Symbol;Acc:HGNC:6510]
480	2.98686e-29	1.32941	0.836	0.561	4.85096e-25	1	STMN1		Astrocyte	stathmin 1 [Source:HGNC Symbol;Acc:HGNC:6510]
481	2.98686e-29	1.32941	0.836	0.561	4.85096e-25	1	STMN1		Microglial cell	stathmin 1 [Source:HGNC Symbol;Acc:HGNC:6510]
482	2.98686e-29	1.32941	0.836	0.561	4.85096e-25	1	STMN1		Endothelial cell	stathmin 1 [Source:HGNC Symbol;Acc:HGNC:6510]
483	2.98686e-29	1.32941	0.836	0.561	4.85096e-25	1	STMN1		Plasmacytoid dendritic cell	stathmin 1 [Source:HGNC Symbol;Acc:HGNC:6510]
549	1.98491e-23	1.31358	0.75	0.444	3.22369e-19	1	HMGN2	Progenitor cells	Neural progenitor cell	high mobility group nucleosomal binding domain 2 [Source:HGNC Symbol;Acc:HGNC:4986]
550	1.98491e-23	1.31358	0.75	0.444	3.22369e-19	1	HMGN2		Endothelial cell	high mobility group nucleosomal binding domain 2 [Source:HGNC Symbol;Acc:HGNC:4986]
551	1.98491e-23	1.31358	0.75	0.444	3.22369e-19	1	HMGN2		Granulosa cell	high mobility group nucleosomal binding domain 2 [Source:HGNC Symbol;Acc:HGNC:4986]
559	1.00194e-05	1.30863	0.379	0.258	0.162726	1	TPX2	G2m_s npcs	Neural progenitor cell	TPX2 microtubule nucleation factor [Source:HGNC Symbol;Acc:HGNC:1249]
560	1.00194e-05	1.30863	0.379	0.258	0.162726	1	TPX2		MKI67+ progenitor cell	TPX2 microtubule nucleation factor [Source:HGNC Symbol;Acc:HGNC:1249]
565	1.69873e-05	1.2527	0.366	0.254	0.27589	1	CKS2	G2m_s npcs	Neural progenitor cell	CDC28 protein kinase regulatory subunit 2 [Source:HGNC Symbol;Acc:HGNC:2000]
566	1.69873e-05	1.2527	0.366	0.254	0.27589	1	CKS2		Interneuron	CDC28 protein kinase regulatory subunit 2 [Source:HGNC Symbol;Acc:HGNC:2000]
575	0.00644856	1.21815	0.293	0.226	1	1	TOP2A	G2m_s npcs	Neural progenitor cell	DNA topoisomerase II alpha [Source:HGNC Symbol;Acc:HGNC:11989]
576	0.00644856	1.21815	0.293	0.226	1	1	TOP2A		MKI67+ progenitor cell	DNA topoisomerase II alpha [Source:HGNC Symbol;Acc:HGNC:11989]
627	3.17559e-06	1.20874	0.284	0.156	0.0515748	1	NBPF1			NBPF member 1 [Source:HGNC Symbol;Acc:HGNC:26088]
628	4.98661e-06	1.17558	0.263	0.137	0.0809875	1	FOXM1		Cancer stem cell	forkhead box M1 [Source:HGNC Symbol;Acc:HGNC:3818]
629	2.04459e-37	1.14773	0.978	0.854	3.32061e-33	1	HMGB1	Progenitor cells	Endothelial cell	high mobility group box 1 [Source:HGNC Symbol;Acc:HGNC:4983]
641	0.000321703	1.14253	0.25	0.156	1	1	PBK	G2m_s npcs	Neural progenitor cell	PDZ binding kinase [Source:HGNC Symbol;Acc:HGNC:18282]
642	0.000321703	1.14253	0.25	0.156	1	1	PBK		FGFR1HighNME5- epithelial cell	PDZ binding kinase [Source:HGNC Symbol;Acc:HGNC:18282]
649	0.00118435	1.12488	0.272	0.191	1	1	ECT2	Cell cycling cells	Liver bud hepatic cell	epithelial cell transforming 2 [Source:HGNC Symbol;Acc:HGNC:3155]
650	0.000134442	1.1112	0.284	0.186	1	1	MZT1		Endothelial cell	mitotic spindle organizing protein 1 [Source:HGNC Symbol;Acc:HGNC:33830]
652	1.56138e-19	1.04442	0.823	0.572	2.53584e-15	1	HMGN1			high mobility group nucleosome binding domain 1 [Source:HGNC Symbol;Acc:HGNC:4984]
653	1.16796e-23	1.03808	0.974	0.757	1.89688e-19	1	MT2A	Natural killer (NK) cells	Liver bud hepatic cell	metallothionein 2A [Source:HGNC Symbol;Acc:HGNC:7406]
654	1.16796e-23	1.03808	0.974	0.757	1.89688e-19	1	MT2A		Granulosa cell	metallothionein 2A [Source:HGNC Symbol;Acc:HGNC:7406]
655	1.16796e-23	1.03808	0.974	0.757	1.89688e-19	1	MT2A		CD1C-CD141- dendritic cell	metallothionein 2A [Source:HGNC Symbol;Acc:HGNC:7406]
713	3.42853e-05	1.03753	0.323	0.215	0.556828	1	YES1	Endothelial cells		YES proto-oncogene 1, Src family tyrosine kinase [Source:HGNC Symbol;Acc:HGNC:12841]
714	5.54029e-06	1.03278	0.349	0.213	0.0899799	1	ANP32E	Cell cycling cells	Neural progenitor cell	acidic nuclear phosphoprotein 32 family member E [Source:HGNC Symbol;Acc:HGNC:16673]
715	5.54029e-06	1.03278	0.349	0.213	0.0899799	1	ANP32E		Endothelial cell	acidic nuclear phosphoprotein 32 family member E [Source:HGNC Symbol;Acc:HGNC:16673]
717	1.36193e-14	1.01272	0.707	0.504	2.2119e-10	1	LSM5		Morula cell (Blastomere)	LSM5 homolog, U6 small nuclear RNA and mRNA degradation associated [Source:HGNC Symbol;Acc:HGNC:17162]
719	2.5515e-15	1.0083	0.78	0.59	4.14389e-11	1	H2AFZ	Stem cells	Neural progenitor cell
720	2.5515e-15	1.0083	0.78	0.59	4.14389e-11	1	H2AFZ		Astrocyte
721	2.5515e-15	1.0083	0.78	0.59	4.14389e-11	1	H2AFZ		Endothelial cell
739	1.63311e-11	1.00528	0.642	0.431	2.65233e-07	1	ID1	Stem cell	Myoblast	inhibitor of DNA binding 1 [Source:HGNC Symbol;Acc:HGNC:5360]
746	6.91981e-08	1.001	0.444	0.266	0.00112385	1	TGFBI	Interstitial cells	Liver bud hepatic cell	transforming growth factor beta induced [Source:HGNC Symbol;Acc:HGNC:11771]
747	6.91981e-08	1.001	0.444	0.266	0.00112385	1	TGFBI		Plasmacytoid dendritic cell	transforming growth factor beta induced [Source:HGNC Symbol;Acc:HGNC:11771]
748	6.91981e-08	1.001	0.444	0.266	0.00112385	1	TGFBI		Monocyte	transforming growth factor beta induced [Source:HGNC Symbol;Acc:HGNC:11771]
761	8.69395e-07	0.960357	0.366	0.215	0.0141198	1	NUDT1		Endothelial cell	nudix hydrolase 1 [Source:HGNC Symbol;Acc:HGNC:8048]
763	0.00135288	0.953103	0.254	0.172	1	1	GOLT1B		Granulosa cell	golgi transport 1B [Source:HGNC Symbol;Acc:HGNC:20175]
765	0.000231339	0.950938	0.28	0.176	1	1	PSME2		Exhausted CD8+ T cell	proteasome activator subunit 2 [Source:HGNC Symbol;Acc:HGNC:9569]
766	0.000231339	0.950938	0.28	0.176	1	1	PSME2		Exhausted CD4+ T cell	proteasome activator subunit 2 [Source:HGNC Symbol;Acc:HGNC:9569]
767	0.000231339	0.950938	0.28	0.176	1	1	PSME2		Liver bud hepatic cell	proteasome activator subunit 2 [Source:HGNC Symbol;Acc:HGNC:9569]
768	1.71829e-06	0.946823	0.358	0.208	0.0279068	1	PHB2			prohibitin 2 [Source:HGNC Symbol;Acc:HGNC:30306]
769	2.98441e-06	0.939314	0.422	0.286	0.0484697	1	DTYMK		Neural progenitor cell	deoxythymidylate kinase [Source:HGNC Symbol;Acc:HGNC:3061]
770	2.98441e-06	0.939314	0.422	0.286	0.0484697	1	DTYMK		Endothelial cell	deoxythymidylate kinase [Source:HGNC Symbol;Acc:HGNC:3061]
772	0.000386377	0.93682	0.254	0.157	1	1	GGH	Metamyelocytes	FOXN4+ cell	gamma-glutamyl hydrolase [Source:HGNC Symbol;Acc:HGNC:4248]
773	0.000386377	0.93682	0.254	0.157	1	1	GGH		Endothelial cell	gamma-glutamyl hydrolase [Source:HGNC Symbol;Acc:HGNC:4248]
781	1.63679e-06	0.919443	0.5	0.374	0.0265831	1	JPT1			Jupiter microtubule associated homolog 1 [Source:HGNC Symbol;Acc:HGNC:14569]
782	2.23728e-34	0.909296	0.987	0.94	3.63356e-30	1	TUBA1B	CD8 T cells	Neural progenitor cell	tubulin alpha 1b [Source:HGNC Symbol;Acc:HGNC:18809]
783	2.23728e-34	0.909296	0.987	0.94	3.63356e-30	1	TUBA1B		Liver bud hepatic cell	tubulin alpha 1b [Source:HGNC Symbol;Acc:HGNC:18809]
794	7.85893e-05	0.891387	0.306	0.189	1	1	NT5DC2		B cell	5'-nucleotidase domain containing 2 [Source:HGNC Symbol;Acc:HGNC:25717]
796	1.68239e-07	0.873617	0.565	0.417	0.00273238	1	PHLDA1	Neural cells	Intestinal epithelial stem cell	pleckstrin homology like domain family A member 1 [Source:HGNC Symbol;Acc:HGNC:8933]
797	1.68239e-07	0.873617	0.565	0.417	0.00273238	1	PHLDA1		Oligodendrocyte	pleckstrin homology like domain family A member 1 [Source:HGNC Symbol;Acc:HGNC:8933]
798	1.68239e-07	0.873617	0.565	0.417	0.00273238	1	PHLDA1		Interneuron	pleckstrin homology like domain family A member 1 [Source:HGNC Symbol;Acc:HGNC:8933]
799	1.68239e-07	0.873617	0.565	0.417	0.00273238	1	PHLDA1		Exhausted CD8+ T cell	pleckstrin homology like domain family A member 1 [Source:HGNC Symbol;Acc:HGNC:8933]
800	1.68239e-07	0.873617	0.565	0.417	0.00273238	1	PHLDA1		Regulatory T (Treg) cell	pleckstrin homology like domain family A member 1 [Source:HGNC Symbol;Acc:HGNC:8933]
806	6.8508e-06	0.869347	0.483	0.339	0.111264	1	COLEC12	Macrophages	Endothelial cell	collectin subfamily member 12 [Source:HGNC Symbol;Acc:HGNC:16016]
807	6.8508e-06	0.869347	0.483	0.339	0.111264	1	COLEC12		FGFR1HighNME5- epithelial cell	collectin subfamily member 12 [Source:HGNC Symbol;Acc:HGNC:16016]
808	6.8508e-06	0.869347	0.483	0.339	0.111264	1	COLEC12		DCLK1+ progenitor cell	collectin subfamily member 12 [Source:HGNC Symbol;Acc:HGNC:16016]
809	0.00146725	0.850827	0.349	0.256	1	1	FN1	Mesenchymal-like cells	Mesangial cell	fibronectin 1 [Source:HGNC Symbol;Acc:HGNC:3778]
810	0.00146725	0.850827	0.349	0.256	1	1	FN1		Myofibroblast	fibronectin 1 [Source:HGNC Symbol;Acc:HGNC:3778]
811	0.00146725	0.850827	0.349	0.256	1	1	FN1		Granulosa cell	fibronectin 1 [Source:HGNC Symbol;Acc:HGNC:3778]
812	0.00146725	0.850827	0.349	0.256	1	1	FN1		Mesenchymal stem cell	fibronectin 1 [Source:HGNC Symbol;Acc:HGNC:3778]
813	0.00146725	0.850827	0.349	0.256	1	1	FN1		Primitive endoderm cell	fibronectin 1 [Source:HGNC Symbol;Acc:HGNC:3778]
814	0.00146725	0.850827	0.349	0.256	1	1	FN1		Endothelial cell	fibronectin 1 [Source:HGNC Symbol;Acc:HGNC:3778]
886	5.35414e-05	0.845827	0.444	0.316	0.869566	1	TSC22D1	Megakaryocytes	Microglial cell	TSC22 domain family member 1 [Source:HGNC Symbol;Acc:HGNC:16826]
887	5.35414e-05	0.845827	0.444	0.316	0.869566	1	TSC22D1		Multilymphoid progenitor cell	TSC22 domain family member 1 [Source:HGNC Symbol;Acc:HGNC:16826]
888	5.35414e-05	0.845827	0.444	0.316	0.869566	1	TSC22D1		Mast cell	TSC22 domain family member 1 [Source:HGNC Symbol;Acc:HGNC:16826]
896	7.38225e-06	0.818963	0.522	0.415	0.119895	1	PDGFRA	Adipocytes	Preadipocyte progenitor cell	platelet derived growth factor receptor alpha [Source:HGNC Symbol;Acc:HGNC:8803]
897	7.38225e-06	0.818963	0.522	0.415	0.119895	1	PDGFRA		Hepatoblast	platelet derived growth factor receptor alpha [Source:HGNC Symbol;Acc:HGNC:8803]
898	7.38225e-06	0.818963	0.522	0.415	0.119895	1	PDGFRA		Mesenchymal cell	platelet derived growth factor receptor alpha [Source:HGNC Symbol;Acc:HGNC:8803]
899	7.38225e-06	0.818963	0.522	0.415	0.119895	1	PDGFRA		Stem cell	platelet derived growth factor receptor alpha [Source:HGNC Symbol;Acc:HGNC:8803]
900	7.38225e-06	0.818963	0.522	0.415	0.119895	1	PDGFRA		Glial cell	platelet derived growth factor receptor alpha [Source:HGNC Symbol;Acc:HGNC:8803]
901	7.38225e-06	0.818963	0.522	0.415	0.119895	1	PDGFRA		Megakaryocyte erythroid cell	platelet derived growth factor receptor alpha [Source:HGNC Symbol;Acc:HGNC:8803]
902	7.38225e-06	0.818963	0.522	0.415	0.119895	1	PDGFRA		Neural stem cell	platelet derived growth factor receptor alpha [Source:HGNC Symbol;Acc:HGNC:8803]
903	7.38225e-06	0.818963	0.522	0.415	0.119895	1	PDGFRA		Stromal cell	platelet derived growth factor receptor alpha [Source:HGNC Symbol;Acc:HGNC:8803]
904	7.38225e-06	0.818963	0.522	0.415	0.119895	1	PDGFRA		T cell	platelet derived growth factor receptor alpha [Source:HGNC Symbol;Acc:HGNC:8803]
905	7.38225e-06	0.818963	0.522	0.415	0.119895	1	PDGFRA		T helper cell	platelet derived growth factor receptor alpha [Source:HGNC Symbol;Acc:HGNC:8803]
906	7.38225e-06	0.818963	0.522	0.415	0.119895	1	PDGFRA		Primitive endoderm cell	platelet derived growth factor receptor alpha [Source:HGNC Symbol;Acc:HGNC:8803]
907	7.38225e-06	0.818963	0.522	0.415	0.119895	1	PDGFRA		Oligodendrocyte precursor cell	platelet derived growth factor receptor alpha [Source:HGNC Symbol;Acc:HGNC:8803]
908	7.38225e-06	0.818963	0.522	0.415	0.119895	1	PDGFRA		Granulosa cell	platelet derived growth factor receptor alpha [Source:HGNC Symbol;Acc:HGNC:8803]
909	7.38225e-06	0.818963	0.522	0.415	0.119895	1	PDGFRA		Lake et al.Science.In4	platelet derived growth factor receptor alpha [Source:HGNC Symbol;Acc:HGNC:8803]
1088	0.001302	0.813645	0.302	0.207	1	1	KDM1A		Cancer stem cell	lysine demethylase 1A [Source:HGNC Symbol;Acc:HGNC:29079]
1089	3.42777e-08	0.804214	0.591	0.439	0.000556703	1	LSM3		Morula cell (Blastomere)	LSM3 homolog, U6 small nuclear RNA and mRNA degradation associated [Source:HGNC Symbol;Acc:HGNC:17874]
1091	0.00243248	0.801362	0.366	0.272	1	1	ETV1	Interstitial cells	Delta cell	ETS variant transcription factor 1 [Source:HGNC Symbol;Acc:HGNC:3490]
1092	0.00243248	0.801362	0.366	0.272	1	1	ETV1		Pancreatic polypeptide cell	ETS variant transcription factor 1 [Source:HGNC Symbol;Acc:HGNC:3490]
1093	0.00243248	0.801362	0.366	0.272	1	1	ETV1		Epiblast cell	ETS variant transcription factor 1 [Source:HGNC Symbol;Acc:HGNC:3490]
1094	0.00243248	0.801362	0.366	0.272	1	1	ETV1		Astrocyte	ETS variant transcription factor 1 [Source:HGNC Symbol;Acc:HGNC:3490]
1095	0.00243248	0.801362	0.366	0.272	1	1	ETV1		Oligodendrocyte progenitor cell	ETS variant transcription factor 1 [Source:HGNC Symbol;Acc:HGNC:3490]
1096	0.00243248	0.801362	0.366	0.272	1	1	ETV1		Exhausted CD8+ T cell	ETS variant transcription factor 1 [Source:HGNC Symbol;Acc:HGNC:3490]
1109	0.00142054	0.799578	0.276	0.184	1	1	GSTO1	Erythrocytes	Exhausted CD8+ T cell	glutathione S-transferase omega 1 [Source:HGNC Symbol;Acc:HGNC:13312]
1110	0.00142054	0.799578	0.276	0.184	1	1	GSTO1		Regulatory T (Treg) cell	glutathione S-transferase omega 1 [Source:HGNC Symbol;Acc:HGNC:13312]
1111	0.00142054	0.799578	0.276	0.184	1	1	GSTO1		Monocyte	glutathione S-transferase omega 1 [Source:HGNC Symbol;Acc:HGNC:13312]
1113	0.000464445	0.7995	0.28	0.18	1	1	UBL3		Astrocyte	ubiquitin like 3 [Source:HGNC Symbol;Acc:HGNC:12504]
1114	1.95028e-15	0.798634	0.884	0.819	3.16746e-11	1	NUCKS1			nuclear casein kinase and cyclin dependent kinase substrate 1 [Source:HGNC Symbol;Acc:HGNC:29923]
1115	1.72799e-05	0.795889	0.397	0.266	0.280642	1	MAZ		FOXN4+ cell	MYC associated zinc finger protein [Source:HGNC Symbol;Acc:HGNC:6914]
1116	0.00101301	0.791651	0.267	0.172	1	1	PSIP1		Delta cell	PC4 and SRSF1 interacting protein 1 [Source:HGNC Symbol;Acc:HGNC:9527]
1117	0.00101301	0.791651	0.267	0.172	1	1	PSIP1		Naive CD8+ T cell	PC4 and SRSF1 interacting protein 1 [Source:HGNC Symbol;Acc:HGNC:9527]
1118	0.00101301	0.791651	0.267	0.172	1	1	PSIP1		FOXN4+ cell	PC4 and SRSF1 interacting protein 1 [Source:HGNC Symbol;Acc:HGNC:9527]
1119	0.00551196	0.777331	0.272	0.196	1	1	CRNDE		Granulocyte-monocyte progenitor	colorectal neoplasia differentially expressed [Source:HGNC Symbol;Acc:HGNC:37078]
1121	2.38472e-09	0.773185	0.664	0.512	3.87302e-05	1	H2AFV		Neural progenitor cell
1122	0.00140142	0.769652	0.267	0.175	1	1	IFI16		Microglial cell	interferon gamma inducible protein 16 [Source:HGNC Symbol;Acc:HGNC:5395]
1123	0.00140142	0.769652	0.267	0.175	1	1	IFI16		Exhausted CD8+ T cell	interferon gamma inducible protein 16 [Source:HGNC Symbol;Acc:HGNC:5395]
1124	0.00140142	0.769652	0.267	0.175	1	1	IFI16		Endothelial cell	interferon gamma inducible protein 16 [Source:HGNC Symbol;Acc:HGNC:5395]
1125	0.00140142	0.769652	0.267	0.175	1	1	IFI16		Granulosa cell	interferon gamma inducible protein 16 [Source:HGNC Symbol;Acc:HGNC:5395]
1128	0.000250157	0.768281	0.358	0.25	1	1	UQCC2			ubiquinol-cytochrome c reductase complex assembly factor 2 [Source:HGNC Symbol;Acc:HGNC:21237]
1129	9.36737e-05	0.766285	0.47	0.361	1	1	CALM3		Exhausted CD8+ T cell	calmodulin 3 [Source:HGNC Symbol;Acc:HGNC:1449]
1130	9.36737e-05	0.766285	0.47	0.361	1	1	CALM3		Regulatory T (Treg) cell	calmodulin 3 [Source:HGNC Symbol;Acc:HGNC:1449]
1131	0.00129033	0.756928	0.358	0.266	1	1	CKAP5	Cell cycling cells		cytoskeleton associated protein 5 [Source:HGNC Symbol;Acc:HGNC:28959]
1132	0.00429381	0.75632	0.293	0.21	1	1	RPA3		Neural progenitor cell	replication protein A3 [Source:HGNC Symbol;Acc:HGNC:10291]
1133	0.00429381	0.75632	0.293	0.21	1	1	RPA3		Ciliated cell	replication protein A3 [Source:HGNC Symbol;Acc:HGNC:10291]
1134	0.000829957	0.756049	0.371	0.275	1	1	TOR1AIP2			torsin 1A interacting protein 2 [Source:HGNC Symbol;Acc:HGNC:24055]
1135	2.2348e-05	0.755176	0.466	0.335	0.362954	1	THRAP3			thyroid hormone receptor associated protein 3 [Source:HGNC Symbol;Acc:HGNC:22964]
1136	1.25886e-08	0.747074	0.694	0.572	0.000204451	1	TAGLN2	Immune cells	Activated B cell	transgelin 2 [Source:HGNC Symbol;Acc:HGNC:11554]
1137	1.25886e-08	0.747074	0.694	0.572	0.000204451	1	TAGLN2		Trophectoderm cell	transgelin 2 [Source:HGNC Symbol;Acc:HGNC:11554]
1138	1.25886e-08	0.747074	0.694	0.572	0.000204451	1	TAGLN2		Neural progenitor cell	transgelin 2 [Source:HGNC Symbol;Acc:HGNC:11554]
1139	1.25886e-08	0.747074	0.694	0.572	0.000204451	1	TAGLN2		Effector CD8+ memory T (Tem) cell	transgelin 2 [Source:HGNC Symbol;Acc:HGNC:11554]
1140	1.25886e-08	0.747074	0.694	0.572	0.000204451	1	TAGLN2		Granulosa cell	transgelin 2 [Source:HGNC Symbol;Acc:HGNC:11554]
1141	1.25886e-08	0.747074	0.694	0.572	0.000204451	1	TAGLN2		Monocyte	transgelin 2 [Source:HGNC Symbol;Acc:HGNC:11554]
1176	8.74299e-06	0.738822	0.444	0.308	0.141995	1	ILF2			interleukin enhancer binding factor 2 [Source:HGNC Symbol;Acc:HGNC:6037]
1177	0.00328305	0.736359	0.297	0.215	1	1	MARCKSL1	Tip cells	Oligodendrocyte	MARCKS like 1 [Source:HGNC Symbol;Acc:HGNC:7142]
1178	0.00328305	0.736359	0.297	0.215	1	1	MARCKSL1		B cell	MARCKS like 1 [Source:HGNC Symbol;Acc:HGNC:7142]
1192	0.00146422	0.735261	0.276	0.183	1	1	GPALPP1			GPALPP motifs containing 1 [Source:HGNC Symbol;Acc:HGNC:20298]
1193	0.00272473	0.733605	0.319	0.237	1	1	CISD2			CDGSH iron sulfur domain 2 [Source:HGNC Symbol;Acc:HGNC:24212]
1194	8.69826e-05	0.731737	0.53	0.437	1	1	SMC4	G2m_s npcs	Neural progenitor cell	structural maintenance of chromosomes 4 [Source:HGNC Symbol;Acc:HGNC:14013]
1195	8.69826e-05	0.731737	0.53	0.437	1	1	SMC4		Regulatory T (Treg) cell	structural maintenance of chromosomes 4 [Source:HGNC Symbol;Acc:HGNC:14013]
1202	0.000883708	0.729534	0.302	0.208	1	1	LSM12		B cell	LSM12 homolog [Source:HGNC Symbol;Acc:HGNC:26407]
1204	3.02001e-17	0.727518	0.918	0.895	4.90479e-13	1	HNRNPA2B1			heterogeneous nuclear ribonucleoprotein A2/B1 [Source:HGNC Symbol;Acc:HGNC:5033]
1205	1.17e-09	0.720907	0.728	0.568	1.9002e-05	1	MZT2B			mitotic spindle organizing protein 2B [Source:HGNC Symbol;Acc:HGNC:25886]
1206	0.00180586	0.719986	0.254	0.167	1	1	ANKRD28	T cells		ankyrin repeat domain 28 [Source:HGNC Symbol;Acc:HGNC:29024]
1208	0.0018714	0.712403	0.487	0.421	1	1	MEG8			maternally expressed 8, small nucleolar RNA host gene [Source:HGNC Symbol;Acc:HGNC:14574]
1209	0.000168743	0.70188	0.388	0.273	1	1	PSMB3		Regulatory T (Treg) cell	proteasome 20S subunit beta 3 [Source:HGNC Symbol;Acc:HGNC:9540]
1210	0.000168743	0.70188	0.388	0.273	1	1	PSMB3		Endothelial cell	proteasome 20S subunit beta 3 [Source:HGNC Symbol;Acc:HGNC:9540]
1212	0.00145878	0.698886	0.319	0.223	1	1	DCTN3			dynactin subunit 3 [Source:HGNC Symbol;Acc:HGNC:2713]
1213	4.18352e-09	0.696422	0.681	0.52	6.79445e-05	1	ID3	T cells	Exhausted CD8+ T cell	inhibitor of DNA binding 3 [Source:HGNC Symbol;Acc:HGNC:5362]
1214	4.18352e-09	0.696422	0.681	0.52	6.79445e-05	1	ID3		Myoblast	inhibitor of DNA binding 3 [Source:HGNC Symbol;Acc:HGNC:5362]
1215	4.18352e-09	0.696422	0.681	0.52	6.79445e-05	1	ID3		Mesenchymal cell	inhibitor of DNA binding 3 [Source:HGNC Symbol;Acc:HGNC:5362]
1216	4.18352e-09	0.696422	0.681	0.52	6.79445e-05	1	ID3		Ionocyte cell	inhibitor of DNA binding 3 [Source:HGNC Symbol;Acc:HGNC:5362]
1217	4.18352e-09	0.696422	0.681	0.52	6.79445e-05	1	ID3		B cell	inhibitor of DNA binding 3 [Source:HGNC Symbol;Acc:HGNC:5362]
1255	0.00682555	0.695359	0.293	0.218	1	1	POLR2G			RNA polymerase II subunit G [Source:HGNC Symbol;Acc:HGNC:9194]
1256	0.00383802	0.692384	0.341	0.253	1	1	SSRP1			structure specific recognition protein 1 [Source:HGNC Symbol;Acc:HGNC:11327]
1257	0.00062083	0.68622	0.336	0.234	1	1	SPAG9		Monocyte	sperm associated antigen 9 [Source:HGNC Symbol;Acc:HGNC:14524]
1259	0.00165162	0.681704	0.509	0.463	1	1	RAD21			RAD21 cohesin complex component [Source:HGNC Symbol;Acc:HGNC:9811]
1260	0.00365049	0.670723	0.345	0.267	1	1	ARL2			ADP ribosylation factor like GTPase 2 [Source:HGNC Symbol;Acc:HGNC:693]
1261	0.00290089	0.669912	0.31	0.223	1	1	SH3KBP1		FGFR1LowNME5- epithelial cell	SH3 domain containing kinase binding protein 1 [Source:HGNC Symbol;Acc:HGNC:13867]
1262	0.00290089	0.669912	0.31	0.223	1	1	SH3KBP1		Monocyte	SH3 domain containing kinase binding protein 1 [Source:HGNC Symbol;Acc:HGNC:13867]
1264	7.70601e-09	0.669001	0.75	0.607	0.000125153	1	H3F3B	Neural cells	Ionocyte cell
1266	0.00969607	0.661785	0.319	0.248	1	1	SDCBP		CD1C-CD141- dendritic cell	syndecan binding protein [Source:HGNC Symbol;Acc:HGNC:10662]
1267	0.00969607	0.661785	0.319	0.248	1	1	SDCBP		Monocyte	syndecan binding protein [Source:HGNC Symbol;Acc:HGNC:10662]
1268	0.00969607	0.661785	0.319	0.248	1	1	SDCBP		Neutrophil	syndecan binding protein [Source:HGNC Symbol;Acc:HGNC:10662]
1272	0.00301542	0.656187	0.418	0.34	1	1	ARL4C	Neural cells	Effector CD8+ memory T (Tem) cell	ADP ribosylation factor like GTPase 4C [Source:HGNC Symbol;Acc:HGNC:698]
1273	0.00301542	0.656187	0.418	0.34	1	1	ARL4C		CD4+ cytotoxic T cell	ADP ribosylation factor like GTPase 4C [Source:HGNC Symbol;Acc:HGNC:698]
1274	0.00301542	0.656187	0.418	0.34	1	1	ARL4C		FOXN4+ cell	ADP ribosylation factor like GTPase 4C [Source:HGNC Symbol;Acc:HGNC:698]
1275	0.00301542	0.656187	0.418	0.34	1	1	ARL4C		Paneth cell	ADP ribosylation factor like GTPase 4C [Source:HGNC Symbol;Acc:HGNC:698]
1280	0.00947406	0.655887	0.302	0.232	1	1	ARL8B		Endothelial cell	ADP ribosylation factor like GTPase 8B [Source:HGNC Symbol;Acc:HGNC:25564]
1282	0.0027119	0.655148	0.418	0.328	1	1	ANLN	Multiciliated cells	Astrocyte	anillin, actin binding protein [Source:HGNC Symbol;Acc:HGNC:14082]
1283	0.0027119	0.655148	0.418	0.328	1	1	ANLN		MKI67+ progenitor cell	anillin, actin binding protein [Source:HGNC Symbol;Acc:HGNC:14082]
1286	0.000791804	0.648466	0.332	0.224	1	1	DPYSL3	Neural cells	Neural stem cell	dihydropyrimidinase like 3 [Source:HGNC Symbol;Acc:HGNC:3015]
1287	0.000791804	0.648466	0.332	0.224	1	1	DPYSL3		Neural progenitor cell	dihydropyrimidinase like 3 [Source:HGNC Symbol;Acc:HGNC:3015]
1288	0.000791804	0.648466	0.332	0.224	1	1	DPYSL3		Lymphoid-primed multipotent progenitor cell	dihydropyrimidinase like 3 [Source:HGNC Symbol;Acc:HGNC:3015]
1290	1.10837e-05	0.643742	0.591	0.477	0.18001	1	HNRNPA1	T cells		heterogeneous nuclear ribonucleoprotein A1 [Source:HGNC Symbol;Acc:HGNC:5031]
1293	0.00821172	0.639073	0.401	0.332	1	1	UBE2V2		Monocyte	ubiquitin conjugating enzyme E2 V2 [Source:HGNC Symbol;Acc:HGNC:12495]
1295	4.54802e-05	0.633771	0.504	0.37	0.738643	1	SLTM			SAFB like transcription modulator [Source:HGNC Symbol;Acc:HGNC:20709]
1296	0.00128241	0.631922	0.397	0.302	1	1	DHX9		8-cell stage cell (Blastomere)	DExH-box helicase 9 [Source:HGNC Symbol;Acc:HGNC:2750]
1298	0.000103371	0.629324	0.517	0.418	1	1	PCM1		Cardiomyocyte	pericentriolar material 1 [Source:HGNC Symbol;Acc:HGNC:8727]
1299	0.00435129	0.621976	0.28	0.196	1	1	KPNA1			karyopherin subunit alpha 1 [Source:HGNC Symbol;Acc:HGNC:6394]
1300	0.0087896	0.612952	0.259	0.184	1	1	UBE2Q2			ubiquitin conjugating enzyme E2 Q2 [Source:HGNC Symbol;Acc:HGNC:19248]
1301	3.48246e-05	0.61251	0.634	0.518	0.565586	1	SMS	Fibroblasts	Regulatory T (Treg) cell	spermine synthase [Source:HGNC Symbol;Acc:HGNC:11123]
1304	0.00154611	0.605495	0.375	0.281	1	1	SRPK2		Effector CD8+ memory T (Tem) cell	SRSF protein kinase 2 [Source:HGNC Symbol;Acc:HGNC:11306]
1305	0.00329005	0.605461	0.366	0.275	1	1	DGUOK			deoxyguanosine kinase [Source:HGNC Symbol;Acc:HGNC:2858]
1306	0.00143747	0.6033	0.595	0.564	1	1	SNRPF			small nuclear ribonucleoprotein polypeptide F [Source:HGNC Symbol;Acc:HGNC:11162]
1307	2.12133e-19	0.601143	0.983	0.949	3.44526e-15	1	PTMA	Stem cells	Astrocyte	prothymosin alpha [Source:HGNC Symbol;Acc:HGNC:9623]
1308	2.12133e-19	0.601143	0.983	0.949	3.44526e-15	1	PTMA		FOXN4+ cell	prothymosin alpha [Source:HGNC Symbol;Acc:HGNC:9623]
1309	2.12133e-19	0.601143	0.983	0.949	3.44526e-15	1	PTMA		Endothelial cell	prothymosin alpha [Source:HGNC Symbol;Acc:HGNC:9623]
1310	2.12133e-19	0.601143	0.983	0.949	3.44526e-15	1	PTMA		Granulosa cell	prothymosin alpha [Source:HGNC Symbol;Acc:HGNC:9623]
1319	0.000116633	0.600398	0.496	0.391	1	1	MLF2			myeloid leukemia factor 2 [Source:HGNC Symbol;Acc:HGNC:7126]

## Sheet: Cluster 2
	p_val	avg_log2FC	pct.1	pct.2	p_val_adj	cluster	gene	cell_type_singleCellBase	cellName_cell_markers_db	description
0	8.55079e-59	4.73806	0.451	0.024	1.38873e-54	2	HIST1H1B
1	2.83901e-45	4.10375	0.37	0.022	4.61083e-41	2	FAM111B		SLC16A7+ cell	FAM111 trypsin like peptidase B [Source:HGNC Symbol;Acc:HGNC:24200]
2	2.83901e-45	4.10375	0.37	0.022	4.61083e-41	2	FAM111B		B cell	FAM111 trypsin like peptidase B [Source:HGNC Symbol;Acc:HGNC:24200]
4	1.00329e-35	3.80213	0.386	0.052	1.62944e-31	2	HIST1H1D		Granulosa cell
6	4.9878e-63	3.80137	0.554	0.05	8.10069e-59	2	CLSPN	Cycling T cells	Neural progenitor cell	claspin [Source:HGNC Symbol;Acc:HGNC:19715]
7	4.9878e-63	3.80137	0.554	0.05	8.10069e-59	2	CLSPN		Granulocyte-monocyte progenitor	claspin [Source:HGNC Symbol;Acc:HGNC:19715]
12	1.37135e-27	3.38541	0.272	0.027	2.22722e-23	2	FBXO5	Cycling T cells	Neural progenitor cell	F-box protein 5 [Source:HGNC Symbol;Acc:HGNC:13584]
13	3.40993e-49	3.35332	0.489	0.055	5.53807e-45	2	BRCA2	Astrocytes		BRCA2 DNA repair associated [Source:HGNC Symbol;Acc:HGNC:1101]
14	9.46838e-52	3.24585	0.511	0.058	1.53776e-47	2	HELLS	Cycling T cells	Neural progenitor cell	helicase, lymphoid specific [Source:HGNC Symbol;Acc:HGNC:4861]
15	9.46838e-52	3.24585	0.511	0.058	1.53776e-47	2	HELLS		FOXN4+ cell	helicase, lymphoid specific [Source:HGNC Symbol;Acc:HGNC:4861]
16	9.46838e-52	3.24585	0.511	0.058	1.53776e-47	2	HELLS		Endothelial cell	helicase, lymphoid specific [Source:HGNC Symbol;Acc:HGNC:4861]
26	7.79975e-26	3.23042	0.272	0.031	1.26676e-21	2	CCNE2	Cell cycling cells	Granulocyte-monocyte progenitor	cyclin E2 [Source:HGNC Symbol;Acc:HGNC:1590]
28	5.19486e-33	3.20884	0.348	0.041	8.43697e-29	2	CENPU	Astrocytes	Neural progenitor cell	centromere protein U [Source:HGNC Symbol;Acc:HGNC:21348]
29	5.19486e-33	3.20884	0.348	0.041	8.43697e-29	2	CENPU		Endothelial cell	centromere protein U [Source:HGNC Symbol;Acc:HGNC:21348]
34	3.63134e-32	3.20314	0.342	0.04	5.89765e-28	2	ESCO2			establishment of sister chromatid cohesion N-acetyltransferase 2 [Source:HGNC Symbol;Acc:HGNC:27230]
35	1.59805e-23	3.07478	0.255	0.031	2.59539e-19	2	XRCC2		SLC16A7+ cell	X-ray repair cross complementing 2 [Source:HGNC Symbol;Acc:HGNC:12829]
36	3.52511e-38	3.00563	0.777	0.4	5.72513e-34	2	HIST1H4C	Cell cycling cells	Neural progenitor cell
37	3.52511e-38	3.00563	0.777	0.4	5.72513e-34	2	HIST1H4C		MKI67+ progenitor cell
38	3.52511e-38	3.00563	0.777	0.4	5.72513e-34	2	HIST1H4C		Endothelial cell
39	3.52511e-38	3.00563	0.777	0.4	5.72513e-34	2	HIST1H4C		Multilymphoid progenitor cell
40	3.52511e-38	3.00563	0.777	0.4	5.72513e-34	2	HIST1H4C		B cell
140	9.2712e-25	3.0047	0.277	0.035	1.50574e-20	2	MMS22L			MMS22 like, DNA repair protein [Source:HGNC Symbol;Acc:HGNC:21475]
141	2.08338e-25	2.9792	0.321	0.052	3.38361e-21	2	CDCA7L		Plasmacytoid dendritic cell	cell division cycle associated 7 like [Source:HGNC Symbol;Acc:HGNC:30777]
142	2.08338e-25	2.9792	0.321	0.052	3.38361e-21	2	CDCA7L		4-cell stage cell (Blastomere)	cell division cycle associated 7 like [Source:HGNC Symbol;Acc:HGNC:30777]
144	2.08338e-25	2.9792	0.321	0.052	3.38361e-21	2	CDCA7L		B cell	cell division cycle associated 7 like [Source:HGNC Symbol;Acc:HGNC:30777]
147	8.11301e-44	2.93091	0.511	0.077	1.31763e-39	2	RRM2	Islet cells	Neural progenitor cell	ribonucleotide reductase regulatory subunit M2 [Source:HGNC Symbol;Acc:HGNC:10452]
148	8.11301e-44	2.93091	0.511	0.077	1.31763e-39	2	RRM2		MKI67+ progenitor cell	ribonucleotide reductase regulatory subunit M2 [Source:HGNC Symbol;Acc:HGNC:10452]
167	2.08068e-25	2.89407	0.283	0.035	3.37924e-21	2	CEP152	Multiciliated cells	Endothelial cell	centrosomal protein 152 [Source:HGNC Symbol;Acc:HGNC:29298]
169	3.04722e-28	2.88536	0.315	0.04	4.94899e-24	2	DTL	Cell cycling cells		denticleless E3 ubiquitin protein ligase homolog [Source:HGNC Symbol;Acc:HGNC:30288]
170	8.04469e-63	2.8398	0.739	0.148	1.30654e-58	2	PCLAF	Myeloid cells	Neural progenitor cell	PCNA clamp associated factor [Source:HGNC Symbol;Acc:HGNC:28961]
180	5.4153e-28	2.78465	0.332	0.046	8.79499e-24	2	HIST1H1E		Endothelial cell	H1.4 linker histone, cluster member [Source:HGNC Symbol;Acc:HGNC:4718]
182	6.48321e-62	2.77591	0.777	0.168	1.05294e-57	2	ATAD2	Cell cycling cells	Neural progenitor cell	ATPase family AAA domain containing 2 [Source:HGNC Symbol;Acc:HGNC:30123]
183	1.66531e-34	2.75662	0.408	0.059	2.70463e-30	2	FEN1	Cell cycling cells	Neural progenitor cell	flap structure-specific endonuclease 1 [Source:HGNC Symbol;Acc:HGNC:3650]
184	2.7418e-36	2.75422	0.446	0.071	4.45296e-32	2	CENPK	Progenitor cells	Neural progenitor cell	centromere protein K [Source:HGNC Symbol;Acc:HGNC:29479]
185	2.7418e-36	2.75422	0.446	0.071	4.45296e-32	2	CENPK		Endothelial cell	centromere protein K [Source:HGNC Symbol;Acc:HGNC:29479]
190	4.73267e-26	2.75143	0.31	0.043	7.68632e-22	2	GINS2	Progenitor cells	Neural progenitor cell	GINS complex subunit 2 [Source:HGNC Symbol;Acc:HGNC:24575]
196	4.00575e-39	2.7421	0.473	0.072	6.50574e-35	2	RFC3	Astrocytes		replication factor C subunit 3 [Source:HGNC Symbol;Acc:HGNC:9971]
197	6.04956e-20	2.708	0.255	0.04	9.82509e-16	2	MCM2	Cell cycling cells	Neural progenitor cell	minichromosome maintenance complex component 2 [Source:HGNC Symbol;Acc:HGNC:6944]
198	6.55354e-24	2.68529	0.31	0.052	1.06436e-19	2	WDR76		Endothelial cell	WD repeat domain 76 [Source:HGNC Symbol;Acc:HGNC:25773]
200	4.70379e-34	2.66499	0.418	0.065	7.63943e-30	2	MCM5	Amplifying cells	Neural progenitor cell	minichromosome maintenance complex component 5 [Source:HGNC Symbol;Acc:HGNC:6948]
201	4.70379e-34	2.66499	0.418	0.065	7.63943e-30	2	MCM5		Regulatory T (Treg) cell	minichromosome maintenance complex component 5 [Source:HGNC Symbol;Acc:HGNC:6948]
204	4.96007e-30	2.65583	0.364	0.053	8.05565e-26	2	CHAF1A			chromatin assembly factor 1 subunit A [Source:HGNC Symbol;Acc:HGNC:1910]
205	7.79528e-24	2.64746	0.288	0.041	1.26603e-19	2	MCM8	Xcr1-cd1s		minichromosome maintenance 8 homologous recombination repair factor [Source:HGNC Symbol;Acc:HGNC:16147]
206	2.88031e-42	2.62126	0.565	0.106	4.67792e-38	2	PCNA	Proliferating cells	Neural progenitor cell	proliferating cell nuclear antigen [Source:HGNC Symbol;Acc:HGNC:8729]
207	2.88031e-42	2.62126	0.565	0.106	4.67792e-38	2	PCNA		Myoblast	proliferating cell nuclear antigen [Source:HGNC Symbol;Acc:HGNC:8729]
208	2.88031e-42	2.62126	0.565	0.106	4.67792e-38	2	PCNA		Granulosa cell	proliferating cell nuclear antigen [Source:HGNC Symbol;Acc:HGNC:8729]
230	2.19956e-22	2.60975	0.288	0.046	3.57231e-18	2	UHRF1	Cycling T cells	Neural progenitor cell	ubiquitin like with PHD and ring finger domains 1 [Source:HGNC Symbol;Acc:HGNC:12556]
231	2.19956e-22	2.60975	0.288	0.046	3.57231e-18	2	UHRF1		Granulocyte-monocyte progenitor	ubiquitin like with PHD and ring finger domains 1 [Source:HGNC Symbol;Acc:HGNC:12556]
232	2.19956e-22	2.60975	0.288	0.046	3.57231e-18	2	UHRF1		B cell	ubiquitin like with PHD and ring finger domains 1 [Source:HGNC Symbol;Acc:HGNC:12556]
245	2.82444e-24	2.54316	0.326	0.055	4.58717e-20	2	MCM6	Cell cycling cells	Neural progenitor cell	minichromosome maintenance complex component 6 [Source:HGNC Symbol;Acc:HGNC:6949]
246	2.82444e-24	2.54316	0.326	0.055	4.58717e-20	2	MCM6		Granulocyte-monocyte progenitor	minichromosome maintenance complex component 6 [Source:HGNC Symbol;Acc:HGNC:6949]
248	1.31115e-23	2.52291	0.375	0.084	2.12945e-19	2	ORC6	Progenitor cells	Neural progenitor cell	origin recognition complex subunit 6 [Source:HGNC Symbol;Acc:HGNC:17151]
250	4.59623e-20	2.50389	0.293	0.058	7.46474e-16	2	LMNB1	Stem cells		lamin B1 [Source:HGNC Symbol;Acc:HGNC:6637]
251	9.27909e-23	2.49341	0.321	0.059	1.50702e-18	2	POLD3	Cell cycling cells		DNA polymerase delta 3, accessory subunit [Source:HGNC Symbol;Acc:HGNC:20932]
252	2.03516e-20	2.46348	0.277	0.047	3.30531e-16	2	BRI3BP			BRI3 binding protein [Source:HGNC Symbol;Acc:HGNC:14251]
253	4.98579e-22	2.42937	0.266	0.037	8.09743e-18	2	HJURP	Amplifying cells	Neural progenitor cell	Holliday junction recognition protein [Source:HGNC Symbol;Acc:HGNC:25444]
255	2.8766e-29	2.39325	0.413	0.077	4.67189e-25	2	FANCI		Endothelial cell	FA complementation group I [Source:HGNC Symbol;Acc:HGNC:25568]
257	7.23626e-25	2.39271	0.391	0.086	1.17524e-20	2	FAM111A	T cells	SLC16A7+ cell	FAM111 trypsin like peptidase A [Source:HGNC Symbol;Acc:HGNC:24725]
258	2.02677e-43	2.39192	0.674	0.183	3.29168e-39	2	TYMS	Np1	FOXN4+ cell	thymidylate synthetase [Source:HGNC Symbol;Acc:HGNC:12441]
269	1.30232e-40	2.3891	0.592	0.131	2.11509e-36	2	MCM4	Xcr1-cd1s	Neural progenitor cell	minichromosome maintenance complex component 4 [Source:HGNC Symbol;Acc:HGNC:6947]
270	1.30232e-40	2.3891	0.592	0.131	2.11509e-36	2	MCM4		Granulosa cell	minichromosome maintenance complex component 4 [Source:HGNC Symbol;Acc:HGNC:6947]
271	1.30232e-40	2.3891	0.592	0.131	2.11509e-36	2	MCM4		Granulocyte-monocyte progenitor	minichromosome maintenance complex component 4 [Source:HGNC Symbol;Acc:HGNC:6947]
279	1.67768e-44	2.34296	0.652	0.146	2.72472e-40	2	DHFR	Progenitor cells	Neural progenitor cell	dihydrofolate reductase [Source:HGNC Symbol;Acc:HGNC:2861]
280	1.67768e-44	2.34296	0.652	0.146	2.72472e-40	2	DHFR		FOXN4+ cell	dihydrofolate reductase [Source:HGNC Symbol;Acc:HGNC:2861]
281	4.31809e-17	2.32449	0.261	0.053	7.01301e-13	2	FKBP5		Naive CD8+ T cell	FKBP prolyl isomerase 5 [Source:HGNC Symbol;Acc:HGNC:3721]
282	4.31809e-17	2.32449	0.261	0.053	7.01301e-13	2	FKBP5		Liver bud hepatic cell	FKBP prolyl isomerase 5 [Source:HGNC Symbol;Acc:HGNC:3721]
283	9.91422e-25	2.32116	0.359	0.068	1.61017e-20	2	MCM3		Neural progenitor cell	minichromosome maintenance complex component 3 [Source:HGNC Symbol;Acc:HGNC:6945]
284	1.81368e-18	2.29782	0.25	0.041	2.94559e-14	2	HIST2H2AC
285	1.08362e-16	2.27177	0.255	0.05	1.75991e-12	2	MSH2	Cell cycling cells		mutS homolog 2 [Source:HGNC Symbol;Acc:HGNC:7325]
286	2.35255e-15	2.20866	0.25	0.055	3.82078e-11	2	SPC25	Progenitor cells	Neural progenitor cell	SPC25 component of NDC80 kinetochore complex [Source:HGNC Symbol;Acc:HGNC:24031]
287	2.35255e-15	2.20866	0.25	0.055	3.82078e-11	2	SPC25		Ciliated cell	SPC25 component of NDC80 kinetochore complex [Source:HGNC Symbol;Acc:HGNC:24031]
290	9.43218e-22	2.19617	0.332	0.066	1.53188e-17	2	E2F7	Multiciliated cells	FOXN4+ cell	E2F transcription factor 7 [Source:HGNC Symbol;Acc:HGNC:23820]
291	5.99546e-22	2.19529	0.337	0.068	9.73723e-18	2	CCP110			centriolar coiled-coil protein 110 [Source:HGNC Symbol;Acc:HGNC:24342]
292	5.15232e-25	2.16545	0.429	0.1	8.36788e-21	2	RBBP8	Mctec		RB binding protein 8, endonuclease [Source:HGNC Symbol;Acc:HGNC:9891]
293	1.31722e-25	2.14954	0.451	0.115	2.1393e-21	2	NCAPG2			non-SMC condensin II complex subunit G2 [Source:HGNC Symbol;Acc:HGNC:21904]
294	2.54837e-17	2.14698	0.266	0.053	4.13881e-13	2	CDK1	Xcr1-cd1s	Neural progenitor cell	cyclin dependent kinase 1 [Source:HGNC Symbol;Acc:HGNC:1722]
295	2.54837e-17	2.14698	0.266	0.053	4.13881e-13	2	CDK1		Myoblast	cyclin dependent kinase 1 [Source:HGNC Symbol;Acc:HGNC:1722]
296	2.54837e-17	2.14698	0.266	0.053	4.13881e-13	2	CDK1		FOXN4+ cell	cyclin dependent kinase 1 [Source:HGNC Symbol;Acc:HGNC:1722]
297	2.54837e-17	2.14698	0.266	0.053	4.13881e-13	2	CDK1		MKI67+ progenitor cell	cyclin dependent kinase 1 [Source:HGNC Symbol;Acc:HGNC:1722]
350	1.48627e-18	2.14327	0.293	0.061	2.41385e-14	2	MYBL2	Progenitor cells	Granulocyte-monocyte progenitor	MYB proto-oncogene like 2 [Source:HGNC Symbol;Acc:HGNC:7548]
351	1.48627e-18	2.14327	0.293	0.061	2.41385e-14	2	MYBL2		Plasmacytoid dendritic cell	MYB proto-oncogene like 2 [Source:HGNC Symbol;Acc:HGNC:7548]
352	1.48627e-18	2.14327	0.293	0.061	2.41385e-14	2	MYBL2		B cell	MYB proto-oncogene like 2 [Source:HGNC Symbol;Acc:HGNC:7548]
356	1.78429e-21	2.13293	0.348	0.075	2.89786e-17	2	CHEK1	Xcr1-cd1s		checkpoint kinase 1 [Source:HGNC Symbol;Acc:HGNC:1925]
358	2.81428e-15	2.12637	0.261	0.061	4.57067e-11	2	TRIP13		SLC16A7+ cell	thyroid hormone receptor interactor 13 [Source:HGNC Symbol;Acc:HGNC:12307]
359	4.14793e-21	2.09013	0.299	0.052	6.73666e-17	2	RFWD3		Endothelial cell	ring finger and WD repeat domain 3 [Source:HGNC Symbol;Acc:HGNC:25539]
361	3.02626e-34	2.0574	0.576	0.146	4.91496e-30	2	MCM7		Neural progenitor cell	minichromosome maintenance complex component 7 [Source:HGNC Symbol;Acc:HGNC:6950]
362	6.7118e-15	2.02025	0.266	0.065	1.09006e-10	2	DNAJC9		B cell	DnaJ heat shock protein family (Hsp40) member C9 [Source:HGNC Symbol;Acc:HGNC:19123]
364	6.48401e-17	2.01745	0.266	0.055	1.05307e-12	2	NCAPG	Amplifying cells		non-SMC condensin I complex subunit G [Source:HGNC Symbol;Acc:HGNC:24304]
365	4.59834e-44	2.00002	0.766	0.239	7.46816e-40	2	ANLN	Multiciliated cells	Astrocyte	anillin, actin binding protein [Source:HGNC Symbol;Acc:HGNC:14082]
366	4.59834e-44	2.00002	0.766	0.239	7.46816e-40	2	ANLN		MKI67+ progenitor cell	anillin, actin binding protein [Source:HGNC Symbol;Acc:HGNC:14082]
369	5.27315e-28	1.97255	0.554	0.158	8.56412e-24	2	SYNE2	Glia cells	Microglial cell	spectrin repeat containing nuclear envelope protein 2 [Source:HGNC Symbol;Acc:HGNC:17084]
370	5.27315e-28	1.97255	0.554	0.158	8.56412e-24	2	SYNE2		CD4+ cytotoxic T cell	spectrin repeat containing nuclear envelope protein 2 [Source:HGNC Symbol;Acc:HGNC:17084]
371	5.27315e-28	1.97255	0.554	0.158	8.56412e-24	2	SYNE2		Granulosa cell	spectrin repeat containing nuclear envelope protein 2 [Source:HGNC Symbol;Acc:HGNC:17084]
377	1.20654e-20	1.97199	0.326	0.068	1.95954e-16	2	BUB1B	Xcr1-cd1s	Endothelial cell	BUB1 mitotic checkpoint serine/threonine kinase B [Source:HGNC Symbol;Acc:HGNC:1149]
379	1.97408e-15	1.9616	0.288	0.072	3.2061e-11	2	TACC3	Epithelial cells	Neural progenitor cell	transforming acidic coiled-coil containing protein 3 [Source:HGNC Symbol;Acc:HGNC:11524]
380	1.97408e-15	1.9616	0.288	0.072	3.2061e-11	2	TACC3		MKI67+ progenitor cell	transforming acidic coiled-coil containing protein 3 [Source:HGNC Symbol;Acc:HGNC:11524]
381	1.97408e-15	1.9616	0.288	0.072	3.2061e-11	2	TACC3		Endothelial cell	transforming acidic coiled-coil containing protein 3 [Source:HGNC Symbol;Acc:HGNC:11524]
382	1.97408e-15	1.9616	0.288	0.072	3.2061e-11	2	TACC3		Monocyte	transforming acidic coiled-coil containing protein 3 [Source:HGNC Symbol;Acc:HGNC:11524]
385	3.77145e-21	1.92339	0.408	0.105	6.12521e-17	2	EZH2			enhancer of zeste 2 polycomb repressive complex 2 subunit [Source:HGNC Symbol;Acc:HGNC:3527]
386	2.07948e-17	1.88201	0.359	0.102	3.37728e-13	2	NCAPD3		MKI67+ progenitor cell	non-SMC condensin II complex subunit D3 [Source:HGNC Symbol;Acc:HGNC:28952]
387	2.50214e-21	1.86506	0.386	0.092	4.06372e-17	2	SHCBP1	B cells	SLC16A7+ cell	SHC binding and spindle associated 1 [Source:HGNC Symbol;Acc:HGNC:29547]
388	2.50214e-21	1.86506	0.386	0.092	4.06372e-17	2	SHCBP1		Granulocyte-monocyte progenitor	SHC binding and spindle associated 1 [Source:HGNC Symbol;Acc:HGNC:29547]
390	1.19166e-16	1.85555	0.348	0.099	1.93538e-12	2	GMNN	Neural cells	Neural progenitor cell	geminin DNA replication inhibitor [Source:HGNC Symbol;Acc:HGNC:17493]
391	1.19166e-16	1.85555	0.348	0.099	1.93538e-12	2	GMNN		Liver bud hepatic cell	geminin DNA replication inhibitor [Source:HGNC Symbol;Acc:HGNC:17493]
396	3.35628e-20	1.82874	0.37	0.092	5.45094e-16	2	UBE2C	Xcr1-cd1s	Neural progenitor cell	ubiquitin conjugating enzyme E2 C [Source:HGNC Symbol;Acc:HGNC:15937]
397	3.35628e-20	1.82874	0.37	0.092	5.45094e-16	2	UBE2C		Interneuron	ubiquitin conjugating enzyme E2 C [Source:HGNC Symbol;Acc:HGNC:15937]
398	3.35628e-20	1.82874	0.37	0.092	5.45094e-16	2	UBE2C		MKI67+ progenitor cell	ubiquitin conjugating enzyme E2 C [Source:HGNC Symbol;Acc:HGNC:15937]
438	4.50292e-14	1.82375	0.272	0.071	7.31319e-10	2	CIP2A			cellular inhibitor of PP2A [Source:HGNC Symbol;Acc:HGNC:29302]
439	7.69414e-27	1.81545	0.462	0.105	1.24961e-22	2	PBK	G2m_s npcs	Neural progenitor cell	PDZ binding kinase [Source:HGNC Symbol;Acc:HGNC:18282]
440	7.69414e-27	1.81545	0.462	0.105	1.24961e-22	2	PBK		FGFR1HighNME5- epithelial cell	PDZ binding kinase [Source:HGNC Symbol;Acc:HGNC:18282]
447	1.71467e-15	1.79627	0.272	0.062	2.78479e-11	2	SGO1		Neural progenitor cell	shugoshin 1 [Source:HGNC Symbol;Acc:HGNC:25088]
448	2.93767e-12	1.78603	0.25	0.068	4.77107e-08	2	TEX30	Lymphocyte cells		testis expressed 30 [Source:HGNC Symbol;Acc:HGNC:25188]
449	2.51007e-14	1.77768	0.332	0.1	4.0766e-10	2	CEP78	Multiciliated cells	Effector CD8+ memory T (Tem) cell	centrosomal protein 78 [Source:HGNC Symbol;Acc:HGNC:25740]
450	2.51007e-14	1.77768	0.332	0.1	4.0766e-10	2	CEP78		CD4+ cytotoxic T cell	centrosomal protein 78 [Source:HGNC Symbol;Acc:HGNC:25740]
451	2.51007e-14	1.77768	0.332	0.1	4.0766e-10	2	CEP78		Oocyte	centrosomal protein 78 [Source:HGNC Symbol;Acc:HGNC:25740]
453	4.35002e-14	1.76523	0.304	0.087	7.06486e-10	2	BARD1			BRCA1 associated RING domain 1 [Source:HGNC Symbol;Acc:HGNC:952]
454	4.74907e-25	1.75986	0.538	0.167	7.71297e-21	2	SMC2	Progenitor cells	Neural progenitor cell	structural maintenance of chromosomes 2 [Source:HGNC Symbol;Acc:HGNC:14011]
457	6.64111e-13	1.75136	0.293	0.089	1.07858e-08	2	H2AFX	G2m_s npcs	Neural progenitor cell
458	6.64111e-13	1.75136	0.293	0.089	1.07858e-08	2	H2AFX		Multipotent progenitor cell
461	2.76935e-28	1.74053	0.674	0.242	4.49771e-24	2	MYBL1	CD4 T cells	CD4+ cytotoxic T cell	MYB proto-oncogene like 1 [Source:HGNC Symbol;Acc:HGNC:7547]
462	2.48076e-14	1.73489	0.31	0.089	4.029e-10	2	UBR7			ubiquitin protein ligase E3 component n-recognin 7 [Source:HGNC Symbol;Acc:HGNC:20344]
463	1.01474e-37	1.72229	0.614	0.143	1.64805e-33	2	TOP2A	G2m_s npcs	Neural progenitor cell	DNA topoisomerase II alpha [Source:HGNC Symbol;Acc:HGNC:11989]
464	1.01474e-37	1.72229	0.614	0.143	1.64805e-33	2	TOP2A		MKI67+ progenitor cell	DNA topoisomerase II alpha [Source:HGNC Symbol;Acc:HGNC:11989]
515	5.92123e-12	1.69437	0.277	0.084	9.61666e-08	2	TTF2			transcription termination factor 2 [Source:HGNC Symbol;Acc:HGNC:12398]
516	7.26915e-26	1.68777	0.598	0.196	1.18058e-21	2	RRM1	Cell cycling cells	Neural progenitor cell	ribonucleotide reductase catalytic subunit M1 [Source:HGNC Symbol;Acc:HGNC:10451]
517	7.26915e-26	1.68777	0.598	0.196	1.18058e-21	2	RRM1		Morula cell (Blastomere)	ribonucleotide reductase catalytic subunit M1 [Source:HGNC Symbol;Acc:HGNC:10451]
520	5.47863e-13	1.68047	0.272	0.074	8.89785e-09	2	RFC2	Cell cycling cells	SLC16A7+ cell	replication factor C subunit 2 [Source:HGNC Symbol;Acc:HGNC:9970]
521	2.97852e-34	1.67359	0.587	0.139	4.83741e-30	2	MKI67	Xcr1-cd1s	Vascular stem cell	marker of proliferation Ki-67 [Source:HGNC Symbol;Acc:HGNC:7107]
522	2.97852e-34	1.67359	0.587	0.139	4.83741e-30	2	MKI67		Vascular progenitor cell	marker of proliferation Ki-67 [Source:HGNC Symbol;Acc:HGNC:7107]
523	2.97852e-34	1.67359	0.587	0.139	4.83741e-30	2	MKI67		Activated T cell	marker of proliferation Ki-67 [Source:HGNC Symbol;Acc:HGNC:7107]
524	2.97852e-34	1.67359	0.587	0.139	4.83741e-30	2	MKI67		Neural stem cell	marker of proliferation Ki-67 [Source:HGNC Symbol;Acc:HGNC:7107]
525	2.97852e-34	1.67359	0.587	0.139	4.83741e-30	2	MKI67		Cancer stem cell	marker of proliferation Ki-67 [Source:HGNC Symbol;Acc:HGNC:7107]
526	2.97852e-34	1.67359	0.587	0.139	4.83741e-30	2	MKI67		Neural progenitor cell	marker of proliferation Ki-67 [Source:HGNC Symbol;Acc:HGNC:7107]
527	2.97852e-34	1.67359	0.587	0.139	4.83741e-30	2	MKI67		MKI67+ progenitor cell	marker of proliferation Ki-67 [Source:HGNC Symbol;Acc:HGNC:7107]
731	3.81138e-30	1.66905	0.668	0.227	6.19006e-26	2	HMGB2	G2m_s npcs	Neural stem cell	high mobility group box 2 [Source:HGNC Symbol;Acc:HGNC:5000]
732	3.81138e-30	1.66905	0.668	0.227	6.19006e-26	2	HMGB2		Neural progenitor cell	high mobility group box 2 [Source:HGNC Symbol;Acc:HGNC:5000]
733	3.81138e-30	1.66905	0.668	0.227	6.19006e-26	2	HMGB2		Interneuron	high mobility group box 2 [Source:HGNC Symbol;Acc:HGNC:5000]
734	3.81138e-30	1.66905	0.668	0.227	6.19006e-26	2	HMGB2		Alpha cell	high mobility group box 2 [Source:HGNC Symbol;Acc:HGNC:5000]
783	5.79377e-22	1.66067	0.543	0.188	9.40966e-18	2	USP1			ubiquitin specific peptidase 1 [Source:HGNC Symbol;Acc:HGNC:12607]
784	1.00588e-30	1.64534	0.755	0.31	1.63365e-26	2	DNMT1		Endothelial cell	DNA methyltransferase 1 [Source:HGNC Symbol;Acc:HGNC:2976]
786	2.55259e-13	1.63057	0.332	0.106	4.14565e-09	2	MSH6			mutS homolog 6 [Source:HGNC Symbol;Acc:HGNC:7329]
787	2.55331e-26	1.61858	0.663	0.25	4.14683e-22	2	SMC1A			structural maintenance of chromosomes 1A [Source:HGNC Symbol;Acc:HGNC:11111]
788	6.54784e-19	1.61692	0.342	0.08	1.06344e-14	2	MAD2L1	G2m_s npcs	Neural progenitor cell	mitotic arrest deficient 2 like 1 [Source:HGNC Symbol;Acc:HGNC:6763]
791	1.17926e-10	1.57177	0.261	0.081	1.91524e-06	2	CDH4			cadherin 4 [Source:HGNC Symbol;Acc:HGNC:1763]
792	3.15193e-11	1.56513	0.288	0.095	5.11905e-07	2	RCC2		FOXN4+ cell	regulator of chromosome condensation 2 [Source:HGNC Symbol;Acc:HGNC:30297]
793	1.25294e-23	1.53842	0.598	0.219	2.0349e-19	2	TMPO		Neural progenitor cell	thymopoietin [Source:HGNC Symbol;Acc:HGNC:11875]
794	1.25294e-23	1.53842	0.598	0.219	2.0349e-19	2	TMPO		CD1C-CD141- dendritic cell	thymopoietin [Source:HGNC Symbol;Acc:HGNC:11875]
796	1.63568e-15	1.51582	0.418	0.145	2.65651e-11	2	NSD2		4-cell stage cell (Blastomere)	nuclear receptor binding SET domain protein 2 [Source:HGNC Symbol;Acc:HGNC:12766]
798	2.87876e-10	1.49867	0.266	0.089	4.6754e-06	2	CASP2		Regulatory T (Treg) cell	caspase 2 [Source:HGNC Symbol;Acc:HGNC:1503]
799	2.87876e-10	1.49867	0.266	0.089	4.6754e-06	2	CASP2		B cell	caspase 2 [Source:HGNC Symbol;Acc:HGNC:1503]
801	2.08591e-27	1.48353	0.745	0.312	3.38772e-23	2	DIAPH3	Corticotropes	FGFR1LowNME5- epithelial cell	diaphanous related formin 3 [Source:HGNC Symbol;Acc:HGNC:15480]
803	1.10716e-13	1.46206	0.359	0.117	1.79813e-09	2	CENPH			centromere protein H [Source:HGNC Symbol;Acc:HGNC:17268]
804	1.00788e-10	1.45869	0.321	0.12	1.6369e-06	2	LMNB2		Endothelial cell	lamin B2 [Source:HGNC Symbol;Acc:HGNC:6638]
806	1.79405e-14	1.45503	0.435	0.162	2.91372e-10	2	SLBP	S stage of cell cycle		stem-loop binding protein [Source:HGNC Symbol;Acc:HGNC:10904]
808	2.63607e-09	1.45051	0.293	0.112	4.28124e-05	2	TCOF1		B cell	treacle ribosome biogenesis factor 1 [Source:HGNC Symbol;Acc:HGNC:11654]
810	1.67072e-11	1.44148	0.386	0.157	2.71342e-07	2	TOPBP1			DNA topoisomerase II binding protein 1 [Source:HGNC Symbol;Acc:HGNC:17008]
811	8.01469e-16	1.42413	0.359	0.103	1.30167e-11	2	KNL1			kinetochore scaffold 1 [Source:HGNC Symbol;Acc:HGNC:24054]
812	5.17205e-08	1.411	0.31	0.134	0.000839992	2	FOSL1	Endothelial cells	Mesenchymal cell	FOS like 1, AP-1 transcription factor subunit [Source:HGNC Symbol;Acc:HGNC:13718]
813	5.17205e-08	1.411	0.31	0.134	0.000839992	2	FOSL1		Monocyte	FOS like 1, AP-1 transcription factor subunit [Source:HGNC Symbol;Acc:HGNC:13718]
815	1.51541e-20	1.40258	0.674	0.309	2.46118e-16	2	NASP	Cell cycling cells	Exhausted CD8+ T cell	nuclear autoantigenic sperm protein [Source:HGNC Symbol;Acc:HGNC:7644]
816	3.85271e-27	1.39419	0.62	0.201	6.25718e-23	2	TPX2	G2m_s npcs	Neural progenitor cell	TPX2 microtubule nucleation factor [Source:HGNC Symbol;Acc:HGNC:1249]
817	3.85271e-27	1.39419	0.62	0.201	6.25718e-23	2	TPX2		MKI67+ progenitor cell	TPX2 microtubule nucleation factor [Source:HGNC Symbol;Acc:HGNC:1249]
822	4.02356e-10	1.39088	0.288	0.102	6.53467e-06	2	GJC1	Pericytes	PROM1Low progenitor cell	gap junction protein gamma 1 [Source:HGNC Symbol;Acc:HGNC:4280]
823	1.71049e-09	1.39079	0.272	0.096	2.77801e-05	2	NPAT		Naive CD8+ T cell	nuclear protein, coactivator of histone transcription [Source:HGNC Symbol;Acc:HGNC:7896]
824	4.139e-11	1.35662	0.337	0.124	6.72215e-07	2	NFATC2IP		SLC16A7+ cell	nuclear factor of activated T cells 2 interacting protein [Source:HGNC Symbol;Acc:HGNC:25906]
825	4.139e-11	1.35662	0.337	0.124	6.72215e-07	2	NFATC2IP		Plasmacytoid dendritic cell	nuclear factor of activated T cells 2 interacting protein [Source:HGNC Symbol;Acc:HGNC:25906]
827	1.3769e-17	1.34939	0.543	0.21	2.23622e-13	2	GGCT		Oocyte	gamma-glutamylcyclotransferase [Source:HGNC Symbol;Acc:HGNC:21705]
829	2.27325e-13	1.32627	0.402	0.149	3.69199e-09	2	DBF4		FOXN4+ cell	DBF4 zinc finger [Source:HGNC Symbol;Acc:HGNC:17364]
830	2.74159e-09	1.32119	0.266	0.093	4.45262e-05	2	MIS18BP1	Dendritic cells	Neural progenitor cell	MIS18 binding protein 1 [Source:HGNC Symbol;Acc:HGNC:20190]
831	2.74159e-09	1.32119	0.266	0.093	4.45262e-05	2	MIS18BP1		Microglial cell	MIS18 binding protein 1 [Source:HGNC Symbol;Acc:HGNC:20190]
832	2.74159e-09	1.32119	0.266	0.093	4.45262e-05	2	MIS18BP1		Exhausted CD8+ T cell	MIS18 binding protein 1 [Source:HGNC Symbol;Acc:HGNC:20190]
833	1.38041e-08	1.31589	0.272	0.103	0.000224193	2	PRPF4			pre-mRNA processing factor 4 [Source:HGNC Symbol;Acc:HGNC:17349]
834	9.26516e-09	1.30863	0.283	0.108	0.000150476	2	NUP50			nucleoporin 50 [Source:HGNC Symbol;Acc:HGNC:8065]
835	1.45281e-10	1.29607	0.332	0.123	2.35952e-06	2	EIF4EBP1	Stem cells		eukaryotic translation initiation factor 4E binding protein 1 [Source:HGNC Symbol;Acc:HGNC:3288]
837	1.15017e-11	1.26184	0.348	0.124	1.86799e-07	2	CKS1B	CD8 T cells	Neural progenitor cell	CDC28 protein kinase regulatory subunit 1B [Source:HGNC Symbol;Acc:HGNC:19083]
838	1.15017e-11	1.26184	0.348	0.124	1.86799e-07	2	CKS1B		Endothelial cell	CDC28 protein kinase regulatory subunit 1B [Source:HGNC Symbol;Acc:HGNC:19083]
846	6.01126e-08	1.26146	0.266	0.105	0.000976289	2	RAD18			RAD18 E3 ubiquitin protein ligase [Source:HGNC Symbol;Acc:HGNC:18278]
847	3.92876e-14	1.24547	0.522	0.226	6.3807e-10	2	POLE3		Liver bud hepatic cell	DNA polymerase epsilon 3, accessory subunit [Source:HGNC Symbol;Acc:HGNC:13546]
848	3.92876e-14	1.24547	0.522	0.226	6.3807e-10	2	POLE3		Granulosa cell	DNA polymerase epsilon 3, accessory subunit [Source:HGNC Symbol;Acc:HGNC:13546]
850	5.25346e-09	1.23416	0.31	0.121	8.53215e-05	2	BUB3		Neural progenitor cell	BUB3 mitotic checkpoint protein [Source:HGNC Symbol;Acc:HGNC:1151]
851	5.25346e-09	1.23416	0.31	0.121	8.53215e-05	2	BUB3		Endothelial cell	BUB3 mitotic checkpoint protein [Source:HGNC Symbol;Acc:HGNC:1151]
853	1.88501e-10	1.22582	0.38	0.157	3.06145e-06	2	DGKH		Exhausted CD8+ T cell	diacylglycerol kinase eta [Source:HGNC Symbol;Acc:HGNC:2854]
854	2.71827e-08	1.2255	0.293	0.123	0.000441475	2	NOLC1			nucleolar and coiled-body phosphoprotein 1 [Source:HGNC Symbol;Acc:HGNC:15608]
855	3.61491e-21	1.21199	0.783	0.448	5.87098e-17	2	ANP32B	Nsc		acidic nuclear phosphoprotein 32 family member B [Source:HGNC Symbol;Acc:HGNC:16677]
857	1.08219e-11	1.20631	0.304	0.096	1.75759e-07	2	GTSE1	G2m_s npcs	Neural progenitor cell	G2 and S-phase expressed 1 [Source:HGNC Symbol;Acc:HGNC:13698]
860	1.02466e-15	1.20617	0.69	0.38	1.66415e-11	2	DUT	Natural killer T (NKT) cells	Neural progenitor cell	deoxyuridine triphosphatase [Source:HGNC Symbol;Acc:HGNC:3078]
862	5.45935e-18	1.2057	0.495	0.18	8.86653e-14	2	KIF23	Cell cycling cells	Neural progenitor cell	kinesin family member 23 [Source:HGNC Symbol;Acc:HGNC:6392]
863	5.45935e-18	1.2057	0.495	0.18	8.86653e-14	2	KIF23		Endothelial cell	kinesin family member 23 [Source:HGNC Symbol;Acc:HGNC:6392]
865	3.54818e-14	1.17385	0.429	0.154	5.7626e-10	2	ECT2	Cell cycling cells	Liver bud hepatic cell	epithelial cell transforming 2 [Source:HGNC Symbol;Acc:HGNC:3155]
866	1.56119e-08	1.16709	0.283	0.109	0.000253553	2	CEP57			centrosomal protein 57 [Source:HGNC Symbol;Acc:HGNC:30794]
867	7.45609e-33	1.15883	0.935	0.561	1.21094e-28	2	H2AFZ	Stem cells	Neural progenitor cell
868	7.45609e-33	1.15883	0.935	0.561	1.21094e-28	2	H2AFZ		Astrocyte
869	7.45609e-33	1.15883	0.935	0.561	1.21094e-28	2	H2AFZ		Endothelial cell
887	3.50863e-12	1.14914	0.435	0.177	5.69837e-08	2	RPA3		Neural progenitor cell	replication protein A3 [Source:HGNC Symbol;Acc:HGNC:10291]
888	3.50863e-12	1.14914	0.435	0.177	5.69837e-08	2	RPA3		Ciliated cell	replication protein A3 [Source:HGNC Symbol;Acc:HGNC:10291]
889	2.78855e-07	1.14714	0.255	0.102	0.00452889	2	MTHFD2	Plasma cells	Astrocyte	methylenetetrahydrofolate dehydrogenase (NADP+ dependent) 2, methenyltetrahydrofolate cyclohydrolase [Source:HGNC Symbol;Acc:HGNC:7434]
890	2.78855e-07	1.14714	0.255	0.102	0.00452889	2	MTHFD2		Exhausted CD8+ T cell	methylenetetrahydrofolate dehydrogenase (NADP+ dependent) 2, methenyltetrahydrofolate cyclohydrolase [Source:HGNC Symbol;Acc:HGNC:7434]
891	2.78855e-07	1.14714	0.255	0.102	0.00452889	2	MTHFD2		Paneth cell	methylenetetrahydrofolate dehydrogenase (NADP+ dependent) 2, methenyltetrahydrofolate cyclohydrolase [Source:HGNC Symbol;Acc:HGNC:7434]
892	1.25305e-20	1.14709	0.766	0.38	2.03507e-16	2	SMC4	G2m_s npcs	Neural progenitor cell	structural maintenance of chromosomes 4 [Source:HGNC Symbol;Acc:HGNC:14013]
893	1.25305e-20	1.14709	0.766	0.38	2.03507e-16	2	SMC4		Regulatory T (Treg) cell	structural maintenance of chromosomes 4 [Source:HGNC Symbol;Acc:HGNC:14013]
900	1.1573e-08	1.14153	0.255	0.09	0.000187958	2	SGO2		Neural progenitor cell	shugoshin 2 [Source:HGNC Symbol;Acc:HGNC:30812]
901	1.12801e-17	1.13631	0.777	0.462	1.832e-13	2	CBX5	Cell cycling cells	Regulatory T (Treg) cell	chromobox 5 [Source:HGNC Symbol;Acc:HGNC:1555]
902	4.99127e-08	1.12818	0.261	0.097	0.000810632	2	CKLF	Dn(early)	Liver bud hepatic cell	chemokine like factor [Source:HGNC Symbol;Acc:HGNC:13253]
903	4.99127e-08	1.12818	0.261	0.097	0.000810632	2	CKLF		Monocyte	chemokine like factor [Source:HGNC Symbol;Acc:HGNC:13253]
908	4.26834e-10	1.11497	0.538	0.3	6.93221e-06	2	HIST1H1C	T cells	Microglial cell
909	4.26834e-10	1.11497	0.538	0.3	6.93221e-06	2	HIST1H1C		Ciliated cell
912	9.57962e-08	1.09808	0.266	0.103	0.00155583	2	CASP8AP2	Cell cycling cells		caspase 8 associated protein 2 [Source:HGNC Symbol;Acc:HGNC:1510]
913	2.00831e-11	1.09729	0.478	0.217	3.26169e-07	2	SMC3		Circulating fetal cell	structural maintenance of chromosomes 3 [Source:HGNC Symbol;Acc:HGNC:2468]
914	5.21491e-07	1.0969	0.288	0.129	0.00846954	2	NUP153			nucleoporin 153 [Source:HGNC Symbol;Acc:HGNC:8062]
915	1.61642e-07	1.0853	0.283	0.12	0.00262523	2	EXOSC8		Naive CD8+ T cell	exosome component 8 [Source:HGNC Symbol;Acc:HGNC:17035]
916	1.40018e-08	1.0745	0.391	0.185	0.000227402	2	SUZ12		Induced pluripotent stem cell	SUZ12 polycomb repressive complex 2 subunit [Source:HGNC Symbol;Acc:HGNC:17101]
917	1.72492e-06	1.07272	0.255	0.114	0.0280145	2	E2F3			E2F transcription factor 3 [Source:HGNC Symbol;Acc:HGNC:3115]
918	1.83376e-06	1.06632	0.283	0.129	0.029782	2	GUCY1A2			guanylate cyclase 1 soluble subunit alpha 2 [Source:HGNC Symbol;Acc:HGNC:4684]
919	1.39449e-06	1.06497	0.255	0.108	0.0226479	2	KBTBD2			kelch repeat and BTB domain containing 2 [Source:HGNC Symbol;Acc:HGNC:21751]
920	2.94201e-07	1.05691	0.277	0.115	0.00477811	2	SMC6		Plasmacytoid dendritic cell	structural maintenance of chromosomes 6 [Source:HGNC Symbol;Acc:HGNC:20466]
922	2.94201e-07	1.05691	0.277	0.115	0.00477811	2	SMC6		B cell	structural maintenance of chromosomes 6 [Source:HGNC Symbol;Acc:HGNC:20466]
924	1.08544e-06	1.0559	0.255	0.108	0.0176286	2	JPT2			Jupiter microtubule associated homolog 2 [Source:HGNC Symbol;Acc:HGNC:14137]
925	9.17632e-13	1.04639	0.424	0.164	1.49033e-08	2	CKAP2	G2m_s npcs	Neural progenitor cell	cytoskeleton associated protein 2 [Source:HGNC Symbol;Acc:HGNC:1990]
926	9.17632e-13	1.04639	0.424	0.164	1.49033e-08	2	CKAP2		Regulatory T (Treg) cell	cytoskeleton associated protein 2 [Source:HGNC Symbol;Acc:HGNC:1990]
927	9.17632e-13	1.04639	0.424	0.164	1.49033e-08	2	CKAP2		Exhausted CD4+ T cell	cytoskeleton associated protein 2 [Source:HGNC Symbol;Acc:HGNC:1990]
931	1.3352e-05	1.04323	0.277	0.14	0.21685	2	VPS13A		SLC16A7+ cell	vacuolar protein sorting 13 homolog A [Source:HGNC Symbol;Acc:HGNC:1908]
932	2.39785e-10	1.03413	0.495	0.235	3.89435e-06	2	SRSF2			serine and arginine rich splicing factor 2 [Source:HGNC Symbol;Acc:HGNC:10783]
933	2.89411e-06	1.03331	0.272	0.126	0.0470033	2	RNASEH2B		Plasmacytoid dendritic cell	ribonuclease H2 subunit B [Source:HGNC Symbol;Acc:HGNC:25671]
934	2.89411e-06	1.03331	0.272	0.126	0.0470033	2	RNASEH2B		B cell	ribonuclease H2 subunit B [Source:HGNC Symbol;Acc:HGNC:25671]
937	7.47881e-22	1.02591	0.897	0.662	1.21463e-17	2	HNRNPAB			heterogeneous nuclear ribonucleoprotein A/B [Source:HGNC Symbol;Acc:HGNC:5034]
938	1.38727e-08	1.0206	0.467	0.242	0.000225306	2	RIF1			replication timing regulatory factor 1 [Source:HGNC Symbol;Acc:HGNC:23207]
939	2.54696e-19	1.01996	0.625	0.251	4.13651e-15	2	PRC1	G2m_s npcs	Neural progenitor cell	protein regulator of cytokinesis 1 [Source:HGNC Symbol;Acc:HGNC:9341]
940	2.54696e-19	1.01996	0.625	0.251	4.13651e-15	2	PRC1		MKI67+ progenitor cell	protein regulator of cytokinesis 1 [Source:HGNC Symbol;Acc:HGNC:9341]
941	1.21382e-05	1.01479	0.326	0.173	0.197136	2	MICAL3	B cells	SLC16A7+ cell	microtubule associated monooxygenase, calponin and LIM domain containing 3 [Source:HGNC Symbol;Acc:HGNC:24694]
942	1.21382e-05	1.01479	0.326	0.173	0.197136	2	MICAL3		B cell	microtubule associated monooxygenase, calponin and LIM domain containing 3 [Source:HGNC Symbol;Acc:HGNC:24694]
944	7.31955e-10	1.01357	0.549	0.315	1.18877e-05	2	SUPT16H			SPT16 homolog, facilitates chromatin remodeling subunit [Source:HGNC Symbol;Acc:HGNC:11465]
945	9.77523e-14	1.01113	0.696	0.374	1.5876e-09	2	PPM1G		Exhausted CD8+ T cell	protein phosphatase, Mg2+/Mn2+ dependent 1G [Source:HGNC Symbol;Acc:HGNC:9278]
946	9.77523e-14	1.01113	0.696	0.374	1.5876e-09	2	PPM1G		Regulatory T (Treg) cell	protein phosphatase, Mg2+/Mn2+ dependent 1G [Source:HGNC Symbol;Acc:HGNC:9278]
947	9.77523e-14	1.01113	0.696	0.374	1.5876e-09	2	PPM1G		FOXN4+ cell	protein phosphatase, Mg2+/Mn2+ dependent 1G [Source:HGNC Symbol;Acc:HGNC:9278]
948	5.82657e-07	1.00921	0.293	0.131	0.00946294	2	RANGAP1			Ran GTPase activating protein 1 [Source:HGNC Symbol;Acc:HGNC:9854]
949	3.27966e-10	1.00621	0.457	0.217	5.3265e-06	2	CCDC14			coiled-coil domain containing 14 [Source:HGNC Symbol;Acc:HGNC:25766]
950	6.20375e-08	1.00348	0.37	0.179	0.00100755	2	GMPS			guanine monophosphate synthase [Source:HGNC Symbol;Acc:HGNC:4378]
951	1.84078e-08	1.00076	0.321	0.131	0.000298962	2	HAT1		Neural progenitor cell	histone acetyltransferase 1 [Source:HGNC Symbol;Acc:HGNC:4821]
952	0.000106745	1.00023	0.25	0.131	1	2	PMAIP1	Natural killer (NK) cells	Regulatory T (Treg) cell	phorbol-12-myristate-13-acetate-induced protein 1 [Source:HGNC Symbol;Acc:HGNC:9108]
956	5.79669e-08	0.989418	0.424	0.219	0.00094144	2	DIAPH1		Monocyte	diaphanous related formin 1 [Source:HGNC Symbol;Acc:HGNC:2876]
958	2.77677e-12	0.988747	0.652	0.387	4.50976e-08	2	IPO5		Morula cell (Blastomere)	importin 5 [Source:HGNC Symbol;Acc:HGNC:6402]
960	7.16941e-07	0.986514	0.272	0.114	0.0116438	2	PIGX		SLC16A7+ cell	phosphatidylinositol glycan anchor biosynthesis class X [Source:HGNC Symbol;Acc:HGNC:26046]
961	1.89197e-07	0.985511	0.326	0.149	0.00307274	2	CPA4			carboxypeptidase A4 [Source:HGNC Symbol;Acc:HGNC:15740]
962	1.48844e-07	0.981553	0.348	0.162	0.00241738	2	HLTF		SLC16A7+ cell	helicase like transcription factor [Source:HGNC Symbol;Acc:HGNC:11099]
963	4.31951e-09	0.976815	0.511	0.282	7.01531e-05	2	TFDP1			transcription factor Dp-1 [Source:HGNC Symbol;Acc:HGNC:11749]
964	1.67814e-09	0.975078	0.397	0.17	2.72547e-05	2	FABP5	Pericytes	Epidermal transit amplifying cell	fatty acid binding protein 5 [Source:HGNC Symbol;Acc:HGNC:3560]
965	1.67814e-09	0.975078	0.397	0.17	2.72547e-05	2	FABP5		Endothelial cell	fatty acid binding protein 5 [Source:HGNC Symbol;Acc:HGNC:3560]
966	1.67814e-09	0.975078	0.397	0.17	2.72547e-05	2	FABP5		Astrocyte	fatty acid binding protein 5 [Source:HGNC Symbol;Acc:HGNC:3560]
967	1.67814e-09	0.975078	0.397	0.17	2.72547e-05	2	FABP5		Microglial cell	fatty acid binding protein 5 [Source:HGNC Symbol;Acc:HGNC:3560]
968	1.67814e-09	0.975078	0.397	0.17	2.72547e-05	2	FABP5		Basal cell	fatty acid binding protein 5 [Source:HGNC Symbol;Acc:HGNC:3560]
969	1.67814e-09	0.975078	0.397	0.17	2.72547e-05	2	FABP5		Granulosa cell	fatty acid binding protein 5 [Source:HGNC Symbol;Acc:HGNC:3560]
1041	0.000108288	0.969324	0.255	0.136	1	2	WDR34		Neural progenitor cell
1042	0.000108288	0.969324	0.255	0.136	1	2	WDR34		B cell
1044	5.14365e-11	0.963778	0.489	0.232	8.35381e-07	2	CSE1L			chromosome segregation 1 like [Source:HGNC Symbol;Acc:HGNC:2431]
1045	2.3668e-27	0.963664	0.978	0.771	3.84392e-23	2	DEK			DEK proto-oncogene [Source:HGNC Symbol;Acc:HGNC:2768]
1046	4.22406e-11	0.963362	0.549	0.257	6.86029e-07	2	PARP1		Cancer cell	poly(ADP-ribose) polymerase 1 [Source:HGNC Symbol;Acc:HGNC:270]
1047	4.22406e-11	0.963362	0.549	0.257	6.86029e-07	2	PARP1		Villous cytotrophoblast	poly(ADP-ribose) polymerase 1 [Source:HGNC Symbol;Acc:HGNC:270]
1049	4.22406e-11	0.963362	0.549	0.257	6.86029e-07	2	PARP1		B cell	poly(ADP-ribose) polymerase 1 [Source:HGNC Symbol;Acc:HGNC:270]
1051	1.44042e-06	0.962696	0.332	0.167	0.0233938	2	ACTL6A		FOXN4+ cell	actin like 6A [Source:HGNC Symbol;Acc:HGNC:24124]
1052	2.66349e-09	0.958463	0.495	0.254	4.32578e-05	2	NOP56		Plasmacytoid dendritic cell	NOP56 ribonucleoprotein [Source:HGNC Symbol;Acc:HGNC:15911]
1054	1.51037e-06	0.954305	0.277	0.123	0.0245299	2	LSM6		Monocyte	LSM6 homolog, U6 small nuclear RNA and mRNA degradation associated [Source:HGNC Symbol;Acc:HGNC:17017]
1056	7.58481e-07	0.952637	0.288	0.127	0.0123185	2	CTDSPL2		Endothelial cell	CTD small phosphatase like 2 [Source:HGNC Symbol;Acc:HGNC:26936]
1058	3.43234e-05	0.947022	0.255	0.127	0.557446	2	PAK1		Multilymphoid progenitor cell	p21 (RAC1) activated kinase 1 [Source:HGNC Symbol;Acc:HGNC:8590]
1059	3.43234e-05	0.947022	0.255	0.127	0.557446	2	PAK1		Monocyte	p21 (RAC1) activated kinase 1 [Source:HGNC Symbol;Acc:HGNC:8590]
1060	3.43234e-05	0.947022	0.255	0.127	0.557446	2	PAK1		Mast cell	p21 (RAC1) activated kinase 1 [Source:HGNC Symbol;Acc:HGNC:8590]
1064	5.31268e-07	0.941917	0.353	0.17	0.00862832	2	NUP62			nucleoporin 62 [Source:HGNC Symbol;Acc:HGNC:8066]
1065	1.61427e-05	0.941057	0.353	0.198	0.262174	2	MTHFD1		Exhausted CD8+ T cell	methylenetetrahydrofolate dehydrogenase, cyclohydrolase and formyltetrahydrofolate synthetase 1 [Source:HGNC Symbol;Acc:HGNC:7432]
1066	0.000259284	0.938498	0.255	0.137	1	2	MRPL12			mitochondrial ribosomal protein L12 [Source:HGNC Symbol;Acc:HGNC:10378]
1067	4.13038e-05	0.937784	0.283	0.143	0.670816	2	SNRNP25		AXL+SIGLEC6+ dendritic cell	small nuclear ribonucleoprotein U11/U12 subunit 25 [Source:HGNC Symbol;Acc:HGNC:14161]
1068	4.13038e-05	0.937784	0.283	0.143	0.670816	2	SNRNP25		Plasmacytoid dendritic cell	small nuclear ribonucleoprotein U11/U12 subunit 25 [Source:HGNC Symbol;Acc:HGNC:14161]
1071	7.66915e-06	0.934524	0.315	0.16	0.124555	2	CYB5A	Proximal tubular cells		cytochrome b5 type A [Source:HGNC Symbol;Acc:HGNC:2570]
1075	7.56557e-06	0.933043	0.272	0.127	0.122872	2	RIC8A			RIC8 guanine nucleotide exchange factor A [Source:HGNC Symbol;Acc:HGNC:29550]
1076	4.38281e-06	0.930693	0.348	0.186	0.0711813	2	SRPK1			SRSF protein kinase 1 [Source:HGNC Symbol;Acc:HGNC:11305]
1077	1.07934e-05	0.929783	0.283	0.134	0.175295	2	UCHL5			ubiquitin C-terminal hydrolase L5 [Source:HGNC Symbol;Acc:HGNC:19678]
1078	1.92874e-14	0.913681	0.707	0.353	3.13247e-10	2	RBMX			RNA binding motif protein X-linked [Source:HGNC Symbol;Acc:HGNC:9910]
1079	9.04705e-11	0.912678	0.636	0.346	1.46933e-06	2	CTNNAL1			catenin alpha like 1 [Source:HGNC Symbol;Acc:HGNC:2512]
1080	5.67648e-05	0.907663	0.283	0.146	0.921917	2	FARSB		Liver bud hepatic cell	phenylalanyl-tRNA synthetase subunit beta [Source:HGNC Symbol;Acc:HGNC:17800]
1081	2.06651e-17	0.903356	0.853	0.604	3.35622e-13	2	RANBP1	Nuclear	FOXN4+ cell	RAN binding protein 1 [Source:HGNC Symbol;Acc:HGNC:9847]
1082	2.06651e-17	0.903356	0.853	0.604	3.35622e-13	2	RANBP1		Endothelial cell	RAN binding protein 1 [Source:HGNC Symbol;Acc:HGNC:9847]
1087	1.37099e-05	0.899987	0.283	0.14	0.222663	2	FOXM1		Cancer stem cell	forkhead box M1 [Source:HGNC Symbol;Acc:HGNC:3818]
1088	6.48752e-07	0.896839	0.37	0.176	0.0105364	2	NAE1			NEDD8 activating enzyme E1 subunit 1 [Source:HGNC Symbol;Acc:HGNC:621]
1089	1.99188e-05	0.894114	0.25	0.117	0.323501	2	HPRT1		Lymphoid stem cell	hypoxanthine phosphoribosyltransferase 1 [Source:HGNC Symbol;Acc:HGNC:5157]
1090	1.99188e-05	0.894114	0.25	0.117	0.323501	2	HPRT1		Regulatory T (Treg) cell	hypoxanthine phosphoribosyltransferase 1 [Source:HGNC Symbol;Acc:HGNC:5157]
1091	1.99188e-05	0.894114	0.25	0.117	0.323501	2	HPRT1		Liver bud hepatic cell	hypoxanthine phosphoribosyltransferase 1 [Source:HGNC Symbol;Acc:HGNC:5157]
1092	2.64743e-05	0.893199	0.272	0.133	0.42997	2	UAP1			UDP-N-acetylglucosamine pyrophosphorylase 1 [Source:HGNC Symbol;Acc:HGNC:12457]
1093	8.87505e-09	0.890667	0.511	0.261	0.00014414	2	ARPC5L			actin related protein 2/3 complex subunit 5 like [Source:HGNC Symbol;Acc:HGNC:23366]
1094	4.70019e-24	0.883045	0.723	0.288	7.63357e-20	2	CENPF	Xcr1-cd1s	Neural progenitor cell	centromere protein F [Source:HGNC Symbol;Acc:HGNC:1857]
1095	4.70019e-24	0.883045	0.723	0.288	7.63357e-20	2	CENPF		MKI67+ progenitor cell	centromere protein F [Source:HGNC Symbol;Acc:HGNC:1857]
1124	2.89605e-13	0.882001	0.832	0.549	4.70348e-09	2	FUS			FUS RNA binding protein [Source:HGNC Symbol;Acc:HGNC:4010]
1125	6.35526e-06	0.880057	0.38	0.211	0.103216	2	HMGXB4			HMG-box containing 4 [Source:HGNC Symbol;Acc:HGNC:5003]
1126	5.62086e-07	0.879321	0.37	0.182	0.00912885	2	IPO9			importin 9 [Source:HGNC Symbol;Acc:HGNC:19425]
1127	6.31521e-05	0.878207	0.255	0.13	1	2	KLF10	Fibroblasts		KLF transcription factor 10 [Source:HGNC Symbol;Acc:HGNC:11810]
1128	5.63223e-08	0.873995	0.402	0.192	0.00091473	2	GART			phosphoribosylglycinamide formyltransferase, phosphoribosylglycinamide synthetase, phosphoribosylaminoimidazole synthetase [Source:HGNC Symbol;Acc:HGNC:4163]
1129	1.53741e-06	0.870163	0.451	0.247	0.0249691	2	MEST	Nsc	Oligodendrocyte	mesoderm specific transcript [Source:HGNC Symbol;Acc:HGNC:7028]
1130	1.53741e-06	0.870163	0.451	0.247	0.0249691	2	MEST		Oocyte	mesoderm specific transcript [Source:HGNC Symbol;Acc:HGNC:7028]
1144	1.42241e-05	0.866605	0.299	0.151	0.231013	2	HSPB11		Trophectoderm cell
1145	9.67875e-07	0.863778	0.288	0.126	0.0157193	2	NETO2		FOXN4+ cell	neuropilin and tolloid like 2 [Source:HGNC Symbol;Acc:HGNC:14644]
1146	8.13558e-05	0.862005	0.299	0.164	1	2	TAF15			TATA-box binding protein associated factor 15 [Source:HGNC Symbol;Acc:HGNC:11547]
1147	6.67131e-06	0.857747	0.375	0.201	0.108349	2	EZR	Gliogenic_outer radial glia	Podocyte	ezrin [Source:HGNC Symbol;Acc:HGNC:12691]
1148	6.67131e-06	0.857747	0.375	0.201	0.108349	2	EZR		Glomerular epithelial cell	ezrin [Source:HGNC Symbol;Acc:HGNC:12691]
1149	6.67131e-06	0.857747	0.375	0.201	0.108349	2	EZR		Astrocyte	ezrin [Source:HGNC Symbol;Acc:HGNC:12691]
1150	6.67131e-06	0.857747	0.375	0.201	0.108349	2	EZR		Ciliated cell	ezrin [Source:HGNC Symbol;Acc:HGNC:12691]
1151	6.67131e-06	0.857747	0.375	0.201	0.108349	2	EZR		B cell	ezrin [Source:HGNC Symbol;Acc:HGNC:12691]
1159	6.35674e-08	0.851495	0.435	0.213	0.0010324	2	WEE1		Morula cell (Blastomere)	WEE1 G2 checkpoint kinase [Source:HGNC Symbol;Acc:HGNC:12761]
1162	4.65022e-10	0.846622	0.332	0.127	7.55243e-06	2	ARHGAP11A	Cycling T cells		Rho GTPase activating protein 11A [Source:HGNC Symbol;Acc:HGNC:15783]
1163	5.92465e-13	0.842725	0.799	0.539	9.62222e-09	2	PA2G4			proliferation-associated 2G4 [Source:HGNC Symbol;Acc:HGNC:8550]
1164	1.91429e-09	0.841366	0.554	0.288	3.10899e-05	2	EIF2S3		Endothelial cell	eukaryotic translation initiation factor 2 subunit gamma [Source:HGNC Symbol;Acc:HGNC:3267]
1166	2.05675e-05	0.83684	0.31	0.161	0.334036	2	CENPX	Proliferating cells		centromere protein X [Source:HGNC Symbol;Acc:HGNC:11422]
1167	4.13343e-06	0.819796	0.5	0.321	0.067131	2	CBX1		Endothelial cell	chromobox 1 [Source:HGNC Symbol;Acc:HGNC:1551]
1169	6.07501e-06	0.819397	0.44	0.263	0.0986642	2	BTG3		Neural progenitor cell	BTG anti-proliferation factor 3 [Source:HGNC Symbol;Acc:HGNC:1132]
1170	6.07501e-06	0.819397	0.44	0.263	0.0986642	2	BTG3		Exhausted CD8+ T cell	BTG anti-proliferation factor 3 [Source:HGNC Symbol;Acc:HGNC:1132]
1171	6.07501e-06	0.819397	0.44	0.263	0.0986642	2	BTG3		Regulatory T (Treg) cell	BTG anti-proliferation factor 3 [Source:HGNC Symbol;Acc:HGNC:1132]
1172	6.07501e-06	0.819397	0.44	0.263	0.0986642	2	BTG3		FOXN4+ cell	BTG anti-proliferation factor 3 [Source:HGNC Symbol;Acc:HGNC:1132]
1173	8.17882e-06	0.814126	0.283	0.13	0.132832	2	ELP6			elongator acetyltransferase complex subunit 6 [Source:HGNC Symbol;Acc:HGNC:25976]
1174	7.58152e-05	0.813976	0.255	0.129	1	2	DDX39A			DExD-box helicase 39A [Source:HGNC Symbol;Acc:HGNC:17821]
1175	2.96357e-05	0.812988	0.37	0.216	0.481313	2	OIP5-AS1			OIP5 antisense RNA 1 [Source:HGNC Symbol;Acc:HGNC:43563]
1176	5.12311e-05	0.812939	0.283	0.145	0.832045	2	TMEM106C		Trophectoderm cell	transmembrane protein 106C [Source:HGNC Symbol;Acc:HGNC:28775]
1177	5.12311e-05	0.812939	0.283	0.145	0.832045	2	TMEM106C		FOXN4+ cell	transmembrane protein 106C [Source:HGNC Symbol;Acc:HGNC:28775]
1178	0.000607264	0.81148	0.266	0.149	1	2	NTN4		Secretory progenitor cell	netrin 4 [Source:HGNC Symbol;Acc:HGNC:13658]
1179	0.000132907	0.807502	0.332	0.191	1	2	PLCB4		Ionocyte cell	phospholipase C beta 4 [Source:HGNC Symbol;Acc:HGNC:9059]
1180	8.25417e-09	0.795508	0.587	0.347	0.000134056	2	SPDL1			spindle apparatus coiled-coil protein 1 [Source:HGNC Symbol;Acc:HGNC:26010]
1181	0.000197878	0.794209	0.25	0.129	1	2	BID		Liver bud hepatic cell	BH3 interacting domain death agonist [Source:HGNC Symbol;Acc:HGNC:1050]
1182	0.000197878	0.794209	0.25	0.129	1	2	BID		CD1C-CD141- dendritic cell	BH3 interacting domain death agonist [Source:HGNC Symbol;Acc:HGNC:1050]
1183	0.000197878	0.794209	0.25	0.129	1	2	BID		Monocyte	BH3 interacting domain death agonist [Source:HGNC Symbol;Acc:HGNC:1050]
1186	1.47665e-06	0.792289	0.533	0.323	0.0239823	2	MCAM	Fibroblasts	Endometrial stem cell	melanoma cell adhesion molecule [Source:HGNC Symbol;Acc:HGNC:6934]
1187	1.47665e-06	0.792289	0.533	0.323	0.0239823	2	MCAM		Oviduct-derived stem cell	melanoma cell adhesion molecule [Source:HGNC Symbol;Acc:HGNC:6934]
1188	1.47665e-06	0.792289	0.533	0.323	0.0239823	2	MCAM		T helper17 (Th17) cell	melanoma cell adhesion molecule [Source:HGNC Symbol;Acc:HGNC:6934]
1189	1.47665e-06	0.792289	0.533	0.323	0.0239823	2	MCAM		Tumor-propagating cell	melanoma cell adhesion molecule [Source:HGNC Symbol;Acc:HGNC:6934]
1190	1.47665e-06	0.792289	0.533	0.323	0.0239823	2	MCAM		Smooth muscle cell	melanoma cell adhesion molecule [Source:HGNC Symbol;Acc:HGNC:6934]
1191	1.47665e-06	0.792289	0.533	0.323	0.0239823	2	MCAM		Circulating progenitor cell	melanoma cell adhesion molecule [Source:HGNC Symbol;Acc:HGNC:6934]
1192	1.47665e-06	0.792289	0.533	0.323	0.0239823	2	MCAM		Limbal epithelial stem cell	melanoma cell adhesion molecule [Source:HGNC Symbol;Acc:HGNC:6934]
1193	1.47665e-06	0.792289	0.533	0.323	0.0239823	2	MCAM		Progenitor cell	melanoma cell adhesion molecule [Source:HGNC Symbol;Acc:HGNC:6934]
1194	1.47665e-06	0.792289	0.533	0.323	0.0239823	2	MCAM		Stromal cell	melanoma cell adhesion molecule [Source:HGNC Symbol;Acc:HGNC:6934]
1195	1.47665e-06	0.792289	0.533	0.323	0.0239823	2	MCAM		Endothelial stem cell	melanoma cell adhesion molecule [Source:HGNC Symbol;Acc:HGNC:6934]
1196	1.47665e-06	0.792289	0.533	0.323	0.0239823	2	MCAM		Granulosa cell	melanoma cell adhesion molecule [Source:HGNC Symbol;Acc:HGNC:6934]
1197	1.47665e-06	0.792289	0.533	0.323	0.0239823	2	MCAM		Neural stem cell	melanoma cell adhesion molecule [Source:HGNC Symbol;Acc:HGNC:6934]
1198	1.47665e-06	0.792289	0.533	0.323	0.0239823	2	MCAM		Neural tube cell	melanoma cell adhesion molecule [Source:HGNC Symbol;Acc:HGNC:6934]
1199	1.47665e-06	0.792289	0.533	0.323	0.0239823	2	MCAM		Mesenchymal stromal cell	melanoma cell adhesion molecule [Source:HGNC Symbol;Acc:HGNC:6934]
1200	1.47665e-06	0.792289	0.533	0.323	0.0239823	2	MCAM		SLC16A7+ cell	melanoma cell adhesion molecule [Source:HGNC Symbol;Acc:HGNC:6934]
1306	2.19707e-06	0.788888	0.478	0.276	0.0356827	2	PAICS		Neural progenitor cell	phosphoribosylaminoimidazole carboxylase and phosphoribosylaminoimidazolesuccinocarboxamide synthase [Source:HGNC Symbol;Acc:HGNC:8587]
1307	7.24509e-08	0.787001	0.549	0.316	0.00117667	2	SMCHD1		B cell	structural maintenance of chromosomes flexible hinge domain containing 1 [Source:HGNC Symbol;Acc:HGNC:29090]
1309	0.000194507	0.785844	0.266	0.145	1	2	CCM2		Regulatory T (Treg) cell	CCM2 scaffold protein [Source:HGNC Symbol;Acc:HGNC:21708]
1310	0.000194507	0.785844	0.266	0.145	1	2	CCM2		CD1C-CD141- dendritic cell	CCM2 scaffold protein [Source:HGNC Symbol;Acc:HGNC:21708]
1312	3.1673e-06	0.785622	0.386	0.201	0.0514401	2	H1FX	Dp(q)
1313	5.08507e-08	0.782706	0.549	0.316	0.000825866	2	GLO1		B cell	glyoxalase I [Source:HGNC Symbol;Acc:HGNC:4323]
1315	4.28559e-06	0.779257	0.603	0.39	0.0696023	2	EGFR		Cancer stem cell	epidermal growth factor receptor [Source:HGNC Symbol;Acc:HGNC:3236]
1316	2.44124e-07	0.775927	0.576	0.356	0.00396482	2	SRSF7			serine and arginine rich splicing factor 7 [Source:HGNC Symbol;Acc:HGNC:10789]
1317	3.24201e-07	0.775325	0.44	0.225	0.00526534	2	CDK5RAP2			CDK5 regulatory subunit associated protein 2 [Source:HGNC Symbol;Acc:HGNC:18672]
1318	0.000841521	0.774916	0.31	0.195	1	2	OSBPL3		Exhausted CD8+ T cell	oxysterol binding protein like 3 [Source:HGNC Symbol;Acc:HGNC:16370]
1319	0.000841521	0.774916	0.31	0.195	1	2	OSBPL3		CD141+CLEC9A+ dendritic cell	oxysterol binding protein like 3 [Source:HGNC Symbol;Acc:HGNC:16370]
1321	0.000146218	0.77478	0.288	0.155	1	2	CD3EAP		SLC16A7+ cell
1322	1.55655e-06	0.771367	0.549	0.343	0.0252799	2	ETS1	Hemogenic endocardial cell	Ionocyte cell	ETS proto-oncogene 1, transcription factor [Source:HGNC Symbol;Acc:HGNC:3488]
1323	1.55655e-06	0.771367	0.549	0.343	0.0252799	2	ETS1		Lymphoid-primed multipotent progenitor cell	ETS proto-oncogene 1, transcription factor [Source:HGNC Symbol;Acc:HGNC:3488]
1334	1.71065e-09	0.770566	0.701	0.44	2.77826e-05	2	HNRNPD		Endothelial cell	heterogeneous nuclear ribonucleoprotein D [Source:HGNC Symbol;Acc:HGNC:5036]
1336	1.03464e-05	0.756585	0.364	0.195	0.168035	2	CDC5L	Natural killer (NK) cells		cell division cycle 5 like [Source:HGNC Symbol;Acc:HGNC:1743]
1337	0.000120932	0.754646	0.353	0.204	1	2	MRPL17			mitochondrial ribosomal protein L17 [Source:HGNC Symbol;Acc:HGNC:14053]
1338	2.79699e-06	0.751338	0.522	0.312	0.0454258	2	LSM8			LSM8 homolog, U6 small nuclear RNA associated [Source:HGNC Symbol;Acc:HGNC:20471]
1339	8.29985e-07	0.749934	0.505	0.303	0.0134798	2	CDK4	Bbdi-resistant cells		cyclin dependent kinase 4 [Source:HGNC Symbol;Acc:HGNC:1773]
1340	9.80524e-05	0.74952	0.337	0.194	1	2	BRIX1			biogenesis of ribosomes BRX1 [Source:HGNC Symbol;Acc:HGNC:24170]
1341	7.43923e-07	0.748755	0.554	0.332	0.0120821	2	RBBP4			RB binding protein 4, chromatin remodeling factor [Source:HGNC Symbol;Acc:HGNC:9887]
1342	1.22417e-05	0.748647	0.44	0.253	0.198817	2	SNX5		Astrocyte	sorting nexin 5 [Source:HGNC Symbol;Acc:HGNC:14969]
1343	0.00121451	0.743639	0.321	0.201	1	2	TOMM40	Mitochondrial		translocase of outer mitochondrial membrane 40 [Source:HGNC Symbol;Acc:HGNC:18001]
1344	1.08277e-06	0.742063	0.348	0.167	0.0175852	2	NUDT21			nudix hydrolase 21 [Source:HGNC Symbol;Acc:HGNC:13870]
1345	4.79543e-07	0.739045	0.63	0.419	0.00778826	2	CNN1	Stromal cells	Smooth muscle cell	calponin 1 [Source:HGNC Symbol;Acc:HGNC:2155]
1346	4.79543e-07	0.739045	0.63	0.419	0.00778826	2	CNN1		Pit progenitor cell	calponin 1 [Source:HGNC Symbol;Acc:HGNC:2155]
1347	4.79543e-07	0.739045	0.63	0.419	0.00778826	2	CNN1		Vascular smooth muscle cell	calponin 1 [Source:HGNC Symbol;Acc:HGNC:2155]
1369	1.634e-05	0.737472	0.364	0.196	0.265379	2	ZC3H18			zinc finger CCCH-type containing 18 [Source:HGNC Symbol;Acc:HGNC:25091]
1370	0.00312785	0.737424	0.277	0.176	1	2	PSIP1		Delta cell	PC4 and SRSF1 interacting protein 1 [Source:HGNC Symbol;Acc:HGNC:9527]
1371	0.00312785	0.737424	0.277	0.176	1	2	PSIP1		Naive CD8+ T cell	PC4 and SRSF1 interacting protein 1 [Source:HGNC Symbol;Acc:HGNC:9527]
1372	0.00312785	0.737424	0.277	0.176	1	2	PSIP1		FOXN4+ cell	PC4 and SRSF1 interacting protein 1 [Source:HGNC Symbol;Acc:HGNC:9527]
1373	8.40435e-06	0.735359	0.37	0.194	0.136495	2	SAFB			scaffold attachment factor B [Source:HGNC Symbol;Acc:HGNC:10520]
1374	0.000220966	0.73344	0.255	0.137	1	2	JADE1		Ionocyte cell	jade family PHD finger 1 [Source:HGNC Symbol;Acc:HGNC:30027]
1375	0.000456543	0.731502	0.299	0.173	1	2	ECPAS			Ecm29 proteasome adaptor and scaffold [Source:HGNC Symbol;Acc:HGNC:29020]
1376	6.62165e-07	0.72957	0.391	0.196	0.0107542	2	PHIP		SLC16A7+ cell	pleckstrin homology domain interacting protein [Source:HGNC Symbol;Acc:HGNC:15673]
1377	0.000432785	0.726442	0.321	0.189	1	2	HNRNPF			heterogeneous nuclear ribonucleoprotein F [Source:HGNC Symbol;Acc:HGNC:5039]
1378	3.24877e-07	0.726304	0.587	0.363	0.00527633	2	SNRPB		Neural progenitor cell	small nuclear ribonucleoprotein polypeptides B and B1 [Source:HGNC Symbol;Acc:HGNC:11153]
1379	0.000122717	0.725765	0.353	0.204	1	2	PFKP	Glycolysis	Exhausted CD8+ T cell	phosphofructokinase, platelet [Source:HGNC Symbol;Acc:HGNC:8878]
1380	0.000122717	0.725765	0.353	0.204	1	2	PFKP		Plasmacytoid dendritic cell	phosphofructokinase, platelet [Source:HGNC Symbol;Acc:HGNC:8878]
1382	6.2864e-05	0.724103	0.326	0.18	1	2	SPECC1L			sperm antigen with calponin homology and coiled-coil domains 1 like [Source:HGNC Symbol;Acc:HGNC:29022]
1383	7.55644e-05	0.723862	0.337	0.189	1	2	SAE1			SUMO1 activating enzyme subunit 1 [Source:HGNC Symbol;Acc:HGNC:30660]
1384	7.48839e-21	0.722307	0.989	0.905	1.21619e-16	2	HSPA8			heat shock protein family A (Hsp70) member 8 [Source:HGNC Symbol;Acc:HGNC:5241]
1385	1.51601e-09	0.717751	0.799	0.538	2.46215e-05	2	KPNB1			karyopherin subunit beta 1 [Source:HGNC Symbol;Acc:HGNC:6400]
1386	8.20531e-05	0.717487	0.359	0.205	1	2	PGP		SLC16A7+ cell	phosphoglycolate phosphatase [Source:HGNC Symbol;Acc:HGNC:8909]
1387	0.000177104	0.716679	0.402	0.254	1	2	COL4A1	Tip cells	Primitive endoderm cell	collagen type IV alpha 1 chain [Source:HGNC Symbol;Acc:HGNC:2202]
1397	0.000282457	0.716584	0.283	0.155	1	2	ANKRD13A		Lake et al.Science.Ex8	ankyrin repeat domain 13A [Source:HGNC Symbol;Acc:HGNC:21268]
1398	0.000282457	0.716584	0.283	0.155	1	2	ANKRD13A		B cell	ankyrin repeat domain 13A [Source:HGNC Symbol;Acc:HGNC:21268]
1401	6.68819e-15	0.713332	0.397	0.123	1.08623e-10	2	ASPM	G2m_s npcs	Progenitor cell	assembly factor for spindle microtubules [Source:HGNC Symbol;Acc:HGNC:19048]
1402	6.68819e-15	0.713332	0.397	0.123	1.08623e-10	2	ASPM		Neural progenitor cell	assembly factor for spindle microtubules [Source:HGNC Symbol;Acc:HGNC:19048]
1403	6.68819e-15	0.713332	0.397	0.123	1.08623e-10	2	ASPM		MKI67+ progenitor cell	assembly factor for spindle microtubules [Source:HGNC Symbol;Acc:HGNC:19048]
1404	6.68819e-15	0.713332	0.397	0.123	1.08623e-10	2	ASPM		Granulocyte-monocyte progenitor	assembly factor for spindle microtubules [Source:HGNC Symbol;Acc:HGNC:19048]
1421	2.66738e-05	0.712112	0.386	0.213	0.433209	2	PTAR1		SLC16A7+ cell	protein prenyltransferase alpha subunit repeat containing 1 [Source:HGNC Symbol;Acc:HGNC:30449]
1422	0.000513581	0.71	0.304	0.177	1	2	AMOTL1		Primitive endoderm cell	angiomotin like 1 [Source:HGNC Symbol;Acc:HGNC:17811]
1423	0.00199932	0.709826	0.277	0.168	1	2	SDF2L1	Islet cells	Ciliated epithelial cell	stromal cell derived factor 2 like 1 [Source:HGNC Symbol;Acc:HGNC:10676]
1424	3.25112e-05	0.703387	0.353	0.195	0.528015	2	NIN			ninein [Source:HGNC Symbol;Acc:HGNC:14906]
1425	6.73906e-06	0.701848	0.462	0.267	0.109449	2	KMT2A			lysine methyltransferase 2A [Source:HGNC Symbol;Acc:HGNC:7132]
1426	0.000582922	0.689083	0.337	0.204	1	2	TRIOBP			TRIO and F-actin binding protein [Source:HGNC Symbol;Acc:HGNC:17009]
1427	2.51098e-05	0.684198	0.391	0.217	0.407808	2	DKC1			dyskerin pseudouridine synthase 1 [Source:HGNC Symbol;Acc:HGNC:2890]
1428	4.05394e-06	0.682717	0.543	0.346	0.0658401	2	TRA2B			transformer 2 beta homolog [Source:HGNC Symbol;Acc:HGNC:10781]
1429	0.000167357	0.68244	0.293	0.162	1	2	GNA11		Ionocyte cell	G protein subunit alpha 11 [Source:HGNC Symbol;Acc:HGNC:4379]
1430	0.00277672	0.678964	0.299	0.198	1	2	IKBIP		SLC16A7+ cell	IKBKB interacting protein [Source:HGNC Symbol;Acc:HGNC:26430]
1431	0.00277672	0.678964	0.299	0.198	1	2	IKBIP		FGFR1HighNME5- epithelial cell	IKBKB interacting protein [Source:HGNC Symbol;Acc:HGNC:26430]
1432	0.00685185	0.675799	0.25	0.158	1	2	CARHSP1	Neural cells	Liver bud hepatic cell	calcium regulated heat stable protein 1 [Source:HGNC Symbol;Acc:HGNC:17150]
1433	0.00685185	0.675799	0.25	0.158	1	2	CARHSP1		FOXN4+ cell	calcium regulated heat stable protein 1 [Source:HGNC Symbol;Acc:HGNC:17150]
1436	3.37655e-06	0.674318	0.538	0.334	0.0548385	2	CMSS1	Stromal cells		cms1 ribosomal small subunit homolog [Source:HGNC Symbol;Acc:HGNC:28666]
1437	0.000233611	0.673375	0.332	0.192	1	2	HDAC2		Astrocyte	histone deacetylase 2 [Source:HGNC Symbol;Acc:HGNC:4853]
1438	0.000233611	0.673375	0.332	0.192	1	2	HDAC2		Brush cell (Tuft cell)	histone deacetylase 2 [Source:HGNC Symbol;Acc:HGNC:4853]
1439	0.000233611	0.673375	0.332	0.192	1	2	HDAC2		Neuroendocrine cell	histone deacetylase 2 [Source:HGNC Symbol;Acc:HGNC:4853]
1440	0.000233611	0.673375	0.332	0.192	1	2	HDAC2		8-cell stage cell (Blastomere)	histone deacetylase 2 [Source:HGNC Symbol;Acc:HGNC:4853]
1442	0.000347631	0.673296	0.293	0.165	1	2	CSNK1E		Multilymphoid progenitor cell	casein kinase 1 epsilon [Source:HGNC Symbol;Acc:HGNC:2453]
1443	0.000347631	0.673296	0.293	0.165	1	2	CSNK1E		Plasmacytoid dendritic cell	casein kinase 1 epsilon [Source:HGNC Symbol;Acc:HGNC:2453]
1444	0.000347631	0.673296	0.293	0.165	1	2	CSNK1E		B cell	casein kinase 1 epsilon [Source:HGNC Symbol;Acc:HGNC:2453]
1448	7.98991e-05	0.673238	0.261	0.13	1	2	SDC4	M cells	Acinar cell	syndecan 4 [Source:HGNC Symbol;Acc:HGNC:10661]
1449	7.98991e-05	0.673238	0.261	0.13	1	2	SDC4		Regulatory T (Treg) cell	syndecan 4 [Source:HGNC Symbol;Acc:HGNC:10661]
1450	7.98991e-05	0.673238	0.261	0.13	1	2	SDC4		Granulocyte-monocyte progenitor	syndecan 4 [Source:HGNC Symbol;Acc:HGNC:10661]
1452	6.05799e-11	0.668328	0.87	0.674	9.83878e-07	2	EIF1AX	The non-proliferative nature of npictbs		eukaryotic translation initiation factor 1A X-linked [Source:HGNC Symbol;Acc:HGNC:3250]
1453	3.22763e-05	0.667859	0.342	0.179	0.524199	2	NIPA2			NIPA magnesium transporter 2 [Source:HGNC Symbol;Acc:HGNC:17044]
1454	2.26044e-06	0.667016	0.527	0.313	0.0367118	2	PEG10	Epicardium cells	B cell	paternally expressed 10 [Source:HGNC Symbol;Acc:HGNC:14005]
1458	0.00147298	0.665665	0.25	0.142	1	2	EXOSC6			exosome component 6 [Source:HGNC Symbol;Acc:HGNC:19055]
1459	5.58214e-05	0.664504	0.37	0.207	0.906595	2	ZNF326			zinc finger protein 326 [Source:HGNC Symbol;Acc:HGNC:14104]
1460	0.00101087	0.664497	0.288	0.168	1	2	NT5C3A			5'-nucleotidase, cytosolic IIIA [Source:HGNC Symbol;Acc:HGNC:17820]
1461	0.00018356	0.662328	0.467	0.312	1	2	SACS		Enteroendocrine cell	sacsin molecular chaperone [Source:HGNC Symbol;Acc:HGNC:10519]
1462	0.000435529	0.662001	0.261	0.142	1	2	GOLM1	Ctec	Ionocyte cell	golgi membrane protein 1 [Source:HGNC Symbol;Acc:HGNC:15451]
1463	1.82702e-05	0.659861	0.451	0.266	0.296727	2	OLA1			Obg like ATPase 1 [Source:HGNC Symbol;Acc:HGNC:28833]
1464	3.06366e-13	0.659294	0.951	0.789	4.97568e-09	2	PRKDC			protein kinase, DNA-activated, catalytic subunit [Source:HGNC Symbol;Acc:HGNC:9413]
1465	0.00154565	0.658092	0.255	0.149	1	2	UFL1			UFM1 specific ligase 1 [Source:HGNC Symbol;Acc:HGNC:23039]
1466	7.1343e-05	0.65688	0.321	0.176	1	2	PHTF2		Exhausted CD8+ T cell	putative homeodomain transcription factor 2 [Source:HGNC Symbol;Acc:HGNC:13411]
1467	7.1343e-05	0.65688	0.321	0.176	1	2	PHTF2		Regulatory T (Treg) cell	putative homeodomain transcription factor 2 [Source:HGNC Symbol;Acc:HGNC:13411]
1468	7.1343e-05	0.65688	0.321	0.176	1	2	PHTF2		Exhausted CD4+ T cell	putative homeodomain transcription factor 2 [Source:HGNC Symbol;Acc:HGNC:13411]
1469	7.1343e-05	0.65688	0.321	0.176	1	2	PHTF2		FGFR1LowNME5- epithelial cell	putative homeodomain transcription factor 2 [Source:HGNC Symbol;Acc:HGNC:13411]
1470	7.1343e-05	0.65688	0.321	0.176	1	2	PHTF2		CD1C-CD141- dendritic cell	putative homeodomain transcription factor 2 [Source:HGNC Symbol;Acc:HGNC:13411]
1472	0.000140073	0.648322	0.364	0.216	1	2	GATAD2A			GATA zinc finger domain containing 2A [Source:HGNC Symbol;Acc:HGNC:29989]
1473	1.2034e-05	0.647868	0.505	0.312	0.195443	2	TRIM56		Epiblast cell	tripartite motif containing 56 [Source:HGNC Symbol;Acc:HGNC:19028]
1474	0.000374369	0.645569	0.332	0.191	1	2	ICMT			isoprenylcysteine carboxyl methyltransferase [Source:HGNC Symbol;Acc:HGNC:5350]
1475	0.00258813	0.645028	0.283	0.174	1	2	CENPP			centromere protein P [Source:HGNC Symbol;Acc:HGNC:32933]
1476	1.74933e-05	0.641659	0.543	0.36	0.284108	2	SF1			splicing factor 1 [Source:HGNC Symbol;Acc:HGNC:12950]
1477	3.25115e-08	0.635372	0.467	0.235	0.000528019	2	CKS2	G2m_s npcs	Neural progenitor cell	CDC28 protein kinase regulatory subunit 2 [Source:HGNC Symbol;Acc:HGNC:2000]
1478	3.25115e-08	0.635372	0.467	0.235	0.000528019	2	CKS2		Interneuron	CDC28 protein kinase regulatory subunit 2 [Source:HGNC Symbol;Acc:HGNC:2000]
1487	0.00381447	0.634241	0.277	0.177	1	2	ZMYND11			zinc finger MYND-type containing 11 [Source:HGNC Symbol;Acc:HGNC:16966]
1488	8.69909e-06	0.631978	0.582	0.368	0.141282	2	SIVA1	Nmp	Multilymphoid progenitor cell	SIVA1 apoptosis inducing factor [Source:HGNC Symbol;Acc:HGNC:17712]
1489	8.69909e-06	0.631978	0.582	0.368	0.141282	2	SIVA1		Plasmacytoid dendritic cell	SIVA1 apoptosis inducing factor [Source:HGNC Symbol;Acc:HGNC:17712]
1492	5.55713e-05	0.630811	0.337	0.18	0.902534	2	ARMC1			armadillo repeat containing 1 [Source:HGNC Symbol;Acc:HGNC:17684]
1493	0.000446902	0.630548	0.348	0.216	1	2	TRIM28			tripartite motif containing 28 [Source:HGNC Symbol;Acc:HGNC:16384]
1494	0.00289447	0.629471	0.272	0.167	1	2	HERC4		Lymphoid-primed multipotent progenitor cell	HECT and RLD domain containing E3 ubiquitin protein ligase 4 [Source:HGNC Symbol;Acc:HGNC:24521]
1496	0.000547332	0.628937	0.342	0.211	1	2	FADS1	Adipocytes		fatty acid desaturase 1 [Source:HGNC Symbol;Acc:HGNC:3574]
1497	4.76133e-12	0.627532	0.875	0.57	7.73288e-08	2	STMN1	Midbrain_hindbrain	Immature neuron	stathmin 1 [Source:HGNC Symbol;Acc:HGNC:6510]
1498	4.76133e-12	0.627532	0.875	0.57	7.73288e-08	2	STMN1		Astrocyte	stathmin 1 [Source:HGNC Symbol;Acc:HGNC:6510]
1499	4.76133e-12	0.627532	0.875	0.57	7.73288e-08	2	STMN1		Microglial cell	stathmin 1 [Source:HGNC Symbol;Acc:HGNC:6510]
1500	4.76133e-12	0.627532	0.875	0.57	7.73288e-08	2	STMN1		Endothelial cell	stathmin 1 [Source:HGNC Symbol;Acc:HGNC:6510]
1501	4.76133e-12	0.627532	0.875	0.57	7.73288e-08	2	STMN1		Plasmacytoid dendritic cell	stathmin 1 [Source:HGNC Symbol;Acc:HGNC:6510]
1567	0.000207687	0.627019	0.288	0.161	1	2	HMGB3	Epithelial cells	Neural progenitor cell	high mobility group box 3 [Source:HGNC Symbol;Acc:HGNC:5004]
1568	0.000207687	0.627019	0.288	0.161	1	2	HMGB3		Endothelial cell	high mobility group box 3 [Source:HGNC Symbol;Acc:HGNC:5004]
1569	0.000207687	0.627019	0.288	0.161	1	2	HMGB3		Granulosa cell	high mobility group box 3 [Source:HGNC Symbol;Acc:HGNC:5004]
1570	0.000207687	0.627019	0.288	0.161	1	2	HMGB3		B cell	high mobility group box 3 [Source:HGNC Symbol;Acc:HGNC:5004]
1581	0.000437376	0.6248	0.299	0.168	1	2	NUP58			nucleoporin 58 [Source:HGNC Symbol;Acc:HGNC:20261]
1582	3.41879e-05	0.624308	0.397	0.222	0.555245	2	HRAS			HRas proto-oncogene, GTPase [Source:HGNC Symbol;Acc:HGNC:5173]
1583	3.08596e-06	0.622542	0.538	0.325	0.050119	2	EIF2S1			eukaryotic translation initiation factor 2 subunit alpha [Source:HGNC Symbol;Acc:HGNC:3265]
1584	0.000187213	0.621991	0.332	0.188	1	2	FGD5-AS1			FGD5 antisense RNA 1 [Source:HGNC Symbol;Acc:HGNC:40410]
1585	0.000310884	0.620982	0.375	0.232	1	2	CMC2		Multilymphoid progenitor cell	C-X9-C motif containing 2 [Source:HGNC Symbol;Acc:HGNC:24447]
1587	0.00200306	0.620447	0.277	0.167	1	2	SDHA			succinate dehydrogenase complex flavoprotein subunit A [Source:HGNC Symbol;Acc:HGNC:10680]
1588	0.00314261	0.619788	0.255	0.152	1	2	CCDC82			coiled-coil domain containing 82 [Source:HGNC Symbol;Acc:HGNC:26282]
1589	0.000148083	0.618822	0.293	0.157	1	2	FAM136A			family with sequence similarity 136 member A [Source:HGNC Symbol;Acc:HGNC:25911]
1590	0.000521643	0.617922	0.255	0.136	1	2	SAP30			Sin3A associated protein 30 [Source:HGNC Symbol;Acc:HGNC:10532]
1591	0.000159066	0.616204	0.359	0.198	1	2	SMAD3	Inflammatory cells	Circulating fetal cell	SMAD family member 3 [Source:HGNC Symbol;Acc:HGNC:6769]
1592	0.000159066	0.616204	0.359	0.198	1	2	SMAD3		Induced pluripotent stem cell	SMAD family member 3 [Source:HGNC Symbol;Acc:HGNC:6769]
1593	0.000159066	0.616204	0.359	0.198	1	2	SMAD3		Regulatory T (Treg) cell	SMAD family member 3 [Source:HGNC Symbol;Acc:HGNC:6769]
1594	4.76151e-05	0.615825	0.424	0.25	0.773317	2	WBP11			WW domain binding protein 11 [Source:HGNC Symbol;Acc:HGNC:16461]
1595	0.00154331	0.615244	0.424	0.285	1	2	SUGP2		SLC16A7+ cell	SURP and G-patch domain containing 2 [Source:HGNC Symbol;Acc:HGNC:18641]
1596	2.89367e-05	0.610748	0.364	0.195	0.469962	2	MAGOHB			mago homolog B, exon junction complex subunit [Source:HGNC Symbol;Acc:HGNC:25504]
1597	0.00625279	0.610545	0.315	0.216	1	2	SFXN1		Exhausted CD4+ T cell	sideroflexin 1 [Source:HGNC Symbol;Acc:HGNC:16085]
1598	0.00625279	0.610545	0.315	0.216	1	2	SFXN1		Secretory progenitor cell	sideroflexin 1 [Source:HGNC Symbol;Acc:HGNC:16085]
1599	0.00039574	0.609239	0.435	0.284	1	2	PNN			pinin, desmosome associated protein [Source:HGNC Symbol;Acc:HGNC:9162]
1600	0.00139401	0.60831	0.342	0.214	1	2	SF3B3			splicing factor 3b subunit 3 [Source:HGNC Symbol;Acc:HGNC:10770]
1601	0.000186819	0.606884	0.386	0.235	1	2	SF3A3			splicing factor 3a subunit 3 [Source:HGNC Symbol;Acc:HGNC:10767]
1602	2.90719e-13	0.606831	0.908	0.731	4.72157e-09	2	HSPD1	Natural killer T (NKT) cells	Beta cell	heat shock protein family D (Hsp60) member 1 [Source:HGNC Symbol;Acc:HGNC:5261]
1603	2.90719e-13	0.606831	0.908	0.731	4.72157e-09	2	HSPD1		Brush cell (Tuft cell)	heat shock protein family D (Hsp60) member 1 [Source:HGNC Symbol;Acc:HGNC:5261]
1604	2.90719e-13	0.606831	0.908	0.731	4.72157e-09	2	HSPD1		Neuroendocrine cell	heat shock protein family D (Hsp60) member 1 [Source:HGNC Symbol;Acc:HGNC:5261]
1605	0.000614752	0.606769	0.413	0.26	1	2	NF2		Cancer stem cell	NF2, moesin-ezrin-radixin like (MERLIN) tumor suppressor [Source:HGNC Symbol;Acc:HGNC:7773]
1606	0.000537235	0.605639	0.304	0.173	1	2	SRRT			serrate, RNA effector molecule [Source:HGNC Symbol;Acc:HGNC:24101]
1607	4.5187e-05	0.605445	0.533	0.357	0.733881	2	SRSF10			serine and arginine rich splicing factor 10 [Source:HGNC Symbol;Acc:HGNC:16713]
1608	2.07863e-05	0.605325	0.467	0.284	0.33759	2	DTYMK		Neural progenitor cell	deoxythymidylate kinase [Source:HGNC Symbol;Acc:HGNC:3061]
1609	2.07863e-05	0.605325	0.467	0.284	0.33759	2	DTYMK		Endothelial cell	deoxythymidylate kinase [Source:HGNC Symbol;Acc:HGNC:3061]
1611	7.38984e-06	0.605208	0.495	0.298	0.120018	2	RFLNB		Trophectoderm cell	refilin B [Source:HGNC Symbol;Acc:HGNC:28705]
1612	0.000602169	0.604934	0.261	0.143	1	2	EBP		Oligodendrocyte	EBP cholestenol delta-isomerase [Source:HGNC Symbol;Acc:HGNC:3133]
1613	6.63706e-06	0.603807	0.625	0.425	0.107793	2	IPO7			importin 7 [Source:HGNC Symbol;Acc:HGNC:9852]
1614	7.36878e-05	0.602554	0.413	0.245	1	2	PTBP1			polypyrimidine tract binding protein 1 [Source:HGNC Symbol;Acc:HGNC:9583]
1615	0.000645375	0.60247	0.304	0.173	1	2	HPF1			histone PARylation factor 1 [Source:HGNC Symbol;Acc:HGNC:26051]
1616	0.00105989	0.600481	0.375	0.235	1	2	UBA2		Alpha cell	ubiquitin like modifier activating enzyme 2 [Source:HGNC Symbol;Acc:HGNC:30661]
1617	0.00105989	0.600481	0.375	0.235	1	2	UBA2		Pancreatic polypeptide cell	ubiquitin like modifier activating enzyme 2 [Source:HGNC Symbol;Acc:HGNC:30661]

## Sheet: Summary_cell_markers_db
	Cluster 0	Cluster 1	Cluster 2
cell_type	Monocyte	Neural progenitor cell	Neural progenitor cell
1	PLXDC2	DLGAP5	CLSPN
2	CEBPD	PTTG1	FBXO5
3	CHCHD10	CCNB1	HELLS
4	MSRB1	BIRC5	CENPU
5	THBS1	CDKN3	HIST1H4C
6	ASAH1	ASPM	RRM2
7	PSAP	CENPF	PCLAF
8	FOSB	PRC1	ATAD2
9	EHD1	KPNA2	FEN1
10	FOXO3	MKI67	CENPK
11	SULF2	CKAP2	GINS2
12	MYADM	HMGB3	MCM2
13		HMGN2	MCM5
14		TPX2	PCNA
15		CKS2	UHRF1
16		TOP2A	MCM6
17		PBK	ORC6
18		ANP32E	HJURP
19		H2AFZ	MCM4
20		DTYMK	DHFR
21		TUBA1B	MCM3
22		H2AFV	SPC25
23		RPA3	CDK1
24		TAGLN2	MCM7
25		SMC4	TACC3
26		DPYSL3	GMNN
27			UBE2C
28			PBK
29			SGO1
30			SMC2
31			H2AFX
32			TOP2A
33			RRM1
34			MKI67
35			HMGB2
36			MAD2L1
37			TMPO
38			TPX2
39			MIS18BP1
40			CKS1B
41			BUB3
42			GTSE1
43			DUT
44			KIF23
45			H2AFZ
46			RPA3
47			SMC4
48			SGO2
49			CKAP2
50			PRC1
51			HAT1
52			WDR34
53			CENPF
54			BTG3
55			PAICS
56			SNRPB
57			ASPM
58			CKS2
59			HMGB3
60			DTYMK

## Sheet: Summary_singleCellBase
	Cluster 0	Cluster 1	Cluster 2
cell_type	Fibroblasts	G2m_s npcs	Cell cycling cells
1	USP53	PTTG1	CCNE2
2	SHOX2	BIRC5	HIST1H4C
3	ATP1B1	ASPM	DTL
4	HSPB6	PRC1	ATAD2
5		UBE2S	FEN1
6		CKAP2	MCM2
7		ARL6IP1	MCM6
8		TPX2	POLD3
9		CKS2	MSH2
10		TOP2A	RRM1
11		PBK	RFC2
12		SMC4	NASP
13			KIF23
14			ECT2
15			CBX5
16			CASP8AP2

## Sheet: heatmap
group	Monocytes	Neural progenitor cells	Neural progenitor cells
sample	0	1	2
PLXDC2	1.16096	0.1	0.1
CEBPD	1.12718	0.1	0.1
CHCHD10	1.00832	0.1	0.1
MSRB1	0.98508	0.1	0.1
THBS1	0.843655	0.1	0.1
ASAH1	0.818777	0.1	0.1
PSAP	0.808133	0.1	0.1
FOSB	0.720512	0.1	0.1
EHD1	0.709729	0.1	0.1
DLGAP5	0.1	3.24956	0.1
PTTG1	0.1	2.89639	0.1
CCNB1	0.1	2.70768	0.1
BIRC5	0.1	2.32713	0.1
CDKN3	0.1	2.2805	0.1
ASPM	0.1	2.06611	0.713332
CENPF	0.1	1.88099	0.883045
PRC1	0.1	1.75874	1.01996
KPNA2	0.1	1.48512	0.1
MKI67	0.1	1.45681	1.67359
CLSPN	0.1	0.1	3.80137
FBXO5	0.1	0.1	3.38541
HELLS	0.1	0.1	3.24585
CENPU	0.1	0.1	3.20884
HIST1H4C	0.1	0.1	3.00563
RRM2	0.1	0.1	2.93091
PCLAF	0.1	0.1	2.8398
ATAD2	0.1	0.1	2.77591
FEN1	0.1	0.1	2.75662
CENPK	0.1	0.1	2.75422
GINS2	0.1	0.1	2.75143
MCM2	0.1	0.1	2.708
MCM5	0.1	0.1	2.66499
PCNA	0.1	0.1	2.62126
UHRF1	0.1	0.1	2.60975
MCM6	0.1	0.1	2.54316
ORC6	0.1	0.1	2.52291
HJURP	0.1	0.1	2.42937
MCM4	0.1	0.1	2.3891
DHFR	0.1	0.1	2.34296
MCM3	0.1	0.1	2.32116
SPC25	0.1	0.1	2.20866
CDK1	0.1	0.1	2.14698
MCM7	0.1	0.1	2.0574

## Sheet: GO chord plot
gene	GO:0051987	GO:0051256	GO:0051383	GO:1905463	GO:1902975	GO:0000727	GO:0051095	logFC
CCNB1	1	0	0	0	0	0	0	2.70768
BIRC5	1	0	0	0	0	0	0	2.32713
PRC1	0	1	0	0	0	0	0	1.75874
DLGAP5	0	0	1	0	0	0	0	3.24956
SMC4	0	0	1	0	0	0	0	0.731737
CENPF	0	0	1	0	0	0	0	1.88099
MCM2	0	0	0	1	0	0	0	2.708
TOP2A	0	0	0	1	0	0	0	1.72229
MCM4	0	0	0	0	1	0	0	2.3891
MCM3	0	0	0	0	1	0	0	2.32116
MCM5	0	0	0	0	0	0	0	2.66499
GINS2	0	0	0	0	0	1	0	2.75143
MCM6	0	0	0	0	0	1	0	2.54316
MCM7	0	0	0	0	0	1	0	2.0574
MSH2	0	0	0	0	0	0	1	2.27177
