# Supplementary material for: Intratumoral Cell Heterogeneity in Patient-Derived Glioblastoma Cell Lines Revealed by Single-Cell RNA-Sequencing
Source: Int J Mol Sci. 2024 Aug 2;25(15):8472. doi: 10.3390/ijms25158472 (PMC11313325; doi:10.3390/ijms25158472)
Supplement: Supplementary file 1 [file ijms-25-08472-s001.zip › Gbl28_info.xlsx]

## Sheet: Cluster 0
	p_val	avg_log2FC	pct.1	pct.2	p_val_adj	cluster	gene	cell_type_singleCellBase	cellName_cell_markers_db	description
0	1.88953e-07	2.56367	0.269	0.066	0.0036568	0	APOE	Erythrocytes	Cytotoxic T cell	apolipoprotein E [Source:HGNC Symbol;Acc:HGNC:613]
1	1.88953e-07	2.56367	0.269	0.066	0.0036568	0	APOE		Megakaryocyte erythroid cell	apolipoprotein E [Source:HGNC Symbol;Acc:HGNC:613]
2	1.88953e-07	2.56367	0.269	0.066	0.0036568	0	APOE		Myeloid cell	apolipoprotein E [Source:HGNC Symbol;Acc:HGNC:613]
3	1.88953e-07	2.56367	0.269	0.066	0.0036568	0	APOE		T cell	apolipoprotein E [Source:HGNC Symbol;Acc:HGNC:613]
4	1.88953e-07	2.56367	0.269	0.066	0.0036568	0	APOE		T helper cell	apolipoprotein E [Source:HGNC Symbol;Acc:HGNC:613]
5	1.88953e-07	2.56367	0.269	0.066	0.0036568	0	APOE		Microglial cell	apolipoprotein E [Source:HGNC Symbol;Acc:HGNC:613]
6	1.88953e-07	2.56367	0.269	0.066	0.0036568	0	APOE		Secretory progenitor cell	apolipoprotein E [Source:HGNC Symbol;Acc:HGNC:613]
189	9.0906e-10	2.28676	0.494	0.217	1.7593e-05	0	SLC40A1	Myeloid cells	Naive CD4+ T cell	solute carrier family 40 member 1 [Source:HGNC Symbol;Acc:HGNC:10909]
191	6.11575e-10	2.12599	0.378	0.108	1.18358e-05	0	PPP1R1B	Ta 1	LGR5+ stem cell	protein phosphatase 1 regulatory inhibitor subunit 1B [Source:HGNC Symbol;Acc:HGNC:9287]
194	1.97265e-13	2.05659	0.663	0.337	3.81767e-09	0	GDF15	Endothelial cells	LGR5+ stem cell	growth differentiation factor 15 [Source:HGNC Symbol;Acc:HGNC:30142]
197	9.20207e-22	1.84278	0.952	0.855	1.78088e-17	0	PTGDS	Monocytes	CD4+ cytotoxic T cell	prostaglandin D2 synthase [Source:HGNC Symbol;Acc:HGNC:9592]
198	9.20207e-22	1.84278	0.952	0.855	1.78088e-17	0	PTGDS		AXL+SIGLEC6+ dendritic cell	prostaglandin D2 synthase [Source:HGNC Symbol;Acc:HGNC:9592]
230	4.29588e-10	1.84	0.851	0.675	8.31382e-06	0	PAPPA			pappalysin 1 [Source:HGNC Symbol;Acc:HGNC:8602]
231	8.83055e-08	1.7821	0.349	0.12	0.00170898	0	MCOLN3	Melanocytes	Alpha cell	mucolipin TRP cation channel 3 [Source:HGNC Symbol;Acc:HGNC:13358]
232	6.44966e-08	1.75919	0.337	0.102	0.0012482	0	COL14A1	Epicardium cells	DCLK1+ progenitor cell	collagen type XIV alpha 1 chain [Source:HGNC Symbol;Acc:HGNC:2191]
233	6.44966e-08	1.75919	0.337	0.102	0.0012482	0	COL14A1		Granulosa cell	collagen type XIV alpha 1 chain [Source:HGNC Symbol;Acc:HGNC:2191]
247	2.55044e-08	1.706	0.309	0.078	0.000493587	0	SATB1	T cells	Naive CD4+ T cell	SATB homeobox 1 [Source:HGNC Symbol;Acc:HGNC:10541]
249	7.58858e-09	1.66813	0.357	0.108	0.000146862	0	DIO3OS			DIO3 opposite strand upstream RNA [Source:HGNC Symbol;Acc:HGNC:20348]
250	1.31994e-11	1.63448	0.631	0.307	2.55448e-07	0	MFAP4	Epicardium cells	FGFR1HighNME5- epithelial cell	microfibril associated protein 4 [Source:HGNC Symbol;Acc:HGNC:7035]
251	1.31994e-11	1.63448	0.631	0.307	2.55448e-07	0	MFAP4		PROCR+ progenitor cell	microfibril associated protein 4 [Source:HGNC Symbol;Acc:HGNC:7035]
252	1.31994e-11	1.63448	0.631	0.307	2.55448e-07	0	MFAP4		Granulosa cell	microfibril associated protein 4 [Source:HGNC Symbol;Acc:HGNC:7035]
274	4.20414e-15	1.55591	0.92	0.819	8.13628e-11	0	KIAA1199
275	9.79343e-06	1.54064	0.269	0.096	0.189532	0	CDC42EP5	Mesenchymal-like cells		CDC42 effector protein 5 [Source:HGNC Symbol;Acc:HGNC:17408]
276	1.1108e-10	1.53103	0.45	0.133	2.14972e-06	0	TCP11L2			t-complex 11 like 2 [Source:HGNC Symbol;Acc:HGNC:28627]
277	3.92302e-06	1.5242	0.261	0.078	0.0759222	0	ATP1B2	Astrocytes		ATPase Na+/K+ transporting subunit beta 2 [Source:HGNC Symbol;Acc:HGNC:805]
278	1.76962e-09	1.51471	0.478	0.199	3.42475e-05	0	LRP1B			LDL receptor related protein 1B [Source:HGNC Symbol;Acc:HGNC:6693]
279	4.03864e-13	1.50113	0.671	0.337	7.81597e-09	0	CTSF			cathepsin F [Source:HGNC Symbol;Acc:HGNC:2531]
280	3.84212e-10	1.48553	0.345	0.066	7.43566e-06	0	LCNL1			lipocalin like 1 [Source:HGNC Symbol;Acc:HGNC:34436]
281	7.78519e-09	1.45098	0.647	0.373	0.000150667	0	CX3CL1	Endothelial cells	Cancer stem cell	C-X3-C motif chemokine ligand 1 [Source:HGNC Symbol;Acc:HGNC:10647]
282	7.78519e-09	1.45098	0.647	0.373	0.000150667	0	CX3CL1		Secretory cell	C-X3-C motif chemokine ligand 1 [Source:HGNC Symbol;Acc:HGNC:10647]
283	1.05664e-14	1.36862	0.783	0.434	2.04491e-10	0	C16orf89	Progenitor cells	Astrocyte	chromosome 16 open reading frame 89 [Source:HGNC Symbol;Acc:HGNC:28687]
284	1.05664e-14	1.36862	0.783	0.434	2.04491e-10	0	C16orf89		LGR5+ stem cell	chromosome 16 open reading frame 89 [Source:HGNC Symbol;Acc:HGNC:28687]
285	2.22908e-15	1.35569	0.771	0.41	4.31394e-11	0	GNA14			G protein subunit alpha 14 [Source:HGNC Symbol;Acc:HGNC:4382]
286	0.000561725	1.34898	0.253	0.12	1	0	TENM4		FGFR1HighNME5- epithelial cell	teneurin transmembrane protein 4 [Source:HGNC Symbol;Acc:HGNC:29945]
287	8.5712e-16	1.34883	0.843	0.56	1.65878e-11	0	SEPP1	Myeloid cells
290	2.32551e-05	1.3471	0.502	0.307	0.450056	0	RARRES2	Epicardial cells	Acinar cell	retinoic acid receptor responder 2 [Source:HGNC Symbol;Acc:HGNC:9868]
291	2.32551e-05	1.3471	0.502	0.307	0.450056	0	RARRES2		Liver bud hepatic cell	retinoic acid receptor responder 2 [Source:HGNC Symbol;Acc:HGNC:9868]
292	2.32551e-05	1.3471	0.502	0.307	0.450056	0	RARRES2		Ionocyte cell	retinoic acid receptor responder 2 [Source:HGNC Symbol;Acc:HGNC:9868]
293	2.32551e-05	1.3471	0.502	0.307	0.450056	0	RARRES2		FGFR1HighNME5- epithelial cell	retinoic acid receptor responder 2 [Source:HGNC Symbol;Acc:HGNC:9868]
298	1.43827e-12	1.34636	0.835	0.602	2.78348e-08	0	FAM89A	Choroid plexus cells		family with sequence similarity 89 member A [Source:HGNC Symbol;Acc:HGNC:25057]
301	3.43073e-12	1.32944	0.863	0.639	6.63948e-08	0	MAF	T cells	Induced pluripotent stem cell	MAF bZIP transcription factor [Source:HGNC Symbol;Acc:HGNC:6776]
302	3.43073e-12	1.32944	0.863	0.639	6.63948e-08	0	MAF		T helper17 (Th17) cell	MAF bZIP transcription factor [Source:HGNC Symbol;Acc:HGNC:6776]
303	3.43073e-12	1.32944	0.863	0.639	6.63948e-08	0	MAF		T helper2 (Th2) cell	MAF bZIP transcription factor [Source:HGNC Symbol;Acc:HGNC:6776]
304	3.43073e-12	1.32944	0.863	0.639	6.63948e-08	0	MAF		Neuron	MAF bZIP transcription factor [Source:HGNC Symbol;Acc:HGNC:6776]
305	3.43073e-12	1.32944	0.863	0.639	6.63948e-08	0	MAF		Interneuron	MAF bZIP transcription factor [Source:HGNC Symbol;Acc:HGNC:6776]
306	3.43073e-12	1.32944	0.863	0.639	6.63948e-08	0	MAF		Microglial cell	MAF bZIP transcription factor [Source:HGNC Symbol;Acc:HGNC:6776]
307	3.43073e-12	1.32944	0.863	0.639	6.63948e-08	0	MAF		Regulatory T (Treg) cell	MAF bZIP transcription factor [Source:HGNC Symbol;Acc:HGNC:6776]
308	3.43073e-12	1.32944	0.863	0.639	6.63948e-08	0	MAF		Exhausted CD4+ T cell	MAF bZIP transcription factor [Source:HGNC Symbol;Acc:HGNC:6776]
309	3.43073e-12	1.32944	0.863	0.639	6.63948e-08	0	MAF		Ionocyte cell	MAF bZIP transcription factor [Source:HGNC Symbol;Acc:HGNC:6776]
310	3.43073e-12	1.32944	0.863	0.639	6.63948e-08	0	MAF		Paneth cell	MAF bZIP transcription factor [Source:HGNC Symbol;Acc:HGNC:6776]
311	3.43073e-12	1.32944	0.863	0.639	6.63948e-08	0	MAF		Multilymphoid progenitor cell	MAF bZIP transcription factor [Source:HGNC Symbol;Acc:HGNC:6776]
349	3.21588e-11	1.31984	0.55	0.229	6.22369e-07	0	RTN2			reticulon 2 [Source:HGNC Symbol;Acc:HGNC:10468]
350	8.36999e-05	1.3014	0.337	0.157	1	0	APOD	Mesenchymal-like cells	Oligodendrocyte	apolipoprotein D [Source:HGNC Symbol;Acc:HGNC:612]
351	8.36999e-05	1.3014	0.337	0.157	1	0	APOD		Oligodendrocyte progenitor cell	apolipoprotein D [Source:HGNC Symbol;Acc:HGNC:612]
362	1.5274e-08	1.30054	0.518	0.247	0.000295597	0	ZNF385A		Basal cell	zinc finger protein 385A [Source:HGNC Symbol;Acc:HGNC:17521]
363	1.5274e-08	1.30054	0.518	0.247	0.000295597	0	ZNF385A		Monocyte	zinc finger protein 385A [Source:HGNC Symbol;Acc:HGNC:17521]
365	1.12477e-11	1.29659	0.586	0.247	2.17677e-07	0	CA11			carbonic anhydrase 11 [Source:HGNC Symbol;Acc:HGNC:1370]
366	6.81143e-05	1.29138	0.582	0.386	1	0	DCDC2		Ciliated epithelial cell	doublecortin domain containing 2 [Source:HGNC Symbol;Acc:HGNC:18141]
367	1.79237e-07	1.28583	0.655	0.392	0.00346878	0	RANBP3L			RAN binding protein 3 like [Source:HGNC Symbol;Acc:HGNC:26353]
368	4.63684e-06	1.28215	0.422	0.223	0.0897367	0	ADRA2A		Lake et al.Science.Ex8	adrenoceptor alpha 2A [Source:HGNC Symbol;Acc:HGNC:281]
371	5.10816e-08	1.27204	0.546	0.295	0.000988582	0	KCNK2			potassium two pore domain channel subfamily K member 2 [Source:HGNC Symbol;Acc:HGNC:6277]
372	7.68432e-06	1.26874	0.337	0.145	0.148715	0	RP3-510D11.2
373	6.38773e-14	1.26661	0.719	0.361	1.23622e-09	0	TRAPPC6A			trafficking protein particle complex subunit 6A [Source:HGNC Symbol;Acc:HGNC:23069]
374	3.0251e-29	1.26251	1	1	5.85447e-25	0	IFITM3	Hla-dr+clec9a cd1c+ btla- cells	Germline stem cell	interferon induced transmembrane protein 3 [Source:HGNC Symbol;Acc:HGNC:5414]
375	3.0251e-29	1.26251	1	1	5.85447e-25	0	IFITM3		Germinal stem cell	interferon induced transmembrane protein 3 [Source:HGNC Symbol;Acc:HGNC:5414]
376	3.0251e-29	1.26251	1	1	5.85447e-25	0	IFITM3		Astrocyte	interferon induced transmembrane protein 3 [Source:HGNC Symbol;Acc:HGNC:5414]
377	3.0251e-29	1.26251	1	1	5.85447e-25	0	IFITM3		Liver bud hepatic cell	interferon induced transmembrane protein 3 [Source:HGNC Symbol;Acc:HGNC:5414]
378	3.0251e-29	1.26251	1	1	5.85447e-25	0	IFITM3		Secretory cell	interferon induced transmembrane protein 3 [Source:HGNC Symbol;Acc:HGNC:5414]
379	3.0251e-29	1.26251	1	1	5.85447e-25	0	IFITM3		Granulosa cell	interferon induced transmembrane protein 3 [Source:HGNC Symbol;Acc:HGNC:5414]
380	3.0251e-29	1.26251	1	1	5.85447e-25	0	IFITM3		CD1C-CD141- dendritic cell	interferon induced transmembrane protein 3 [Source:HGNC Symbol;Acc:HGNC:5414]
491	1.08057e-08	1.25664	0.57	0.271	0.000209123	0	GPRC5C		Epiblast cell	G protein-coupled receptor class C group 5 member C [Source:HGNC Symbol;Acc:HGNC:13309]
492	4.18977e-08	1.2422	0.418	0.157	0.000810847	0	CRELD1			cysteine rich with EGF like domains 1 [Source:HGNC Symbol;Acc:HGNC:14630]
493	1.31626e-06	1.23671	0.711	0.488	0.0254736	0	SOX4	Natural killer (NK) cells	Astrocyte	SRY-box transcription factor 4 [Source:HGNC Symbol;Acc:HGNC:11200]
494	1.31626e-06	1.23671	0.711	0.488	0.0254736	0	SOX4		Oligodendrocyte progenitor cell	SRY-box transcription factor 4 [Source:HGNC Symbol;Acc:HGNC:11200]
495	1.31626e-06	1.23671	0.711	0.488	0.0254736	0	SOX4		Microglial cell	SRY-box transcription factor 4 [Source:HGNC Symbol;Acc:HGNC:11200]
496	1.31626e-06	1.23671	0.711	0.488	0.0254736	0	SOX4		Regulatory T (Treg) cell	SRY-box transcription factor 4 [Source:HGNC Symbol;Acc:HGNC:11200]
497	1.31626e-06	1.23671	0.711	0.488	0.0254736	0	SOX4		Brush cell (Tuft cell)	SRY-box transcription factor 4 [Source:HGNC Symbol;Acc:HGNC:11200]
498	1.31626e-06	1.23671	0.711	0.488	0.0254736	0	SOX4		Neuroendocrine cell	SRY-box transcription factor 4 [Source:HGNC Symbol;Acc:HGNC:11200]
499	1.31626e-06	1.23671	0.711	0.488	0.0254736	0	SOX4		Endothelial cell	SRY-box transcription factor 4 [Source:HGNC Symbol;Acc:HGNC:11200]
500	1.31626e-06	1.23671	0.711	0.488	0.0254736	0	SOX4		Multilymphoid progenitor cell	SRY-box transcription factor 4 [Source:HGNC Symbol;Acc:HGNC:11200]
501	1.31626e-06	1.23671	0.711	0.488	0.0254736	0	SOX4		AXL+SIGLEC6+ dendritic cell	SRY-box transcription factor 4 [Source:HGNC Symbol;Acc:HGNC:11200]
502	1.31626e-06	1.23671	0.711	0.488	0.0254736	0	SOX4		Cancer stem cell	SRY-box transcription factor 4 [Source:HGNC Symbol;Acc:HGNC:11200]
643	6.52759e-21	1.23435	0.976	0.97	1.26328e-16	0	CFH	Rspo3+	Liver bud hepatic cell	complement factor H [Source:HGNC Symbol;Acc:HGNC:4883]
644	6.52759e-21	1.23435	0.976	0.97	1.26328e-16	0	CFH		Secretory cell	complement factor H [Source:HGNC Symbol;Acc:HGNC:4883]
645	6.52759e-21	1.23435	0.976	0.97	1.26328e-16	0	CFH		Parietal progenitor cell	complement factor H [Source:HGNC Symbol;Acc:HGNC:4883]
655	5.16874e-06	1.22451	0.369	0.169	0.100031	0	PPARGC1A		Mesenchymal stem cell	PPARG coactivator 1 alpha [Source:HGNC Symbol;Acc:HGNC:9237]
656	5.16874e-06	1.22451	0.369	0.169	0.100031	0	PPARGC1A		Fat cell (adipocyte)	PPARG coactivator 1 alpha [Source:HGNC Symbol;Acc:HGNC:9237]
657	5.16874e-06	1.22451	0.369	0.169	0.100031	0	PPARGC1A		Ionocyte cell	PPARG coactivator 1 alpha [Source:HGNC Symbol;Acc:HGNC:9237]
658	8.46864e-05	1.22219	0.566	0.392	1	0	OLFM2		Astrocyte	olfactomedin 2 [Source:HGNC Symbol;Acc:HGNC:17189]
659	2.55567e-07	1.22	0.394	0.151	0.00494598	0	CD14	Endothelial cells	Myeloid-derived suppressor cell	CD14 molecule [Source:HGNC Symbol;Acc:HGNC:1628]
660	2.55567e-07	1.22	0.394	0.151	0.00494598	0	CD14		Platelet	CD14 molecule [Source:HGNC Symbol;Acc:HGNC:1628]
661	2.55567e-07	1.22	0.394	0.151	0.00494598	0	CD14		Urine-derived stem cell	CD14 molecule [Source:HGNC Symbol;Acc:HGNC:1628]
662	2.55567e-07	1.22	0.394	0.151	0.00494598	0	CD14		Cancer stem cell	CD14 molecule [Source:HGNC Symbol;Acc:HGNC:1628]
663	2.55567e-07	1.22	0.394	0.151	0.00494598	0	CD14		Suppressive monocyte	CD14 molecule [Source:HGNC Symbol;Acc:HGNC:1628]
664	2.55567e-07	1.22	0.394	0.151	0.00494598	0	CD14		Monocyte derived dendritic cell	CD14 molecule [Source:HGNC Symbol;Acc:HGNC:1628]
665	2.55567e-07	1.22	0.394	0.151	0.00494598	0	CD14		CD16+ dendritic cell	CD14 molecule [Source:HGNC Symbol;Acc:HGNC:1628]
666	2.55567e-07	1.22	0.394	0.151	0.00494598	0	CD14		Immature myeloid cell	CD14 molecule [Source:HGNC Symbol;Acc:HGNC:1628]
667	2.55567e-07	1.22	0.394	0.151	0.00494598	0	CD14		Eosinophil	CD14 molecule [Source:HGNC Symbol;Acc:HGNC:1628]
668	2.55567e-07	1.22	0.394	0.151	0.00494598	0	CD14		M2 macrophage	CD14 molecule [Source:HGNC Symbol;Acc:HGNC:1628]
669	2.55567e-07	1.22	0.394	0.151	0.00494598	0	CD14		Lymphocyte	CD14 molecule [Source:HGNC Symbol;Acc:HGNC:1628]
670	2.55567e-07	1.22	0.394	0.151	0.00494598	0	CD14		Epithelial cell	CD14 molecule [Source:HGNC Symbol;Acc:HGNC:1628]
671	2.55567e-07	1.22	0.394	0.151	0.00494598	0	CD14		Fibroblast	CD14 molecule [Source:HGNC Symbol;Acc:HGNC:1628]
672	2.55567e-07	1.22	0.394	0.151	0.00494598	0	CD14		CD14+ endothelial progenitor cell	CD14 molecule [Source:HGNC Symbol;Acc:HGNC:1628]
673	2.55567e-07	1.22	0.394	0.151	0.00494598	0	CD14		CD14++CD16- monocyte	CD14 molecule [Source:HGNC Symbol;Acc:HGNC:1628]
674	2.55567e-07	1.22	0.394	0.151	0.00494598	0	CD14		Hematopoietic cell	CD14 molecule [Source:HGNC Symbol;Acc:HGNC:1628]
675	2.55567e-07	1.22	0.394	0.151	0.00494598	0	CD14		Hematopoietic precursor cell	CD14 molecule [Source:HGNC Symbol;Acc:HGNC:1628]
676	2.55567e-07	1.22	0.394	0.151	0.00494598	0	CD14		Bone marrow stem cell	CD14 molecule [Source:HGNC Symbol;Acc:HGNC:1628]
677	2.55567e-07	1.22	0.394	0.151	0.00494598	0	CD14		Circulating progenitor cell	CD14 molecule [Source:HGNC Symbol;Acc:HGNC:1628]
678	2.55567e-07	1.22	0.394	0.151	0.00494598	0	CD14		Adipose-derived stem cell	CD14 molecule [Source:HGNC Symbol;Acc:HGNC:1628]
679	2.55567e-07	1.22	0.394	0.151	0.00494598	0	CD14		Dental pulp stem cell	CD14 molecule [Source:HGNC Symbol;Acc:HGNC:1628]
680	2.55567e-07	1.22	0.394	0.151	0.00494598	0	CD14		Activated CD4+ T cell	CD14 molecule [Source:HGNC Symbol;Acc:HGNC:1628]
681	2.55567e-07	1.22	0.394	0.151	0.00494598	0	CD14		Multipotent mesenchymal stroma cell	CD14 molecule [Source:HGNC Symbol;Acc:HGNC:1628]
682	2.55567e-07	1.22	0.394	0.151	0.00494598	0	CD14		B cell	CD14 molecule [Source:HGNC Symbol;Acc:HGNC:1628]
683	2.55567e-07	1.22	0.394	0.151	0.00494598	0	CD14		Conventional dendritic cell	CD14 molecule [Source:HGNC Symbol;Acc:HGNC:1628]
684	2.55567e-07	1.22	0.394	0.151	0.00494598	0	CD14		Endothelial stem cell	CD14 molecule [Source:HGNC Symbol;Acc:HGNC:1628]
685	2.55567e-07	1.22	0.394	0.151	0.00494598	0	CD14		Glial cell	CD14 molecule [Source:HGNC Symbol;Acc:HGNC:1628]
686	2.55567e-07	1.22	0.394	0.151	0.00494598	0	CD14		Mesoderm cell	CD14 molecule [Source:HGNC Symbol;Acc:HGNC:1628]
687	2.55567e-07	1.22	0.394	0.151	0.00494598	0	CD14		Leukocyte	CD14 molecule [Source:HGNC Symbol;Acc:HGNC:1628]
688	2.55567e-07	1.22	0.394	0.151	0.00494598	0	CD14		Paneth cell	CD14 molecule [Source:HGNC Symbol;Acc:HGNC:1628]
689	2.55567e-07	1.22	0.394	0.151	0.00494598	0	CD14		Granulosa cell	CD14 molecule [Source:HGNC Symbol;Acc:HGNC:1628]
690	2.55567e-07	1.22	0.394	0.151	0.00494598	0	CD14		CD1C+_B dendritic cell	CD14 molecule [Source:HGNC Symbol;Acc:HGNC:1628]
691	2.55567e-07	1.22	0.394	0.151	0.00494598	0	CD14		Megakaryocyte	CD14 molecule [Source:HGNC Symbol;Acc:HGNC:1628]
693	2.55567e-07	1.22	0.394	0.151	0.00494598	0	CD14		Dendritic cell	CD14 molecule [Source:HGNC Symbol;Acc:HGNC:1628]
694	2.55567e-07	1.22	0.394	0.151	0.00494598	0	CD14		Macrophage	CD14 molecule [Source:HGNC Symbol;Acc:HGNC:1628]
697	2.55567e-07	1.22	0.394	0.151	0.00494598	0	CD14		Monocyte	CD14 molecule [Source:HGNC Symbol;Acc:HGNC:1628]
1127	7.21177e-08	1.21867	0.45	0.199	0.00139569	0	C3orf33			chromosome 3 open reading frame 33 [Source:HGNC Symbol;Acc:HGNC:26434]
1128	4.2661e-06	1.21537	0.337	0.139	0.0825619	0	GP1BB		Megakaryocyte	glycoprotein Ib platelet subunit beta [Source:HGNC Symbol;Acc:HGNC:4440]
1129	4.2661e-06	1.21537	0.337	0.139	0.0825619	0	GP1BB		Platelet	glycoprotein Ib platelet subunit beta [Source:HGNC Symbol;Acc:HGNC:4440]
1130	3.89902e-06	1.19551	0.317	0.127	0.0754578	0	TMEM117			transmembrane protein 117 [Source:HGNC Symbol;Acc:HGNC:25308]
1131	0.000375469	1.19453	0.281	0.139	1	0	FOXP2	Cluster4		forkhead box P2 [Source:HGNC Symbol;Acc:HGNC:13875]
1133	8.10947e-09	1.19111	0.783	0.608	0.000156943	0	CEBPD	Neuroglial cells	Microglial cell	CCAAT enhancer binding protein delta [Source:HGNC Symbol;Acc:HGNC:1835]
1134	8.10947e-09	1.19111	0.783	0.608	0.000156943	0	CEBPD		Mucosal-associated invariant T cell	CCAAT enhancer binding protein delta [Source:HGNC Symbol;Acc:HGNC:1835]
1135	8.10947e-09	1.19111	0.783	0.608	0.000156943	0	CEBPD		Granulosa cell	CCAAT enhancer binding protein delta [Source:HGNC Symbol;Acc:HGNC:1835]
1136	8.10947e-09	1.19111	0.783	0.608	0.000156943	0	CEBPD		Monocyte	CCAAT enhancer binding protein delta [Source:HGNC Symbol;Acc:HGNC:1835]
1157	8.99637e-05	1.17959	0.281	0.12	1	0	SYTL2		Mucosal-associated invariant T cell	synaptotagmin like 2 [Source:HGNC Symbol;Acc:HGNC:15585]
1158	8.99637e-05	1.17959	0.281	0.12	1	0	SYTL2		Goblet cell	synaptotagmin like 2 [Source:HGNC Symbol;Acc:HGNC:15585]
1159	8.99637e-05	1.17959	0.281	0.12	1	0	SYTL2		Luminal epithelial cell	synaptotagmin like 2 [Source:HGNC Symbol;Acc:HGNC:15585]
1161	3.55924e-09	1.17915	0.478	0.187	6.88819e-05	0	FAM20A			FAM20A golgi associated secretory pathway pseudokinase [Source:HGNC Symbol;Acc:HGNC:23015]
1162	3.88004e-06	1.16825	0.365	0.157	0.0750904	0	ST6GAL1	Plasma cells	Endothelial cell	ST6 beta-galactoside alpha-2,6-sialyltransferase 1 [Source:HGNC Symbol;Acc:HGNC:10860]
1164	3.88004e-06	1.16825	0.365	0.157	0.0750904	0	ST6GAL1		B cell	ST6 beta-galactoside alpha-2,6-sialyltransferase 1 [Source:HGNC Symbol;Acc:HGNC:10860]
1166	5.27842e-05	1.16325	0.269	0.108	1	0	NAT6
1167	1.00086e-06	1.16246	0.663	0.452	0.0193697	0	FBXO32	Oligodendrocytes	Ionocyte cell	F-box protein 32 [Source:HGNC Symbol;Acc:HGNC:16731]
1168	1.00086e-06	1.16246	0.663	0.452	0.0193697	0	FBXO32		Pit progenitor cell	F-box protein 32 [Source:HGNC Symbol;Acc:HGNC:16731]
1171	9.19009e-09	1.15977	0.558	0.265	0.000177856	0	BPI			bactericidal permeability increasing protein [Source:HGNC Symbol;Acc:HGNC:1095]
1172	8.08091e-05	1.15708	0.269	0.114	1	0	ACSF2			acyl-CoA synthetase family member 2 [Source:HGNC Symbol;Acc:HGNC:26101]
1173	6.34135e-05	1.14903	0.337	0.163	1	0	SLC9A7		Ionocyte cell	solute carrier family 9 member A7 [Source:HGNC Symbol;Acc:HGNC:17123]
1174	1.53216e-07	1.13776	0.57	0.319	0.00296519	0	ISYNA1	Muscle cells	FOXN4+ cell	inositol-3-phosphate synthase 1 [Source:HGNC Symbol;Acc:HGNC:29821]
1175	1.53216e-07	1.13776	0.57	0.319	0.00296519	0	ISYNA1		FGFR1LowNME5- epithelial cell	inositol-3-phosphate synthase 1 [Source:HGNC Symbol;Acc:HGNC:29821]
1176	1.53216e-07	1.13776	0.57	0.319	0.00296519	0	ISYNA1		Granulosa cell	inositol-3-phosphate synthase 1 [Source:HGNC Symbol;Acc:HGNC:29821]
1178	1.44992e-06	1.13591	0.43	0.217	0.0280604	0	HSD17B1	Granular cells		hydroxysteroid 17-beta dehydrogenase 1 [Source:HGNC Symbol;Acc:HGNC:5210]
1179	3.26838e-12	1.13575	0.827	0.506	6.3253e-08	0	PAMR1	Fibroblasts	FGFR1HighNME5- epithelial cell	peptidase domain containing associated with muscle regeneration 1 [Source:HGNC Symbol;Acc:HGNC:24554]
1180	3.26838e-12	1.13575	0.827	0.506	6.3253e-08	0	PAMR1		DCLK1+ progenitor cell	peptidase domain containing associated with muscle regeneration 1 [Source:HGNC Symbol;Acc:HGNC:24554]
1183	7.96875e-22	1.12991	1	0.97	1.54219e-17	0	EPHX1			epoxide hydrolase 1 [Source:HGNC Symbol;Acc:HGNC:3401]
1184	2.85054e-15	1.12614	0.843	0.506	5.51664e-11	0	YPEL3		Multilymphoid progenitor cell	yippee like 3 [Source:HGNC Symbol;Acc:HGNC:18327]
1185	2.85054e-15	1.12614	0.843	0.506	5.51664e-11	0	YPEL3		B cell	yippee like 3 [Source:HGNC Symbol;Acc:HGNC:18327]
1188	3.73767e-14	1.12315	0.876	0.639	7.2335e-10	0	TMEM150A			transmembrane protein 150A [Source:HGNC Symbol;Acc:HGNC:24677]
1189	4.68281e-14	1.12197	0.968	0.91	9.06264e-10	0	ITIH5	Vascular cells	Primitive endoderm cell	inter-alpha-trypsin inhibitor heavy chain 5 [Source:HGNC Symbol;Acc:HGNC:21449]
1190	4.68281e-14	1.12197	0.968	0.91	9.06264e-10	0	ITIH5		SLC16A7+ cell	inter-alpha-trypsin inhibitor heavy chain 5 [Source:HGNC Symbol;Acc:HGNC:21449]
1191	0.000917668	1.11218	0.365	0.217	1	0	BTG2	Dendritic cells	Astrocyte	BTG anti-proliferation factor 2 [Source:HGNC Symbol;Acc:HGNC:1131]
1192	0.000917668	1.11218	0.365	0.217	1	0	BTG2		Microglial cell	BTG anti-proliferation factor 2 [Source:HGNC Symbol;Acc:HGNC:1131]
1193	0.000917668	1.11218	0.365	0.217	1	0	BTG2		Monocyte	BTG anti-proliferation factor 2 [Source:HGNC Symbol;Acc:HGNC:1131]
1207	8.3566e-10	1.11132	0.695	0.38	1.61725e-05	0	AP000330.8
1208	1.58341e-05	1.11095	0.365	0.175	0.306437	0	KSR1		Ciliated epithelial cell	kinase suppressor of ras 1 [Source:HGNC Symbol;Acc:HGNC:6465]
1209	1.58341e-05	1.11095	0.365	0.175	0.306437	0	KSR1		CD1C-CD141- dendritic cell	kinase suppressor of ras 1 [Source:HGNC Symbol;Acc:HGNC:6465]
1211	7.05364e-12	1.08994	0.747	0.386	1.36509e-07	0	SCG5	Midbrain_hindbrain		secretogranin V [Source:HGNC Symbol;Acc:HGNC:10816]
1216	5.01915e-15	1.08296	0.956	0.861	9.71356e-11	0	AEBP1	Endothelial cells	Endothelial cell	AE binding protein 1 [Source:HGNC Symbol;Acc:HGNC:303]
1217	5.01915e-15	1.08296	0.956	0.861	9.71356e-11	0	AEBP1		Granulosa cell	AE binding protein 1 [Source:HGNC Symbol;Acc:HGNC:303]
1224	2.19708e-09	1.07994	0.683	0.404	4.252e-05	0	HIST1H2AC	Megakaryocytes		H2A clustered histone 6 [Source:HGNC Symbol;Acc:HGNC:4733]
1225	2.21485e-08	1.07806	0.59	0.307	0.00042864	0	SOBP		B cell	sine oculis binding protein homolog [Source:HGNC Symbol;Acc:HGNC:29256]
1227	7.93776e-06	1.06887	0.373	0.175	0.15362	0	A4GALT		Cancer stem cell	alpha 1,4-galactosyltransferase (P blood group) [Source:HGNC Symbol;Acc:HGNC:18149]
1228	2.64034e-09	1.0666	0.627	0.343	5.10984e-05	0	MDK	Nsc	Neural progenitor cell	midkine [Source:HGNC Symbol;Acc:HGNC:6972]
1229	2.64034e-09	1.0666	0.627	0.343	5.10984e-05	0	MDK		Interneuron	midkine [Source:HGNC Symbol;Acc:HGNC:6972]
1230	2.64034e-09	1.0666	0.627	0.343	5.10984e-05	0	MDK		Microglial cell	midkine [Source:HGNC Symbol;Acc:HGNC:6972]
1231	2.64034e-09	1.0666	0.627	0.343	5.10984e-05	0	MDK		Mesenchymal cell	midkine [Source:HGNC Symbol;Acc:HGNC:6972]
1232	2.64034e-09	1.0666	0.627	0.343	5.10984e-05	0	MDK		Endothelial cell	midkine [Source:HGNC Symbol;Acc:HGNC:6972]
1233	2.64034e-09	1.0666	0.627	0.343	5.10984e-05	0	MDK		Granulosa cell	midkine [Source:HGNC Symbol;Acc:HGNC:6972]
1276	8.90956e-06	1.06577	0.305	0.114	0.172427	0	CCDC170	Intermediate ciliated	Ciliated cell	coiled-coil domain containing 170 [Source:HGNC Symbol;Acc:HGNC:21177]
1277	8.90956e-06	1.06577	0.305	0.114	0.172427	0	CCDC170		Ciliated epithelial cell	coiled-coil domain containing 170 [Source:HGNC Symbol;Acc:HGNC:21177]
1278	0.000203614	1.06427	0.715	0.566	1	0	RGCC	T cells	Astrocyte	regulator of cell cycle [Source:HGNC Symbol;Acc:HGNC:20369]
1279	0.000203614	1.06427	0.715	0.566	1	0	RGCC		MKI67+ progenitor cell	regulator of cell cycle [Source:HGNC Symbol;Acc:HGNC:20369]
1294	3.9725e-07	1.05884	0.305	0.09	0.00768798	0	AC007405.6
1295	2.64401e-09	1.05694	0.723	0.44	5.11695e-05	0	CPZ		FGFR1HighNME5- epithelial cell	carboxypeptidase Z [Source:HGNC Symbol;Acc:HGNC:2333]
1296	2.64401e-09	1.05694	0.723	0.44	5.11695e-05	0	CPZ		Enteroendocrine cell	carboxypeptidase Z [Source:HGNC Symbol;Acc:HGNC:2333]
1297	2.64401e-09	1.05694	0.723	0.44	5.11695e-05	0	CPZ		DCLK1+ progenitor cell	carboxypeptidase Z [Source:HGNC Symbol;Acc:HGNC:2333]
1298	1.13412e-06	1.05462	0.43	0.193	0.0219487	0	SYCE1L			synaptonemal complex central element protein 1 like [Source:HGNC Symbol;Acc:HGNC:37236]
1299	5.75496e-07	1.05339	0.731	0.536	0.0111376	0	KLF9			KLF transcription factor 9 [Source:HGNC Symbol;Acc:HGNC:1123]
1300	7.11738e-05	1.05257	0.285	0.12	1	0	AC092295.7
1301	5.75064e-06	1.04708	0.349	0.145	0.111292	0	RAB3IL1		Microglial cell	RAB3A interacting protein like 1 [Source:HGNC Symbol;Acc:HGNC:9780]
1302	1.63651e-13	1.04633	0.904	0.627	3.16713e-09	0	C1R	F.crypt	Liver bud hepatic cell	complement C1r [Source:HGNC Symbol;Acc:HGNC:1246]
1303	1.63651e-13	1.04633	0.904	0.627	3.16713e-09	0	C1R		DCLK1+ progenitor cell	complement C1r [Source:HGNC Symbol;Acc:HGNC:1246]
1304	1.63651e-13	1.04633	0.904	0.627	3.16713e-09	0	C1R		Granulosa cell	complement C1r [Source:HGNC Symbol;Acc:HGNC:1246]
1314	4.37471e-08	1.04311	0.639	0.38	0.000846638	0	LINC00475			long intergenic non-protein coding RNA 475 [Source:HGNC Symbol;Acc:HGNC:23569]
1315	4.75931e-08	1.03686	0.635	0.361	0.000921069	0	NINJ1		Microglial cell	ninjurin 1 [Source:HGNC Symbol;Acc:HGNC:7824]
1316	4.75931e-08	1.03686	0.635	0.361	0.000921069	0	NINJ1		Regulatory T (Treg) cell	ninjurin 1 [Source:HGNC Symbol;Acc:HGNC:7824]
1317	4.75931e-08	1.03686	0.635	0.361	0.000921069	0	NINJ1		Paneth cell	ninjurin 1 [Source:HGNC Symbol;Acc:HGNC:7824]
1318	4.75931e-08	1.03686	0.635	0.361	0.000921069	0	NINJ1		CD1C-CD141- dendritic cell	ninjurin 1 [Source:HGNC Symbol;Acc:HGNC:7824]
1319	4.75931e-08	1.03686	0.635	0.361	0.000921069	0	NINJ1		Monocyte	ninjurin 1 [Source:HGNC Symbol;Acc:HGNC:7824]
1322	0.000118291	1.02747	0.333	0.163	1	0	ARID3A			AT-rich interaction domain 3A [Source:HGNC Symbol;Acc:HGNC:3031]
1323	6.0572e-06	1.02454	0.317	0.12	0.117225	0	SLC25A53			solute carrier family 25 member 53 [Source:HGNC Symbol;Acc:HGNC:31894]
1324	6.92366e-11	1.02307	0.703	0.38	1.33994e-06	0	RARRES3	Natural killer (NK) cells	Secretory cell
1326	1.50648e-12	1.01986	0.896	0.681	2.9155e-08	0	FBLN5	Fibroblasts-like cells	Theca interna cell	fibulin 5 [Source:HGNC Symbol;Acc:HGNC:3602]
1328	5.5026e-05	1.01956	0.345	0.163	1	0	NCKAP5	Id2	Ionocyte cell	NCK associated protein 5 [Source:HGNC Symbol;Acc:HGNC:29847]
1329	1.11671e-06	1.01516	0.554	0.307	0.0216116	0	LRIG3			leucine rich repeats and immunoglobulin like domains 3 [Source:HGNC Symbol;Acc:HGNC:30991]
1330	9.66427e-06	1.0026	0.438	0.217	0.187033	0	FRZB	Nsc	Delta cell	frizzled related protein [Source:HGNC Symbol;Acc:HGNC:3959]
1331	9.66427e-06	1.0026	0.438	0.217	0.187033	0	FRZB		Primitive endoderm cell	frizzled related protein [Source:HGNC Symbol;Acc:HGNC:3959]
1354	9.11802e-05	0.999647	0.313	0.151	1	0	PYROXD2			pyridine nucleotide-disulphide oxidoreductase domain 2 [Source:HGNC Symbol;Acc:HGNC:23517]
1355	3.04725e-22	0.998669	0.988	0.982	5.89735e-18	0	NUPR1	Macrophages	Acinar cell	nuclear protein 1, transcriptional regulator [Source:HGNC Symbol;Acc:HGNC:29990]
1356	3.04725e-22	0.998669	0.988	0.982	5.89735e-18	0	NUPR1		Granulosa cell	nuclear protein 1, transcriptional regulator [Source:HGNC Symbol;Acc:HGNC:29990]
1367	1.8038e-09	0.992634	0.699	0.398	3.49089e-05	0	PDPN	Alveolar cells	Osteocyte	podoplanin [Source:HGNC Symbol;Acc:HGNC:29602]
1368	1.8038e-09	0.992634	0.699	0.398	3.49089e-05	0	PDPN		Idiopathic pulmonary fibrosis cell	podoplanin [Source:HGNC Symbol;Acc:HGNC:29602]
1369	1.8038e-09	0.992634	0.699	0.398	3.49089e-05	0	PDPN		Epithelial cell	podoplanin [Source:HGNC Symbol;Acc:HGNC:29602]
1370	1.8038e-09	0.992634	0.699	0.398	3.49089e-05	0	PDPN		Primitive endoderm cell	podoplanin [Source:HGNC Symbol;Acc:HGNC:29602]
1371	1.8038e-09	0.992634	0.699	0.398	3.49089e-05	0	PDPN		Astrocyte	podoplanin [Source:HGNC Symbol;Acc:HGNC:29602]
1372	1.8038e-09	0.992634	0.699	0.398	3.49089e-05	0	PDPN		Microglial cell	podoplanin [Source:HGNC Symbol;Acc:HGNC:29602]
1373	1.8038e-09	0.992634	0.699	0.398	3.49089e-05	0	PDPN		DCLK1+ progenitor cell	podoplanin [Source:HGNC Symbol;Acc:HGNC:29602]
1416	4.48323e-09	0.992412	0.936	0.789	8.67639e-05	0	NBL1			NBL1, DAN family BMP antagonist [Source:HGNC Symbol;Acc:HGNC:7650]
1417	8.76302e-07	0.992164	0.598	0.349	0.0169591	0	PCOLCE	Fibroblasts-like cells	FGFR1HighNME5- epithelial cell	procollagen C-endopeptidase enhancer [Source:HGNC Symbol;Acc:HGNC:8738]
1418	8.76302e-07	0.992164	0.598	0.349	0.0169591	0	PCOLCE		PROCR+ progenitor cell	procollagen C-endopeptidase enhancer [Source:HGNC Symbol;Acc:HGNC:8738]
1419	8.76302e-07	0.992164	0.598	0.349	0.0169591	0	PCOLCE		DCLK1+ progenitor cell	procollagen C-endopeptidase enhancer [Source:HGNC Symbol;Acc:HGNC:8738]
1420	8.76302e-07	0.992164	0.598	0.349	0.0169591	0	PCOLCE		Endothelial cell	procollagen C-endopeptidase enhancer [Source:HGNC Symbol;Acc:HGNC:8738]
1427	1.56239e-05	0.985923	0.474	0.265	0.302369	0	TLE1		Mucosal-associated invariant T cell	TLE family member 1, transcriptional corepressor [Source:HGNC Symbol;Acc:HGNC:11837]
1428	1.56239e-05	0.985923	0.474	0.265	0.302369	0	TLE1		B cell	TLE family member 1, transcriptional corepressor [Source:HGNC Symbol;Acc:HGNC:11837]
1430	3.31829e-08	0.985535	0.683	0.416	0.000642189	0	KLHL24	Progenitor cells		kelch like family member 24 [Source:HGNC Symbol;Acc:HGNC:25947]
1431	6.86217e-06	0.980142	0.506	0.277	0.132804	0	CLEC3B		MKI67+ progenitor cell	C-type lectin domain family 3 member B [Source:HGNC Symbol;Acc:HGNC:11891]
1432	5.14614e-06	0.978708	0.554	0.331	0.0995932	0	TCN2			transcobalamin 2 [Source:HGNC Symbol;Acc:HGNC:11653]
1433	7.94229e-09	0.977202	0.647	0.355	0.000153707	0	ADCY3		Regulatory T (Treg) cell	adenylate cyclase 3 [Source:HGNC Symbol;Acc:HGNC:234]
1434	0.00175248	0.976253	0.386	0.235	1	0	ABCA13	Intermediate ciliated	SLC16A7+ cell	ATP binding cassette subfamily A member 13 [Source:HGNC Symbol;Acc:HGNC:14638]
1435	0.00175248	0.976253	0.386	0.235	1	0	ABCA13		Ciliated epithelial cell	ATP binding cassette subfamily A member 13 [Source:HGNC Symbol;Acc:HGNC:14638]
1436	5.52309e-07	0.974505	0.514	0.265	0.0106888	0	TSKU			tsukushi, small leucine rich proteoglycan [Source:HGNC Symbol;Acc:HGNC:28850]
1437	9.78349e-05	0.972721	0.333	0.163	1	0	NRP2		Ciliated epithelial cell	neuropilin 2 [Source:HGNC Symbol;Acc:HGNC:8005]
1440	3.45084e-13	0.969948	0.96	0.825	6.67842e-09	0	CD248	Lung vsmcs	Endothelial cell	CD248 molecule [Source:HGNC Symbol;Acc:HGNC:18219]
1441	3.45084e-13	0.969948	0.96	0.825	6.67842e-09	0	CD248		Naive CD8+ T cell	CD248 molecule [Source:HGNC Symbol;Acc:HGNC:18219]
1442	3.45084e-13	0.969948	0.96	0.825	6.67842e-09	0	CD248		PROCR+ progenitor cell	CD248 molecule [Source:HGNC Symbol;Acc:HGNC:18219]
1443	3.45084e-13	0.969948	0.96	0.825	6.67842e-09	0	CD248		MKI67+ progenitor cell	CD248 molecule [Source:HGNC Symbol;Acc:HGNC:18219]
1456	2.99863e-07	0.969222	0.655	0.398	0.00580325	0	SULF2		Plasmacytoid dendritic cell	sulfatase 2 [Source:HGNC Symbol;Acc:HGNC:20392]
1457	2.99863e-07	0.969222	0.655	0.398	0.00580325	0	SULF2		Monocyte	sulfatase 2 [Source:HGNC Symbol;Acc:HGNC:20392]
1460	3.98211e-24	0.966694	1	0.994	7.70658e-20	0	PLAC9	Rspo3+	PROCR+ progenitor cell	placenta associated 9 [Source:HGNC Symbol;Acc:HGNC:19255]
1462	0.000988324	0.964253	0.277	0.133	1	0	ANGPTL5			angiopoietin like 5 [Source:HGNC Symbol;Acc:HGNC:19705]
1463	1.5988e-05	0.961603	0.337	0.145	0.309416	0	RP11-66N24.4
1464	0.000173791	0.959863	0.257	0.108	1	0	ZNF582-AS1
1465	3.47538e-09	0.958328	0.755	0.482	6.7259e-05	0	GHR	Adipocytes	FGFR1HighNME5- epithelial cell	growth hormone receptor [Source:HGNC Symbol;Acc:HGNC:4263]
1466	3.47538e-09	0.958328	0.755	0.482	6.7259e-05	0	GHR		Lake et al.Science.Ex6	growth hormone receptor [Source:HGNC Symbol;Acc:HGNC:4263]
1468	1.52942e-05	0.951762	0.325	0.127	0.295989	0	RBP1	Neural cells	Myofibroblast	retinol binding protein 1 [Source:HGNC Symbol;Acc:HGNC:9919]
1469	1.52942e-05	0.951762	0.325	0.127	0.295989	0	RBP1		Microglial cell	retinol binding protein 1 [Source:HGNC Symbol;Acc:HGNC:9919]
1470	1.52942e-05	0.951762	0.325	0.127	0.295989	0	RBP1		Liver bud hepatic cell	retinol binding protein 1 [Source:HGNC Symbol;Acc:HGNC:9919]
1486	5.5938e-06	0.949515	0.398	0.181	0.108257	0	TNS1	Pericytes	Astrocyte	tensin 1 [Source:HGNC Symbol;Acc:HGNC:11973]
1487	3.81175e-08	0.946896	0.598	0.325	0.000737689	0	ALDH2	Macrophages	AXL+SIGLEC6+ dendritic cell	aldehyde dehydrogenase 2 family member [Source:HGNC Symbol;Acc:HGNC:404]
1488	3.81175e-08	0.946896	0.598	0.325	0.000737689	0	ALDH2		Monocyte	aldehyde dehydrogenase 2 family member [Source:HGNC Symbol;Acc:HGNC:404]
1499	2.50149e-09	0.946111	0.807	0.548	4.84114e-05	0	CD302		Dendritic cell	CD302 molecule [Source:HGNC Symbol;Acc:HGNC:30843]
1500	2.50149e-09	0.946111	0.807	0.548	4.84114e-05	0	CD302		Monocyte	CD302 molecule [Source:HGNC Symbol;Acc:HGNC:30843]
1502	4.37851e-26	0.943721	1	0.994	8.47374e-22	0	IGFBP2	Neural cells	Mesenchymal cell	insulin like growth factor binding protein 2 [Source:HGNC Symbol;Acc:HGNC:5471]
1507	0.000101855	0.943675	0.309	0.139	1	0	SLCO1A2	Submucosal gland		solute carrier organic anion transporter family member 1A2 [Source:HGNC Symbol;Acc:HGNC:10956]
1508	3.16568e-05	0.939893	0.361	0.169	0.612655	0	ADCY5	E.absorptive		adenylate cyclase 5 [Source:HGNC Symbol;Acc:HGNC:236]
1510	1.50279e-08	0.938899	0.912	0.783	0.000290835	0	CPE	Fibroblasts-like cells	Astrocyte	carboxypeptidase E [Source:HGNC Symbol;Acc:HGNC:2303]
1511	1.50279e-08	0.938899	0.912	0.783	0.000290835	0	CPE		Brush cell (Tuft cell)	carboxypeptidase E [Source:HGNC Symbol;Acc:HGNC:2303]
1512	1.50279e-08	0.938899	0.912	0.783	0.000290835	0	CPE		Neuroendocrine cell	carboxypeptidase E [Source:HGNC Symbol;Acc:HGNC:2303]
1531	1.26483e-10	0.93749	0.94	0.807	2.44783e-06	0	SLC2A12		Ionocyte cell	solute carrier family 2 member 12 [Source:HGNC Symbol;Acc:HGNC:18067]
1532	2.51896e-15	0.937395	0.984	0.922	4.87494e-11	0	ISLR	Mesenchymal-like cells	FGFR1HighNME5- epithelial cell	immunoglobulin superfamily containing leucine rich repeat [Source:HGNC Symbol;Acc:HGNC:6133]
1533	2.51896e-15	0.937395	0.984	0.922	4.87494e-11	0	ISLR		Enteroendocrine cell	immunoglobulin superfamily containing leucine rich repeat [Source:HGNC Symbol;Acc:HGNC:6133]
1534	2.51896e-15	0.937395	0.984	0.922	4.87494e-11	0	ISLR		DCLK1+ progenitor cell	immunoglobulin superfamily containing leucine rich repeat [Source:HGNC Symbol;Acc:HGNC:6133]
1538	0.00384162	0.93722	0.317	0.199	1	0	NHSL2			NHS like 2 [Source:HGNC Symbol;Acc:HGNC:33737]
1539	0.0029887	0.934124	0.297	0.187	1	0	GAS6		Microglial cell	growth arrest specific 6 [Source:HGNC Symbol;Acc:HGNC:4168]
1540	0.0029887	0.934124	0.297	0.187	1	0	GAS6		Plasmacytoid dendritic cell	growth arrest specific 6 [Source:HGNC Symbol;Acc:HGNC:4168]
1542	0.00127303	0.933056	0.309	0.175	1	0	KIAA0040			KIAA0040 [Source:HGNC Symbol;Acc:HGNC:28950]
1543	3.05069e-06	0.932817	0.538	0.301	0.05904	0	LRRN4CL			LRRN4 C-terminal like [Source:HGNC Symbol;Acc:HGNC:33724]
1544	0.000145808	0.931699	0.438	0.259	1	0	RDH10	Epicardial cells		retinol dehydrogenase 10 [Source:HGNC Symbol;Acc:HGNC:19975]
1545	1.23734e-06	0.931009	0.546	0.295	0.0239463	0	SIGIRR	T cells		single Ig and TIR domain containing [Source:HGNC Symbol;Acc:HGNC:30575]
1546	0.000144388	0.928939	0.345	0.181	1	0	RP11-539L10.3
1547	3.63317e-16	0.928238	0.96	0.783	7.03128e-12	0	TPP1		Microglial cell	tripeptidyl peptidase 1 [Source:HGNC Symbol;Acc:HGNC:2073]
1548	3.63317e-16	0.928238	0.96	0.783	7.03128e-12	0	TPP1		Regulatory T (Treg) cell	tripeptidyl peptidase 1 [Source:HGNC Symbol;Acc:HGNC:2073]
1549	3.63317e-16	0.928238	0.96	0.783	7.03128e-12	0	TPP1		Paneth cell	tripeptidyl peptidase 1 [Source:HGNC Symbol;Acc:HGNC:2073]
1550	1.4232e-08	0.927827	0.759	0.482	0.000275433	0	DAPK1		Morula cell (Blastomere)	death associated protein kinase 1 [Source:HGNC Symbol;Acc:HGNC:2674]
1552	1.3755e-09	0.92673	0.831	0.572	2.66201e-05	0	PMEPA1			prostate transmembrane protein, androgen induced 1 [Source:HGNC Symbol;Acc:HGNC:14107]
1553	1.89524e-14	0.926062	0.972	0.855	3.66785e-10	0	CYBRD1		Astrocyte	cytochrome b reductase 1 [Source:HGNC Symbol;Acc:HGNC:20797]
1554	1.89524e-14	0.926062	0.972	0.855	3.66785e-10	0	CYBRD1		DCLK1+ progenitor cell	cytochrome b reductase 1 [Source:HGNC Symbol;Acc:HGNC:20797]
1555	3.92219e-05	0.923458	0.285	0.114	0.759061	0	PSORS1C1			psoriasis susceptibility 1 candidate 1 [Source:HGNC Symbol;Acc:HGNC:17202]
1556	0.000226977	0.921422	0.265	0.114	1	0	KIAA0195			transmembrane protein 94 [Source:HGNC Symbol;Acc:HGNC:28983]
1557	8.1925e-06	0.919632	0.257	0.078	0.15855	0	RP11-91I8.3
1558	1.52131e-13	0.918607	1	1	2.94419e-09	0	DCN	Mesenchymal-like cells	Astrocyte	decorin [Source:HGNC Symbol;Acc:HGNC:2705]
1559	1.52131e-13	0.918607	1	1	2.94419e-09	0	DCN		Neuron	decorin [Source:HGNC Symbol;Acc:HGNC:2705]
1560	1.52131e-13	0.918607	1	1	2.94419e-09	0	DCN		DCLK1+ progenitor cell	decorin [Source:HGNC Symbol;Acc:HGNC:2705]
1627	1.46221e-05	0.916786	0.402	0.193	0.282982	0	GEMIN8		SLC16A7+ cell	gem nuclear organelle associated protein 8 [Source:HGNC Symbol;Acc:HGNC:26044]
1628	1.46221e-05	0.916786	0.402	0.193	0.282982	0	GEMIN8		B cell	gem nuclear organelle associated protein 8 [Source:HGNC Symbol;Acc:HGNC:26044]
1630	2.3528e-09	0.914108	0.795	0.56	4.55336e-05	0	DNAJB9			DnaJ heat shock protein family (Hsp40) member B9 [Source:HGNC Symbol;Acc:HGNC:6968]
1631	9.67976e-07	0.903618	0.382	0.139	0.0187332	0	DYRK1B			dual specificity tyrosine phosphorylation regulated kinase 1B [Source:HGNC Symbol;Acc:HGNC:3092]
1632	4.85468e-07	0.901624	0.618	0.38	0.00939527	0	CYB561		SLC16A7+ cell	cytochrome b561 [Source:HGNC Symbol;Acc:HGNC:2571]
1633	1.32788e-08	0.9002	0.663	0.38	0.000256984	0	PODN	Fibroblasts		podocan [Source:HGNC Symbol;Acc:HGNC:23174]
1634	0.00127041	0.898509	0.257	0.133	1	0	DOCK9			dedicator of cytokinesis 9 [Source:HGNC Symbol;Acc:HGNC:14132]
1635	9.03442e-06	0.897697	0.458	0.223	0.174843	0	LRRC32	Platelet	Responder T cell	leucine rich repeat containing 32 [Source:HGNC Symbol;Acc:HGNC:4161]
1636	9.03442e-06	0.897697	0.458	0.223	0.174843	0	LRRC32		MKI67+ progenitor cell	leucine rich repeat containing 32 [Source:HGNC Symbol;Acc:HGNC:4161]
1641	1.58803e-19	0.892933	1	0.988	3.07332e-15	0	HTRA1	Cumulus granulosa cells	Astrocyte	HtrA serine peptidase 1 [Source:HGNC Symbol;Acc:HGNC:9476]
1642	1.58803e-19	0.892933	1	0.988	3.07332e-15	0	HTRA1		Microglial cell	HtrA serine peptidase 1 [Source:HGNC Symbol;Acc:HGNC:9476]
1643	1.58803e-19	0.892933	1	0.988	3.07332e-15	0	HTRA1		DCLK1+ progenitor cell	HtrA serine peptidase 1 [Source:HGNC Symbol;Acc:HGNC:9476]
1647	5.73117e-13	0.89123	0.944	0.801	1.10915e-08	0	C1S	F.crypt	Liver bud hepatic cell	complement C1s [Source:HGNC Symbol;Acc:HGNC:1247]
1648	5.73117e-13	0.89123	0.944	0.801	1.10915e-08	0	C1S		DCLK1+ progenitor cell	complement C1s [Source:HGNC Symbol;Acc:HGNC:1247]
1649	5.73117e-13	0.89123	0.944	0.801	1.10915e-08	0	C1S		Granulosa cell	complement C1s [Source:HGNC Symbol;Acc:HGNC:1247]
1663	1.40791e-05	0.886489	0.402	0.211	0.272472	0	POLL		FGFR1HighNME5- epithelial cell	DNA polymerase lambda [Source:HGNC Symbol;Acc:HGNC:9184]
1664	0.000178817	0.884535	0.325	0.163	1	0	DACT3			dishevelled binding antagonist of beta catenin 3 [Source:HGNC Symbol;Acc:HGNC:30745]
1665	4.67354e-17	0.88298	0.992	0.922	9.0447e-13	0	GRN	Monocytes	Microglial cell	granulin precursor [Source:HGNC Symbol;Acc:HGNC:4601]
1666	4.67354e-17	0.88298	0.992	0.922	9.0447e-13	0	GRN		Regulatory T (Treg) cell	granulin precursor [Source:HGNC Symbol;Acc:HGNC:4601]
1667	4.67354e-17	0.88298	0.992	0.922	9.0447e-13	0	GRN		Monocyte	granulin precursor [Source:HGNC Symbol;Acc:HGNC:4601]
1669	1.19205e-05	0.881092	0.799	0.651	0.230697	0	SPOCK1	F.crypt	Astrocyte	SPARC (osteonectin), cwcv and kazal like domains proteoglycan 1 [Source:HGNC Symbol;Acc:HGNC:11251]
1672	9.62558e-06	0.88022	0.458	0.241	0.186284	0	IGSF8			immunoglobulin superfamily member 8 [Source:HGNC Symbol;Acc:HGNC:17813]
1673	0.000827646	0.879781	0.51	0.355	1	0	ITM2A	AML cells	Exhausted CD8+ T cell	integral membrane protein 2A [Source:HGNC Symbol;Acc:HGNC:6173]
1674	0.000827646	0.879781	0.51	0.355	1	0	ITM2A		Exhausted CD4+ T cell	integral membrane protein 2A [Source:HGNC Symbol;Acc:HGNC:6173]
1675	0.000827646	0.879781	0.51	0.355	1	0	ITM2A		PROCR+ progenitor cell	integral membrane protein 2A [Source:HGNC Symbol;Acc:HGNC:6173]
1676	0.000827646	0.879781	0.51	0.355	1	0	ITM2A		Endothelial cell	integral membrane protein 2A [Source:HGNC Symbol;Acc:HGNC:6173]
1698	0.00062155	0.877981	0.398	0.241	1	0	FABP3	Cardiomyocytes	Cardiomyocyte	fatty acid binding protein 3 [Source:HGNC Symbol;Acc:HGNC:3557]
1699	0.00062155	0.877981	0.398	0.241	1	0	FABP3		Trophectoderm cell	fatty acid binding protein 3 [Source:HGNC Symbol;Acc:HGNC:3557]
1700	0.00062155	0.877981	0.398	0.241	1	0	FABP3		FGFR1LowNME5- epithelial cell	fatty acid binding protein 3 [Source:HGNC Symbol;Acc:HGNC:3557]
1704	3.40915e-05	0.877841	0.466	0.265	0.659773	0	ACSL5			acyl-CoA synthetase long chain family member 5 [Source:HGNC Symbol;Acc:HGNC:16526]
1705	2.40201e-11	0.876733	0.98	0.922	4.64861e-07	0	FBLN2	Fibroblasts	Astrocyte	fibulin 2 [Source:HGNC Symbol;Acc:HGNC:3601]
1706	2.40201e-11	0.876733	0.98	0.922	4.64861e-07	0	FBLN2		LGR5+ stem cell	fibulin 2 [Source:HGNC Symbol;Acc:HGNC:3601]
1707	0.00118042	0.875268	0.422	0.265	1	0	ADAMTS15			ADAM metallopeptidase with thrombospondin type 1 motif 15 [Source:HGNC Symbol;Acc:HGNC:16305]
1708	0.00070975	0.871511	0.305	0.157	1	0	PAQR8		Astrocyte	progestin and adipoQ receptor family member 8 [Source:HGNC Symbol;Acc:HGNC:15708]
1709	0.00022481	0.870762	0.301	0.145	1	0	MIF4GD		Plasmacytoid dendritic cell	MIF4G domain containing [Source:HGNC Symbol;Acc:HGNC:24030]
1711	4.71273e-10	0.869141	0.968	0.964	9.12055e-06	0	GPNMB	Oligodendrocytes	Macrophage	glycoprotein nmb [Source:HGNC Symbol;Acc:HGNC:4462]
1712	4.71273e-10	0.869141	0.968	0.964	9.12055e-06	0	GPNMB		Basal cell	glycoprotein nmb [Source:HGNC Symbol;Acc:HGNC:4462]
1717	0.00333901	0.868708	0.265	0.145	1	0	TSPAN8	Goblet cells	Enterocyte progenitor cell	tetraspanin 8 [Source:HGNC Symbol;Acc:HGNC:11855]
1718	0.00333901	0.868708	0.265	0.145	1	0	TSPAN8		LGR5+ stem cell	tetraspanin 8 [Source:HGNC Symbol;Acc:HGNC:11855]
1733	1.39489e-05	0.864021	0.803	0.681	0.269953	0	ZFP36L2	CD4 T cells	Microglial cell	ZFP36 ring finger protein like 2 [Source:HGNC Symbol;Acc:HGNC:1108]
1734	1.39489e-05	0.864021	0.803	0.681	0.269953	0	ZFP36L2		Lymphoid-primed multipotent progenitor cell	ZFP36 ring finger protein like 2 [Source:HGNC Symbol;Acc:HGNC:1108]
1742	0.000154436	0.861491	0.305	0.139	1	0	TMEM140			transmembrane protein 140 [Source:HGNC Symbol;Acc:HGNC:21870]
1743	1.64524e-07	0.861273	0.618	0.367	0.00318404	0	SLC41A3			solute carrier family 41 member 3 [Source:HGNC Symbol;Acc:HGNC:31046]
1744	5.33859e-06	0.859001	0.478	0.271	0.103318	0	ARSD			arylsulfatase D [Source:HGNC Symbol;Acc:HGNC:717]
1745	0.00017097	0.858092	0.442	0.265	1	0	RMDN2			regulator of microtubule dynamics 2 [Source:HGNC Symbol;Acc:HGNC:26567]
1746	0.000790692	0.858038	0.361	0.199	1	0	ATF3	Endothelial cells	Astrocyte	activating transcription factor 3 [Source:HGNC Symbol;Acc:HGNC:785]
1747	0.000790692	0.858038	0.361	0.199	1	0	ATF3		Ciliated cell	activating transcription factor 3 [Source:HGNC Symbol;Acc:HGNC:785]
1756	7.49859e-07	0.857774	0.687	0.422	0.014512	0	ENPP2	Oligodendrocytes		ectonucleotide pyrophosphatase/phosphodiesterase 2 [Source:HGNC Symbol;Acc:HGNC:3357]
1758	1.06887e-07	0.857773	0.663	0.392	0.00206859	0	ABHD14A			abhydrolase domain containing 14A [Source:HGNC Symbol;Acc:HGNC:24538]
1759	2.10761e-05	0.855839	0.715	0.566	0.407886	0	GGT5	Preadipocytes	Granulosa cell	gamma-glutamyltransferase 5 [Source:HGNC Symbol;Acc:HGNC:4260]
1763	0.00175156	0.855386	0.257	0.133	1	0	LINC00843
1764	4.44861e-07	0.855125	0.687	0.476	0.0086094	0	CCS		Plasmacytoid dendritic cell	copper chaperone for superoxide dismutase [Source:HGNC Symbol;Acc:HGNC:1613]
1765	4.44861e-07	0.855125	0.687	0.476	0.0086094	0	CCS		B cell	copper chaperone for superoxide dismutase [Source:HGNC Symbol;Acc:HGNC:1613]
1768	1.04667e-13	0.85386	0.952	0.904	2.02562e-09	0	ITM2C	Plasmacytoid dentritic cells	Astrocyte	integral membrane protein 2C [Source:HGNC Symbol;Acc:HGNC:6175]
1769	1.04667e-13	0.85386	0.952	0.904	2.02562e-09	0	ITM2C		Oligodendrocyte progenitor cell	integral membrane protein 2C [Source:HGNC Symbol;Acc:HGNC:6175]
1770	1.04667e-13	0.85386	0.952	0.904	2.02562e-09	0	ITM2C		Microglial cell	integral membrane protein 2C [Source:HGNC Symbol;Acc:HGNC:6175]
1771	1.04667e-13	0.85386	0.952	0.904	2.02562e-09	0	ITM2C		Plasmacytoid dendritic cell	integral membrane protein 2C [Source:HGNC Symbol;Acc:HGNC:6175]
1772	1.04667e-13	0.85386	0.952	0.904	2.02562e-09	0	ITM2C		B cell	integral membrane protein 2C [Source:HGNC Symbol;Acc:HGNC:6175]
1803	1.44156e-05	0.851172	0.655	0.476	0.278986	0	RASGRP2		Megakaryocyte	RAS guanyl releasing protein 2 [Source:HGNC Symbol;Acc:HGNC:9879]
1804	1.44156e-05	0.851172	0.655	0.476	0.278986	0	RASGRP2		Naive CD8+ T cell	RAS guanyl releasing protein 2 [Source:HGNC Symbol;Acc:HGNC:9879]
1805	1.44156e-05	0.851172	0.655	0.476	0.278986	0	RASGRP2		B cell	RAS guanyl releasing protein 2 [Source:HGNC Symbol;Acc:HGNC:9879]
1807	9.19107e-08	0.848466	0.719	0.482	0.00177875	0	CERCAM		Alpha cell	cerebral endothelial cell adhesion molecule [Source:HGNC Symbol;Acc:HGNC:23723]
1808	9.19107e-08	0.848466	0.719	0.482	0.00177875	0	CERCAM		DCLK1+ progenitor cell	cerebral endothelial cell adhesion molecule [Source:HGNC Symbol;Acc:HGNC:23723]
1809	7.44031e-13	0.845929	0.98	0.958	1.43992e-08	0	IFITM2	Monocytes	Microglial cell	interferon induced transmembrane protein 2 [Source:HGNC Symbol;Acc:HGNC:5413]
1810	7.44031e-13	0.845929	0.98	0.958	1.43992e-08	0	IFITM2		Granulosa cell	interferon induced transmembrane protein 2 [Source:HGNC Symbol;Acc:HGNC:5413]
1811	7.44031e-13	0.845929	0.98	0.958	1.43992e-08	0	IFITM2		CD1C-CD141- dendritic cell	interferon induced transmembrane protein 2 [Source:HGNC Symbol;Acc:HGNC:5413]
1812	7.44031e-13	0.845929	0.98	0.958	1.43992e-08	0	IFITM2		Monocyte	interferon induced transmembrane protein 2 [Source:HGNC Symbol;Acc:HGNC:5413]
1816	7.44031e-13	0.845929	0.98	0.958	1.43992e-08	0	IFITM2		Neutrophil	interferon induced transmembrane protein 2 [Source:HGNC Symbol;Acc:HGNC:5413]
1890	1.99936e-07	0.840935	0.948	0.952	0.00386936	0	RAMP1	Epicardium cells	Astrocyte	receptor activity modifying protein 1 [Source:HGNC Symbol;Acc:HGNC:9843]
1891	1.99936e-07	0.840935	0.948	0.952	0.00386936	0	RAMP1		Oligodendrocyte progenitor cell	receptor activity modifying protein 1 [Source:HGNC Symbol;Acc:HGNC:9843]
1900	4.41245e-05	0.839038	0.438	0.253	0.853942	0	PCBP4	Neural cells	Ionocyte cell	poly(rC) binding protein 4 [Source:HGNC Symbol;Acc:HGNC:8652]
1902	2.52983e-05	0.837481	0.578	0.355	0.489598	0	BMP4	Interstitial cells	Cardiomyocyte	bone morphogenetic protein 4 [Source:HGNC Symbol;Acc:HGNC:1071]
1905	1.70311e-06	0.837457	0.478	0.247	0.0329602	0	SLC22A18		Ciliated epithelial cell	solute carrier family 22 member 18 [Source:HGNC Symbol;Acc:HGNC:10964]
1906	0.00158051	0.836563	0.269	0.139	1	0	CTAGE5
1907	3.06158e-05	0.834913	0.273	0.096	0.592508	0	GRIA3	Neural cells	Alpha cell	glutamate ionotropic receptor AMPA type subunit 3 [Source:HGNC Symbol;Acc:HGNC:4573]
1908	3.06158e-05	0.834913	0.273	0.096	0.592508	0	GRIA3		Neuron	glutamate ionotropic receptor AMPA type subunit 3 [Source:HGNC Symbol;Acc:HGNC:4573]
1911	8.89e-05	0.833491	0.442	0.253	1	0	PRKAR2B		Granulosa cell	protein kinase cAMP-dependent type II regulatory subunit beta [Source:HGNC Symbol;Acc:HGNC:9392]
1913	8.68243e-06	0.833388	0.996	0.994	0.168031	0	AKR1C1		Acinar cell	aldo-keto reductase family 1 member C1 [Source:HGNC Symbol;Acc:HGNC:384]
1914	8.68243e-06	0.833388	0.996	0.994	0.168031	0	AKR1C1		Liver bud hepatic cell	aldo-keto reductase family 1 member C1 [Source:HGNC Symbol;Acc:HGNC:384]
1915	8.68243e-06	0.833388	0.996	0.994	0.168031	0	AKR1C1		B cell	aldo-keto reductase family 1 member C1 [Source:HGNC Symbol;Acc:HGNC:384]
1917	1.22461e-05	0.833195	0.426	0.217	0.236999	0	SLC39A4			solute carrier family 39 member 4 [Source:HGNC Symbol;Acc:HGNC:17129]
1918	2.09478e-07	0.831422	0.562	0.283	0.00405402	0	HS1BP3			HCLS1 binding protein 3 [Source:HGNC Symbol;Acc:HGNC:24979]
1919	2.15596e-06	0.83052	0.687	0.458	0.0417243	0	BAMBI	Choroid plexus cells	FOXN4+ cell	BMP and activin membrane bound inhibitor [Source:HGNC Symbol;Acc:HGNC:30251]
1923	1.21762e-06	0.827318	0.695	0.452	0.0235647	0	NEO1			neogenin 1 [Source:HGNC Symbol;Acc:HGNC:7754]
1924	1.5916e-08	0.827155	0.783	0.512	0.000308023	0	MXI1			MAX interactor 1, dimerization protein [Source:HGNC Symbol;Acc:HGNC:7534]
1925	0.000318499	0.82442	0.41	0.241	1	0	MFSD7
1926	5.37824e-06	0.823924	0.659	0.428	0.104085	0	DGCR6		FOXN4+ cell	DiGeorge syndrome critical region gene 6 [Source:HGNC Symbol;Acc:HGNC:2846]
1927	5.37824e-06	0.823924	0.659	0.428	0.104085	0	DGCR6		Ciliated epithelial cell	DiGeorge syndrome critical region gene 6 [Source:HGNC Symbol;Acc:HGNC:2846]
1928	5.00637e-17	0.823603	0.972	0.819	9.68884e-13	0	FCGRT	Gdt	Microglial cell	Fc gamma receptor and transporter [Source:HGNC Symbol;Acc:HGNC:3621]
1929	5.00637e-17	0.823603	0.972	0.819	9.68884e-13	0	FCGRT		Monocyte	Fc gamma receptor and transporter [Source:HGNC Symbol;Acc:HGNC:3621]
1931	8.54793e-05	0.822511	0.936	0.904	1	0	MGP	Mesenchymal-like cells	PROCR+ progenitor cell	matrix Gla protein [Source:HGNC Symbol;Acc:HGNC:7060]
1932	8.54793e-05	0.822511	0.936	0.904	1	0	MGP		DCLK1+ progenitor cell	matrix Gla protein [Source:HGNC Symbol;Acc:HGNC:7060]
1949	2.29435e-08	0.822309	0.703	0.428	0.000444026	0	ZDHHC24			zinc finger DHHC-type containing 24 [Source:HGNC Symbol;Acc:HGNC:27387]
1950	6.54738e-08	0.822112	0.847	0.675	0.00126712	0	IER5L			immediate early response 5 like [Source:HGNC Symbol;Acc:HGNC:23679]
1951	0.000273145	0.821378	0.373	0.199	1	0	ZNF616			zinc finger protein 616 [Source:HGNC Symbol;Acc:HGNC:28062]
1952	3.26032e-09	0.820091	0.948	0.855	6.30969e-05	0	HCFC1R1	Mctec		host cell factor C1 regulator 1 [Source:HGNC Symbol;Acc:HGNC:21198]
1953	3.42809e-16	0.819408	0.988	0.964	6.63438e-12	0	LRP1		Dendritic cell	LDL receptor related protein 1 [Source:HGNC Symbol;Acc:HGNC:6692]
1954	3.42809e-16	0.819408	0.988	0.964	6.63438e-12	0	LRP1		Myeloblast	LDL receptor related protein 1 [Source:HGNC Symbol;Acc:HGNC:6692]
1955	3.42809e-16	0.819408	0.988	0.964	6.63438e-12	0	LRP1		CD1C-CD141- dendritic cell	LDL receptor related protein 1 [Source:HGNC Symbol;Acc:HGNC:6692]
1956	3.42809e-16	0.819408	0.988	0.964	6.63438e-12	0	LRP1		Monocyte	LDL receptor related protein 1 [Source:HGNC Symbol;Acc:HGNC:6692]
1959	3.00835e-09	0.818408	0.799	0.554	5.82206e-05	0	DHCR7		Oligodendrocyte	7-dehydrocholesterol reductase [Source:HGNC Symbol;Acc:HGNC:2860]
1960	3.00835e-09	0.818408	0.799	0.554	5.82206e-05	0	DHCR7		Astrocyte	7-dehydrocholesterol reductase [Source:HGNC Symbol;Acc:HGNC:2860]
1961	3.00835e-09	0.818408	0.799	0.554	5.82206e-05	0	DHCR7		1-cell stage cell (Blastomere)	7-dehydrocholesterol reductase [Source:HGNC Symbol;Acc:HGNC:2860]
1963	2.54355e-05	0.813512	0.514	0.283	0.492253	0	LPHN2
1964	1.27295e-05	0.813265	0.41	0.199	0.246354	0	RP11-140K17.3
1965	1.39606e-05	0.812825	0.582	0.349	0.27018	0	SRPX2		Secretory progenitor cell	sushi repeat containing protein X-linked 2 [Source:HGNC Symbol;Acc:HGNC:30668]
1966	1.61968e-05	0.811119	0.606	0.404	0.313456	0	SGK223
1967	6.31143e-07	0.8089	0.823	0.584	0.0122145	0	EFEMP1	Myofibroblasts	Astrocyte	EGF containing fibulin extracellular matrix protein 1 [Source:HGNC Symbol;Acc:HGNC:3218]
1972	6.53772e-07	0.808695	0.498	0.235	0.0126525	0	SERPING1	Rspo3+	DCLK1+ progenitor cell	serpin family G member 1 [Source:HGNC Symbol;Acc:HGNC:1228]
1973	6.53772e-07	0.808695	0.498	0.235	0.0126525	0	SERPING1		Endothelial cell	serpin family G member 1 [Source:HGNC Symbol;Acc:HGNC:1228]
1978	8.72152e-06	0.80857	0.394	0.181	0.168788	0	SYNGAP1		SLC16A7+ cell	synaptic Ras GTPase activating protein 1 [Source:HGNC Symbol;Acc:HGNC:11497]
1979	1.44572e-12	0.807166	0.944	0.837	2.79791e-08	0	HERPUD1	Plasma cells	Microglial cell	homocysteine inducible ER protein with ubiquitin like domain 1 [Source:HGNC Symbol;Acc:HGNC:13744]
1980	1.44572e-12	0.807166	0.944	0.837	2.79791e-08	0	HERPUD1		Regulatory T (Treg) cell	homocysteine inducible ER protein with ubiquitin like domain 1 [Source:HGNC Symbol;Acc:HGNC:13744]
1981	1.44572e-12	0.807166	0.944	0.837	2.79791e-08	0	HERPUD1		Multilymphoid progenitor cell	homocysteine inducible ER protein with ubiquitin like domain 1 [Source:HGNC Symbol;Acc:HGNC:13744]
1982	1.44572e-12	0.807166	0.944	0.837	2.79791e-08	0	HERPUD1		Plasmacytoid dendritic cell	homocysteine inducible ER protein with ubiquitin like domain 1 [Source:HGNC Symbol;Acc:HGNC:13744]
1991	1.90313e-05	0.806204	0.39	0.175	0.368312	0	TRIM62		Enteroendocrine cell	tripartite motif containing 62 [Source:HGNC Symbol;Acc:HGNC:25574]
1992	5.24364e-08	0.805152	0.679	0.386	0.0010148	0	PBXIP1	Mtec(iv)	Astroglial progenitor cell	PBX homeobox interacting protein 1 [Source:HGNC Symbol;Acc:HGNC:21199]
1993	5.24364e-08	0.805152	0.679	0.386	0.0010148	0	PBXIP1		Astrocyte	PBX homeobox interacting protein 1 [Source:HGNC Symbol;Acc:HGNC:21199]
1994	5.24364e-08	0.805152	0.679	0.386	0.0010148	0	PBXIP1		Mucosal-associated invariant T cell	PBX homeobox interacting protein 1 [Source:HGNC Symbol;Acc:HGNC:21199]
1995	5.24364e-08	0.805152	0.679	0.386	0.0010148	0	PBXIP1		Multilymphoid progenitor cell	PBX homeobox interacting protein 1 [Source:HGNC Symbol;Acc:HGNC:21199]
1997	2.68373e-06	0.804225	0.992	0.994	0.0519382	0	TIMP1	Monocytes	Stromal cell	TIMP metallopeptidase inhibitor 1 [Source:HGNC Symbol;Acc:HGNC:11820]
1998	2.68373e-06	0.804225	0.992	0.994	0.0519382	0	TIMP1		Astrocyte	TIMP metallopeptidase inhibitor 1 [Source:HGNC Symbol;Acc:HGNC:11820]
1999	2.68373e-06	0.804225	0.992	0.994	0.0519382	0	TIMP1		Liver bud hepatic cell	TIMP metallopeptidase inhibitor 1 [Source:HGNC Symbol;Acc:HGNC:11820]
2000	2.68373e-06	0.804225	0.992	0.994	0.0519382	0	TIMP1		Basal cell	TIMP metallopeptidase inhibitor 1 [Source:HGNC Symbol;Acc:HGNC:11820]
2001	2.68373e-06	0.804225	0.992	0.994	0.0519382	0	TIMP1		CD1C-CD141- dendritic cell	TIMP metallopeptidase inhibitor 1 [Source:HGNC Symbol;Acc:HGNC:11820]
2002	2.68373e-06	0.804225	0.992	0.994	0.0519382	0	TIMP1		Monocyte	TIMP metallopeptidase inhibitor 1 [Source:HGNC Symbol;Acc:HGNC:11820]
2069	1.22339e-07	0.802846	0.566	0.277	0.00236764	0	ORAI3			ORAI calcium release-activated calcium modulator 3 [Source:HGNC Symbol;Acc:HGNC:28185]
2070	0.000265344	0.797757	0.45	0.283	1	0	HSBP1L1			heat shock factor binding protein 1 like 1 [Source:HGNC Symbol;Acc:HGNC:37243]
2071	8.28773e-08	0.797183	0.851	0.669	0.00160392	0	CA12	Progenitor cells	Nucleus pulposus cell	carbonic anhydrase 12 [Source:HGNC Symbol;Acc:HGNC:1371]
2072	8.28773e-08	0.797183	0.851	0.669	0.00160392	0	CA12		Acinar cell	carbonic anhydrase 12 [Source:HGNC Symbol;Acc:HGNC:1371]
2073	8.28773e-08	0.797183	0.851	0.669	0.00160392	0	CA12		Ionocyte cell	carbonic anhydrase 12 [Source:HGNC Symbol;Acc:HGNC:1371]
2080	4.08276e-05	0.796902	0.325	0.145	0.790136	0	DOCK6		Epiblast cell	dedicator of cytokinesis 6 [Source:HGNC Symbol;Acc:HGNC:19189]
2081	4.08276e-05	0.796902	0.325	0.145	0.790136	0	DOCK6		Ionocyte cell	dedicator of cytokinesis 6 [Source:HGNC Symbol;Acc:HGNC:19189]
2082	2.30534e-06	0.794365	0.976	0.958	0.0446152	0	AKR1C2	M cells	Acinar cell	aldo-keto reductase family 1 member C2 [Source:HGNC Symbol;Acc:HGNC:385]
2083	2.30534e-06	0.794365	0.976	0.958	0.0446152	0	AKR1C2		Liver bud hepatic cell	aldo-keto reductase family 1 member C2 [Source:HGNC Symbol;Acc:HGNC:385]
2084	0.000112969	0.789223	0.329	0.157	1	0	NUDT18			nudix hydrolase 18 [Source:HGNC Symbol;Acc:HGNC:26194]
2085	4.04091e-18	0.788352	1	1	7.82037e-14	0	IGFBP7	Mesenchymal-like cells	Astrocyte	insulin like growth factor binding protein 7 [Source:HGNC Symbol;Acc:HGNC:5476]
2086	4.04091e-18	0.788352	1	1	7.82037e-14	0	IGFBP7		Mesenchymal cell	insulin like growth factor binding protein 7 [Source:HGNC Symbol;Acc:HGNC:5476]
2087	4.04091e-18	0.788352	1	1	7.82037e-14	0	IGFBP7		Ciliated cell	insulin like growth factor binding protein 7 [Source:HGNC Symbol;Acc:HGNC:5476]
2088	4.04091e-18	0.788352	1	1	7.82037e-14	0	IGFBP7		Granulocyte-monocyte progenitor	insulin like growth factor binding protein 7 [Source:HGNC Symbol;Acc:HGNC:5476]
2195	8.95818e-13	0.785833	0.968	0.97	1.73368e-08	0	PCYOX1		Plasmacytoid dendritic cell	prenylcysteine oxidase 1 [Source:HGNC Symbol;Acc:HGNC:20588]
2197	8.57277e-08	0.785724	0.691	0.416	0.00165909	0	MAN2B2			mannosidase alpha class 2B member 2 [Source:HGNC Symbol;Acc:HGNC:29623]
2198	1.1357e-20	0.784875	0.996	0.988	2.19791e-16	0	CST3	Plasmacytoid dentritic cells	Monocyte derived dendritic cell	cystatin C [Source:HGNC Symbol;Acc:HGNC:2475]
2199	1.1357e-20	0.784875	0.996	0.988	2.19791e-16	0	CST3		Oligodendrocyte progenitor cell	cystatin C [Source:HGNC Symbol;Acc:HGNC:2475]
2200	1.1357e-20	0.784875	0.996	0.988	2.19791e-16	0	CST3		Monocyte	cystatin C [Source:HGNC Symbol;Acc:HGNC:2475]
2201	1.1357e-20	0.784875	0.996	0.988	2.19791e-16	0	CST3		Mast cell	cystatin C [Source:HGNC Symbol;Acc:HGNC:2475]
2258	0.000293974	0.784767	0.305	0.151	1	0	DNAL4		Ciliated cell	dynein axonemal light chain 4 [Source:HGNC Symbol;Acc:HGNC:2955]
2259	0.000293974	0.784767	0.305	0.151	1	0	DNAL4		Multipotent progenitor cell	dynein axonemal light chain 4 [Source:HGNC Symbol;Acc:HGNC:2955]
2260	3.80809e-05	0.784642	0.534	0.343	0.736979	0	SEL1L3		Exhausted CD8+ T cell	SEL1L family member 3 [Source:HGNC Symbol;Acc:HGNC:29108]
2261	3.80809e-05	0.784642	0.534	0.343	0.736979	0	SEL1L3		Plasmacytoid dendritic cell	SEL1L family member 3 [Source:HGNC Symbol;Acc:HGNC:29108]
2263	3.80809e-05	0.784642	0.534	0.343	0.736979	0	SEL1L3		B cell	SEL1L family member 3 [Source:HGNC Symbol;Acc:HGNC:29108]
2265	2.71196e-09	0.781695	0.928	0.867	5.24846e-05	0	RHOBTB3			Rho related BTB domain containing 3 [Source:HGNC Symbol;Acc:HGNC:18757]
2266	0.00110661	0.781033	0.305	0.169	1	0	ANKRD34A			ankyrin repeat domain 34A [Source:HGNC Symbol;Acc:HGNC:27639]
2267	7.73649e-07	0.780946	0.912	0.789	0.0149724	0	PLA2R1			phospholipase A2 receptor 1 [Source:HGNC Symbol;Acc:HGNC:9042]
2268	0.00074529	0.780232	0.341	0.193	1	0	TCFL5			transcription factor like 5 [Source:HGNC Symbol;Acc:HGNC:11646]
2269	6.58319e-09	0.780165	0.707	0.373	0.000127404	0	MAN1C1		Epiblast cell	mannosidase alpha class 1C member 1 [Source:HGNC Symbol;Acc:HGNC:19080]
2270	2.91869e-07	0.778661	0.683	0.404	0.00564855	0	RNF170		SLC16A7+ cell	ring finger protein 170 [Source:HGNC Symbol;Acc:HGNC:25358]
2271	2.91869e-07	0.778661	0.683	0.404	0.00564855	0	RNF170		B cell	ring finger protein 170 [Source:HGNC Symbol;Acc:HGNC:25358]
2273	0.0050359	0.778653	0.257	0.145	1	0	LACE1
2274	6.88177e-05	0.777904	0.57	0.373	1	0	JUP		Basal cell	junction plakoglobin [Source:HGNC Symbol;Acc:HGNC:6207]
2275	6.88177e-05	0.777904	0.57	0.373	1	0	JUP		B cell	junction plakoglobin [Source:HGNC Symbol;Acc:HGNC:6207]
2277	1.21957e-09	0.777752	0.976	0.94	2.36023e-05	0	SVIL		Naive CD4+ T cell	supervillin [Source:HGNC Symbol;Acc:HGNC:11480]
2278	1.21957e-09	0.777752	0.976	0.94	2.36023e-05	0	SVIL		Mesenchymal cell	supervillin [Source:HGNC Symbol;Acc:HGNC:11480]
2279	1.21957e-09	0.777752	0.976	0.94	2.36023e-05	0	SVIL		Ionocyte cell	supervillin [Source:HGNC Symbol;Acc:HGNC:11480]
2280	1.21957e-09	0.777752	0.976	0.94	2.36023e-05	0	SVIL		CD1C-CD141- dendritic cell	supervillin [Source:HGNC Symbol;Acc:HGNC:11480]
2282	2.52597e-08	0.777096	0.554	0.253	0.000488852	0	PALM			paralemmin [Source:HGNC Symbol;Acc:HGNC:8594]
2283	0.000418107	0.776921	0.41	0.247	1	0	ACOX3			acyl-CoA oxidase 3, pristanoyl [Source:HGNC Symbol;Acc:HGNC:121]
2284	5.47346e-05	0.7769	0.518	0.295	1	0	IL6R	T cells	B cell	interleukin 6 receptor [Source:HGNC Symbol;Acc:HGNC:6019]
2285	5.47346e-05	0.7769	0.518	0.295	1	0	IL6R		Mast cell	interleukin 6 receptor [Source:HGNC Symbol;Acc:HGNC:6019]
2286	5.47346e-05	0.7769	0.518	0.295	1	0	IL6R		Megakaryocyte erythroid cell	interleukin 6 receptor [Source:HGNC Symbol;Acc:HGNC:6019]
2287	5.47346e-05	0.7769	0.518	0.295	1	0	IL6R		T cell	interleukin 6 receptor [Source:HGNC Symbol;Acc:HGNC:6019]
2288	5.47346e-05	0.7769	0.518	0.295	1	0	IL6R		Follicular helper (Tfh) T cell	interleukin 6 receptor [Source:HGNC Symbol;Acc:HGNC:6019]
2289	5.47346e-05	0.7769	0.518	0.295	1	0	IL6R		T helper cell	interleukin 6 receptor [Source:HGNC Symbol;Acc:HGNC:6019]
2290	5.47346e-05	0.7769	0.518	0.295	1	0	IL6R		Microglial cell	interleukin 6 receptor [Source:HGNC Symbol;Acc:HGNC:6019]
2291	5.47346e-05	0.7769	0.518	0.295	1	0	IL6R		SLC16A7+ cell	interleukin 6 receptor [Source:HGNC Symbol;Acc:HGNC:6019]
2292	5.47346e-05	0.7769	0.518	0.295	1	0	IL6R		Monocyte	interleukin 6 receptor [Source:HGNC Symbol;Acc:HGNC:6019]
2293	8.24707e-10	0.775571	0.819	0.536	1.59606e-05	0	SLC27A1		Fat cell (adipocyte)	solute carrier family 27 member 1 [Source:HGNC Symbol;Acc:HGNC:10995]
2294	8.46724e-20	0.775171	0.996	1	1.63866e-15	0	ITM2B	Promyelocytes	Microglial cell	integral membrane protein 2B [Source:HGNC Symbol;Acc:HGNC:6174]
2295	8.46724e-20	0.775171	0.996	1	1.63866e-15	0	ITM2B		Granulosa cell	integral membrane protein 2B [Source:HGNC Symbol;Acc:HGNC:6174]
2296	8.46724e-20	0.775171	0.996	1	1.63866e-15	0	ITM2B		CD1C-CD141- dendritic cell	integral membrane protein 2B [Source:HGNC Symbol;Acc:HGNC:6174]
2297	8.46724e-20	0.775171	0.996	1	1.63866e-15	0	ITM2B		Monocyte	integral membrane protein 2B [Source:HGNC Symbol;Acc:HGNC:6174]
2308	3.90695e-05	0.774309	0.394	0.205	0.756112	0	ABCA8	Endothelial cells		ATP binding cassette subfamily A member 8 [Source:HGNC Symbol;Acc:HGNC:38]
2311	0.000383621	0.771144	0.631	0.452	1	0	CTHRC1	Endothelial cells	DCLK1+ progenitor cell	collagen triple helix repeat containing 1 [Source:HGNC Symbol;Acc:HGNC:18831]
2314	5.90492e-06	0.771053	0.582	0.373	0.114278	0	PHF1			PHD finger protein 1 [Source:HGNC Symbol;Acc:HGNC:8919]
2315	1.02146e-06	0.768921	0.691	0.446	0.0197684	0	ABHD4			abhydrolase domain containing 4, N-acyl phospholipase B [Source:HGNC Symbol;Acc:HGNC:20154]
2316	0.00548206	0.768212	0.253	0.145	1	0	ZSWIM5			zinc finger SWIM-type containing 5 [Source:HGNC Symbol;Acc:HGNC:29299]
2317	0.00151077	0.767778	0.699	0.548	1	0	SESN3		Microglial cell	sestrin 3 [Source:HGNC Symbol;Acc:HGNC:23060]
2318	4.69861e-14	0.767169	0.98	0.867	9.09321e-10	0	CEBPB	Glial cells	Paneth cell	CCAAT enhancer binding protein beta [Source:HGNC Symbol;Acc:HGNC:1834]
2319	4.69861e-14	0.767169	0.98	0.867	9.09321e-10	0	CEBPB		Monocyte	CCAAT enhancer binding protein beta [Source:HGNC Symbol;Acc:HGNC:1834]
2320	4.69861e-14	0.767169	0.98	0.867	9.09321e-10	0	CEBPB		Neutrophil	CCAAT enhancer binding protein beta [Source:HGNC Symbol;Acc:HGNC:1834]
2328	2.37857e-06	0.76694	0.51	0.259	0.0460325	0	RAB11B-AS1			RAB11B antisense RNA 1 [Source:HGNC Symbol;Acc:HGNC:44178]
2329	8.76438e-06	0.766384	0.51	0.307	0.169617	0	FUCA1		CD141+CLEC9A+ dendritic cell	alpha-L-fucosidase 1 [Source:HGNC Symbol;Acc:HGNC:4006]
2331	0.000466848	0.765015	0.293	0.139	1	0	USP51		Ciliated epithelial cell	ubiquitin specific peptidase 51 [Source:HGNC Symbol;Acc:HGNC:23086]
2332	0.00720864	0.764144	0.679	0.566	1	0	CYP26B1			cytochrome P450 family 26 subfamily B member 1 [Source:HGNC Symbol;Acc:HGNC:20581]
2333	0.000868746	0.763955	0.337	0.175	1	0	DDIT4	Dendritic cells	Regulatory T (Treg) cell	DNA damage inducible transcript 4 [Source:HGNC Symbol;Acc:HGNC:24944]
2336	0.000870471	0.760523	0.422	0.271	1	0	MAML3			mastermind like transcriptional coactivator 3 [Source:HGNC Symbol;Acc:HGNC:16272]
2337	3.15032e-05	0.759613	0.313	0.133	0.609682	0	OSCP1			organic solute carrier partner 1 [Source:HGNC Symbol;Acc:HGNC:29971]
2338	0.00148414	0.757774	0.261	0.127	1	0	ALPL	Neural cells	Osteoblast	alkaline phosphatase, biomineralization associated [Source:HGNC Symbol;Acc:HGNC:438]
2339	0.00148414	0.757774	0.261	0.127	1	0	ALPL		Induced pluripotent stem cell	alkaline phosphatase, biomineralization associated [Source:HGNC Symbol;Acc:HGNC:438]
2340	0.00148414	0.757774	0.261	0.127	1	0	ALPL		Mesenchymal stem cell	alkaline phosphatase, biomineralization associated [Source:HGNC Symbol;Acc:HGNC:438]
2341	0.00148414	0.757774	0.261	0.127	1	0	ALPL		Astrocyte	alkaline phosphatase, biomineralization associated [Source:HGNC Symbol;Acc:HGNC:438]
2342	0.00148414	0.757774	0.261	0.127	1	0	ALPL		Brush cell (Tuft cell)	alkaline phosphatase, biomineralization associated [Source:HGNC Symbol;Acc:HGNC:438]
2343	0.00148414	0.757774	0.261	0.127	1	0	ALPL		Neuroendocrine cell	alkaline phosphatase, biomineralization associated [Source:HGNC Symbol;Acc:HGNC:438]
2344	0.00148414	0.757774	0.261	0.127	1	0	ALPL		B cell	alkaline phosphatase, biomineralization associated [Source:HGNC Symbol;Acc:HGNC:438]
2345	0.00148414	0.757774	0.261	0.127	1	0	ALPL		Neutrophil	alkaline phosphatase, biomineralization associated [Source:HGNC Symbol;Acc:HGNC:438]
2368	6.96674e-09	0.757768	0.855	0.675	0.000134827	0	BEX4		Naive CD8+ T cell	brain expressed X-linked 4 [Source:HGNC Symbol;Acc:HGNC:25475]
2369	6.96674e-09	0.757768	0.855	0.675	0.000134827	0	BEX4		Plasmacytoid dendritic cell	brain expressed X-linked 4 [Source:HGNC Symbol;Acc:HGNC:25475]
2371	5.9118e-07	0.755685	0.466	0.199	0.0114411	0	PLTP	Immune cells	Microglial cell	phospholipid transfer protein [Source:HGNC Symbol;Acc:HGNC:9093]
2372	5.9118e-07	0.755685	0.466	0.199	0.0114411	0	PLTP		Acinar cell	phospholipid transfer protein [Source:HGNC Symbol;Acc:HGNC:9093]
2373	5.9118e-07	0.755685	0.466	0.199	0.0114411	0	PLTP		Regulatory T (Treg) cell	phospholipid transfer protein [Source:HGNC Symbol;Acc:HGNC:9093]
2374	5.9118e-07	0.755685	0.466	0.199	0.0114411	0	PLTP		Mesenchymal cell	phospholipid transfer protein [Source:HGNC Symbol;Acc:HGNC:9093]
2383	0.000609079	0.755411	0.373	0.211	1	0	SGSH		Regulatory T (Treg) cell	N-sulfoglucosamine sulfohydrolase [Source:HGNC Symbol;Acc:HGNC:10818]
2384	1.42776e-08	0.754685	0.884	0.657	0.000276315	0	C1orf85
2385	1.99304e-08	0.752015	0.847	0.645	0.000385712	0	MSC	Muscle cells	Enteroendocrine cell	musculin [Source:HGNC Symbol;Acc:HGNC:7321]
2386	2.211e-05	0.751232	0.474	0.253	0.427894	0	NUAK1			NUAK family kinase 1 [Source:HGNC Symbol;Acc:HGNC:14311]
2387	7.75003e-05	0.750983	0.442	0.241	1	0	AMN1		Multilymphoid progenitor cell	antagonist of mitotic exit network 1 homolog [Source:HGNC Symbol;Acc:HGNC:27281]
2388	7.75003e-05	0.750983	0.442	0.241	1	0	AMN1		B cell	antagonist of mitotic exit network 1 homolog [Source:HGNC Symbol;Acc:HGNC:27281]
2391	0.000589217	0.749297	0.442	0.265	1	0	KIAA1755			KIAA1755 [Source:HGNC Symbol;Acc:HGNC:29372]
2392	3.20209e-07	0.748396	0.767	0.566	0.006197	0	DIRAS2			DIRAS family GTPase 2 [Source:HGNC Symbol;Acc:HGNC:19323]
2393	0.00161983	0.748265	0.297	0.163	1	0	VPS33B			VPS33B late endosome and lysosome associated [Source:HGNC Symbol;Acc:HGNC:12712]
2394	0.00221461	0.747242	0.257	0.133	1	0	ZNF658			zinc finger protein 658 [Source:HGNC Symbol;Acc:HGNC:25226]
2395	1.26073e-07	0.746259	0.863	0.693	0.00243989	0	CLSTN2		Oocyte	calsyntenin 2 [Source:HGNC Symbol;Acc:HGNC:17448]
2397	6.93573e-06	0.74572	0.566	0.313	0.134227	0	TM7SF2		Oligodendrocyte	transmembrane 7 superfamily member 2 [Source:HGNC Symbol;Acc:HGNC:11863]
2398	6.93573e-06	0.74572	0.566	0.313	0.134227	0	TM7SF2		Astrocyte	transmembrane 7 superfamily member 2 [Source:HGNC Symbol;Acc:HGNC:11863]
2399	1.46874e-05	0.745025	0.39	0.181	0.284244	0	LDLRAD4		Regulatory T (Treg) cell	low density lipoprotein receptor class A domain containing 4 [Source:HGNC Symbol;Acc:HGNC:1224]
2400	2.03109e-07	0.744449	0.783	0.53	0.00393077	0	MBP		Glial cell	myelin basic protein [Source:HGNC Symbol;Acc:HGNC:6925]
2401	2.03109e-07	0.744449	0.783	0.53	0.00393077	0	MBP		Purkinje cell	myelin basic protein [Source:HGNC Symbol;Acc:HGNC:6925]
2402	2.03109e-07	0.744449	0.783	0.53	0.00393077	0	MBP		Schwann cell	myelin basic protein [Source:HGNC Symbol;Acc:HGNC:6925]
2403	2.03109e-07	0.744449	0.783	0.53	0.00393077	0	MBP		Effector CD8+ memory T (Tem) cell	myelin basic protein [Source:HGNC Symbol;Acc:HGNC:6925]
2404	2.03109e-07	0.744449	0.783	0.53	0.00393077	0	MBP		CD4+ cytotoxic T cell	myelin basic protein [Source:HGNC Symbol;Acc:HGNC:6925]
2450	0.00050321	0.744077	0.414	0.259	1	0	NOL3			nucleolar protein 3 [Source:HGNC Symbol;Acc:HGNC:7869]
2451	3.08754e-05	0.743766	0.695	0.476	0.597531	0	CTSS	Promyelocytes	Microglial cell	cathepsin S [Source:HGNC Symbol;Acc:HGNC:2545]
2452	3.08754e-05	0.743766	0.695	0.476	0.597531	0	CTSS		Ciliated cell	cathepsin S [Source:HGNC Symbol;Acc:HGNC:2545]
2453	3.08754e-05	0.743766	0.695	0.476	0.597531	0	CTSS		CD1C-CD141- dendritic cell	cathepsin S [Source:HGNC Symbol;Acc:HGNC:2545]
2454	3.08754e-05	0.743766	0.695	0.476	0.597531	0	CTSS		Monocyte	cathepsin S [Source:HGNC Symbol;Acc:HGNC:2545]
2469	6.7103e-05	0.743568	0.43	0.235	1	0	SNX30			sorting nexin family member 30 [Source:HGNC Symbol;Acc:HGNC:23685]
2470	1.85448e-05	0.743037	0.498	0.283	0.358898	0	CRYL1		Circulating fetal cell	crystallin lambda 1 [Source:HGNC Symbol;Acc:HGNC:18246]
2471	1.85448e-05	0.743037	0.498	0.283	0.358898	0	CRYL1		Astrocyte	crystallin lambda 1 [Source:HGNC Symbol;Acc:HGNC:18246]
2472	1.08098e-05	0.742466	0.506	0.289	0.209202	0	ITPR1		Plasmacytoid dendritic cell	inositol 1,4,5-trisphosphate receptor type 1 [Source:HGNC Symbol;Acc:HGNC:6180]
2474	1.84284e-08	0.741893	0.534	0.229	0.000356644	0	RP11-558F24.4
2475	3.77213e-10	0.740644	0.908	0.711	7.30021e-06	0	PCMTD1		SLC16A7+ cell	protein-L-isoaspartate (D-aspartate) O-methyltransferase domain containing 1 [Source:HGNC Symbol;Acc:HGNC:30483]
2476	3.77213e-10	0.740644	0.908	0.711	7.30021e-06	0	PCMTD1		Plasmacytoid dendritic cell	protein-L-isoaspartate (D-aspartate) O-methyltransferase domain containing 1 [Source:HGNC Symbol;Acc:HGNC:30483]
2477	3.77213e-10	0.740644	0.908	0.711	7.30021e-06	0	PCMTD1		B cell	protein-L-isoaspartate (D-aspartate) O-methyltransferase domain containing 1 [Source:HGNC Symbol;Acc:HGNC:30483]
2478	3.77213e-10	0.740644	0.908	0.711	7.30021e-06	0	PCMTD1		Oocyte	protein-L-isoaspartate (D-aspartate) O-methyltransferase domain containing 1 [Source:HGNC Symbol;Acc:HGNC:30483]
2482	0.000704227	0.740473	0.329	0.181	1	0	LRRC1			leucine rich repeat containing 1 [Source:HGNC Symbol;Acc:HGNC:14307]
2483	0.00882534	0.739409	0.859	0.825	1	0	SOD3	Rspo3+		superoxide dismutase 3 [Source:HGNC Symbol;Acc:HGNC:11181]
2485	9.92967e-06	0.738402	0.627	0.386	0.192169	0	PLXDC2	Oligodendrocytes	Microglial cell	plexin domain containing 2 [Source:HGNC Symbol;Acc:HGNC:21013]
2486	9.92967e-06	0.738402	0.627	0.386	0.192169	0	PLXDC2		Ionocyte cell	plexin domain containing 2 [Source:HGNC Symbol;Acc:HGNC:21013]
2487	9.92967e-06	0.738402	0.627	0.386	0.192169	0	PLXDC2		Monocyte	plexin domain containing 2 [Source:HGNC Symbol;Acc:HGNC:21013]
2489	5.04546e-06	0.735872	0.651	0.434	0.0976449	0	ST3GAL5		Paneth cell	ST3 beta-galactoside alpha-2,3-sialyltransferase 5 [Source:HGNC Symbol;Acc:HGNC:10872]
2490	5.04546e-06	0.735872	0.651	0.434	0.0976449	0	ST3GAL5		Lymphoid-primed multipotent progenitor cell	ST3 beta-galactoside alpha-2,3-sialyltransferase 5 [Source:HGNC Symbol;Acc:HGNC:10872]
2492	3.94997e-11	0.734936	0.944	0.831	7.64437e-07	0	CTSA		Microglial cell	cathepsin A [Source:HGNC Symbol;Acc:HGNC:9251]
2493	3.94997e-11	0.734936	0.944	0.831	7.64437e-07	0	CTSA		Regulatory T (Treg) cell	cathepsin A [Source:HGNC Symbol;Acc:HGNC:9251]
2494	3.94997e-11	0.734936	0.944	0.831	7.64437e-07	0	CTSA		Enterocyte progenitor cell	cathepsin A [Source:HGNC Symbol;Acc:HGNC:9251]
2495	0.0028903	0.734461	0.562	0.416	1	0	FAM43A		Ionocyte cell	family with sequence similarity 43 member A [Source:HGNC Symbol;Acc:HGNC:26888]
2496	2.01677e-08	0.734325	0.859	0.602	0.000390305	0	CYB5R1			cytochrome b5 reductase 1 [Source:HGNC Symbol;Acc:HGNC:13397]
2497	0.00280668	0.733813	0.341	0.217	1	0	TRIM61			tripartite motif containing 61 [Source:HGNC Symbol;Acc:HGNC:24339]
2498	0.00420869	0.733243	0.281	0.163	1	0	GKAP1			G kinase anchoring protein 1 [Source:HGNC Symbol;Acc:HGNC:17496]
2499	5.45363e-07	0.733013	0.671	0.434	0.0105544	0	AC007246.3	Endothelial cells
2500	6.99091e-14	0.732474	0.992	0.982	1.35295e-09	0	RNF181			ring finger protein 181 [Source:HGNC Symbol;Acc:HGNC:28037]
2501	0.0010574	0.732337	0.273	0.139	1	0	DDAH2	Inflammatory cells	Ionocyte cell	dimethylarginine dimethylaminohydrolase 2 [Source:HGNC Symbol;Acc:HGNC:2716]
2502	0.0010574	0.732337	0.273	0.139	1	0	DDAH2		Endothelial cell	dimethylarginine dimethylaminohydrolase 2 [Source:HGNC Symbol;Acc:HGNC:2716]
2503	0.0010574	0.732337	0.273	0.139	1	0	DDAH2		Multilymphoid progenitor cell	dimethylarginine dimethylaminohydrolase 2 [Source:HGNC Symbol;Acc:HGNC:2716]
2504	0.0010574	0.732337	0.273	0.139	1	0	DDAH2		B cell	dimethylarginine dimethylaminohydrolase 2 [Source:HGNC Symbol;Acc:HGNC:2716]
2508	4.00026e-06	0.731169	0.807	0.645	0.0774171	0	CREBRF			CREB3 regulatory factor [Source:HGNC Symbol;Acc:HGNC:24050]
2509	0.000291918	0.729346	0.486	0.313	1	0	PEX16			peroxisomal biogenesis factor 16 [Source:HGNC Symbol;Acc:HGNC:8857]
2510	0.00188433	0.729068	0.398	0.259	1	0	ITGA10			integrin subunit alpha 10 [Source:HGNC Symbol;Acc:HGNC:6135]
2511	7.41218e-05	0.729018	0.687	0.452	1	0	ABCC1			ATP binding cassette subfamily C member 1 [Source:HGNC Symbol;Acc:HGNC:51]
2512	4.67542e-05	0.728399	0.892	0.807	0.904834	0	SGCA	Fibroblasts	Cardiomyocyte	sarcoglycan alpha [Source:HGNC Symbol;Acc:HGNC:10805]
2513	4.67542e-05	0.728399	0.892	0.807	0.904834	0	SGCA		Pit progenitor cell	sarcoglycan alpha [Source:HGNC Symbol;Acc:HGNC:10805]
2514	4.67542e-05	0.728399	0.892	0.807	0.904834	0	SGCA		PROM1Low progenitor cell	sarcoglycan alpha [Source:HGNC Symbol;Acc:HGNC:10805]
2515	0.000909541	0.726297	0.402	0.241	1	0	AC026806.2
2516	0.00013757	0.726027	0.386	0.211	1	0	HSD11B1L			hydroxysteroid 11-beta dehydrogenase 1 like [Source:HGNC Symbol;Acc:HGNC:30419]
2517	4.90313e-05	0.72423	0.414	0.223	0.948903	0	NAALADL1			N-acetylated alpha-linked acidic dipeptidase like 1 [Source:HGNC Symbol;Acc:HGNC:23536]
2518	1.01948e-05	0.724185	0.711	0.512	0.197299	0	ZSWIM8		Multilymphoid progenitor cell	zinc finger SWIM-type containing 8 [Source:HGNC Symbol;Acc:HGNC:23528]
2520	1.32476e-08	0.72405	0.791	0.5	0.00025638	0	SLC16A4			solute carrier family 16 member 4 [Source:HGNC Symbol;Acc:HGNC:10925]
2521	2.01212e-05	0.723108	0.402	0.193	0.389406	0	HSPB7	Cardiomyocytes		heat shock protein family B (small) member 7 [Source:HGNC Symbol;Acc:HGNC:5249]
2523	1.21577e-10	0.718871	0.92	0.861	2.35289e-06	0	PNRC1		Monocyte	proline rich nuclear receptor coactivator 1 [Source:HGNC Symbol;Acc:HGNC:17278]
2525	8.11849e-08	0.717565	0.783	0.518	0.00157117	0	CLIP3		Lymphoid-primed multipotent progenitor cell	CAP-Gly domain containing linker protein 3 [Source:HGNC Symbol;Acc:HGNC:24314]
2527	2.86762e-06	0.717176	0.647	0.398	0.0554971	0	TXNDC16			thioredoxin domain containing 16 [Source:HGNC Symbol;Acc:HGNC:19965]
2528	0.00120036	0.715289	0.313	0.175	1	0	ZNF687			zinc finger protein 687 [Source:HGNC Symbol;Acc:HGNC:29277]
2529	4.23427e-08	0.714589	0.871	0.681	0.000819459	0	FADS3			fatty acid desaturase 3 [Source:HGNC Symbol;Acc:HGNC:3576]
2530	0.00306622	0.712633	0.478	0.331	1	0	LRRK2	AT2 cells	Monocyte	leucine rich repeat kinase 2 [Source:HGNC Symbol;Acc:HGNC:18618]
2532	1.1722e-10	0.712136	0.96	0.789	2.26856e-06	0	LGALS3BP	Epicardial cells	Astrocyte	galectin 3 binding protein [Source:HGNC Symbol;Acc:HGNC:6564]
2533	1.1722e-10	0.712136	0.96	0.789	2.26856e-06	0	LGALS3BP		B cell	galectin 3 binding protein [Source:HGNC Symbol;Acc:HGNC:6564]
2535	0.000191986	0.709842	0.635	0.446	1	0	TGFBR3	Podocytes	Beta cell	transforming growth factor beta receptor 3 [Source:HGNC Symbol;Acc:HGNC:11774]
2536	0.000191986	0.709842	0.635	0.446	1	0	TGFBR3		Trophectoderm cell	transforming growth factor beta receptor 3 [Source:HGNC Symbol;Acc:HGNC:11774]
2537	0.000191986	0.709842	0.635	0.446	1	0	TGFBR3		Effector CD8+ memory T (Tem) cell	transforming growth factor beta receptor 3 [Source:HGNC Symbol;Acc:HGNC:11774]
2538	0.000191986	0.709842	0.635	0.446	1	0	TGFBR3		CD4+ cytotoxic T cell	transforming growth factor beta receptor 3 [Source:HGNC Symbol;Acc:HGNC:11774]
2539	0.000191986	0.709842	0.635	0.446	1	0	TGFBR3		FGFR1HighNME5- epithelial cell	transforming growth factor beta receptor 3 [Source:HGNC Symbol;Acc:HGNC:11774]
2540	0.00205475	0.708371	0.341	0.211	1	0	LINC00339			long intergenic non-protein coding RNA 339 [Source:HGNC Symbol;Acc:HGNC:25011]
2541	4.12505e-14	0.707729	0.976	0.861	7.98321e-10	0	SAT2		Multilymphoid progenitor cell	spermidine/spermine N1-acetyltransferase family member 2 [Source:HGNC Symbol;Acc:HGNC:23160]
2542	4.12505e-14	0.707729	0.976	0.861	7.98321e-10	0	SAT2		Monocyte	spermidine/spermine N1-acetyltransferase family member 2 [Source:HGNC Symbol;Acc:HGNC:23160]
2545	0.00178144	0.707368	0.337	0.199	1	0	GAS7		SLC16A7+ cell	growth arrest specific 7 [Source:HGNC Symbol;Acc:HGNC:4169]
2546	0.00178144	0.707368	0.337	0.199	1	0	GAS7		FGFR1LowNME5- epithelial cell	growth arrest specific 7 [Source:HGNC Symbol;Acc:HGNC:4169]
2547	0.00178144	0.707368	0.337	0.199	1	0	GAS7		Lymphoid-primed multipotent progenitor cell	growth arrest specific 7 [Source:HGNC Symbol;Acc:HGNC:4169]
2548	0.00178144	0.707368	0.337	0.199	1	0	GAS7		Monocyte	growth arrest specific 7 [Source:HGNC Symbol;Acc:HGNC:4169]
2551	0.000421365	0.705202	0.566	0.398	1	0	SIRPA	Hla-dr+clec9a cd1c+ btla- cells	Cardiac progenitor cell	signal regulatory protein alpha [Source:HGNC Symbol;Acc:HGNC:9662]
2552	0.000421365	0.705202	0.566	0.398	1	0	SIRPA		Conventional dendritic cell	signal regulatory protein alpha [Source:HGNC Symbol;Acc:HGNC:9662]
2553	0.000421365	0.705202	0.566	0.398	1	0	SIRPA		Monocyte	signal regulatory protein alpha [Source:HGNC Symbol;Acc:HGNC:9662]
2554	0.000421365	0.705202	0.566	0.398	1	0	SIRPA		Neuron	signal regulatory protein alpha [Source:HGNC Symbol;Acc:HGNC:9662]
2555	0.000421365	0.705202	0.566	0.398	1	0	SIRPA		Myeloid conventional dendritic cell	signal regulatory protein alpha [Source:HGNC Symbol;Acc:HGNC:9662]
2556	0.000421365	0.705202	0.566	0.398	1	0	SIRPA		Monocyte derived dendritic cell	signal regulatory protein alpha [Source:HGNC Symbol;Acc:HGNC:9662]
2557	0.000421365	0.705202	0.566	0.398	1	0	SIRPA		Astrocyte	signal regulatory protein alpha [Source:HGNC Symbol;Acc:HGNC:9662]
2558	0.000421365	0.705202	0.566	0.398	1	0	SIRPA		Microglial cell	signal regulatory protein alpha [Source:HGNC Symbol;Acc:HGNC:9662]
2559	0.000421365	0.705202	0.566	0.398	1	0	SIRPA		Liver bud hepatic cell	signal regulatory protein alpha [Source:HGNC Symbol;Acc:HGNC:9662]
2578	4.80862e-09	0.70417	0.811	0.536	9.30612e-05	0	CALCOCO1			calcium binding and coiled-coil domain 1 [Source:HGNC Symbol;Acc:HGNC:29306]
2579	0.00125846	0.703187	0.59	0.452	1	0	LHFPL2	Microglia cells	Microglial cell	LHFPL tetraspan subfamily member 2 [Source:HGNC Symbol;Acc:HGNC:6588]
2580	0.00902487	0.702367	0.843	0.777	1	0	FOS	Monocytes	Neuron	Fos proto-oncogene, AP-1 transcription factor subunit [Source:HGNC Symbol;Acc:HGNC:3796]
2581	0.00902487	0.702367	0.843	0.777	1	0	FOS		Astrocyte	Fos proto-oncogene, AP-1 transcription factor subunit [Source:HGNC Symbol;Acc:HGNC:3796]
2582	0.00902487	0.702367	0.843	0.777	1	0	FOS		Microglial cell	Fos proto-oncogene, AP-1 transcription factor subunit [Source:HGNC Symbol;Acc:HGNC:3796]
2583	0.00902487	0.702367	0.843	0.777	1	0	FOS		Neutrophil	Fos proto-oncogene, AP-1 transcription factor subunit [Source:HGNC Symbol;Acc:HGNC:3796]
2645	0.000831754	0.702171	0.438	0.283	1	0	CC2D1A			coiled-coil and C2 domain containing 1A [Source:HGNC Symbol;Acc:HGNC:30237]
2646	0.000248225	0.700748	0.317	0.157	1	0	HVCN1		Microglial cell	hydrogen voltage gated channel 1 [Source:HGNC Symbol;Acc:HGNC:28240]
2647	0.000248225	0.700748	0.317	0.157	1	0	HVCN1		Multilymphoid progenitor cell	hydrogen voltage gated channel 1 [Source:HGNC Symbol;Acc:HGNC:28240]
2648	0.000248225	0.700748	0.317	0.157	1	0	HVCN1		Monocyte	hydrogen voltage gated channel 1 [Source:HGNC Symbol;Acc:HGNC:28240]
2651	0.000248225	0.700748	0.317	0.157	1	0	HVCN1		B cell	hydrogen voltage gated channel 1 [Source:HGNC Symbol;Acc:HGNC:28240]
2653	3.4463e-09	0.69955	0.92	0.675	6.66962e-05	0	HEXA		Microglial cell	hexosaminidase subunit alpha [Source:HGNC Symbol;Acc:HGNC:4878]
2654	0.000549001	0.699505	0.426	0.265	1	0	ANKZF1			ankyrin repeat and zinc finger peptidyl tRNA hydrolase 1 [Source:HGNC Symbol;Acc:HGNC:25527]
2655	1.67362e-06	0.69758	0.522	0.277	0.0323895	0	MFSD3		FGFR1LowNME5- epithelial cell	major facilitator superfamily domain containing 3 [Source:HGNC Symbol;Acc:HGNC:25157]
2656	2.92588e-07	0.696788	0.835	0.572	0.00566246	0	RP11-383H13.1
2657	2.06723e-09	0.695131	0.807	0.554	4.00071e-05	0	UBL3		Astrocyte	ubiquitin like 3 [Source:HGNC Symbol;Acc:HGNC:12504]
2658	7.63481e-12	0.694434	0.96	0.88	1.47756e-07	0	PLD3		Microglial cell	phospholipase D family member 3 [Source:HGNC Symbol;Acc:HGNC:17158]
2659	1.68008e-06	0.693526	0.514	0.265	0.0325145	0	FAM220A			family with sequence similarity 220 member A [Source:HGNC Symbol;Acc:HGNC:22422]
2660	0.000183845	0.691274	0.309	0.139	1	0	CCDC159			coiled-coil domain containing 159 [Source:HGNC Symbol;Acc:HGNC:26996]
2661	6.15328e-05	0.690728	0.582	0.386	1	0	MEGF8			multiple EGF like domains 8 [Source:HGNC Symbol;Acc:HGNC:3233]
2662	1.81989e-05	0.690172	0.57	0.343	0.352204	0	MN1		FGFR1HighNME5- epithelial cell	MN1 proto-oncogene, transcriptional regulator [Source:HGNC Symbol;Acc:HGNC:7180]
2663	1.81989e-05	0.690172	0.57	0.343	0.352204	0	MN1		Multilymphoid progenitor cell	MN1 proto-oncogene, transcriptional regulator [Source:HGNC Symbol;Acc:HGNC:7180]
2664	1.81989e-05	0.690172	0.57	0.343	0.352204	0	MN1		Monocyte	MN1 proto-oncogene, transcriptional regulator [Source:HGNC Symbol;Acc:HGNC:7180]
2665	1.81989e-05	0.690172	0.57	0.343	0.352204	0	MN1		Lake et al.Science.Ex1	MN1 proto-oncogene, transcriptional regulator [Source:HGNC Symbol;Acc:HGNC:7180]
2669	0.00058685	0.685286	0.341	0.193	1	0	FAM63A
2670	0.000400965	0.683135	0.378	0.211	1	0	LINC00984
2671	0.000847651	0.68243	0.518	0.361	1	0	C14orf132		SLC16A7+ cell	chromosome 14 open reading frame 132 [Source:HGNC Symbol;Acc:HGNC:20346]
2672	0.000332907	0.679158	0.386	0.217	1	0	RP5-864K19.4
2673	2.45791e-10	0.678548	0.968	0.94	4.7568e-06	0	TGFBR2	Endothelial cells	Ionocyte cell	transforming growth factor beta receptor 2 [Source:HGNC Symbol;Acc:HGNC:11773]
2674	2.45791e-10	0.678548	0.968	0.94	4.7568e-06	0	TGFBR2		Plasmacytoid dendritic cell	transforming growth factor beta receptor 2 [Source:HGNC Symbol;Acc:HGNC:11773]
2676	8.8115e-06	0.678038	0.386	0.169	0.170529	0	LEF1-AS1			LEF1 antisense RNA 1 [Source:HGNC Symbol;Acc:HGNC:40339]
2677	6.30839e-06	0.677644	0.655	0.428	0.122086	0	GSTM4		CD141+CLEC9A+ dendritic cell	glutathione S-transferase mu 4 [Source:HGNC Symbol;Acc:HGNC:4636]
2679	0.000264538	0.677357	0.554	0.367	1	0	FAM198B		Primitive endoderm cell
2680	0.000143728	0.677173	0.614	0.44	1	0	MFSD11		SLC16A7+ cell	major facilitator superfamily domain containing 11 [Source:HGNC Symbol;Acc:HGNC:25458]
2681	0.000143728	0.677173	0.614	0.44	1	0	MFSD11		Enteroendocrine cell	major facilitator superfamily domain containing 11 [Source:HGNC Symbol;Acc:HGNC:25458]
2682	0.000304888	0.674392	0.297	0.139	1	0	CUL9		SLC16A7+ cell	cullin 9 [Source:HGNC Symbol;Acc:HGNC:15982]
2683	4.83311e-07	0.673699	0.635	0.386	0.00935353	0	RNASET2	Immune cells	Microglial cell	ribonuclease T2 [Source:HGNC Symbol;Acc:HGNC:21686]
2684	4.83311e-07	0.673699	0.635	0.386	0.00935353	0	RNASET2		Multilymphoid progenitor cell	ribonuclease T2 [Source:HGNC Symbol;Acc:HGNC:21686]
2685	4.83311e-07	0.673699	0.635	0.386	0.00935353	0	RNASET2		Plasmacytoid dendritic cell	ribonuclease T2 [Source:HGNC Symbol;Acc:HGNC:21686]
2686	4.83311e-07	0.673699	0.635	0.386	0.00935353	0	RNASET2		Monocyte	ribonuclease T2 [Source:HGNC Symbol;Acc:HGNC:21686]
2690	4.83311e-07	0.673699	0.635	0.386	0.00935353	0	RNASET2		B cell	ribonuclease T2 [Source:HGNC Symbol;Acc:HGNC:21686]
2692	0.000103654	0.673238	0.502	0.307	1	0	DISC1			DISC1 scaffold protein [Source:HGNC Symbol;Acc:HGNC:2888]
2693	0.000803018	0.671134	0.333	0.181	1	0	CTD-2270L9.4
2694	9.01337e-06	0.670373	0.614	0.386	0.174436	0	SLC38A7			solute carrier family 38 member 7 [Source:HGNC Symbol;Acc:HGNC:25582]
2695	7.8925e-07	0.670113	0.691	0.434	0.0152744	0	TOPORS-AS1
2696	0.00579309	0.669758	0.325	0.199	1	0	RAD51-AS1			RAD51 antisense RNA 1 [Source:HGNC Symbol;Acc:HGNC:48621]
2697	1.56473e-05	0.667735	0.546	0.313	0.302822	0	SAYSD1			SAYSVFN motif domain containing 1 [Source:HGNC Symbol;Acc:HGNC:21025]
2698	0.000873153	0.667096	0.446	0.289	1	0	RP11-6N17.4
2699	2.01637e-13	0.666881	0.992	0.97	3.90228e-09	0	COL18A1	Secretory cells	Primitive endoderm cell	collagen type XVIII alpha 1 chain [Source:HGNC Symbol;Acc:HGNC:2195]
2701	8.63271e-05	0.666666	0.518	0.325	1	0	BCAS3		Ciliated epithelial cell	BCAS3 microtubule associated cell migration factor [Source:HGNC Symbol;Acc:HGNC:14347]
2702	6.65178e-05	0.666395	0.631	0.446	1	0	NDRG1		AXL+SIGLEC6+ dendritic cell	N-myc downstream regulated 1 [Source:HGNC Symbol;Acc:HGNC:7679]
2704	0.000568834	0.664958	0.337	0.175	1	0	MCAT			malonyl-CoA-acyl carrier protein transacylase [Source:HGNC Symbol;Acc:HGNC:29622]
2705	0.00180215	0.663462	0.341	0.199	1	0	ABHD17C			abhydrolase domain containing 17C, depalmitoylase [Source:HGNC Symbol;Acc:HGNC:26925]
2706	0.000943617	0.661327	0.345	0.193	1	0	SLC19A2			solute carrier family 19 member 2 [Source:HGNC Symbol;Acc:HGNC:10938]
2707	1.60424e-09	0.661049	0.924	0.723	3.10469e-05	0	CHID1			chitinase domain containing 1 [Source:HGNC Symbol;Acc:HGNC:28474]
2708	0.000134357	0.660156	0.606	0.434	1	0	C8orf76			chromosome 8 open reading frame 76 [Source:HGNC Symbol;Acc:HGNC:25924]
2709	2.8513e-05	0.657331	0.349	0.157	0.551813	0	TMEM53			transmembrane protein 53 [Source:HGNC Symbol;Acc:HGNC:26186]
2710	1.32905e-05	0.657301	0.651	0.434	0.257212	0	MAP3K8	CD8 T cells	Granulocyte-monocyte progenitor	mitogen-activated protein kinase kinase kinase 8 [Source:HGNC Symbol;Acc:HGNC:6860]
2716	7.77577e-21	0.656277	0.996	1	1.50484e-16	0	PDLIM2	Epicardium cells		PDZ and LIM domain 2 [Source:HGNC Symbol;Acc:HGNC:13992]
2717	4.55328e-06	0.656272	0.795	0.542	0.0881196	0	DPP7		Microglial cell	dipeptidyl peptidase 7 [Source:HGNC Symbol;Acc:HGNC:14892]
2718	6.15438e-06	0.656214	0.651	0.434	0.119106	0	STIM1			stromal interaction molecule 1 [Source:HGNC Symbol;Acc:HGNC:11386]
2719	5.02305e-11	0.655967	0.948	0.819	9.7211e-07	0	CPQ			carboxypeptidase Q [Source:HGNC Symbol;Acc:HGNC:16910]
2720	1.39323e-07	0.655695	0.835	0.596	0.00269632	0	DNAJC4		FGFR1LowNME5- epithelial cell	DnaJ heat shock protein family (Hsp40) member C4 [Source:HGNC Symbol;Acc:HGNC:5271]
2721	1.0443e-07	0.654827	0.827	0.584	0.00202104	0	CLN3.1
2722	0.00135283	0.65424	0.386	0.235	1	0	RP11-212P7.2
2723	2.58499e-09	0.654227	0.892	0.681	5.00274e-05	0	PFKM			phosphofructokinase, muscle [Source:HGNC Symbol;Acc:HGNC:8877]
2724	1.50414e-08	0.65417	0.843	0.633	0.000291097	0	GNPTG		Astrocyte	N-acetylglucosamine-1-phosphate transferase subunit gamma [Source:HGNC Symbol;Acc:HGNC:23026]
2725	9.81958e-11	0.653474	0.96	0.807	1.90038e-06	0	C14orf1			ergosterol biosynthesis 28 homolog [Source:HGNC Symbol;Acc:HGNC:1187]
2726	1.83618e-05	0.653289	0.418	0.205	0.355356	0	MARCH9
2727	7.4436e-13	0.650331	0.988	0.97	1.44056e-08	0	TMEM59		Monocyte	transmembrane protein 59 [Source:HGNC Symbol;Acc:HGNC:1239]
2729	3.86048e-05	0.647837	0.904	0.873	0.747119	0	BST2	Ectoderm cells	B cell	bone marrow stromal cell antigen 2 [Source:HGNC Symbol;Acc:HGNC:1119]
2730	3.86048e-05	0.647837	0.904	0.873	0.747119	0	BST2		Microglial cell	bone marrow stromal cell antigen 2 [Source:HGNC Symbol;Acc:HGNC:1119]
2731	3.86048e-05	0.647837	0.904	0.873	0.747119	0	BST2		Exhausted CD8+ T cell	bone marrow stromal cell antigen 2 [Source:HGNC Symbol;Acc:HGNC:1119]
2732	3.86048e-05	0.647837	0.904	0.873	0.747119	0	BST2		Regulatory T (Treg) cell	bone marrow stromal cell antigen 2 [Source:HGNC Symbol;Acc:HGNC:1119]
2733	3.86048e-05	0.647837	0.904	0.873	0.747119	0	BST2		Exhausted CD4+ T cell	bone marrow stromal cell antigen 2 [Source:HGNC Symbol;Acc:HGNC:1119]
2734	3.86048e-05	0.647837	0.904	0.873	0.747119	0	BST2		Endothelial cell	bone marrow stromal cell antigen 2 [Source:HGNC Symbol;Acc:HGNC:1119]
2747	8.62062e-05	0.647555	0.506	0.301	1	0	SNTB1	Fibroblasts	Ionocyte cell	syntrophin beta 1 [Source:HGNC Symbol;Acc:HGNC:11168]
2748	8.62062e-05	0.647555	0.506	0.301	1	0	SNTB1		Lake et al.Science.Ex8	syntrophin beta 1 [Source:HGNC Symbol;Acc:HGNC:11168]
2750	7.77249e-15	0.646964	0.996	0.988	1.50421e-10	0	PERP	Ectoderm cells		p53 apoptosis effector related to PMP22 [Source:HGNC Symbol;Acc:HGNC:17637]
2756	0.00131252	0.646933	0.325	0.193	1	0	NTN1	Astrocytes	Pit cell	netrin 1 [Source:HGNC Symbol;Acc:HGNC:8029]
2757	0.000640006	0.646909	0.45	0.289	1	0	SPATC1L		Alpha cell	spermatogenesis and centriole associated 1 like [Source:HGNC Symbol;Acc:HGNC:1298]
2758	0.000640006	0.646909	0.45	0.289	1	0	SPATC1L		FGFR1LowNME5- epithelial cell	spermatogenesis and centriole associated 1 like [Source:HGNC Symbol;Acc:HGNC:1298]
2759	0.000640006	0.646909	0.45	0.289	1	0	SPATC1L		B cell	spermatogenesis and centriole associated 1 like [Source:HGNC Symbol;Acc:HGNC:1298]
2761	0.000209238	0.646897	0.281	0.12	1	0	CACFD1			calcium channel flower domain containing 1 [Source:HGNC Symbol;Acc:HGNC:1365]
2762	1.6201e-14	0.646718	1	1	3.13537e-10	0	PHACTR2		Astrocyte	phosphatase and actin regulator 2 [Source:HGNC Symbol;Acc:HGNC:20956]
2763	1.6201e-14	0.646718	1	1	3.13537e-10	0	PHACTR2		Mucosal-associated invariant T cell	phosphatase and actin regulator 2 [Source:HGNC Symbol;Acc:HGNC:20956]
2764	1.6201e-14	0.646718	1	1	3.13537e-10	0	PHACTR2		Regulatory T (Treg) cell	phosphatase and actin regulator 2 [Source:HGNC Symbol;Acc:HGNC:20956]
2765	9.33762e-05	0.645436	0.643	0.458	1	0	LTBP2	Endothelial cells	Ionocyte cell	latent transforming growth factor beta binding protein 2 [Source:HGNC Symbol;Acc:HGNC:6715]
2766	1.64601e-06	0.644946	0.843	0.627	0.0318552	0	OLFML1		Trophectoderm cell	olfactomedin like 1 [Source:HGNC Symbol;Acc:HGNC:24473]
2767	1.64601e-06	0.644946	0.843	0.627	0.0318552	0	OLFML1		DCLK1+ progenitor cell	olfactomedin like 1 [Source:HGNC Symbol;Acc:HGNC:24473]
2768	0.00104014	0.64405	0.345	0.205	1	0	AP006621.5
2769	0.00135059	0.643088	0.345	0.193	1	0	FAXDC2			fatty acid hydroxylase domain containing 2 [Source:HGNC Symbol;Acc:HGNC:1334]
2770	5.04078e-06	0.642983	0.807	0.633	0.0975541	0	HIST1H2BK		Liver bud hepatic cell	H2B clustered histone 12 [Source:HGNC Symbol;Acc:HGNC:13954]
2771	5.04078e-06	0.642983	0.807	0.633	0.0975541	0	HIST1H2BK		Multilymphoid progenitor cell	H2B clustered histone 12 [Source:HGNC Symbol;Acc:HGNC:13954]
2773	1.34332e-06	0.641946	0.948	0.873	0.0259973	0	CTSK	Fibroblasts-like cells	FGFR1HighNME5- epithelial cell	cathepsin K [Source:HGNC Symbol;Acc:HGNC:2536]
2777	1.44252e-06	0.641886	0.807	0.602	0.0279171	0	SURF1			SURF1 cytochrome c oxidase assembly factor [Source:HGNC Symbol;Acc:HGNC:11474]
2778	0.00273241	0.640597	0.345	0.199	1	0	DHFRL1
2779	6.48869e-09	0.640292	0.936	0.801	0.000125576	0	TMEM9			transmembrane protein 9 [Source:HGNC Symbol;Acc:HGNC:18823]
2780	0.0047295	0.638912	0.398	0.277	1	0	SCAI			suppressor of cancer cell invasion [Source:HGNC Symbol;Acc:HGNC:26709]
2781	9.95043e-05	0.638359	0.414	0.229	1	0	SEPT1
2782	2.18152e-05	0.637976	0.715	0.482	0.422189	0	ITGB5	Macrophages	Mesenchymal stem cell	integrin subunit beta 5 [Source:HGNC Symbol;Acc:HGNC:6160]
2784	8.65247e-10	0.636643	0.956	0.783	1.67451e-05	0	MSRB2			methionine sulfoxide reductase B2 [Source:HGNC Symbol;Acc:HGNC:17061]
2785	0.000246252	0.636561	0.651	0.5	1	0	SPRY2	Endothelial cells	Astrocyte	sprouty RTK signaling antagonist 2 [Source:HGNC Symbol;Acc:HGNC:11270]
2786	0.00064042	0.636333	0.394	0.241	1	0	ARHGEF35			Rho guanine nucleotide exchange factor 35 [Source:HGNC Symbol;Acc:HGNC:33846]
2787	2.38432e-11	0.635209	0.976	0.958	4.61438e-07	0	GAS5	Stem cells		growth arrest specific 5 [Source:HGNC Symbol;Acc:HGNC:16355]
2789	0.000101388	0.635133	0.426	0.235	1	0	UBA7			ubiquitin like modifier activating enzyme 7 [Source:HGNC Symbol;Acc:HGNC:12471]
2790	0.00021157	0.634677	0.936	0.97	1	0	TMEM97		Oligodendrocyte	transmembrane protein 97 [Source:HGNC Symbol;Acc:HGNC:28106]
2791	0.00021157	0.634677	0.936	0.97	1	0	TMEM97		Acinar cell	transmembrane protein 97 [Source:HGNC Symbol;Acc:HGNC:28106]
2792	0.00354166	0.634248	0.418	0.295	1	0	CLCN6			chloride voltage-gated channel 6 [Source:HGNC Symbol;Acc:HGNC:2024]
2793	9.50242e-06	0.633913	0.707	0.53	0.1839	0	DIXDC1		Pit progenitor cell	DIX domain containing 1 [Source:HGNC Symbol;Acc:HGNC:23695]
2794	0.000140803	0.633348	0.466	0.277	1	0	MTSS1	Neural cells	Oligodendrocyte	MTSS I-BAR domain containing 1 [Source:HGNC Symbol;Acc:HGNC:20443]
2795	0.000140803	0.633348	0.466	0.277	1	0	MTSS1		Beta cell	MTSS I-BAR domain containing 1 [Source:HGNC Symbol;Acc:HGNC:20443]
2796	0.000140803	0.633348	0.466	0.277	1	0	MTSS1		Effector CD8+ memory T (Tem) cell	MTSS I-BAR domain containing 1 [Source:HGNC Symbol;Acc:HGNC:20443]
2797	0.000140803	0.633348	0.466	0.277	1	0	MTSS1		CD1C-CD141- dendritic cell	MTSS I-BAR domain containing 1 [Source:HGNC Symbol;Acc:HGNC:20443]
2798	0.000140803	0.633348	0.466	0.277	1	0	MTSS1		B cell	MTSS I-BAR domain containing 1 [Source:HGNC Symbol;Acc:HGNC:20443]
2801	3.31248e-06	0.63305	0.823	0.633	0.0641065	0	ZCCHC24		Oligodendrocyte	zinc finger CCHC-type containing 24 [Source:HGNC Symbol;Acc:HGNC:26911]
2802	3.31248e-06	0.63305	0.823	0.633	0.0641065	0	ZCCHC24		Endothelial cell	zinc finger CCHC-type containing 24 [Source:HGNC Symbol;Acc:HGNC:26911]
2804	4.33176e-06	0.63262	0.659	0.428	0.0838326	0	TBC1D17		Multilymphoid progenitor cell	TBC1 domain family member 17 [Source:HGNC Symbol;Acc:HGNC:25699]
2806	5.07213e-18	0.632345	0.992	0.994	9.81609e-14	0	RABAC1			Rab acceptor 1 [Source:HGNC Symbol;Acc:HGNC:9794]
2807	0.00357597	0.632319	0.321	0.193	1	0	ABCC10			ATP binding cassette subfamily C member 10 [Source:HGNC Symbol;Acc:HGNC:52]
2808	9.07324e-07	0.632178	0.799	0.548	0.0175594	0	LTBP3			latent transforming growth factor beta binding protein 3 [Source:HGNC Symbol;Acc:HGNC:6716]
2809	2.52808e-16	0.631146	1	0.988	4.8926e-12	0	SELM
2810	0.00492439	0.630881	0.382	0.259	1	0	BTD		SLC16A7+ cell	biotinidase [Source:HGNC Symbol;Acc:HGNC:1122]
2811	5.07046e-19	0.629347	0.988	0.988	9.81286e-15	0	PRDX5	Secretory cells	Exhausted CD8+ T cell	peroxiredoxin 5 [Source:HGNC Symbol;Acc:HGNC:9355]
2812	5.07046e-19	0.629347	0.988	0.988	9.81286e-15	0	PRDX5		Regulatory T (Treg) cell	peroxiredoxin 5 [Source:HGNC Symbol;Acc:HGNC:9355]
2813	5.07046e-19	0.629347	0.988	0.988	9.81286e-15	0	PRDX5		Ciliated cell	peroxiredoxin 5 [Source:HGNC Symbol;Acc:HGNC:9355]
2814	5.07046e-19	0.629347	0.988	0.988	9.81286e-15	0	PRDX5		Monocyte	peroxiredoxin 5 [Source:HGNC Symbol;Acc:HGNC:9355]
2826	1.597e-05	0.629049	0.635	0.404	0.309068	0	THYN1			thymocyte nuclear protein 1 [Source:HGNC Symbol;Acc:HGNC:29560]
2827	3.94475e-06	0.628696	0.735	0.494	0.0763428	0	LDOC1			LDOC1 regulator of NFKB signaling [Source:HGNC Symbol;Acc:HGNC:6548]
2828	2.86373e-06	0.627194	0.639	0.392	0.0554218	0	STARD10	Secretory cells	Goblet cell	StAR related lipid transfer domain containing 10 [Source:HGNC Symbol;Acc:HGNC:10666]
2831	2.46639e-05	0.62643	0.811	0.639	0.47732	0	KCNQ3	Microglia cells		potassium voltage-gated channel subfamily Q member 3 [Source:HGNC Symbol;Acc:HGNC:6297]
2832	9.56512e-08	0.62591	0.867	0.675	0.00185114	0	TCEA2			transcription elongation factor A2 [Source:HGNC Symbol;Acc:HGNC:11614]
2833	1.34377e-11	0.625671	0.984	0.861	2.6006e-07	0	GSTK1	CD4 T cells	Microglial cell	glutathione S-transferase kappa 1 [Source:HGNC Symbol;Acc:HGNC:16906]
2834	4.61663e-10	0.625555	0.988	0.988	8.93457e-06	0	LUM	Mesenchymal-like cells	Stromal cell	lumican [Source:HGNC Symbol;Acc:HGNC:6724]
2835	4.61663e-10	0.625555	0.988	0.988	8.93457e-06	0	LUM		FGFR1HighNME5- epithelial cell	lumican [Source:HGNC Symbol;Acc:HGNC:6724]
2836	4.61663e-10	0.625555	0.988	0.988	8.93457e-06	0	LUM		DCLK1+ progenitor cell	lumican [Source:HGNC Symbol;Acc:HGNC:6724]
2873	1.08285e-07	0.62544	0.598	0.319	0.00209563	0	TRANK1			tetratricopeptide repeat and ankyrin repeat containing 1 [Source:HGNC Symbol;Acc:HGNC:29011]
2874	1.07854e-05	0.623377	0.727	0.5	0.208731	0	LINC00478
2875	0.00479388	0.622425	0.631	0.566	1	0	MTUS1		Lymphoid-primed multipotent progenitor cell	microtubule associated scaffold protein 1 [Source:HGNC Symbol;Acc:HGNC:29789]
2877	9.24026e-06	0.620451	0.859	0.771	0.178827	0	QPRT	Ectoderm cells	SLC16A7+ cell	quinolinate phosphoribosyltransferase [Source:HGNC Symbol;Acc:HGNC:9755]
2878	9.24026e-06	0.620451	0.859	0.771	0.178827	0	QPRT		Granulosa cell	quinolinate phosphoribosyltransferase [Source:HGNC Symbol;Acc:HGNC:9755]
2879	9.24026e-06	0.620451	0.859	0.771	0.178827	0	QPRT		Lymphoid-primed multipotent progenitor cell	quinolinate phosphoribosyltransferase [Source:HGNC Symbol;Acc:HGNC:9755]
2880	9.24026e-06	0.620451	0.859	0.771	0.178827	0	QPRT		B cell	quinolinate phosphoribosyltransferase [Source:HGNC Symbol;Acc:HGNC:9755]
2884	5.61641e-06	0.620049	0.602	0.367	0.108694	0	YBEY		Pit progenitor cell	ybeY metalloendoribonuclease [Source:HGNC Symbol;Acc:HGNC:1299]
2885	0.000121192	0.619852	0.486	0.295	1	0	CBFA2T2		Epiblast cell	CBFA2/RUNX1 partner transcriptional co-repressor 2 [Source:HGNC Symbol;Acc:HGNC:1536]
2886	0.00278377	0.619095	0.47	0.325	1	0	LDB2	Neural cells	Alpha cell	LIM domain binding 2 [Source:HGNC Symbol;Acc:HGNC:6533]
2887	0.00278377	0.619095	0.47	0.325	1	0	LDB2		MKI67+ progenitor cell	LIM domain binding 2 [Source:HGNC Symbol;Acc:HGNC:6533]
2888	0.00278377	0.619095	0.47	0.325	1	0	LDB2		Lymphoid-primed multipotent progenitor cell	LIM domain binding 2 [Source:HGNC Symbol;Acc:HGNC:6533]
2889	0.00278377	0.619095	0.47	0.325	1	0	LDB2		Endothelial cell	LIM domain binding 2 [Source:HGNC Symbol;Acc:HGNC:6533]
2896	6.39143e-06	0.616432	0.683	0.464	0.123693	0	THRA	Neural cells		thyroid hormone receptor alpha [Source:HGNC Symbol;Acc:HGNC:11796]
2897	0.00435847	0.615518	0.297	0.175	1	0	USP35			ubiquitin specific peptidase 35 [Source:HGNC Symbol;Acc:HGNC:20061]
2898	0.000709524	0.61525	0.884	0.771	1	0	MMP2	Fibroblasts-like cells	Stromal cell	matrix metallopeptidase 2 [Source:HGNC Symbol;Acc:HGNC:7166]
2899	0.000709524	0.61525	0.884	0.771	1	0	MMP2		Oligodendrocyte progenitor cell	matrix metallopeptidase 2 [Source:HGNC Symbol;Acc:HGNC:7166]
2900	0.000709524	0.61525	0.884	0.771	1	0	MMP2		FGFR1HighNME5- epithelial cell	matrix metallopeptidase 2 [Source:HGNC Symbol;Acc:HGNC:7166]
2901	0.000709524	0.61525	0.884	0.771	1	0	MMP2		DCLK1+ progenitor cell	matrix metallopeptidase 2 [Source:HGNC Symbol;Acc:HGNC:7166]
2902	0.000709524	0.61525	0.884	0.771	1	0	MMP2		Granulosa cell	matrix metallopeptidase 2 [Source:HGNC Symbol;Acc:HGNC:7166]
2916	0.00015972	0.614741	0.936	0.861	1	0	TGFBI	Interstitial cells	Liver bud hepatic cell	transforming growth factor beta induced [Source:HGNC Symbol;Acc:HGNC:11771]
2917	0.00015972	0.614741	0.936	0.861	1	0	TGFBI		Plasmacytoid dendritic cell	transforming growth factor beta induced [Source:HGNC Symbol;Acc:HGNC:11771]
2918	0.00015972	0.614741	0.936	0.861	1	0	TGFBI		Monocyte	transforming growth factor beta induced [Source:HGNC Symbol;Acc:HGNC:11771]
2931	0.000788572	0.614658	0.671	0.494	1	0	PCDHGC3			protocadherin gamma subfamily C, 3 [Source:HGNC Symbol;Acc:HGNC:8716]
2932	4.08229e-06	0.61438	0.775	0.542	0.0790045	0	PRRG1			proline rich and Gla domain 1 [Source:HGNC Symbol;Acc:HGNC:9469]
2933	9.78147e-05	0.613636	0.763	0.62	1	0	BNC2			basonuclin 2 [Source:HGNC Symbol;Acc:HGNC:30988]
2934	0.000437452	0.613059	0.301	0.151	1	0	MVB12B		Pit progenitor cell	multivesicular body subunit 12B [Source:HGNC Symbol;Acc:HGNC:23368]
2935	2.09686e-06	0.612376	0.735	0.476	0.0405805	0	RHOD			ras homolog family member D [Source:HGNC Symbol;Acc:HGNC:670]
2936	0.00576821	0.61184	0.317	0.193	1	0	ARHGAP6	Hepatic stellate cells		Rho GTPase activating protein 6 [Source:HGNC Symbol;Acc:HGNC:676]
2937	3.93237e-05	0.611731	0.574	0.38	0.761031	0	ATP13A1			ATPase 13A1 [Source:HGNC Symbol;Acc:HGNC:24215]
2938	1.40821e-07	0.611519	0.916	0.801	0.0027253	0	RCAN2		Ionocyte cell	regulator of calcineurin 2 [Source:HGNC Symbol;Acc:HGNC:3041]
2939	0.00570758	0.611139	0.823	0.741	1	0	MSX1	Choroid plexus cells	Neural stem cell	msh homeobox 1 [Source:HGNC Symbol;Acc:HGNC:7391]
2942	8.69059e-07	0.610302	0.699	0.416	0.0168189	0	MR1		SLC16A7+ cell	major histocompatibility complex, class I-related [Source:HGNC Symbol;Acc:HGNC:4975]
2943	0.00174414	0.610282	0.45	0.295	1	0	TP53INP1	Plasma cells	Regulatory T (Treg) cell	tumor protein p53 inducible nuclear protein 1 [Source:HGNC Symbol;Acc:HGNC:18022]
2944	0.00174414	0.610282	0.45	0.295	1	0	TP53INP1		B cell	tumor protein p53 inducible nuclear protein 1 [Source:HGNC Symbol;Acc:HGNC:18022]
2946	8.93657e-06	0.609887	0.514	0.295	0.172949	0	ZNF181			zinc finger protein 181 [Source:HGNC Symbol;Acc:HGNC:12971]
2947	0.00013833	0.608684	0.514	0.319	1	0	PITPNC1	Endothelial cells		phosphatidylinositol transfer protein cytoplasmic 1 [Source:HGNC Symbol;Acc:HGNC:21045]
2948	0.000206399	0.607814	0.775	0.602	1	0	EHD3	Gc-ec		EH domain containing 3 [Source:HGNC Symbol;Acc:HGNC:3244]
2950	3.35522e-12	0.607564	0.972	0.837	6.49336e-08	0	IFT20			intraflagellar transport 20 [Source:HGNC Symbol;Acc:HGNC:30989]
2951	1.31516e-06	0.607459	0.743	0.5	0.0254523	0	SLC9A9		Microglial cell	solute carrier family 9 member A9 [Source:HGNC Symbol;Acc:HGNC:20653]
2952	1.31516e-06	0.607459	0.743	0.5	0.0254523	0	SLC9A9		Exhausted CD4+ T cell	solute carrier family 9 member A9 [Source:HGNC Symbol;Acc:HGNC:20653]
2953	1.31516e-06	0.607459	0.743	0.5	0.0254523	0	SLC9A9		Paneth cell	solute carrier family 9 member A9 [Source:HGNC Symbol;Acc:HGNC:20653]
2954	1.31516e-06	0.607459	0.743	0.5	0.0254523	0	SLC9A9		CD141+CLEC9A+ dendritic cell	solute carrier family 9 member A9 [Source:HGNC Symbol;Acc:HGNC:20653]
2956	1.32305e-10	0.607358	0.956	0.795	2.56049e-06	0	ZNF580			zinc finger protein 580 [Source:HGNC Symbol;Acc:HGNC:29473]
2957	0.000425593	0.606815	0.325	0.175	1	0	ACAD8			acyl-CoA dehydrogenase family member 8 [Source:HGNC Symbol;Acc:HGNC:87]
2958	1.24374e-11	0.606562	0.988	0.982	2.407e-07	0	LGALS3	CD8 T cells	Basal cell	galectin 3 [Source:HGNC Symbol;Acc:HGNC:6563]
2959	1.24374e-11	0.606562	0.988	0.982	2.407e-07	0	LGALS3		Macrophage	galectin 3 [Source:HGNC Symbol;Acc:HGNC:6563]
2960	1.24374e-11	0.606562	0.988	0.982	2.407e-07	0	LGALS3		Astrocyte	galectin 3 [Source:HGNC Symbol;Acc:HGNC:6563]
2961	1.24374e-11	0.606562	0.988	0.982	2.407e-07	0	LGALS3		Regulatory T (Treg) cell	galectin 3 [Source:HGNC Symbol;Acc:HGNC:6563]
2962	1.24374e-11	0.606562	0.988	0.982	2.407e-07	0	LGALS3		CD1C-CD141- dendritic cell	galectin 3 [Source:HGNC Symbol;Acc:HGNC:6563]
2963	1.24374e-11	0.606562	0.988	0.982	2.407e-07	0	LGALS3		Monocyte	galectin 3 [Source:HGNC Symbol;Acc:HGNC:6563]
3030	1.10992e-05	0.606076	0.687	0.476	0.214803	0	SUMF1			sulfatase modifying factor 1 [Source:HGNC Symbol;Acc:HGNC:20376]
3031	0.000621021	0.605155	0.361	0.199	1	0	C9orf9			sperm acrosome associated 9 [Source:HGNC Symbol;Acc:HGNC:1367]
3032	0.00125643	0.604449	0.92	0.873	1	0	SLC16A6		Monocyte	solute carrier family 16 member 6 [Source:HGNC Symbol;Acc:HGNC:10927]
3034	3.29525e-05	0.602657	0.687	0.47	0.63773	0	TMEM101			transmembrane protein 101 [Source:HGNC Symbol;Acc:HGNC:28653]
3035	0.000439986	0.602486	0.863	0.747	1	0	LACC1		CD141+CLEC9A+ dendritic cell	laccase domain containing 1 [Source:HGNC Symbol;Acc:HGNC:26789]
3037	4.97069e-06	0.602379	0.847	0.633	0.0961977	0	JAZF1			JAZF zinc finger 1 [Source:HGNC Symbol;Acc:HGNC:28917]
3038	1.9692e-06	0.60173	0.715	0.494	0.0381099	0	OSR1	Fibroblasts-like cells		odd-skipped related transcription factor 1 [Source:HGNC Symbol;Acc:HGNC:8111]
3042	5.57125e-06	0.601178	0.655	0.398	0.10782	0	TMEM42			transmembrane protein 42 [Source:HGNC Symbol;Acc:HGNC:28444]
3043	3.62261e-17	0.600661	0.992	0.994	7.01084e-13	0	VAMP5	Pericytes	Exhausted CD8+ T cell	vesicle associated membrane protein 5 [Source:HGNC Symbol;Acc:HGNC:12646]
3044	3.62261e-17	0.600661	0.992	0.994	7.01084e-13	0	VAMP5		Liver bud hepatic cell	vesicle associated membrane protein 5 [Source:HGNC Symbol;Acc:HGNC:12646]
3045	3.62261e-17	0.600661	0.992	0.994	7.01084e-13	0	VAMP5		CD1C-CD141- dendritic cell	vesicle associated membrane protein 5 [Source:HGNC Symbol;Acc:HGNC:12646]
3051	1.22408e-25	0.60048	1	1	2.36896e-21	0	GABARAP		Regulatory T (Treg) cell	GABA type A receptor-associated protein [Source:HGNC Symbol;Acc:HGNC:4067]
3052	1.63002e-06	0.600402	0.851	0.596	0.0315458	0	PGPEP1		Monocyte	pyroglutamyl-peptidase I [Source:HGNC Symbol;Acc:HGNC:13568]
3054	0.000701686	0.600305	0.586	0.446	1	0	RETSAT		Granulocyte-monocyte progenitor	retinol saturase [Source:HGNC Symbol;Acc:HGNC:25991]

## Sheet: Cluster 1
	p_val	avg_log2FC	pct.1	pct.2	p_val_adj	cluster	gene	cell_type_singleCellBase	cellName_cell_markers_db	description
0	6.51311e-27	5.44339	0.552	0.079	1.26048e-22	1	HIST1H1B
1	1.9408e-44	5.27124	0.621	0.024	3.75602e-40	1	POLQ		Ciliated epithelial cell	DNA polymerase theta [Source:HGNC Symbol;Acc:HGNC:9186]
2	2.48463e-26	4.97853	0.322	0	4.8085e-22	1	E2F8	Cell cycling cells	FOXN4+ cell	E2F transcription factor 8 [Source:HGNC Symbol;Acc:HGNC:24727]
3	4.50233e-26	4.8246	0.448	0.037	8.71336e-22	1	FAM111B		SLC16A7+ cell	FAM111 trypsin like peptidase B [Source:HGNC Symbol;Acc:HGNC:24200]
4	4.50233e-26	4.8246	0.448	0.037	8.71336e-22	1	FAM111B		B cell	FAM111 trypsin like peptidase B [Source:HGNC Symbol;Acc:HGNC:24200]
6	1.41414e-31	4.51664	0.506	0.034	2.73679e-27	1	EXO1	Cell cycling cells		exonuclease 1 [Source:HGNC Symbol;Acc:HGNC:3511]
7	4.37149e-36	4.42944	0.483	0.009	8.46014e-32	1	MND1	Epithelial cells		meiotic nuclear divisions 1 [Source:HGNC Symbol;Acc:HGNC:24839]
8	6.26931e-48	4.32162	0.793	0.076	1.2133e-43	1	ESCO2			establishment of sister chromatid cohesion N-acetyltransferase 2 [Source:HGNC Symbol;Acc:HGNC:27230]
9	1.83021e-34	4.23861	0.69	0.107	3.542e-30	1	CDC6	Cycling T cells		cell division cycle 6 [Source:HGNC Symbol;Acc:HGNC:1744]
11	8.14586e-46	4.16032	0.862	0.137	1.57647e-41	1	CLSPN	Cycling T cells	Neural progenitor cell	claspin [Source:HGNC Symbol;Acc:HGNC:19715]
12	8.14586e-46	4.16032	0.862	0.137	1.57647e-41	1	CLSPN		Granulocyte-monocyte progenitor	claspin [Source:HGNC Symbol;Acc:HGNC:19715]
17	5.99709e-36	4.10472	0.632	0.061	1.16062e-31	1	MCM10	B cells	Granulocyte-monocyte progenitor	minichromosome maintenance 10 replication initiation factor [Source:HGNC Symbol;Acc:HGNC:18043]
19	1.29713e-23	4.09531	0.494	0.067	2.51033e-19	1	HIST1H2AH			H2A clustered histone 12 [Source:HGNC Symbol;Acc:HGNC:13671]
20	1.01955e-34	4.01645	0.575	0.043	1.97314e-30	1	SKA1	Cycling T cells		spindle and kinetochore associated complex subunit 1 [Source:HGNC Symbol;Acc:HGNC:28109]
22	2.46104e-32	3.95563	0.54	0.04	4.76286e-28	1	E2F1	Cardiomyocytes		E2F transcription factor 1 [Source:HGNC Symbol;Acc:HGNC:3113]
24	6.11713e-28	3.94966	0.483	0.04	1.18385e-23	1	CHAF1B	Cell cycling cells		chromatin assembly factor 1 subunit B [Source:HGNC Symbol;Acc:HGNC:1911]
25	2.26711e-35	3.91236	0.575	0.04	4.38753e-31	1	BLM	Cell cycling cells		BLM RecQ like helicase [Source:HGNC Symbol;Acc:HGNC:1058]
26	1.34158e-41	3.91091	0.621	0.027	2.59635e-37	1	PKMYT1	Cycling T cells		protein kinase, membrane associated tyrosine/threonine 1 [Source:HGNC Symbol;Acc:HGNC:29650]
28	1.42718e-23	3.8763	0.333	0.009	2.76203e-19	1	TRAIP		MKI67+ progenitor cell	TRAF interacting protein [Source:HGNC Symbol;Acc:HGNC:30764]
29	9.01691e-32	3.81841	0.632	0.079	1.74504e-27	1	DTL	Cell cycling cells		denticleless E3 ubiquitin protein ligase homolog [Source:HGNC Symbol;Acc:HGNC:30288]
30	2.08038e-35	3.79721	0.621	0.058	4.02616e-31	1	SKA3	Cycling T cells	Granulocyte-monocyte progenitor	spindle and kinetochore associated complex subunit 3 [Source:HGNC Symbol;Acc:HGNC:20262]
32	2.64342e-43	3.77557	0.759	0.076	5.1158e-39	1	MYBL2	Progenitor cells	Granulocyte-monocyte progenitor	MYB proto-oncogene like 2 [Source:HGNC Symbol;Acc:HGNC:7548]
33	2.64342e-43	3.77557	0.759	0.076	5.1158e-39	1	MYBL2		Plasmacytoid dendritic cell	MYB proto-oncogene like 2 [Source:HGNC Symbol;Acc:HGNC:7548]
34	2.64342e-43	3.77557	0.759	0.076	5.1158e-39	1	MYBL2		B cell	MYB proto-oncogene like 2 [Source:HGNC Symbol;Acc:HGNC:7548]
38	9.6792e-36	3.75868	0.552	0.027	1.87322e-31	1	CDC25C	Amplifying cells		cell division cycle 25C [Source:HGNC Symbol;Acc:HGNC:1727]
40	2.66698e-37	3.73599	0.759	0.131	5.1614e-33	1	CHAF1A			chromatin assembly factor 1 subunit A [Source:HGNC Symbol;Acc:HGNC:1910]
41	1.17929e-18	3.70236	0.414	0.061	2.28229e-14	1	CCNE2	Cell cycling cells	Granulocyte-monocyte progenitor	cyclin E2 [Source:HGNC Symbol;Acc:HGNC:1590]
43	9.32309e-37	3.63359	0.931	0.284	1.8043e-32	1	MKI67	Xcr1-cd1s	Vascular stem cell	marker of proliferation Ki-67 [Source:HGNC Symbol;Acc:HGNC:7107]
44	9.32309e-37	3.63359	0.931	0.284	1.8043e-32	1	MKI67		Vascular progenitor cell	marker of proliferation Ki-67 [Source:HGNC Symbol;Acc:HGNC:7107]
45	9.32309e-37	3.63359	0.931	0.284	1.8043e-32	1	MKI67		Activated T cell	marker of proliferation Ki-67 [Source:HGNC Symbol;Acc:HGNC:7107]
46	9.32309e-37	3.63359	0.931	0.284	1.8043e-32	1	MKI67		Neural stem cell	marker of proliferation Ki-67 [Source:HGNC Symbol;Acc:HGNC:7107]
47	9.32309e-37	3.63359	0.931	0.284	1.8043e-32	1	MKI67		Cancer stem cell	marker of proliferation Ki-67 [Source:HGNC Symbol;Acc:HGNC:7107]
48	9.32309e-37	3.63359	0.931	0.284	1.8043e-32	1	MKI67		Neural progenitor cell	marker of proliferation Ki-67 [Source:HGNC Symbol;Acc:HGNC:7107]
49	9.32309e-37	3.63359	0.931	0.284	1.8043e-32	1	MKI67		MKI67+ progenitor cell	marker of proliferation Ki-67 [Source:HGNC Symbol;Acc:HGNC:7107]
253	4.29028e-26	3.63036	0.506	0.058	8.30299e-22	1	KIF15	Amplifying cells	Neural progenitor cell	kinesin family member 15 [Source:HGNC Symbol;Acc:HGNC:17273]
254	4.29028e-26	3.63036	0.506	0.058	8.30299e-22	1	KIF15		Oocyte	kinesin family member 15 [Source:HGNC Symbol;Acc:HGNC:17273]
256	1.16721e-45	3.58921	0.954	0.253	2.2589e-41	1	BIRC5	G2m_s npcs	Epithelial cell	baculoviral IAP repeat containing 5 [Source:HGNC Symbol;Acc:HGNC:593]
257	1.16721e-45	3.58921	0.954	0.253	2.2589e-41	1	BIRC5		Neural progenitor cell	baculoviral IAP repeat containing 5 [Source:HGNC Symbol;Acc:HGNC:593]
258	1.16721e-45	3.58921	0.954	0.253	2.2589e-41	1	BIRC5		MKI67+ progenitor cell	baculoviral IAP repeat containing 5 [Source:HGNC Symbol;Acc:HGNC:593]
259	1.16721e-45	3.58921	0.954	0.253	2.2589e-41	1	BIRC5		Endothelial cell	baculoviral IAP repeat containing 5 [Source:HGNC Symbol;Acc:HGNC:593]
306	6.6209e-34	3.58055	0.793	0.168	1.28134e-29	1	DEPDC1			DEP domain containing 1 [Source:HGNC Symbol;Acc:HGNC:22949]
307	9.89637e-18	3.57515	0.31	0.024	1.91524e-13	1	HIST1H3G
308	1.30152e-25	3.5545	0.54	0.073	2.51883e-21	1	AURKB	Xcr1-cd1s	Neural progenitor cell	aurora kinase B [Source:HGNC Symbol;Acc:HGNC:11390]
309	1.30152e-25	3.5545	0.54	0.073	2.51883e-21	1	AURKB		MKI67+ progenitor cell	aurora kinase B [Source:HGNC Symbol;Acc:HGNC:11390]
322	4.61211e-35	3.53304	0.782	0.171	8.92582e-31	1	KIF4A	Amplifying cells	Stem cell	kinesin family member 4A [Source:HGNC Symbol;Acc:HGNC:13339]
323	3.6449e-26	3.52846	0.494	0.052	7.05398e-22	1	FANCA			FA complementation group A [Source:HGNC Symbol;Acc:HGNC:3582]
324	7.21036e-34	3.525	0.69	0.101	1.39542e-29	1	RAD51AP1	Gliomas	Granulocyte-monocyte progenitor	RAD51 associated protein 1 [Source:HGNC Symbol;Acc:HGNC:16956]
328	2.12379e-26	3.52112	0.483	0.043	4.11016e-22	1	ZNF367		Lymphoid-primed multipotent progenitor cell	zinc finger protein 367 [Source:HGNC Symbol;Acc:HGNC:18320]
330	3.89822e-31	3.52107	0.621	0.079	7.54423e-27	1	CDCA5	Xcr1-cd1s	Neural progenitor cell	cell division cycle associated 5 [Source:HGNC Symbol;Acc:HGNC:14626]
331	3.89822e-31	3.52107	0.621	0.079	7.54423e-27	1	CDCA5		Endothelial cell	cell division cycle associated 5 [Source:HGNC Symbol;Acc:HGNC:14626]
342	1.17475e-37	3.51666	0.713	0.082	2.2735e-33	1	NCAPH	Amplifying cells	Endothelial cell	non-SMC condensin I complex subunit H [Source:HGNC Symbol;Acc:HGNC:1112]
344	8.00616e-37	3.47251	0.782	0.134	1.54943e-32	1	GINS2	Progenitor cells	Neural progenitor cell	GINS complex subunit 2 [Source:HGNC Symbol;Acc:HGNC:24575]
350	1.35442e-31	3.4703	0.69	0.113	2.62122e-27	1	KIF20A	Cardiomyocytes		kinesin family member 20A [Source:HGNC Symbol;Acc:HGNC:9787]
352	4.16597e-43	3.45121	0.874	0.174	8.06239e-39	1	SHCBP1	B cells	SLC16A7+ cell	SHC binding and spindle associated 1 [Source:HGNC Symbol;Acc:HGNC:29547]
353	4.16597e-43	3.45121	0.874	0.174	8.06239e-39	1	SHCBP1		Granulocyte-monocyte progenitor	SHC binding and spindle associated 1 [Source:HGNC Symbol;Acc:HGNC:29547]
355	8.78231e-28	3.43554	0.632	0.11	1.69964e-23	1	ATAD5		Goblet cell	ATPase family AAA domain containing 5 [Source:HGNC Symbol;Acc:HGNC:25752]
356	9.4269e-37	3.43218	0.851	0.226	1.82439e-32	1	MAD2L1	G2m_s npcs	Neural progenitor cell	mitotic arrest deficient 2 like 1 [Source:HGNC Symbol;Acc:HGNC:6763]
359	1.06854e-31	3.42185	0.575	0.052	2.06795e-27	1	CDT1	Progenitor cells	FOXN4+ cell	chromatin licensing and DNA replication factor 1 [Source:HGNC Symbol;Acc:HGNC:24576]
360	2.90884e-24	3.39411	0.356	0.012	5.62948e-20	1	CHTF18			chromosome transmission fidelity factor 18 [Source:HGNC Symbol;Acc:HGNC:18435]
361	1.16801e-27	3.36877	0.552	0.064	2.26045e-23	1	RAD51	Cycling T cells	Endothelial cell	RAD51 recombinase [Source:HGNC Symbol;Acc:HGNC:9817]
365	5.86584e-26	3.35484	0.632	0.128	1.13522e-21	1	NEIL3	B cells		nei like DNA glycosylase 3 [Source:HGNC Symbol;Acc:HGNC:24573]
366	3.21211e-30	3.35401	0.644	0.104	6.2164e-26	1	GINS1			GINS complex subunit 1 [Source:HGNC Symbol;Acc:HGNC:28980]
367	6.79632e-34	3.34036	0.632	0.064	1.31529e-29	1	GINS4			GINS complex subunit 4 [Source:HGNC Symbol;Acc:HGNC:28226]
368	4.50023e-30	3.33661	0.862	0.363	8.7093e-26	1	HELLS	Cycling T cells	Neural progenitor cell	helicase, lymphoid specific [Source:HGNC Symbol;Acc:HGNC:4861]
369	4.50023e-30	3.33661	0.862	0.363	8.7093e-26	1	HELLS		FOXN4+ cell	helicase, lymphoid specific [Source:HGNC Symbol;Acc:HGNC:4861]
370	4.50023e-30	3.33661	0.862	0.363	8.7093e-26	1	HELLS		Endothelial cell	helicase, lymphoid specific [Source:HGNC Symbol;Acc:HGNC:4861]
380	6.90289e-30	3.33486	0.816	0.238	1.33592e-25	1	CASC5
381	2.42834e-34	3.33453	0.77	0.146	4.69957e-30	1	BUB1	Xcr1-cd1s	Neural progenitor cell	BUB1 mitotic checkpoint serine/threonine kinase [Source:HGNC Symbol;Acc:HGNC:1148]
384	1.56863e-36	3.33147	0.966	0.47	3.03577e-32	1	PRC1	G2m_s npcs	Neural progenitor cell	protein regulator of cytokinesis 1 [Source:HGNC Symbol;Acc:HGNC:9341]
385	1.56863e-36	3.33147	0.966	0.47	3.03577e-32	1	PRC1		MKI67+ progenitor cell	protein regulator of cytokinesis 1 [Source:HGNC Symbol;Acc:HGNC:9341]
386	3.3849e-18	3.32527	0.276	0.012	6.55079e-14	1	HIST1H3B
387	1.44548e-29	3.32443	0.563	0.058	2.79744e-25	1	ASF1B	Multiciliated cells	1-cell stage cell (Blastomere)	anti-silencing function 1B histone chaperone [Source:HGNC Symbol;Acc:HGNC:20996]
391	1.15899e-33	3.32162	0.678	0.095	2.24299e-29	1	LMNB1	Stem cells		lamin B1 [Source:HGNC Symbol;Acc:HGNC:6637]
392	1.45298e-33	3.30017	0.828	0.195	2.81196e-29	1	GTSE1	G2m_s npcs	Neural progenitor cell	G2 and S-phase expressed 1 [Source:HGNC Symbol;Acc:HGNC:13698]
395	1.45545e-36	3.29662	0.793	0.143	2.81674e-32	1	BUB1B	Xcr1-cd1s	Endothelial cell	BUB1 mitotic checkpoint serine/threonine kinase B [Source:HGNC Symbol;Acc:HGNC:1149]
397	1.17969e-27	3.29634	0.506	0.046	2.28304e-23	1	RMI2		Granulocyte-monocyte progenitor	RecQ mediated genome instability 2 [Source:HGNC Symbol;Acc:HGNC:28349]
399	9.0001e-35	3.28938	0.839	0.201	1.74179e-30	1	RRM2	Islet cells	Neural progenitor cell	ribonucleotide reductase regulatory subunit M2 [Source:HGNC Symbol;Acc:HGNC:10452]
400	9.0001e-35	3.28938	0.839	0.201	1.74179e-30	1	RRM2		MKI67+ progenitor cell	ribonucleotide reductase regulatory subunit M2 [Source:HGNC Symbol;Acc:HGNC:10452]
419	6.54254e-43	3.28453	0.874	0.146	1.26618e-38	1	CENPH			centromere protein H [Source:HGNC Symbol;Acc:HGNC:17268]
420	4.76619e-35	3.28323	0.713	0.098	9.22401e-31	1	SGOL1	Amplifying cells		shugoshin 1 [Source:HGNC Symbol;Acc:HGNC:25088]
421	7.01911e-17	3.26865	0.517	0.125	1.35841e-12	1	HIST1H2AM
422	8.92945e-28	3.26111	0.92	0.448	1.72812e-23	1	CENPF	Xcr1-cd1s	Neural progenitor cell	centromere protein F [Source:HGNC Symbol;Acc:HGNC:1857]
423	8.92945e-28	3.26111	0.92	0.448	1.72812e-23	1	CENPF		MKI67+ progenitor cell	centromere protein F [Source:HGNC Symbol;Acc:HGNC:1857]
452	8.04167e-31	3.2495	0.736	0.155	1.5563e-26	1	CKAP2L	Cycling T cells	Neural progenitor cell	cytoskeleton associated protein 2 like [Source:HGNC Symbol;Acc:HGNC:26877]
455	6.47757e-36	3.24838	0.908	0.277	1.2536e-31	1	CEP55	Cycling T cells		centrosomal protein 55 [Source:HGNC Symbol;Acc:HGNC:1161]
456	2.94125e-37	3.24301	0.724	0.088	5.69219e-33	1	SPC25	Progenitor cells	Neural progenitor cell	SPC25 component of NDC80 kinetochore complex [Source:HGNC Symbol;Acc:HGNC:24031]
457	2.94125e-37	3.24301	0.724	0.088	5.69219e-33	1	SPC25		Ciliated cell	SPC25 component of NDC80 kinetochore complex [Source:HGNC Symbol;Acc:HGNC:24031]
460	3.93144e-31	3.23793	0.828	0.235	7.60852e-27	1	DLGAP5	Cycling T cells	Neural progenitor cell	DLG associated protein 5 [Source:HGNC Symbol;Acc:HGNC:16864]
461	3.93144e-31	3.23793	0.828	0.235	7.60852e-27	1	DLGAP5		MKI67+ progenitor cell	DLG associated protein 5 [Source:HGNC Symbol;Acc:HGNC:16864]
462	3.93144e-31	3.23793	0.828	0.235	7.60852e-27	1	DLGAP5		Endothelial cell	DLG associated protein 5 [Source:HGNC Symbol;Acc:HGNC:16864]
468	2.04288e-25	3.22705	0.862	0.345	3.95359e-21	1	ASPM	G2m_s npcs	Progenitor cell	assembly factor for spindle microtubules [Source:HGNC Symbol;Acc:HGNC:19048]
469	2.04288e-25	3.22705	0.862	0.345	3.95359e-21	1	ASPM		Neural progenitor cell	assembly factor for spindle microtubules [Source:HGNC Symbol;Acc:HGNC:19048]
470	2.04288e-25	3.22705	0.862	0.345	3.95359e-21	1	ASPM		MKI67+ progenitor cell	assembly factor for spindle microtubules [Source:HGNC Symbol;Acc:HGNC:19048]
471	2.04288e-25	3.22705	0.862	0.345	3.95359e-21	1	ASPM		Granulocyte-monocyte progenitor	assembly factor for spindle microtubules [Source:HGNC Symbol;Acc:HGNC:19048]
488	1.36093e-22	3.21596	0.46	0.052	2.63381e-18	1	ZNF724P
489	2.43108e-45	3.20935	0.839	0.101	4.70487e-41	1	TRIP13		SLC16A7+ cell	thyroid hormone receptor interactor 13 [Source:HGNC Symbol;Acc:HGNC:12307]
490	9.59024e-42	3.2049	0.805	0.098	1.856e-37	1	SPAG5		Neural progenitor cell	sperm associated antigen 5 [Source:HGNC Symbol;Acc:HGNC:13452]
491	9.59024e-42	3.2049	0.805	0.098	1.856e-37	1	SPAG5		Endothelial cell	sperm associated antigen 5 [Source:HGNC Symbol;Acc:HGNC:13452]
492	9.59024e-42	3.2049	0.805	0.098	1.856e-37	1	SPAG5		Multilymphoid progenitor cell	sperm associated antigen 5 [Source:HGNC Symbol;Acc:HGNC:13452]
495	3.08107e-23	3.20429	0.77	0.305	5.96279e-19	1	CENPE	G2m_s npcs	Oocyte	centromere protein E [Source:HGNC Symbol;Acc:HGNC:1856]
501	1.81621e-24	3.19766	0.667	0.149	3.51491e-20	1	KIF14			kinesin family member 14 [Source:HGNC Symbol;Acc:HGNC:19181]
502	8.9432e-32	3.19167	0.862	0.29	1.73078e-27	1	NCAPG	Amplifying cells		non-SMC condensin I complex subunit G [Source:HGNC Symbol;Acc:HGNC:24304]
503	8.20839e-30	3.18442	0.805	0.229	1.58857e-25	1	KIF11	Xcr1-cd1s	Neural progenitor cell	kinesin family member 11 [Source:HGNC Symbol;Acc:HGNC:6388]
505	8.2824e-35	3.18214	0.805	0.174	1.60289e-30	1	BRCA1			BRCA1 DNA repair associated [Source:HGNC Symbol;Acc:HGNC:1100]
506	3.75583e-27	3.1807	0.483	0.04	7.26866e-23	1	WDR62			WD repeat domain 62 [Source:HGNC Symbol;Acc:HGNC:24502]
507	2.13886e-27	3.18017	0.517	0.049	4.13933e-23	1	ERCC6L			ERCC excision repair 6 like, spindle assembly checkpoint helicase [Source:HGNC Symbol;Acc:HGNC:20794]
508	5.02316e-41	3.17987	0.782	0.088	9.72133e-37	1	FAM64A	G2m_s npcs		PICALM interacting mitotic regulator [Source:HGNC Symbol;Acc:HGNC:25483]
512	1.42366e-33	3.17803	0.736	0.128	2.7552e-29	1	MCM5	Amplifying cells	Neural progenitor cell	minichromosome maintenance complex component 5 [Source:HGNC Symbol;Acc:HGNC:6948]
513	1.42366e-33	3.17803	0.736	0.128	2.7552e-29	1	MCM5		Regulatory T (Treg) cell	minichromosome maintenance complex component 5 [Source:HGNC Symbol;Acc:HGNC:6948]
516	2.5806e-28	3.17551	0.552	0.058	4.99423e-24	1	DEPDC1B	Cycling T cells	Neural progenitor cell	DEP domain containing 1B [Source:HGNC Symbol;Acc:HGNC:24902]
517	1.34936e-37	3.16843	0.989	0.491	2.61142e-33	1	ANLN	Multiciliated cells	Astrocyte	anillin, actin binding protein [Source:HGNC Symbol;Acc:HGNC:14082]
518	1.34936e-37	3.16843	0.989	0.491	2.61142e-33	1	ANLN		MKI67+ progenitor cell	anillin, actin binding protein [Source:HGNC Symbol;Acc:HGNC:14082]
521	6.33316e-31	3.15928	0.655	0.098	1.22566e-26	1	MCM2	Cell cycling cells	Neural progenitor cell	minichromosome maintenance complex component 2 [Source:HGNC Symbol;Acc:HGNC:6944]
522	2.67281e-39	3.14977	0.897	0.21	5.17269e-35	1	CENPK	Progenitor cells	Neural progenitor cell	centromere protein K [Source:HGNC Symbol;Acc:HGNC:29479]
523	2.67281e-39	3.14977	0.897	0.21	5.17269e-35	1	CENPK		Endothelial cell	centromere protein K [Source:HGNC Symbol;Acc:HGNC:29479]
528	4.46873e-24	3.14353	0.552	0.085	8.64834e-20	1	PRIM1	Cell cycling cells	Morula cell (Blastomere)	DNA primase subunit 1 [Source:HGNC Symbol;Acc:HGNC:9369]
531	3.15757e-09	3.14205	0.632	0.345	6.11084e-05	1	HIST1H1D		Granulosa cell
533	4.72287e-31	3.1309	0.92	0.418	9.14018e-27	1	NUSAP1	G2m_s npcs	Neural progenitor cell	nucleolar and spindle associated protein 1 [Source:HGNC Symbol;Acc:HGNC:18538]
534	4.72287e-31	3.1309	0.92	0.418	9.14018e-27	1	NUSAP1		MKI67+ progenitor cell	nucleolar and spindle associated protein 1 [Source:HGNC Symbol;Acc:HGNC:18538]
549	1.95871e-40	3.12271	0.966	0.439	3.79069e-36	1	TYMS	Np1	FOXN4+ cell	thymidylate synthetase [Source:HGNC Symbol;Acc:HGNC:12441]
560	1.27356e-28	3.12038	0.747	0.18	2.46472e-24	1	CCNA2	Xcr1-cd1s	Neural progenitor cell	cyclin A2 [Source:HGNC Symbol;Acc:HGNC:1578]
561	1.27356e-28	3.12038	0.747	0.18	2.46472e-24	1	CCNA2		MKI67+ progenitor cell	cyclin A2 [Source:HGNC Symbol;Acc:HGNC:1578]
564	6.09306e-29	3.11776	0.747	0.189	1.17919e-24	1	MELK	Multiciliated cells	Neural progenitor cell	maternal embryonic leucine zipper kinase [Source:HGNC Symbol;Acc:HGNC:16870]
566	1.12488e-14	3.11459	0.253	0.018	2.17697e-10	1	ARHGEF39			Rho guanine nucleotide exchange factor 39 [Source:HGNC Symbol;Acc:HGNC:25909]
567	4.48205e-43	3.11158	0.793	0.082	8.67411e-39	1	APOBEC3B			apolipoprotein B mRNA editing enzyme catalytic subunit 3B [Source:HGNC Symbol;Acc:HGNC:17352]
568	5.51227e-41	3.10929	0.793	0.098	1.06679e-36	1	FANCD2		SLC16A7+ cell	FA complementation group D2 [Source:HGNC Symbol;Acc:HGNC:3585]
569	1.35701e-35	3.09982	0.851	0.213	2.62623e-31	1	PBK	G2m_s npcs	Neural progenitor cell	PDZ binding kinase [Source:HGNC Symbol;Acc:HGNC:18282]
570	1.35701e-35	3.09982	0.851	0.213	2.62623e-31	1	PBK		FGFR1HighNME5- epithelial cell	PDZ binding kinase [Source:HGNC Symbol;Acc:HGNC:18282]
577	4.56097e-43	3.08358	0.977	0.409	8.82684e-39	1	KIAA0101	Progenitor cells
585	2.67802e-25	3.07892	0.575	0.091	5.18277e-21	1	KIFC1	Xcr1-cd1s		kinesin family member C1 [Source:HGNC Symbol;Acc:HGNC:6389]
586	2.18588e-36	3.07259	0.908	0.302	4.23033e-32	1	MLF1IP	Cycling T cells
588	2.24849e-20	3.06575	0.471	0.073	4.3515e-16	1	DNA2			DNA replication helicase/nuclease 2 [Source:HGNC Symbol;Acc:HGNC:2939]
589	2.68379e-16	3.0453	0.322	0.034	5.19393e-12	1	C1QTNF2		SLC16A7+ cell	C1q and TNF related 2 [Source:HGNC Symbol;Acc:HGNC:14325]
590	3.32728e-23	3.04188	0.506	0.067	6.43929e-19	1	XRCC2		SLC16A7+ cell	X-ray repair cross complementing 2 [Source:HGNC Symbol;Acc:HGNC:12829]
591	6.4149e-25	3.0278	0.69	0.155	1.24147e-20	1	PLK1	G2m_s npcs		polo like kinase 1 [Source:HGNC Symbol;Acc:HGNC:9077]
598	3.93417e-22	3.02779	0.356	0.018	7.61381e-18	1	EME1	B cells		essential meiotic structure-specific endonuclease 1 [Source:HGNC Symbol;Acc:HGNC:24965]
599	3.16132e-24	3.02347	0.46	0.043	6.11811e-20	1	PLK4	Multiciliated cells	FOXN4+ cell	polo like kinase 4 [Source:HGNC Symbol;Acc:HGNC:11397]
600	3.16132e-24	3.02347	0.46	0.043	6.11811e-20	1	PLK4		Multipotent progenitor cell	polo like kinase 4 [Source:HGNC Symbol;Acc:HGNC:11397]
601	3.00246e-18	3.01774	0.345	0.03	5.81067e-14	1	TICRR	Amplifying cells		TOPBP1 interacting checkpoint and replication regulator [Source:HGNC Symbol;Acc:HGNC:28704]
602	5.04138e-27	3.01389	0.678	0.146	9.75659e-23	1	CENPI			centromere protein I [Source:HGNC Symbol;Acc:HGNC:3968]
603	8.63462e-30	2.99267	0.644	0.095	1.67106e-25	1	POLE2			DNA polymerase epsilon 2, accessory subunit [Source:HGNC Symbol;Acc:HGNC:9178]
604	5.94748e-32	2.98575	0.736	0.128	1.15102e-27	1	NUF2	G2m_s npcs	Neural progenitor cell	NUF2 component of NDC80 kinetochore complex [Source:HGNC Symbol;Acc:HGNC:14621]
605	5.94748e-32	2.98575	0.736	0.128	1.15102e-27	1	NUF2		MKI67+ progenitor cell	NUF2 component of NDC80 kinetochore complex [Source:HGNC Symbol;Acc:HGNC:14621]
606	5.94748e-32	2.98575	0.736	0.128	1.15102e-27	1	NUF2		Granulocyte-monocyte progenitor	NUF2 component of NDC80 kinetochore complex [Source:HGNC Symbol;Acc:HGNC:14621]
616	4.79196e-31	2.94635	0.828	0.232	9.27387e-27	1	TACC3	Epithelial cells	Neural progenitor cell	transforming acidic coiled-coil containing protein 3 [Source:HGNC Symbol;Acc:HGNC:11524]
617	4.79196e-31	2.94635	0.828	0.232	9.27387e-27	1	TACC3		MKI67+ progenitor cell	transforming acidic coiled-coil containing protein 3 [Source:HGNC Symbol;Acc:HGNC:11524]
618	4.79196e-31	2.94635	0.828	0.232	9.27387e-27	1	TACC3		Endothelial cell	transforming acidic coiled-coil containing protein 3 [Source:HGNC Symbol;Acc:HGNC:11524]
619	4.79196e-31	2.94635	0.828	0.232	9.27387e-27	1	TACC3		Monocyte	transforming acidic coiled-coil containing protein 3 [Source:HGNC Symbol;Acc:HGNC:11524]
622	1.70172e-22	2.93968	0.828	0.405	3.29335e-18	1	KIF20B	Cell cycling cells	Exhausted CD8+ T cell	kinesin family member 20B [Source:HGNC Symbol;Acc:HGNC:7212]
623	1.70172e-22	2.93968	0.828	0.405	3.29335e-18	1	KIF20B		Regulatory T (Treg) cell	kinesin family member 20B [Source:HGNC Symbol;Acc:HGNC:7212]
624	1.70172e-22	2.93968	0.828	0.405	3.29335e-18	1	KIF20B		MKI67+ progenitor cell	kinesin family member 20B [Source:HGNC Symbol;Acc:HGNC:7212]
625	1.70172e-22	2.93968	0.828	0.405	3.29335e-18	1	KIF20B		Endothelial cell	kinesin family member 20B [Source:HGNC Symbol;Acc:HGNC:7212]
627	7.51879e-26	2.93962	0.494	0.046	1.45511e-21	1	CDC45	Cycling T cells	Multipotent progenitor cell	cell division cycle 45 [Source:HGNC Symbol;Acc:HGNC:1739]
629	6.85048e-39	2.9204	0.874	0.192	1.32577e-34	1	FOXM1		Cancer stem cell	forkhead box M1 [Source:HGNC Symbol;Acc:HGNC:3818]
630	2.03403e-43	2.91921	0.931	0.201	3.93647e-39	1	CENPM	Epithelial cells	Neural progenitor cell	centromere protein M [Source:HGNC Symbol;Acc:HGNC:18352]
631	2.03403e-43	2.91921	0.931	0.201	3.93647e-39	1	CENPM		FOXN4+ cell	centromere protein M [Source:HGNC Symbol;Acc:HGNC:18352]
632	2.03403e-43	2.91921	0.931	0.201	3.93647e-39	1	CENPM		Goblet cell	centromere protein M [Source:HGNC Symbol;Acc:HGNC:18352]
633	2.03403e-43	2.91921	0.931	0.201	3.93647e-39	1	CENPM		B cell	centromere protein M [Source:HGNC Symbol;Acc:HGNC:18352]
640	5.13936e-24	2.91192	0.92	0.591	9.94621e-20	1	CCNB1	Xcr1-cd1s	Neural progenitor cell	cyclin B1 [Source:HGNC Symbol;Acc:HGNC:1579]
641	5.13936e-24	2.91192	0.92	0.591	9.94621e-20	1	CCNB1		MKI67+ progenitor cell	cyclin B1 [Source:HGNC Symbol;Acc:HGNC:1579]
642	5.13936e-24	2.91192	0.92	0.591	9.94621e-20	1	CCNB1		B cell	cyclin B1 [Source:HGNC Symbol;Acc:HGNC:1579]
668	1.72605e-30	2.90039	0.977	0.723	3.34043e-26	1	PTTG1	G2m_s npcs	Neural progenitor cell	PTTG1 regulator of sister chromatid separation, securin [Source:HGNC Symbol;Acc:HGNC:9690]
669	1.72605e-30	2.90039	0.977	0.723	3.34043e-26	1	PTTG1		Interneuron	PTTG1 regulator of sister chromatid separation, securin [Source:HGNC Symbol;Acc:HGNC:9690]
670	1.72605e-30	2.90039	0.977	0.723	3.34043e-26	1	PTTG1		Regulatory T (Treg) cell	PTTG1 regulator of sister chromatid separation, securin [Source:HGNC Symbol;Acc:HGNC:9690]
671	1.72605e-30	2.90039	0.977	0.723	3.34043e-26	1	PTTG1		Exhausted CD4+ T cell	PTTG1 regulator of sister chromatid separation, securin [Source:HGNC Symbol;Acc:HGNC:9690]
672	1.72605e-30	2.90039	0.977	0.723	3.34043e-26	1	PTTG1		Basal cell	PTTG1 regulator of sister chromatid separation, securin [Source:HGNC Symbol;Acc:HGNC:9690]
673	1.72605e-30	2.90039	0.977	0.723	3.34043e-26	1	PTTG1		MKI67+ progenitor cell	PTTG1 regulator of sister chromatid separation, securin [Source:HGNC Symbol;Acc:HGNC:9690]
674	1.72605e-30	2.90039	0.977	0.723	3.34043e-26	1	PTTG1		Endothelial cell	PTTG1 regulator of sister chromatid separation, securin [Source:HGNC Symbol;Acc:HGNC:9690]
748	1.6034e-23	2.89983	0.678	0.189	3.10306e-19	1	MYBL1	CD4 T cells	CD4+ cytotoxic T cell	MYB proto-oncogene like 1 [Source:HGNC Symbol;Acc:HGNC:7547]
749	5.53469e-18	2.89384	0.391	0.049	1.07113e-13	1	ORC1			origin recognition complex subunit 1 [Source:HGNC Symbol;Acc:HGNC:8487]
750	2.51446e-25	2.89206	0.747	0.21	4.86623e-21	1	NDC80	Cycling T cells	Neural progenitor cell	NDC80 kinetochore complex component [Source:HGNC Symbol;Acc:HGNC:16909]
751	2.51446e-25	2.89206	0.747	0.21	4.86623e-21	1	NDC80		MKI67+ progenitor cell	NDC80 kinetochore complex component [Source:HGNC Symbol;Acc:HGNC:16909]
752	2.51446e-25	2.89206	0.747	0.21	4.86623e-21	1	NDC80		Morula cell (Blastomere)	NDC80 kinetochore complex component [Source:HGNC Symbol;Acc:HGNC:16909]
755	4.26472e-22	2.89009	0.506	0.076	8.2535e-18	1	DSCC1	Cycling T cells		DNA replication and sister chromatid cohesion 1 [Source:HGNC Symbol;Acc:HGNC:24453]
757	1.40273e-19	2.88997	0.46	0.07	2.71469e-15	1	WRAP53			WD repeat containing antisense to TP53 [Source:HGNC Symbol;Acc:HGNC:25522]
758	1.51297e-21	2.88354	0.621	0.149	2.92805e-17	1	TTK	B cells	FGFR1HighNME5- epithelial cell	TTK protein kinase [Source:HGNC Symbol;Acc:HGNC:12401]
759	1.51297e-21	2.88354	0.621	0.149	2.92805e-17	1	TTK		Endothelial cell	TTK protein kinase [Source:HGNC Symbol;Acc:HGNC:12401]
760	1.51297e-21	2.88354	0.621	0.149	2.92805e-17	1	TTK		Granulocyte-monocyte progenitor	TTK protein kinase [Source:HGNC Symbol;Acc:HGNC:12401]
768	2.71948e-39	2.87806	0.943	0.256	5.263e-35	1	FANCI		Endothelial cell	FA complementation group I [Source:HGNC Symbol;Acc:HGNC:25568]
770	4.45087e-31	2.87666	0.701	0.116	8.61377e-27	1	UHRF1	Cycling T cells	Neural progenitor cell	ubiquitin like with PHD and ring finger domains 1 [Source:HGNC Symbol;Acc:HGNC:12556]
771	4.45087e-31	2.87666	0.701	0.116	8.61377e-27	1	UHRF1		Granulocyte-monocyte progenitor	ubiquitin like with PHD and ring finger domains 1 [Source:HGNC Symbol;Acc:HGNC:12556]
772	4.45087e-31	2.87666	0.701	0.116	8.61377e-27	1	UHRF1		B cell	ubiquitin like with PHD and ring finger domains 1 [Source:HGNC Symbol;Acc:HGNC:12556]
785	9.93945e-21	2.87151	0.46	0.061	1.92358e-16	1	C14orf80
786	1.06022e-17	2.86026	0.402	0.058	2.05184e-13	1	MYPN	E.absorptive		myopalladin [Source:HGNC Symbol;Acc:HGNC:23246]
787	5.45035e-20	2.85482	0.391	0.037	1.05481e-15	1	RECQL4			RecQ like helicase 4 [Source:HGNC Symbol;Acc:HGNC:9949]
788	2.46707e-24	2.84242	0.747	0.235	4.77451e-20	1	BRCA2	Astrocytes		BRCA2 DNA repair associated [Source:HGNC Symbol;Acc:HGNC:1101]
789	6.57407e-25	2.83734	0.586	0.091	1.27228e-20	1	CDCA8	Cell cycling cells		cell division cycle associated 8 [Source:HGNC Symbol;Acc:HGNC:14629]
790	2.25527e-23	2.83473	0.506	0.064	4.36462e-19	1	CCDC15		FGFR1LowNME5- epithelial cell	coiled-coil domain containing 15 [Source:HGNC Symbol;Acc:HGNC:25798]
791	2.10075e-38	2.83062	0.931	0.271	4.06558e-34	1	ZWINT	CD8 T cells	Neural progenitor cell	ZW10 interacting kinetochore protein [Source:HGNC Symbol;Acc:HGNC:13195]
794	3.53664e-37	2.82437	0.885	0.207	6.84445e-33	1	MCM7		Neural progenitor cell	minichromosome maintenance complex component 7 [Source:HGNC Symbol;Acc:HGNC:6950]
795	4.15501e-28	2.81802	0.632	0.095	8.04118e-24	1	POC1A	Multiciliated cells		POC1 centriolar protein A [Source:HGNC Symbol;Acc:HGNC:24488]
796	6.5182e-28	2.80687	0.793	0.25	1.26147e-23	1	KIAA1524
797	2.28664e-29	2.80279	0.897	0.375	4.42533e-25	1	UBE2T	Progenitor cells	Neural progenitor cell	ubiquitin conjugating enzyme E2 T [Source:HGNC Symbol;Acc:HGNC:25009]
798	2.28664e-29	2.80279	0.897	0.375	4.42533e-25	1	UBE2T		Interneuron	ubiquitin conjugating enzyme E2 T [Source:HGNC Symbol;Acc:HGNC:25009]
799	2.28664e-29	2.80279	0.897	0.375	4.42533e-25	1	UBE2T		FOXN4+ cell	ubiquitin conjugating enzyme E2 T [Source:HGNC Symbol;Acc:HGNC:25009]
800	2.28664e-29	2.80279	0.897	0.375	4.42533e-25	1	UBE2T		MKI67+ progenitor cell	ubiquitin conjugating enzyme E2 T [Source:HGNC Symbol;Acc:HGNC:25009]
809	3.44868e-32	2.80163	0.816	0.192	6.67422e-28	1	CCDC34			coiled-coil domain containing 34 [Source:HGNC Symbol;Acc:HGNC:25079]
810	1.15673e-25	2.80105	0.92	0.57	2.23863e-21	1	ATAD2	Cell cycling cells	Neural progenitor cell	ATPase family AAA domain containing 2 [Source:HGNC Symbol;Acc:HGNC:30123]
811	1.48737e-20	2.79788	0.425	0.049	2.8785e-16	1	MTFR2	Cycling T cells		mitochondrial fission regulator 2 [Source:HGNC Symbol;Acc:HGNC:21115]
812	1.87053e-34	2.79147	0.92	0.311	3.62003e-30	1	NCAPG2			non-SMC condensin II complex subunit G2 [Source:HGNC Symbol;Acc:HGNC:21904]
813	1.57698e-25	2.79099	0.862	0.421	3.05194e-21	1	MCM4	Xcr1-cd1s	Neural progenitor cell	minichromosome maintenance complex component 4 [Source:HGNC Symbol;Acc:HGNC:6947]
814	1.57698e-25	2.79099	0.862	0.421	3.05194e-21	1	MCM4		Granulosa cell	minichromosome maintenance complex component 4 [Source:HGNC Symbol;Acc:HGNC:6947]
815	1.57698e-25	2.79099	0.862	0.421	3.05194e-21	1	MCM4		Granulocyte-monocyte progenitor	minichromosome maintenance complex component 4 [Source:HGNC Symbol;Acc:HGNC:6947]
823	2.29621e-23	2.77263	0.598	0.11	4.44386e-19	1	NEK2	G2m_s npcs	FOXN4+ cell	NIMA related kinase 2 [Source:HGNC Symbol;Acc:HGNC:7745]
827	2.70099e-24	2.76791	0.747	0.247	5.22723e-20	1	ORC6	Progenitor cells	Neural progenitor cell	origin recognition complex subunit 6 [Source:HGNC Symbol;Acc:HGNC:17151]
829	2.17966e-28	2.76697	0.77	0.171	4.21829e-24	1	CDC20	Xcr1-cd1s	Neural progenitor cell	cell division cycle 20 [Source:HGNC Symbol;Acc:HGNC:1723]
830	2.17966e-28	2.76697	0.77	0.171	4.21829e-24	1	CDC20		Myoblast	cell division cycle 20 [Source:HGNC Symbol;Acc:HGNC:1723]
831	2.17966e-28	2.76697	0.77	0.171	4.21829e-24	1	CDC20		MKI67+ progenitor cell	cell division cycle 20 [Source:HGNC Symbol;Acc:HGNC:1723]
856	1.42743e-34	2.76365	0.862	0.216	2.76251e-30	1	RNASEH2A	Fibroblasts	Neural progenitor cell	ribonuclease H2 subunit A [Source:HGNC Symbol;Acc:HGNC:18518]
857	2.67017e-32	2.76198	0.816	0.18	5.16758e-28	1	LIG1			DNA ligase 1 [Source:HGNC Symbol;Acc:HGNC:6598]
858	2.86256e-21	2.75336	0.414	0.04	5.53991e-17	1	OIP5		Neural progenitor cell	Opa interacting protein 5 [Source:HGNC Symbol;Acc:HGNC:20300]
859	3.6953e-18	2.75312	0.345	0.03	7.15151e-14	1	GINS3			GINS complex subunit 3 [Source:HGNC Symbol;Acc:HGNC:25851]
860	8.13421e-21	2.74426	0.943	0.598	1.57421e-16	1	TOP2A	G2m_s npcs	Neural progenitor cell	DNA topoisomerase II alpha [Source:HGNC Symbol;Acc:HGNC:11989]
861	8.13421e-21	2.74426	0.943	0.598	1.57421e-16	1	TOP2A		MKI67+ progenitor cell	DNA topoisomerase II alpha [Source:HGNC Symbol;Acc:HGNC:11989]
912	1.45131e-28	2.73808	0.805	0.22	2.80872e-24	1	CCNB2	Xcr1-cd1s	Neural progenitor cell	cyclin B2 [Source:HGNC Symbol;Acc:HGNC:1580]
913	1.45131e-28	2.73808	0.805	0.22	2.80872e-24	1	CCNB2		MKI67+ progenitor cell	cyclin B2 [Source:HGNC Symbol;Acc:HGNC:1580]
922	1.11772e-32	2.73557	0.793	0.155	2.16311e-28	1	CDCA3	Xcr1-cd1s	Neural progenitor cell	cell division cycle associated 3 [Source:HGNC Symbol;Acc:HGNC:14624]
924	2.04559e-21	2.73136	0.368	0.024	3.95884e-17	1	KIF24			kinesin family member 24 [Source:HGNC Symbol;Acc:HGNC:19916]
925	3.53738e-31	2.72825	0.805	0.195	6.84589e-27	1	PARPBP			PARP1 binding protein [Source:HGNC Symbol;Acc:HGNC:26074]
926	3.12234e-21	2.72054	0.69	0.213	6.04266e-17	1	HMMR	Cell cycling cells		hyaluronan mediated motility receptor [Source:HGNC Symbol;Acc:HGNC:5012]
927	1.58913e-28	2.71522	0.92	0.378	3.07545e-24	1	MCM3		Neural progenitor cell	minichromosome maintenance complex component 3 [Source:HGNC Symbol;Acc:HGNC:6945]
928	1.09079e-27	2.71026	0.54	0.052	2.11101e-23	1	C11orf82
929	8.11359e-18	2.702	0.333	0.027	1.57022e-13	1	PRC1-AS1			PRC1 antisense RNA 1 [Source:HGNC Symbol;Acc:HGNC:48587]
930	1.31411e-24	2.69784	0.724	0.207	2.5432e-20	1	BRIP1	Cell cycling cells	SLC16A7+ cell	BRCA1 interacting helicase 1 [Source:HGNC Symbol;Acc:HGNC:20473]
931	1.93353e-26	2.68981	0.862	0.317	3.74197e-22	1	RACGAP1			Rac GTPase activating protein 1 [Source:HGNC Symbol;Acc:HGNC:9804]
932	2.20418e-28	2.6877	0.759	0.213	4.26575e-24	1	CENPJ		Endothelial cell	centromere protein J [Source:HGNC Symbol;Acc:HGNC:17272]
934	3.25861e-31	2.68094	0.954	0.5	6.30639e-27	1	CDKN3	Cardiomyocytes	Neural progenitor cell	cyclin dependent kinase inhibitor 3 [Source:HGNC Symbol;Acc:HGNC:1791]
935	3.25861e-31	2.68094	0.954	0.5	6.30639e-27	1	CDKN3		MKI67+ progenitor cell	cyclin dependent kinase inhibitor 3 [Source:HGNC Symbol;Acc:HGNC:1791]
936	3.25861e-31	2.68094	0.954	0.5	6.30639e-27	1	CDKN3		Granulocyte-monocyte progenitor	cyclin dependent kinase inhibitor 3 [Source:HGNC Symbol;Acc:HGNC:1791]
954	8.94782e-24	2.67207	0.724	0.201	1.73167e-19	1	KIF2C	Xcr1-cd1s	Neural progenitor cell	kinesin family member 2C [Source:HGNC Symbol;Acc:HGNC:6393]
957	1.96125e-13	2.67127	0.276	0.03	3.79561e-09	1	AC004381.6
958	1.53695e-31	2.66693	0.862	0.247	2.97446e-27	1	PRR11		Neural progenitor cell	proline rich 11 [Source:HGNC Symbol;Acc:HGNC:25619]
959	1.53695e-31	2.66693	0.862	0.247	2.97446e-27	1	PRR11		SLC16A7+ cell	proline rich 11 [Source:HGNC Symbol;Acc:HGNC:25619]
960	1.53695e-31	2.66693	0.862	0.247	2.97446e-27	1	PRR11		Endothelial cell	proline rich 11 [Source:HGNC Symbol;Acc:HGNC:25619]
962	6.87811e-26	2.65773	0.736	0.198	1.33112e-21	1	KNTC1		Endothelial cell	kinetochore associated 1 [Source:HGNC Symbol;Acc:HGNC:17255]
964	6.79317e-17	2.64903	0.494	0.104	1.31468e-12	1	MXD3		MKI67+ progenitor cell	MAX dimerization protein 3 [Source:HGNC Symbol;Acc:HGNC:14008]
965	6.79317e-17	2.64903	0.494	0.104	1.31468e-12	1	MXD3		CD1C-CD141- dendritic cell	MAX dimerization protein 3 [Source:HGNC Symbol;Acc:HGNC:14008]
967	1.48088e-38	2.64506	0.966	0.375	2.86595e-34	1	TK1	Mep-cc	MKI67+ progenitor cell	thymidine kinase 1 [Source:HGNC Symbol;Acc:HGNC:11830]
977	8.61569e-15	2.63609	0.828	0.558	1.6674e-10	1	HMGB2	G2m_s npcs	Neural stem cell	high mobility group box 2 [Source:HGNC Symbol;Acc:HGNC:5000]
978	8.61569e-15	2.63609	0.828	0.558	1.6674e-10	1	HMGB2		Neural progenitor cell	high mobility group box 2 [Source:HGNC Symbol;Acc:HGNC:5000]
979	8.61569e-15	2.63609	0.828	0.558	1.6674e-10	1	HMGB2		Interneuron	high mobility group box 2 [Source:HGNC Symbol;Acc:HGNC:5000]
980	8.61569e-15	2.63609	0.828	0.558	1.6674e-10	1	HMGB2		Alpha cell	high mobility group box 2 [Source:HGNC Symbol;Acc:HGNC:5000]
1029	3.10911e-17	2.62763	0.575	0.171	6.01705e-13	1	C21orf58		Neural progenitor cell	chromosome 21 open reading frame 58 [Source:HGNC Symbol;Acc:HGNC:1300]
1030	3.10911e-17	2.62763	0.575	0.171	6.01705e-13	1	C21orf58		Alpha cell	chromosome 21 open reading frame 58 [Source:HGNC Symbol;Acc:HGNC:1300]
1031	3.10911e-17	2.62763	0.575	0.171	6.01705e-13	1	C21orf58		SLC16A7+ cell	chromosome 21 open reading frame 58 [Source:HGNC Symbol;Acc:HGNC:1300]
1032	4.32726e-26	2.62063	0.655	0.125	8.37455e-22	1	POLE			DNA polymerase epsilon, catalytic subunit [Source:HGNC Symbol;Acc:HGNC:9177]
1033	3.19913e-31	2.6148	0.92	0.375	6.19127e-27	1	PHF19		MKI67+ progenitor cell	PHD finger protein 19 [Source:HGNC Symbol;Acc:HGNC:24566]
1034	1.09871e-24	2.60208	0.667	0.152	2.12634e-20	1	MCM8	Xcr1-cd1s		minichromosome maintenance 8 homologous recombination repair factor [Source:HGNC Symbol;Acc:HGNC:16147]
1035	4.81277e-30	2.6013	0.966	0.732	9.31415e-26	1	SMC4	G2m_s npcs	Neural progenitor cell	structural maintenance of chromosomes 4 [Source:HGNC Symbol;Acc:HGNC:14013]
1036	4.81277e-30	2.6013	0.966	0.732	9.31415e-26	1	SMC4		Regulatory T (Treg) cell	structural maintenance of chromosomes 4 [Source:HGNC Symbol;Acc:HGNC:14013]
1043	1.81133e-19	2.60105	0.77	0.323	3.50546e-15	1	CDK1	Xcr1-cd1s	Neural progenitor cell	cyclin dependent kinase 1 [Source:HGNC Symbol;Acc:HGNC:1722]
1044	1.81133e-19	2.60105	0.77	0.323	3.50546e-15	1	CDK1		Myoblast	cyclin dependent kinase 1 [Source:HGNC Symbol;Acc:HGNC:1722]
1045	1.81133e-19	2.60105	0.77	0.323	3.50546e-15	1	CDK1		FOXN4+ cell	cyclin dependent kinase 1 [Source:HGNC Symbol;Acc:HGNC:1722]
1046	1.81133e-19	2.60105	0.77	0.323	3.50546e-15	1	CDK1		MKI67+ progenitor cell	cyclin dependent kinase 1 [Source:HGNC Symbol;Acc:HGNC:1722]
1099	6.40799e-30	2.59511	0.747	0.14	1.24014e-25	1	SPC24			SPC24 component of NDC80 kinetochore complex [Source:HGNC Symbol;Acc:HGNC:26913]
1100	4.72096e-16	2.58656	0.943	0.832	9.13647e-12	1	HIST1H4C	Cell cycling cells	Neural progenitor cell
1101	4.72096e-16	2.58656	0.943	0.832	9.13647e-12	1	HIST1H4C		MKI67+ progenitor cell
1102	4.72096e-16	2.58656	0.943	0.832	9.13647e-12	1	HIST1H4C		Endothelial cell
1103	4.72096e-16	2.58656	0.943	0.832	9.13647e-12	1	HIST1H4C		Multilymphoid progenitor cell
1104	4.72096e-16	2.58656	0.943	0.832	9.13647e-12	1	HIST1H4C		B cell
1204	2.50987e-13	2.54527	0.425	0.095	4.85736e-09	1	C1orf112		Endothelial cell	FIGNL1 interacting regulator of recombination and mitosis [Source:HGNC Symbol;Acc:HGNC:25565]
1206	1.3593e-23	2.53838	0.77	0.253	2.63066e-19	1	EZH2			enhancer of zeste 2 polycomb repressive complex 2 subunit [Source:HGNC Symbol;Acc:HGNC:3527]
1207	9.65543e-20	2.53763	0.586	0.137	1.86862e-15	1	C4orf21
1208	7.77326e-14	2.53551	0.264	0.024	1.50436e-09	1	GSG2
1209	1.94628e-29	2.53499	0.966	0.689	3.76664e-25	1	TMPO		Neural progenitor cell	thymopoietin [Source:HGNC Symbol;Acc:HGNC:11875]
1210	1.94628e-29	2.53499	0.966	0.689	3.76664e-25	1	TMPO		CD1C-CD141- dendritic cell	thymopoietin [Source:HGNC Symbol;Acc:HGNC:11875]
1212	1.37803e-20	2.53374	0.402	0.037	2.6669e-16	1	KIF18B	Xcr1-cd1s		kinesin family member 18B [Source:HGNC Symbol;Acc:HGNC:27102]
1214	1.64977e-34	2.53363	0.954	0.515	3.19279e-30	1	CENPW	Xcr1-cd1s	Neural progenitor cell	centromere protein W [Source:HGNC Symbol;Acc:HGNC:21488]
1215	1.64977e-34	2.53363	0.954	0.515	3.19279e-30	1	CENPW		MKI67+ progenitor cell	centromere protein W [Source:HGNC Symbol;Acc:HGNC:21488]
1222	1.03897e-25	2.52576	0.747	0.213	2.01071e-21	1	RFC3	Astrocytes		replication factor C subunit 3 [Source:HGNC Symbol;Acc:HGNC:9971]
1223	2.45441e-14	2.52334	0.575	0.21	4.75003e-10	1	INCENP			inner centromere protein [Source:HGNC Symbol;Acc:HGNC:6058]
1224	2.43307e-10	2.5231	0.264	0.046	4.70872e-06	1	PAQR4		FOXN4+ cell	progestin and adipoQ receptor family member 4 [Source:HGNC Symbol;Acc:HGNC:26386]
1225	4.84775e-23	2.51257	0.816	0.256	9.38185e-19	1	UBE2C	Xcr1-cd1s	Neural progenitor cell	ubiquitin conjugating enzyme E2 C [Source:HGNC Symbol;Acc:HGNC:15937]
1226	4.84775e-23	2.51257	0.816	0.256	9.38185e-19	1	UBE2C		Interneuron	ubiquitin conjugating enzyme E2 C [Source:HGNC Symbol;Acc:HGNC:15937]
1227	4.84775e-23	2.51257	0.816	0.256	9.38185e-19	1	UBE2C		MKI67+ progenitor cell	ubiquitin conjugating enzyme E2 C [Source:HGNC Symbol;Acc:HGNC:15937]
1267	1.19047e-14	2.51024	0.322	0.04	2.30391e-10	1	TMPO-AS1			TMPO antisense RNA 1 [Source:HGNC Symbol;Acc:HGNC:44158]
1268	4.76672e-24	2.51004	0.552	0.079	9.22503e-20	1	CEP128			centrosomal protein 128 [Source:HGNC Symbol;Acc:HGNC:20359]
1269	1.03649e-17	2.50449	0.759	0.335	2.00592e-13	1	SGOL2	G2m_s npcs
1272	4.15957e-19	2.50107	0.839	0.445	8.05002e-15	1	KIF23	Cell cycling cells	Neural progenitor cell	kinesin family member 23 [Source:HGNC Symbol;Acc:HGNC:6392]
1273	4.15957e-19	2.50107	0.839	0.445	8.05002e-15	1	KIF23		Endothelial cell	kinesin family member 23 [Source:HGNC Symbol;Acc:HGNC:6392]
1275	1.35297e-22	2.50095	0.609	0.113	2.6184e-18	1	FAM83D		Multilymphoid progenitor cell	family with sequence similarity 83 member D [Source:HGNC Symbol;Acc:HGNC:16122]
1277	1.2241e-14	2.48761	0.46	0.107	2.36901e-10	1	IL7R	Neutrophils	Circulating fetal cell	interleukin 7 receptor [Source:HGNC Symbol;Acc:HGNC:6024]
1278	1.2241e-14	2.48761	0.46	0.107	2.36901e-10	1	IL7R		Regulatory T (Treg) cell	interleukin 7 receptor [Source:HGNC Symbol;Acc:HGNC:6024]
1279	1.2241e-14	2.48761	0.46	0.107	2.36901e-10	1	IL7R		IL-17Ralpha T cell	interleukin 7 receptor [Source:HGNC Symbol;Acc:HGNC:6024]
1280	1.2241e-14	2.48761	0.46	0.107	2.36901e-10	1	IL7R		Natural killer T (NKT) cell	interleukin 7 receptor [Source:HGNC Symbol;Acc:HGNC:6024]
1281	1.2241e-14	2.48761	0.46	0.107	2.36901e-10	1	IL7R		CD8+ T cell	interleukin 7 receptor [Source:HGNC Symbol;Acc:HGNC:6024]
1282	1.2241e-14	2.48761	0.46	0.107	2.36901e-10	1	IL7R		B cell	interleukin 7 receptor [Source:HGNC Symbol;Acc:HGNC:6024]
1283	1.2241e-14	2.48761	0.46	0.107	2.36901e-10	1	IL7R		CD4+ T cell	interleukin 7 receptor [Source:HGNC Symbol;Acc:HGNC:6024]
1284	1.2241e-14	2.48761	0.46	0.107	2.36901e-10	1	IL7R		Central memory T cell	interleukin 7 receptor [Source:HGNC Symbol;Acc:HGNC:6024]
1285	1.2241e-14	2.48761	0.46	0.107	2.36901e-10	1	IL7R		Cytotoxic T cell	interleukin 7 receptor [Source:HGNC Symbol;Acc:HGNC:6024]
1286	1.2241e-14	2.48761	0.46	0.107	2.36901e-10	1	IL7R		Effector memory T cell	interleukin 7 receptor [Source:HGNC Symbol;Acc:HGNC:6024]
1287	1.2241e-14	2.48761	0.46	0.107	2.36901e-10	1	IL7R		Hematopoietic stem cell	interleukin 7 receptor [Source:HGNC Symbol;Acc:HGNC:6024]
1288	1.2241e-14	2.48761	0.46	0.107	2.36901e-10	1	IL7R		Lymphoid cell	interleukin 7 receptor [Source:HGNC Symbol;Acc:HGNC:6024]
1289	1.2241e-14	2.48761	0.46	0.107	2.36901e-10	1	IL7R		Megakaryocyte erythroid cell	interleukin 7 receptor [Source:HGNC Symbol;Acc:HGNC:6024]
1290	1.2241e-14	2.48761	0.46	0.107	2.36901e-10	1	IL7R		Naive T cell	interleukin 7 receptor [Source:HGNC Symbol;Acc:HGNC:6024]
1291	1.2241e-14	2.48761	0.46	0.107	2.36901e-10	1	IL7R		Naive regulatory T (Treg) cell	interleukin 7 receptor [Source:HGNC Symbol;Acc:HGNC:6024]
1292	1.2241e-14	2.48761	0.46	0.107	2.36901e-10	1	IL7R		Natural killer cell	interleukin 7 receptor [Source:HGNC Symbol;Acc:HGNC:6024]
1293	1.2241e-14	2.48761	0.46	0.107	2.36901e-10	1	IL7R		Natural regulatory T (Treg) cell	interleukin 7 receptor [Source:HGNC Symbol;Acc:HGNC:6024]
1294	1.2241e-14	2.48761	0.46	0.107	2.36901e-10	1	IL7R		Specialist antigen presenting cell	interleukin 7 receptor [Source:HGNC Symbol;Acc:HGNC:6024]
1295	1.2241e-14	2.48761	0.46	0.107	2.36901e-10	1	IL7R		M1 macrophage	interleukin 7 receptor [Source:HGNC Symbol;Acc:HGNC:6024]
1296	1.2241e-14	2.48761	0.46	0.107	2.36901e-10	1	IL7R		CD4+ memory T cell	interleukin 7 receptor [Source:HGNC Symbol;Acc:HGNC:6024]
1297	1.2241e-14	2.48761	0.46	0.107	2.36901e-10	1	IL7R		Naive CD4+ T cell	interleukin 7 receptor [Source:HGNC Symbol;Acc:HGNC:6024]
1298	1.2241e-14	2.48761	0.46	0.107	2.36901e-10	1	IL7R		Multilymphoid progenitor cell	interleukin 7 receptor [Source:HGNC Symbol;Acc:HGNC:6024]
1576	2.23776e-22	2.47577	0.609	0.116	4.33073e-18	1	CENPA	Cardiomyocytes		centromere protein A [Source:HGNC Symbol;Acc:HGNC:1851]
1580	5.63988e-27	2.46993	0.908	0.427	1.09149e-22	1	DNAJC9		B cell	DnaJ heat shock protein family (Hsp40) member C9 [Source:HGNC Symbol;Acc:HGNC:19123]
1582	1.30361e-21	2.46486	0.609	0.128	2.52287e-17	1	POLA2	Cardiomyocytes		DNA polymerase alpha 2, accessory subunit [Source:HGNC Symbol;Acc:HGNC:30073]
1583	1.05728e-12	2.46285	0.299	0.043	2.04616e-08	1	SUV39H1			SUV39H1 histone lysine methyltransferase [Source:HGNC Symbol;Acc:HGNC:11479]
1584	4.02767e-13	2.45676	0.264	0.027	7.79475e-09	1	SAPCD2			suppressor APC domain containing 2 [Source:HGNC Symbol;Acc:HGNC:28055]
1585	1.51211e-26	2.43727	0.874	0.412	2.92639e-22	1	FEN1	Cell cycling cells	Neural progenitor cell	flap structure-specific endonuclease 1 [Source:HGNC Symbol;Acc:HGNC:3650]
1586	1.74636e-19	2.43436	0.805	0.323	3.37973e-15	1	AURKA	Cardiomyocytes		aurora kinase A [Source:HGNC Symbol;Acc:HGNC:11393]
1592	3.83479e-17	2.43191	0.667	0.274	7.42146e-13	1	MASTL			microtubule associated serine/threonine kinase like [Source:HGNC Symbol;Acc:HGNC:19042]
1593	1.04513e-22	2.41979	0.678	0.165	2.02263e-18	1	WDHD1		Endothelial cell	WD repeat and HMG-box DNA binding protein 1 [Source:HGNC Symbol;Acc:HGNC:23170]
1595	1.40454e-17	2.418	0.69	0.29	2.71821e-13	1	RBL1		Pit cell	RB transcriptional corepressor like 1 [Source:HGNC Symbol;Acc:HGNC:9893]
1596	1.40454e-17	2.418	0.69	0.29	2.71821e-13	1	RBL1		AXL+SIGLEC6+ dendritic cell	RB transcriptional corepressor like 1 [Source:HGNC Symbol;Acc:HGNC:9893]
1598	6.46271e-24	2.40777	0.736	0.21	1.25073e-19	1	TIMELESS	Xcr1-cd1s		timeless circadian regulator [Source:HGNC Symbol;Acc:HGNC:11813]
1599	6.18228e-18	2.4028	0.701	0.265	1.19646e-13	1	BARD1			BRCA1 associated RING domain 1 [Source:HGNC Symbol;Acc:HGNC:952]
1600	3.4878e-17	2.40085	0.586	0.159	6.74995e-13	1	HBEGF		CD1C+_B dendritic cell	heparin binding EGF like growth factor [Source:HGNC Symbol;Acc:HGNC:3059]
1602	3.46357e-23	2.39879	0.701	0.189	6.70305e-19	1	PSMC3IP			PSMC3 interacting protein [Source:HGNC Symbol;Acc:HGNC:17928]
1603	2.91953e-14	2.39203	0.31	0.037	5.65016e-10	1	ZNF726			zinc finger protein 726 [Source:HGNC Symbol;Acc:HGNC:32462]
1604	2.14012e-18	2.38698	0.517	0.104	4.14178e-14	1	CCNF	Amplifying cells		cyclin F [Source:HGNC Symbol;Acc:HGNC:1591]
1605	4.08632e-13	2.37152	0.448	0.11	7.90825e-09	1	MCAM	Fibroblasts	Endometrial stem cell	melanoma cell adhesion molecule [Source:HGNC Symbol;Acc:HGNC:6934]
1606	4.08632e-13	2.37152	0.448	0.11	7.90825e-09	1	MCAM		Oviduct-derived stem cell	melanoma cell adhesion molecule [Source:HGNC Symbol;Acc:HGNC:6934]
1607	4.08632e-13	2.37152	0.448	0.11	7.90825e-09	1	MCAM		T helper17 (Th17) cell	melanoma cell adhesion molecule [Source:HGNC Symbol;Acc:HGNC:6934]
1608	4.08632e-13	2.37152	0.448	0.11	7.90825e-09	1	MCAM		Tumor-propagating cell	melanoma cell adhesion molecule [Source:HGNC Symbol;Acc:HGNC:6934]
1609	4.08632e-13	2.37152	0.448	0.11	7.90825e-09	1	MCAM		Smooth muscle cell	melanoma cell adhesion molecule [Source:HGNC Symbol;Acc:HGNC:6934]
1610	4.08632e-13	2.37152	0.448	0.11	7.90825e-09	1	MCAM		Circulating progenitor cell	melanoma cell adhesion molecule [Source:HGNC Symbol;Acc:HGNC:6934]
1611	4.08632e-13	2.37152	0.448	0.11	7.90825e-09	1	MCAM		Limbal epithelial stem cell	melanoma cell adhesion molecule [Source:HGNC Symbol;Acc:HGNC:6934]
1612	4.08632e-13	2.37152	0.448	0.11	7.90825e-09	1	MCAM		Progenitor cell	melanoma cell adhesion molecule [Source:HGNC Symbol;Acc:HGNC:6934]
1613	4.08632e-13	2.37152	0.448	0.11	7.90825e-09	1	MCAM		Stromal cell	melanoma cell adhesion molecule [Source:HGNC Symbol;Acc:HGNC:6934]
1614	4.08632e-13	2.37152	0.448	0.11	7.90825e-09	1	MCAM		Endothelial stem cell	melanoma cell adhesion molecule [Source:HGNC Symbol;Acc:HGNC:6934]
1615	4.08632e-13	2.37152	0.448	0.11	7.90825e-09	1	MCAM		Granulosa cell	melanoma cell adhesion molecule [Source:HGNC Symbol;Acc:HGNC:6934]
1616	4.08632e-13	2.37152	0.448	0.11	7.90825e-09	1	MCAM		Neural stem cell	melanoma cell adhesion molecule [Source:HGNC Symbol;Acc:HGNC:6934]
1617	4.08632e-13	2.37152	0.448	0.11	7.90825e-09	1	MCAM		Neural tube cell	melanoma cell adhesion molecule [Source:HGNC Symbol;Acc:HGNC:6934]
1618	4.08632e-13	2.37152	0.448	0.11	7.90825e-09	1	MCAM		Mesenchymal stromal cell	melanoma cell adhesion molecule [Source:HGNC Symbol;Acc:HGNC:6934]
1619	4.08632e-13	2.37152	0.448	0.11	7.90825e-09	1	MCAM		SLC16A7+ cell	melanoma cell adhesion molecule [Source:HGNC Symbol;Acc:HGNC:6934]
1725	1.02682e-15	2.36055	0.483	0.107	1.98721e-11	1	RAD54B			RAD54 homolog B [Source:HGNC Symbol;Acc:HGNC:17228]
1726	1.58151e-17	2.35927	0.736	0.32	3.0607e-13	1	CDCA2	Xcr1-cd1s		cell division cycle associated 2 [Source:HGNC Symbol;Acc:HGNC:14623]
1730	5.981e-19	2.35061	0.69	0.229	1.1575e-14	1	WDR76		Endothelial cell	WD repeat domain 76 [Source:HGNC Symbol;Acc:HGNC:25773]
1732	1.35025e-29	2.34738	0.793	0.159	2.61314e-25	1	TROAP	B cells	FGFR1HighNME5- epithelial cell	trophinin associated protein [Source:HGNC Symbol;Acc:HGNC:12327]
1733	1.35025e-29	2.34738	0.793	0.159	2.61314e-25	1	TROAP		MKI67+ progenitor cell	trophinin associated protein [Source:HGNC Symbol;Acc:HGNC:12327]
1734	1.35025e-29	2.34738	0.793	0.159	2.61314e-25	1	TROAP		1-cell stage cell (Blastomere)	trophinin associated protein [Source:HGNC Symbol;Acc:HGNC:12327]
1736	7.86788e-22	2.34703	0.644	0.143	1.52267e-17	1	HJURP	Amplifying cells	Neural progenitor cell	Holliday junction recognition protein [Source:HGNC Symbol;Acc:HGNC:25444]
1738	2.63653e-34	2.32856	0.966	0.61	5.10247e-30	1	SMC2	Progenitor cells	Neural progenitor cell	structural maintenance of chromosomes 2 [Source:HGNC Symbol;Acc:HGNC:14011]
1741	4.20084e-16	2.32687	0.575	0.162	8.12988e-12	1	E2F7	Multiciliated cells	FOXN4+ cell	E2F transcription factor 7 [Source:HGNC Symbol;Acc:HGNC:23820]
1742	1.70925e-15	2.32597	0.437	0.085	3.3079e-11	1	FIGNL1			fidgetin like 1 [Source:HGNC Symbol;Acc:HGNC:13286]
1743	3.41743e-15	2.31897	0.379	0.058	6.61376e-11	1	C5orf34		Oocyte	chromosome 5 open reading frame 34 [Source:HGNC Symbol;Acc:HGNC:24738]
1745	5.41509e-10	2.31454	0.264	0.046	1.04798e-05	1	C16orf59	Cycling T cells
1746	3.18866e-17	2.30523	0.345	0.034	6.17101e-13	1	ESPL1			extra spindle pole bodies like 1, separase [Source:HGNC Symbol;Acc:HGNC:16856]
1747	7.23008e-24	2.30364	0.793	0.277	1.39924e-19	1	RFC2	Cell cycling cells	SLC16A7+ cell	replication factor C subunit 2 [Source:HGNC Symbol;Acc:HGNC:9970]
1748	8.14045e-18	2.29366	0.747	0.314	1.57542e-13	1	ARHGAP11A	Cycling T cells		Rho GTPase activating protein 11A [Source:HGNC Symbol;Acc:HGNC:15783]
1749	1.17603e-19	2.2841	0.69	0.21	2.27597e-15	1	STIL	Multiciliated cells	FOXN4+ cell	STIL centriolar assembly protein [Source:HGNC Symbol;Acc:HGNC:10879]
1750	9.39283e-06	2.26842	0.253	0.085	0.18178	1	HIST1H3D
1751	5.30132e-14	2.26708	0.563	0.18	1.02596e-09	1	KIF18A			kinesin family member 18A [Source:HGNC Symbol;Acc:HGNC:29441]
1752	4.42727e-17	2.26566	0.494	0.104	8.56809e-13	1	FANCB			FA complementation group B [Source:HGNC Symbol;Acc:HGNC:3583]
1753	6.26306e-15	2.26439	0.46	0.101	1.21209e-10	1	PSRC1	G2m_s npcs		proline and serine rich coiled-coil 1 [Source:HGNC Symbol;Acc:HGNC:24472]
1755	6.73997e-19	2.26438	0.747	0.28	1.30439e-14	1	VRK1			VRK serine/threonine kinase 1 [Source:HGNC Symbol;Acc:HGNC:12718]
1756	3.45979e-36	2.26018	0.989	0.585	6.69573e-32	1	DHFR	Progenitor cells	Neural progenitor cell	dihydrofolate reductase [Source:HGNC Symbol;Acc:HGNC:2861]
1757	3.45979e-36	2.26018	0.989	0.585	6.69573e-32	1	DHFR		FOXN4+ cell	dihydrofolate reductase [Source:HGNC Symbol;Acc:HGNC:2861]
1758	1.77588e-10	2.25862	0.632	0.323	3.43687e-06	1	FBXO5	Cycling T cells	Neural progenitor cell	F-box protein 5 [Source:HGNC Symbol;Acc:HGNC:13584]
1759	2.83835e-17	2.24993	0.655	0.226	5.49306e-13	1	CEP152	Multiciliated cells	Endothelial cell	centrosomal protein 152 [Source:HGNC Symbol;Acc:HGNC:29298]
1761	1.70125e-17	2.24578	0.448	0.07	3.29242e-13	1	LIN9			lin-9 DREAM MuvB core complex component [Source:HGNC Symbol;Acc:HGNC:30830]
1762	6.94764e-14	2.24473	0.471	0.125	1.34458e-09	1	MNS1			meiosis specific nuclear structural 1 [Source:HGNC Symbol;Acc:HGNC:29636]
1763	6.2322e-35	2.24094	0.989	0.72	1.20612e-30	1	RRM1	Cell cycling cells	Neural progenitor cell	ribonucleotide reductase catalytic subunit M1 [Source:HGNC Symbol;Acc:HGNC:10451]
1764	6.2322e-35	2.24094	0.989	0.72	1.20612e-30	1	RRM1		Morula cell (Blastomere)	ribonucleotide reductase catalytic subunit M1 [Source:HGNC Symbol;Acc:HGNC:10451]
1767	1.24157e-38	2.23978	1	0.954	2.4028e-34	1	STMN1	Midbrain_hindbrain	Immature neuron	stathmin 1 [Source:HGNC Symbol;Acc:HGNC:6510]
1768	1.24157e-38	2.23978	1	0.954	2.4028e-34	1	STMN1		Astrocyte	stathmin 1 [Source:HGNC Symbol;Acc:HGNC:6510]
1769	1.24157e-38	2.23978	1	0.954	2.4028e-34	1	STMN1		Microglial cell	stathmin 1 [Source:HGNC Symbol;Acc:HGNC:6510]
1770	1.24157e-38	2.23978	1	0.954	2.4028e-34	1	STMN1		Endothelial cell	stathmin 1 [Source:HGNC Symbol;Acc:HGNC:6510]
1771	1.24157e-38	2.23978	1	0.954	2.4028e-34	1	STMN1		Plasmacytoid dendritic cell	stathmin 1 [Source:HGNC Symbol;Acc:HGNC:6510]
1837	2.27385e-18	2.23801	0.621	0.165	4.40059e-14	1	NDC1		Brush cell (Tuft cell)	NDC1 transmembrane nucleoporin [Source:HGNC Symbol;Acc:HGNC:25525]
1838	2.27385e-18	2.23801	0.621	0.165	4.40059e-14	1	NDC1		Neuroendocrine cell	NDC1 transmembrane nucleoporin [Source:HGNC Symbol;Acc:HGNC:25525]
1839	4.08716e-12	2.2348	0.425	0.11	7.90988e-08	1	DBF4B			DBF4 zinc finger B [Source:HGNC Symbol;Acc:HGNC:17883]
1840	6.90714e-29	2.23123	0.966	0.753	1.33674e-24	1	DIAPH3	Corticotropes	FGFR1LowNME5- epithelial cell	diaphanous related formin 3 [Source:HGNC Symbol;Acc:HGNC:15480]
1842	1.00384e-18	2.2312	0.954	0.704	1.94274e-14	1	CKS2	G2m_s npcs	Neural progenitor cell	CDC28 protein kinase regulatory subunit 2 [Source:HGNC Symbol;Acc:HGNC:2000]
1843	1.00384e-18	2.2312	0.954	0.704	1.94274e-14	1	CKS2		Interneuron	CDC28 protein kinase regulatory subunit 2 [Source:HGNC Symbol;Acc:HGNC:2000]
1852	1.71769e-20	2.22812	0.839	0.43	3.32425e-16	1	MCM6	Cell cycling cells	Neural progenitor cell	minichromosome maintenance complex component 6 [Source:HGNC Symbol;Acc:HGNC:6949]
1853	1.71769e-20	2.22812	0.839	0.43	3.32425e-16	1	MCM6		Granulocyte-monocyte progenitor	minichromosome maintenance complex component 6 [Source:HGNC Symbol;Acc:HGNC:6949]
1855	1.16337e-31	2.22191	0.966	0.665	2.25147e-27	1	CKS1B	CD8 T cells	Neural progenitor cell	CDC28 protein kinase regulatory subunit 1B [Source:HGNC Symbol;Acc:HGNC:19083]
1856	1.16337e-31	2.22191	0.966	0.665	2.25147e-27	1	CKS1B		Endothelial cell	CDC28 protein kinase regulatory subunit 1B [Source:HGNC Symbol;Acc:HGNC:19083]
1864	3.55778e-15	2.21923	0.402	0.07	6.88537e-11	1	CDC25A			cell division cycle 25A [Source:HGNC Symbol;Acc:HGNC:1725]
1865	2.32566e-08	2.2097	0.264	0.061	0.000450086	1	RP11-680F8.1	Epithelial cells
1866	2.29083e-20	2.20688	0.437	0.052	4.43343e-16	1	SLC25A10.1
1867	1.08379e-15	2.20141	0.471	0.104	2.09745e-11	1	CDC7			cell division cycle 7 [Source:HGNC Symbol;Acc:HGNC:1745]
1868	2.63502e-23	2.18292	0.885	0.5	5.09955e-19	1	GMNN	Neural cells	Neural progenitor cell	geminin DNA replication inhibitor [Source:HGNC Symbol;Acc:HGNC:17493]
1869	2.63502e-23	2.18292	0.885	0.5	5.09955e-19	1	GMNN		Liver bud hepatic cell	geminin DNA replication inhibitor [Source:HGNC Symbol;Acc:HGNC:17493]
1874	3.97364e-07	2.1799	0.276	0.076	0.00769018	1	FMN2	Stem cells		formin 2 [Source:HGNC Symbol;Acc:HGNC:14074]
1875	2.58913e-22	2.17896	0.816	0.345	5.01074e-18	1	CIT			citron rho-interacting serine/threonine kinase [Source:HGNC Symbol;Acc:HGNC:1985]
1876	6.75889e-22	2.17201	0.966	0.866	1.30805e-17	1	TPX2	G2m_s npcs	Neural progenitor cell	TPX2 microtubule nucleation factor [Source:HGNC Symbol;Acc:HGNC:1249]
1877	6.75889e-22	2.17201	0.966	0.866	1.30805e-17	1	TPX2		MKI67+ progenitor cell	TPX2 microtubule nucleation factor [Source:HGNC Symbol;Acc:HGNC:1249]
1882	9.4227e-14	2.16443	0.322	0.043	1.82357e-09	1	ZNF695			zinc finger protein 695 [Source:HGNC Symbol;Acc:HGNC:30954]
1883	1.91095e-17	2.16316	0.609	0.18	3.69825e-13	1	CHAC2		B cell	ChaC glutathione specific gamma-glutamylcyclotransferase 2 [Source:HGNC Symbol;Acc:HGNC:32363]
1885	7.40277e-13	2.16119	0.483	0.14	1.43266e-08	1	ARHGAP11B			Rho GTPase activating protein 11B [Source:HGNC Symbol;Acc:HGNC:15782]
1886	6.29696e-16	2.15968	0.563	0.152	1.21865e-11	1	TMEM194A
1887	6.02527e-15	2.15331	0.345	0.046	1.16607e-10	1	POLD1	M cells		DNA polymerase delta 1, catalytic subunit [Source:HGNC Symbol;Acc:HGNC:9175]
1888	4.19083e-22	2.14713	0.862	0.436	8.11051e-18	1	NCAPD2			non-SMC condensin I complex subunit D2 [Source:HGNC Symbol;Acc:HGNC:24305]
1889	4.58334e-18	2.14289	0.69	0.244	8.87014e-14	1	RFC4			replication factor C subunit 4 [Source:HGNC Symbol;Acc:HGNC:9972]
1890	2.22825e-13	2.13639	0.655	0.253	4.31233e-09	1	FGF5	Ectoderm cells		fibroblast growth factor 5 [Source:HGNC Symbol;Acc:HGNC:3683]
1891	5.86316e-23	2.13437	0.931	0.552	1.1347e-18	1	SYNE2	Glia cells	Microglial cell	spectrin repeat containing nuclear envelope protein 2 [Source:HGNC Symbol;Acc:HGNC:17084]
1892	5.86316e-23	2.13437	0.931	0.552	1.1347e-18	1	SYNE2		CD4+ cytotoxic T cell	spectrin repeat containing nuclear envelope protein 2 [Source:HGNC Symbol;Acc:HGNC:17084]
1893	5.86316e-23	2.13437	0.931	0.552	1.1347e-18	1	SYNE2		Granulosa cell	spectrin repeat containing nuclear envelope protein 2 [Source:HGNC Symbol;Acc:HGNC:17084]
1899	7.69799e-13	2.13252	0.782	0.424	1.48979e-08	1	LY6K			lymphocyte antigen 6 family member K [Source:HGNC Symbol;Acc:HGNC:24225]
1900	8.56706e-16	2.12655	0.437	0.082	1.65798e-11	1	RP11-303E16.2
1901	9.29508e-25	2.12498	0.69	0.125	1.79888e-20	1	IQGAP3		MKI67+ progenitor cell	IQ motif containing GTPase activating protein 3 [Source:HGNC Symbol;Acc:HGNC:20669]
1902	1.33825e-15	2.12363	0.563	0.168	2.58991e-11	1	CENPO			centromere protein O [Source:HGNC Symbol;Acc:HGNC:28152]
1903	3.55861e-33	2.12044	1	0.96	6.88699e-29	1	UBE2S	G2m_s npcs	Multipotent progenitor cell	ubiquitin conjugating enzyme E2 S [Source:HGNC Symbol;Acc:HGNC:17895]
1907	5.99753e-19	2.10082	0.736	0.253	1.1607e-14	1	CCDC18			coiled-coil domain containing 18 [Source:HGNC Symbol;Acc:HGNC:30370]
1908	1.94307e-14	2.09728	0.586	0.198	3.76043e-10	1	DONSON			DNA replication fork stabilization factor DONSON [Source:HGNC Symbol;Acc:HGNC:2993]
1909	3.0831e-24	2.08552	0.931	0.659	5.96673e-20	1	ECT2	Cell cycling cells	Liver bud hepatic cell	epithelial cell transforming 2 [Source:HGNC Symbol;Acc:HGNC:3155]
1910	3.43444e-10	2.06644	0.287	0.055	6.64667e-06	1	DNMT3B		Stem cell	DNA methyltransferase 3 beta [Source:HGNC Symbol;Acc:HGNC:2979]
1911	3.43444e-10	2.06644	0.287	0.055	6.64667e-06	1	DNMT3B		Embryonic stem cell	DNA methyltransferase 3 beta [Source:HGNC Symbol;Acc:HGNC:2979]
1912	2.43942e-18	2.05976	0.586	0.14	4.72101e-14	1	SLC43A3			solute carrier family 43 member 3 [Source:HGNC Symbol;Acc:HGNC:17466]
1913	6.78351e-22	2.05809	0.701	0.171	1.31281e-17	1	RFC5			replication factor C subunit 5 [Source:HGNC Symbol;Acc:HGNC:9973]
1914	1.78395e-27	2.05725	0.874	0.314	3.45248e-23	1	CENPN		Neural progenitor cell	centromere protein N [Source:HGNC Symbol;Acc:HGNC:30873]
1915	1.78395e-27	2.05725	0.874	0.314	3.45248e-23	1	CENPN		Endothelial cell	centromere protein N [Source:HGNC Symbol;Acc:HGNC:30873]
1917	1.93542e-16	2.05701	0.494	0.104	3.74562e-12	1	FANCG			FA complementation group G [Source:HGNC Symbol;Acc:HGNC:3588]
1918	2.69967e-22	2.05589	0.874	0.436	5.22468e-18	1	LMNB2		Endothelial cell	lamin B2 [Source:HGNC Symbol;Acc:HGNC:6638]
1920	2.89825e-15	2.05495	0.506	0.122	5.60898e-11	1	HAUS8			HAUS augmin like complex subunit 8 [Source:HGNC Symbol;Acc:HGNC:30532]
1921	3.0538e-14	2.05122	0.529	0.14	5.91002e-10	1	CSPG4	Lung vsmcs	Neural crest cell	chondroitin sulfate proteoglycan 4 [Source:HGNC Symbol;Acc:HGNC:2466]
1922	3.0538e-14	2.05122	0.529	0.14	5.91002e-10	1	CSPG4		Stem cell	chondroitin sulfate proteoglycan 4 [Source:HGNC Symbol;Acc:HGNC:2466]
1923	3.0538e-14	2.05122	0.529	0.14	5.91002e-10	1	CSPG4		Mesenchymal stem cell	chondroitin sulfate proteoglycan 4 [Source:HGNC Symbol;Acc:HGNC:2466]
1924	3.0538e-14	2.05122	0.529	0.14	5.91002e-10	1	CSPG4		Adventitial cell	chondroitin sulfate proteoglycan 4 [Source:HGNC Symbol;Acc:HGNC:2466]
1925	3.0538e-14	2.05122	0.529	0.14	5.91002e-10	1	CSPG4		Oligodendrocyte	chondroitin sulfate proteoglycan 4 [Source:HGNC Symbol;Acc:HGNC:2466]
1966	9.15476e-12	2.04822	0.402	0.101	1.77172e-07	1	ADAMTS6		Pit cell	ADAM metallopeptidase with thrombospondin type 1 motif 6 [Source:HGNC Symbol;Acc:HGNC:222]
1967	9.15476e-12	2.04822	0.402	0.101	1.77172e-07	1	ADAMTS6		Multilymphoid progenitor cell	ADAM metallopeptidase with thrombospondin type 1 motif 6 [Source:HGNC Symbol;Acc:HGNC:222]
1969	1.10572e-39	2.03556	1	0.994	2.13989e-35	1	H2AFZ	Stem cells	Neural progenitor cell
1970	1.10572e-39	2.03556	1	0.994	2.13989e-35	1	H2AFZ		Astrocyte
1971	1.10572e-39	2.03556	1	0.994	2.13989e-35	1	H2AFZ		Endothelial cell
1989	3.24139e-18	2.03129	0.713	0.274	6.27305e-14	1	CDK2			cyclin dependent kinase 2 [Source:HGNC Symbol;Acc:HGNC:1771]
1990	3.5033e-23	2.02952	0.943	0.619	6.77993e-19	1	PCNA	Proliferating cells	Neural progenitor cell	proliferating cell nuclear antigen [Source:HGNC Symbol;Acc:HGNC:8729]
1991	3.5033e-23	2.02952	0.943	0.619	6.77993e-19	1	PCNA		Myoblast	proliferating cell nuclear antigen [Source:HGNC Symbol;Acc:HGNC:8729]
1992	3.5033e-23	2.02952	0.943	0.619	6.77993e-19	1	PCNA		Granulosa cell	proliferating cell nuclear antigen [Source:HGNC Symbol;Acc:HGNC:8729]
2014	9.23647e-17	2.02876	0.874	0.549	1.78753e-12	1	H2AFX	G2m_s npcs	Neural progenitor cell
2015	9.23647e-17	2.02876	0.874	0.549	1.78753e-12	1	H2AFX		Multipotent progenitor cell
2018	5.86291e-14	2.02755	0.609	0.241	1.13465e-09	1	CENPL			centromere protein L [Source:HGNC Symbol;Acc:HGNC:17879]
2019	4.56186e-31	2.02671	0.966	0.659	8.82857e-27	1	RPL39L		FGFR1LowNME5- epithelial cell	ribosomal protein L39 like [Source:HGNC Symbol;Acc:HGNC:17094]
2020	4.56186e-31	2.02671	0.966	0.659	8.82857e-27	1	RPL39L		Morula cell (Blastomere)	ribosomal protein L39 like [Source:HGNC Symbol;Acc:HGNC:17094]
2023	2.75393e-12	2.01341	0.655	0.29	5.32968e-08	1	GAS2L3	Cell cycling cells	Lake et al.Science.Ex8	growth arrest specific 2 like 3 [Source:HGNC Symbol;Acc:HGNC:27475]
2025	2.21485e-20	2.01155	0.793	0.274	4.2864e-16	1	FLNB		Plasmacytoid dendritic cell	filamin B [Source:HGNC Symbol;Acc:HGNC:3755]
2027	5.19602e-05	2.00525	0.253	0.095	1	1	GPR56			adhesion G protein-coupled receptor G1 [Source:HGNC Symbol;Acc:HGNC:4512]
2028	4.36514e-08	2.00098	0.253	0.055	0.000844785	1	RP11-110I1.12
2029	7.27938e-15	1.99059	0.494	0.119	1.40878e-10	1	ASRGL1			asparaginase and isoaspartyl peptidase 1 [Source:HGNC Symbol;Acc:HGNC:16448]
2030	8.64195e-12	1.98944	0.345	0.067	1.67248e-07	1	HIST1H2AG
2031	7.86113e-14	1.98303	0.494	0.125	1.52136e-09	1	DOCK2		Microglial cell	dedicator of cytokinesis 2 [Source:HGNC Symbol;Acc:HGNC:2988]
2032	7.86113e-14	1.98303	0.494	0.125	1.52136e-09	1	DOCK2		Paneth cell	dedicator of cytokinesis 2 [Source:HGNC Symbol;Acc:HGNC:2988]
2033	7.86113e-14	1.98303	0.494	0.125	1.52136e-09	1	DOCK2		Monocyte	dedicator of cytokinesis 2 [Source:HGNC Symbol;Acc:HGNC:2988]
2035	4.14942e-33	1.98173	0.989	0.915	8.03037e-29	1	HMGN2	Progenitor cells	Neural progenitor cell	high mobility group nucleosomal binding domain 2 [Source:HGNC Symbol;Acc:HGNC:4986]
2036	4.14942e-33	1.98173	0.989	0.915	8.03037e-29	1	HMGN2		Endothelial cell	high mobility group nucleosomal binding domain 2 [Source:HGNC Symbol;Acc:HGNC:4986]
2037	4.14942e-33	1.98173	0.989	0.915	8.03037e-29	1	HMGN2		Granulosa cell	high mobility group nucleosomal binding domain 2 [Source:HGNC Symbol;Acc:HGNC:4986]
2045	8.06731e-31	1.9797	0.977	0.841	1.56127e-26	1	NASP	Cell cycling cells	Exhausted CD8+ T cell	nuclear autoantigenic sperm protein [Source:HGNC Symbol;Acc:HGNC:7644]
2046	4.37902e-12	1.97753	0.368	0.076	8.47472e-08	1	RTTN		FOXN4+ cell	rotatin [Source:HGNC Symbol;Acc:HGNC:18654]
2047	2.28638e-07	1.97415	0.31	0.095	0.00442483	1	TONSL		SLC16A7+ cell	tonsoku like, DNA repair protein [Source:HGNC Symbol;Acc:HGNC:7801]
2048	2.28638e-07	1.97415	0.31	0.095	0.00442483	1	TONSL		Enterocyte	tonsoku like, DNA repair protein [Source:HGNC Symbol;Acc:HGNC:7801]
2049	2.57047e-12	1.93822	0.632	0.271	4.97462e-08	1	KLHL23		Ionocyte cell	kelch like family member 23 [Source:HGNC Symbol;Acc:HGNC:27506]
2050	2.87455e-12	1.93565	0.517	0.162	5.56312e-08	1	SASS6			SAS-6 centriolar assembly protein [Source:HGNC Symbol;Acc:HGNC:25403]
2051	7.04178e-15	1.93438	0.92	0.75	1.3628e-10	1	CKAP2	G2m_s npcs	Neural progenitor cell	cytoskeleton associated protein 2 [Source:HGNC Symbol;Acc:HGNC:1990]
2052	7.04178e-15	1.93438	0.92	0.75	1.3628e-10	1	CKAP2		Regulatory T (Treg) cell	cytoskeleton associated protein 2 [Source:HGNC Symbol;Acc:HGNC:1990]
2053	7.04178e-15	1.93438	0.92	0.75	1.3628e-10	1	CKAP2		Exhausted CD4+ T cell	cytoskeleton associated protein 2 [Source:HGNC Symbol;Acc:HGNC:1990]
2057	4.54537e-15	1.91948	0.586	0.18	8.79665e-11	1	GEN1		B cell	GEN1 Holliday junction 5' flap endonuclease [Source:HGNC Symbol;Acc:HGNC:26881]
2059	1.1692e-26	1.91716	0.954	0.585	2.26275e-22	1	WHSC1
2060	6.06278e-16	1.91553	0.678	0.244	1.17333e-11	1	DSN1		Plasmacytoid dendritic cell	DSN1 component of MIS12 kinetochore complex [Source:HGNC Symbol;Acc:HGNC:16165]
2062	2.56648e-13	1.91396	0.667	0.271	4.96691e-09	1	FANCM			FA complementation group M [Source:HGNC Symbol;Acc:HGNC:23168]
2063	5.69499e-14	1.90151	0.69	0.284	1.10215e-09	1	RTKN2	CD4 T cells		rhotekin 2 [Source:HGNC Symbol;Acc:HGNC:19364]
2067	9.61958e-09	1.89788	0.264	0.055	0.000186168	1	ALG10			ALG10 alpha-1,2-glucosyltransferase [Source:HGNC Symbol;Acc:HGNC:23162]
2068	1.91927e-15	1.88854	0.621	0.195	3.71436e-11	1	MMS22L			MMS22 like, DNA repair protein [Source:HGNC Symbol;Acc:HGNC:21475]
2069	6.45922e-19	1.88678	0.747	0.253	1.25005e-14	1	POLA1	Cell cycling cells		DNA polymerase alpha 1, catalytic subunit [Source:HGNC Symbol;Acc:HGNC:9173]
2070	3.67046e-13	1.88217	0.586	0.213	7.10344e-09	1	DDX11		B cell	DEAD/H-box helicase 11 [Source:HGNC Symbol;Acc:HGNC:2736]
2072	1.00188e-21	1.87409	0.897	0.396	1.93893e-17	1	CHEK1	Xcr1-cd1s		checkpoint kinase 1 [Source:HGNC Symbol;Acc:HGNC:1925]
2074	1.44918e-10	1.86938	0.333	0.073	2.80459e-06	1	AUNIP	Amplifying cells		aurora kinase A and ninein interacting protein [Source:HGNC Symbol;Acc:HGNC:28363]
2075	1.51296e-09	1.86591	0.299	0.064	2.92802e-05	1	THAP10			THAP domain containing 10 [Source:HGNC Symbol;Acc:HGNC:23193]
2076	1.48234e-13	1.8598	0.655	0.259	2.86878e-09	1	CDCA4		Neural progenitor cell	cell division cycle associated 4 [Source:HGNC Symbol;Acc:HGNC:14625]
2077	2.06584e-14	1.85307	0.655	0.238	3.99802e-10	1	FN3KRP			fructosamine 3 kinase related protein [Source:HGNC Symbol;Acc:HGNC:25700]
2078	2.92733e-19	1.85046	0.874	0.521	5.66526e-15	1	NCAPD3		MKI67+ progenitor cell	non-SMC condensin II complex subunit D3 [Source:HGNC Symbol;Acc:HGNC:28952]
2079	8.53341e-18	1.84025	0.77	0.326	1.65147e-13	1	TEX30	Lymphocyte cells		testis expressed 30 [Source:HGNC Symbol;Acc:HGNC:25188]
2080	1.56521e-15	1.83925	0.632	0.207	3.02914e-11	1	MIS18A			MIS18 kinetochore protein A [Source:HGNC Symbol;Acc:HGNC:1286]
2081	7.16654e-14	1.8372	0.655	0.253	1.38694e-09	1	C19orf48		Neural progenitor cell
2082	7.16654e-14	1.8372	0.655	0.253	1.38694e-09	1	C19orf48		FGFR1LowNME5- epithelial cell
2083	7.16654e-14	1.8372	0.655	0.253	1.38694e-09	1	C19orf48		Endothelial cell
2085	4.23306e-10	1.83505	0.552	0.195	8.19224e-06	1	TBC1D4	Dendritic cells	Exhausted CD8+ T cell	TBC1 domain family member 4 [Source:HGNC Symbol;Acc:HGNC:19165]
2086	4.23306e-10	1.83505	0.552	0.195	8.19224e-06	1	TBC1D4		Ionocyte cell	TBC1 domain family member 4 [Source:HGNC Symbol;Acc:HGNC:19165]
2087	4.23306e-10	1.83505	0.552	0.195	8.19224e-06	1	TBC1D4		Plasmacytoid dendritic cell	TBC1 domain family member 4 [Source:HGNC Symbol;Acc:HGNC:19165]
2097	1.88694e-32	1.82487	0.977	0.79	3.6518e-28	1	DTYMK		Neural progenitor cell	deoxythymidylate kinase [Source:HGNC Symbol;Acc:HGNC:3061]
2098	1.88694e-32	1.82487	0.977	0.79	3.6518e-28	1	DTYMK		Endothelial cell	deoxythymidylate kinase [Source:HGNC Symbol;Acc:HGNC:3061]
2100	3.161e-17	1.8234	0.851	0.436	6.11748e-13	1	HMGB3	Epithelial cells	Neural progenitor cell	high mobility group box 3 [Source:HGNC Symbol;Acc:HGNC:5004]
2101	3.161e-17	1.8234	0.851	0.436	6.11748e-13	1	HMGB3		Endothelial cell	high mobility group box 3 [Source:HGNC Symbol;Acc:HGNC:5004]
2102	3.161e-17	1.8234	0.851	0.436	6.11748e-13	1	HMGB3		Granulosa cell	high mobility group box 3 [Source:HGNC Symbol;Acc:HGNC:5004]
2103	3.161e-17	1.8234	0.851	0.436	6.11748e-13	1	HMGB3		B cell	high mobility group box 3 [Source:HGNC Symbol;Acc:HGNC:5004]
2114	6.12713e-14	1.82303	0.632	0.232	1.18578e-09	1	PMAIP1	Natural killer (NK) cells	Regulatory T (Treg) cell	phorbol-12-myristate-13-acetate-induced protein 1 [Source:HGNC Symbol;Acc:HGNC:9108]
2118	1.7857e-15	1.81223	0.793	0.396	3.45587e-11	1	RAD18			RAD18 E3 ubiquitin protein ligase [Source:HGNC Symbol;Acc:HGNC:18278]
2119	7.23764e-09	1.80966	0.299	0.067	0.00014007	1	IL11		Neuron	interleukin 11 [Source:HGNC Symbol;Acc:HGNC:5966]
2120	9.77332e-15	1.80737	0.563	0.165	1.89143e-10	1	C18orf54			chromosome 18 open reading frame 54 [Source:HGNC Symbol;Acc:HGNC:13796]
2121	3.27408e-11	1.80282	0.46	0.122	6.33632e-07	1	CCDC150			coiled-coil domain containing 150 [Source:HGNC Symbol;Acc:HGNC:26834]
2122	1.06802e-28	1.80179	0.966	0.701	2.06693e-24	1	CSE1L			chromosome segregation 1 like [Source:HGNC Symbol;Acc:HGNC:2431]
2123	1.71969e-09	1.79237	0.402	0.122	3.32812e-05	1	TRAF2			TNF receptor associated factor 2 [Source:HGNC Symbol;Acc:HGNC:12032]
2124	6.49623e-11	1.79086	0.563	0.207	1.25722e-06	1	CCBE1	Hepatic stellate cells	SLC16A7+ cell	collagen and calcium binding EGF domains 1 [Source:HGNC Symbol;Acc:HGNC:29426]
2125	6.49623e-11	1.79086	0.563	0.207	1.25722e-06	1	CCBE1		PROM1High progenitor cell	collagen and calcium binding EGF domains 1 [Source:HGNC Symbol;Acc:HGNC:29426]
2126	8.63727e-14	1.79057	0.655	0.271	1.67157e-09	1	RMI1			RecQ mediated genome instability 1 [Source:HGNC Symbol;Acc:HGNC:25764]
2127	1.48685e-14	1.78908	0.793	0.393	2.87751e-10	1	DBF4		FOXN4+ cell	DBF4 zinc finger [Source:HGNC Symbol;Acc:HGNC:17364]
2128	5.54395e-10	1.78685	0.425	0.131	1.07292e-05	1	ZNF738			zinc finger protein 738 [Source:HGNC Symbol;Acc:HGNC:32469]
2129	1.98554e-19	1.78257	0.793	0.268	3.84263e-15	1	HIRIP3			HIRA interacting protein 3 [Source:HGNC Symbol;Acc:HGNC:4917]
2130	2.28628e-11	1.77618	0.425	0.113	4.42464e-07	1	C18orf56
2131	2.64662e-22	1.76933	0.839	0.311	5.12199e-18	1	ZWILCH			zwilch kinetochore protein [Source:HGNC Symbol;Acc:HGNC:25468]
2132	7.0192e-12	1.76734	0.414	0.095	1.35843e-07	1	MTBP			MDM2 binding protein [Source:HGNC Symbol;Acc:HGNC:7417]
2133	9.08952e-16	1.76513	0.897	0.662	1.75909e-11	1	SPDL1			spindle apparatus coiled-coil protein 1 [Source:HGNC Symbol;Acc:HGNC:26010]
2134	2.30205e-15	1.76428	0.897	0.506	4.45517e-11	1	SMTN	Muscle cells	Stem cell	smoothelin [Source:HGNC Symbol;Acc:HGNC:11126]
2135	2.30205e-15	1.76428	0.897	0.506	4.45517e-11	1	SMTN		Endothelial cell	smoothelin [Source:HGNC Symbol;Acc:HGNC:11126]
2137	7.97773e-23	1.7615	0.943	0.543	1.54393e-18	1	CEP78	Multiciliated cells	Effector CD8+ memory T (Tem) cell	centrosomal protein 78 [Source:HGNC Symbol;Acc:HGNC:25740]
2138	7.97773e-23	1.7615	0.943	0.543	1.54393e-18	1	CEP78		CD4+ cytotoxic T cell	centrosomal protein 78 [Source:HGNC Symbol;Acc:HGNC:25740]
2139	7.97773e-23	1.7615	0.943	0.543	1.54393e-18	1	CEP78		Oocyte	centrosomal protein 78 [Source:HGNC Symbol;Acc:HGNC:25740]
2141	5.29481e-12	1.75864	0.644	0.305	1.0247e-07	1	PARP2			poly(ADP-ribose) polymerase 2 [Source:HGNC Symbol;Acc:HGNC:272]
2142	9.19702e-17	1.75125	0.655	0.198	1.7799e-12	1	PRIM2			DNA primase subunit 2 [Source:HGNC Symbol;Acc:HGNC:9370]
2143	7.11605e-09	1.73761	0.333	0.088	0.000137717	1	CCDC134		Paneth cell	coiled-coil domain containing 134 [Source:HGNC Symbol;Acc:HGNC:26185]
2144	4.39633e-09	1.7334	0.391	0.116	8.50822e-05	1	RAD9A		SLC16A7+ cell	RAD9 checkpoint clamp component A [Source:HGNC Symbol;Acc:HGNC:9827]
2145	2.41025e-21	1.72346	0.954	0.628	4.66456e-17	1	EZR	Gliogenic_outer radial glia	Podocyte	ezrin [Source:HGNC Symbol;Acc:HGNC:12691]
2146	2.41025e-21	1.72346	0.954	0.628	4.66456e-17	1	EZR		Glomerular epithelial cell	ezrin [Source:HGNC Symbol;Acc:HGNC:12691]
2147	2.41025e-21	1.72346	0.954	0.628	4.66456e-17	1	EZR		Astrocyte	ezrin [Source:HGNC Symbol;Acc:HGNC:12691]
2148	2.41025e-21	1.72346	0.954	0.628	4.66456e-17	1	EZR		Ciliated cell	ezrin [Source:HGNC Symbol;Acc:HGNC:12691]
2149	2.41025e-21	1.72346	0.954	0.628	4.66456e-17	1	EZR		B cell	ezrin [Source:HGNC Symbol;Acc:HGNC:12691]
2157	2.75649e-06	1.72207	0.322	0.119	0.0533464	1	STYK1			serine/threonine/tyrosine kinase 1 [Source:HGNC Symbol;Acc:HGNC:18889]
2158	1.65128e-11	1.71586	0.966	0.921	3.19573e-07	1	ARL6IP1	G2m_s npcs		ADP ribosylation factor like GTPase 6 interacting protein 1 [Source:HGNC Symbol;Acc:HGNC:697]
2160	1.64251e-20	1.71426	0.839	0.332	3.17875e-16	1	LRR1			leucine rich repeat protein 1 [Source:HGNC Symbol;Acc:HGNC:19742]
2161	1.28862e-09	1.71351	0.575	0.265	2.49386e-05	1	HYLS1	Multiciliated cells	FOXN4+ cell	HYLS1 centriolar and ciliogenesis associated [Source:HGNC Symbol;Acc:HGNC:26558]
2162	6.99851e-16	1.71101	0.77	0.335	1.35442e-11	1	BCL2L12			BCL2 like 12 [Source:HGNC Symbol;Acc:HGNC:13787]
2163	8.85503e-07	1.70577	0.253	0.067	0.0171371	1	WDR90		Ciliated epithelial cell	WD repeat domain 90 [Source:HGNC Symbol;Acc:HGNC:26960]
2164	6.11957e-08	1.70567	0.345	0.107	0.00118432	1	BORA			BORA aurora kinase A activator [Source:HGNC Symbol;Acc:HGNC:24724]
2165	1.75258e-07	1.69837	0.287	0.076	0.00339177	1	RP11-527H14.3
2166	2.29624e-28	1.69446	0.989	0.823	4.44392e-24	1	SMC1A			structural maintenance of chromosomes 1A [Source:HGNC Symbol;Acc:HGNC:11111]
2167	4.53093e-16	1.68977	0.816	0.485	8.76871e-12	1	TTF2			transcription termination factor 2 [Source:HGNC Symbol;Acc:HGNC:12398]
2168	1.38639e-09	1.68951	0.356	0.088	2.68307e-05	1	TYRO3			TYRO3 protein tyrosine kinase [Source:HGNC Symbol;Acc:HGNC:12446]
2169	2.91375e-05	1.68783	0.253	0.088	0.563899	1	RP11-268J15.5
2170	6.27818e-10	1.68364	0.391	0.11	1.21502e-05	1	ABHD3	Beta cells	Astrocyte	abhydrolase domain containing 3, phospholipase [Source:HGNC Symbol;Acc:HGNC:18718]
2171	6.27818e-10	1.68364	0.391	0.11	1.21502e-05	1	ABHD3		CD1C-CD141- dendritic cell	abhydrolase domain containing 3, phospholipase [Source:HGNC Symbol;Acc:HGNC:18718]
2173	7.86369e-11	1.67346	0.506	0.18	1.52186e-06	1	NR2C2AP			nuclear receptor 2C2 associated protein [Source:HGNC Symbol;Acc:HGNC:30763]
2174	1.91361e-11	1.67181	0.483	0.14	3.70342e-07	1	SPIN4			spindlin family member 4 [Source:HGNC Symbol;Acc:HGNC:27040]
2175	3.24134e-08	1.6695	0.816	0.546	0.000627297	1	HIST1H1E		Endothelial cell	H1.4 linker histone, cluster member [Source:HGNC Symbol;Acc:HGNC:4718]
2177	1.52938e-33	1.66764	1	0.988	2.95981e-29	1	TUBA1B	CD8 T cells	Neural progenitor cell	tubulin alpha 1b [Source:HGNC Symbol;Acc:HGNC:18809]
2178	1.52938e-33	1.66764	1	0.988	2.95981e-29	1	TUBA1B		Liver bud hepatic cell	tubulin alpha 1b [Source:HGNC Symbol;Acc:HGNC:18809]
2189	9.35809e-20	1.66545	0.862	0.421	1.81107e-15	1	EXOSC8		Naive CD8+ T cell	exosome component 8 [Source:HGNC Symbol;Acc:HGNC:17035]
2190	2.43691e-30	1.66494	0.989	0.845	4.71615e-26	1	DNMT1		Endothelial cell	DNA methyltransferase 1 [Source:HGNC Symbol;Acc:HGNC:2976]
2192	2.52184e-19	1.66128	0.874	0.43	4.88053e-15	1	FAM101B
2193	4.66571e-07	1.65899	0.287	0.079	0.00902954	1	ARHGEF26		Trophectoderm cell	Rho guanine nucleotide exchange factor 26 [Source:HGNC Symbol;Acc:HGNC:24490]
2194	2.99205e-12	1.6552	0.897	0.753	5.79051e-08	1	USP1			ubiquitin specific peptidase 1 [Source:HGNC Symbol;Acc:HGNC:12607]
2195	4.34272e-21	1.64989	0.966	0.716	8.40448e-17	1	MIS18BP1	Dendritic cells	Neural progenitor cell	MIS18 binding protein 1 [Source:HGNC Symbol;Acc:HGNC:20190]
2196	4.34272e-21	1.64989	0.966	0.716	8.40448e-17	1	MIS18BP1		Microglial cell	MIS18 binding protein 1 [Source:HGNC Symbol;Acc:HGNC:20190]
2197	4.34272e-21	1.64989	0.966	0.716	8.40448e-17	1	MIS18BP1		Exhausted CD8+ T cell	MIS18 binding protein 1 [Source:HGNC Symbol;Acc:HGNC:20190]
2198	1.30229e-16	1.64362	0.839	0.466	2.52033e-12	1	SAC3D1		B cell	SAC3 domain containing 1 [Source:HGNC Symbol;Acc:HGNC:30179]
2200	8.637e-10	1.64163	0.54	0.213	1.67152e-05	1	CDH2	Mesothelial cells	Endothelial cell	cadherin 2 [Source:HGNC Symbol;Acc:HGNC:1759]
2201	8.637e-10	1.64163	0.54	0.213	1.67152e-05	1	CDH2		Limbal mesenchymal cell	cadherin 2 [Source:HGNC Symbol;Acc:HGNC:1759]
2202	8.637e-10	1.64163	0.54	0.213	1.67152e-05	1	CDH2		Cancer stem cell	cadherin 2 [Source:HGNC Symbol;Acc:HGNC:1759]
2203	8.637e-10	1.64163	0.54	0.213	1.67152e-05	1	CDH2		Epithelial cell	cadherin 2 [Source:HGNC Symbol;Acc:HGNC:1759]
2204	8.637e-10	1.64163	0.54	0.213	1.67152e-05	1	CDH2		Mesothelial cell	cadherin 2 [Source:HGNC Symbol;Acc:HGNC:1759]
2205	8.637e-10	1.64163	0.54	0.213	1.67152e-05	1	CDH2		Interstitial cell	cadherin 2 [Source:HGNC Symbol;Acc:HGNC:1759]
2206	8.637e-10	1.64163	0.54	0.213	1.67152e-05	1	CDH2		Mesoderm cell	cadherin 2 [Source:HGNC Symbol;Acc:HGNC:1759]
2207	8.637e-10	1.64163	0.54	0.213	1.67152e-05	1	CDH2		Mesodermal embryonic stem cell	cadherin 2 [Source:HGNC Symbol;Acc:HGNC:1759]
2208	8.637e-10	1.64163	0.54	0.213	1.67152e-05	1	CDH2		Neural stem cell	cadherin 2 [Source:HGNC Symbol;Acc:HGNC:1759]
2209	8.637e-10	1.64163	0.54	0.213	1.67152e-05	1	CDH2		Neuron	cadherin 2 [Source:HGNC Symbol;Acc:HGNC:1759]
2210	8.637e-10	1.64163	0.54	0.213	1.67152e-05	1	CDH2		Radial glial cell	cadherin 2 [Source:HGNC Symbol;Acc:HGNC:1759]
2244	1.78508e-24	1.63895	0.966	0.552	3.45467e-20	1	NUDT1		Endothelial cell	nudix hydrolase 1 [Source:HGNC Symbol;Acc:HGNC:8048]
2246	2.23104e-05	1.63723	0.253	0.085	0.431774	1	RASIP1			Ras interacting protein 1 [Source:HGNC Symbol;Acc:HGNC:24716]
2247	6.12643e-26	1.63625	0.989	0.918	1.18565e-21	1	TUBA1C	Stem cells		tubulin alpha 1c [Source:HGNC Symbol;Acc:HGNC:20768]
2248	9.95986e-12	1.63623	0.701	0.348	1.92753e-07	1	TUBGCP3			tubulin gamma complex associated protein 3 [Source:HGNC Symbol;Acc:HGNC:18598]
2249	2.8825e-13	1.63595	0.552	0.155	5.5785e-09	1	SHMT1			serine hydroxymethyltransferase 1 [Source:HGNC Symbol;Acc:HGNC:10850]
2250	2.28879e-11	1.62409	0.506	0.168	4.42949e-07	1	CENPP			centromere protein P [Source:HGNC Symbol;Acc:HGNC:32933]
2251	5.88896e-18	1.62241	0.977	0.939	1.13969e-13	1	KPNA2	Proliferating cells	Neural progenitor cell	karyopherin subunit alpha 2 [Source:HGNC Symbol;Acc:HGNC:6395]
2252	2.28801e-08	1.61886	0.494	0.192	0.000442799	1	SBNO2			strawberry notch homolog 2 [Source:HGNC Symbol;Acc:HGNC:29158]
2253	3.18945e-13	1.61218	0.517	0.14	6.17253e-09	1	FANCE			FA complementation group E [Source:HGNC Symbol;Acc:HGNC:3586]
2254	6.19914e-07	1.60723	0.287	0.082	0.0119972	1	SLC17A9			solute carrier family 17 member 9 [Source:HGNC Symbol;Acc:HGNC:16192]
2255	3.41717e-16	1.60562	0.851	0.479	6.61326e-12	1	FOSL1	Endothelial cells	Mesenchymal cell	FOS like 1, AP-1 transcription factor subunit [Source:HGNC Symbol;Acc:HGNC:13718]
2256	3.41717e-16	1.60562	0.851	0.479	6.61326e-12	1	FOSL1		Monocyte	FOS like 1, AP-1 transcription factor subunit [Source:HGNC Symbol;Acc:HGNC:13718]
2258	1.58677e-09	1.59789	0.701	0.421	3.07087e-05	1	POLD3	Cell cycling cells		DNA polymerase delta 3, accessory subunit [Source:HGNC Symbol;Acc:HGNC:20932]
2259	2.26325e-18	1.59339	0.92	0.518	4.38007e-14	1	RPA1	T cells		replication protein A1 [Source:HGNC Symbol;Acc:HGNC:10289]
2260	1.45938e-35	1.59226	1	0.991	2.82434e-31	1	HMGB1	Progenitor cells	Endothelial cell	high mobility group box 1 [Source:HGNC Symbol;Acc:HGNC:4983]
2272	1.1311e-08	1.5871	0.448	0.152	0.000218902	1	SLIT2	Tumor cells	Endothelial cell	slit guidance ligand 2 [Source:HGNC Symbol;Acc:HGNC:11086]
2274	7.1218e-16	1.5801	0.805	0.421	1.37828e-11	1	PNP		Mucosal-associated invariant T cell	purine nucleoside phosphorylase [Source:HGNC Symbol;Acc:HGNC:7892]
2275	7.1218e-16	1.5801	0.805	0.421	1.37828e-11	1	PNP		Enterocyte progenitor cell	purine nucleoside phosphorylase [Source:HGNC Symbol;Acc:HGNC:7892]
2276	7.1218e-16	1.5801	0.805	0.421	1.37828e-11	1	PNP		Monocyte	purine nucleoside phosphorylase [Source:HGNC Symbol;Acc:HGNC:7892]
2278	3.9996e-16	1.57969	0.92	0.665	7.74043e-12	1	MSH6			mutS homolog 6 [Source:HGNC Symbol;Acc:HGNC:7329]
2279	1.74924e-22	1.57896	0.977	0.793	3.3853e-18	1	HMGA1	T cells	Circulating fetal cell	high mobility group AT-hook 1 [Source:HGNC Symbol;Acc:HGNC:5010]
2281	1.66682e-10	1.57729	0.54	0.198	3.2258e-06	1	REEP4		Microglial cell	receptor accessory protein 4 [Source:HGNC Symbol;Acc:HGNC:26176]
2282	3.16702e-14	1.57545	0.874	0.549	6.12914e-10	1	PODXL	Stem cells	Nephron epithelial cell	podocalyxin like [Source:HGNC Symbol;Acc:HGNC:9171]
2283	3.16702e-14	1.57545	0.874	0.549	6.12914e-10	1	PODXL		Cancer cell	podocalyxin like [Source:HGNC Symbol;Acc:HGNC:9171]
2284	3.16702e-14	1.57545	0.874	0.549	6.12914e-10	1	PODXL		Cancer stem cell	podocalyxin like [Source:HGNC Symbol;Acc:HGNC:9171]
2285	3.16702e-14	1.57545	0.874	0.549	6.12914e-10	1	PODXL		Endothelial cell	podocalyxin like [Source:HGNC Symbol;Acc:HGNC:9171]
2286	3.16702e-14	1.57545	0.874	0.549	6.12914e-10	1	PODXL		Hemangioblast	podocalyxin like [Source:HGNC Symbol;Acc:HGNC:9171]
2287	3.16702e-14	1.57545	0.874	0.549	6.12914e-10	1	PODXL		Secretory cell	podocalyxin like [Source:HGNC Symbol;Acc:HGNC:9171]
2288	3.16702e-14	1.57545	0.874	0.549	6.12914e-10	1	PODXL		MKI67+ progenitor cell	podocalyxin like [Source:HGNC Symbol;Acc:HGNC:9171]
2338	5.15345e-10	1.57406	0.322	0.067	9.97348e-06	1	CHRNA5			cholinergic receptor nicotinic alpha 5 subunit [Source:HGNC Symbol;Acc:HGNC:1959]
2339	4.7922e-13	1.56724	0.724	0.338	9.27434e-09	1	C9orf40			chromosome 9 open reading frame 40 [Source:HGNC Symbol;Acc:HGNC:23433]
2340	7.19427e-12	1.56528	0.621	0.241	1.39231e-07	1	ANKRD32
2341	8.73343e-22	1.55751	0.931	0.5	1.69018e-17	1	TCOF1		B cell	treacle ribosome biogenesis factor 1 [Source:HGNC Symbol;Acc:HGNC:11654]
2343	8.4375e-13	1.55741	0.632	0.216	1.63291e-08	1	CLN6			CLN6 transmembrane ER protein [Source:HGNC Symbol;Acc:HGNC:2077]
2344	4.09846e-08	1.55271	0.287	0.067	0.000793174	1	ZNF519		SLC16A7+ cell	zinc finger protein 519 [Source:HGNC Symbol;Acc:HGNC:30574]
2345	5.19799e-12	1.53812	0.494	0.143	1.00597e-07	1	NET1	Endothelial cells	CD141+CLEC9A+ dendritic cell	neuroepithelial cell transforming 1 [Source:HGNC Symbol;Acc:HGNC:14592]
2349	3.96288e-13	1.53759	0.701	0.305	7.66936e-09	1	RFWD3		Endothelial cell	ring finger and WD repeat domain 3 [Source:HGNC Symbol;Acc:HGNC:25539]
2351	1.1612e-14	1.52547	0.644	0.201	2.24727e-10	1	ZNF93			zinc finger protein 93 [Source:HGNC Symbol;Acc:HGNC:13169]
2352	2.40191e-19	1.52544	0.931	0.567	4.64842e-15	1	TOPBP1			DNA topoisomerase II binding protein 1 [Source:HGNC Symbol;Acc:HGNC:17008]
2353	4.00352e-10	1.52339	0.517	0.186	7.74801e-06	1	CEP76			centrosomal protein 76 [Source:HGNC Symbol;Acc:HGNC:25727]
2354	2.91964e-11	1.52208	0.621	0.247	5.65038e-07	1	NUP35		FGFR1LowNME5- epithelial cell	nucleoporin 35 [Source:HGNC Symbol;Acc:HGNC:29797]
2355	1.29033e-08	1.51995	0.391	0.125	0.000249717	1	PATZ1			POZ/BTB and AT hook containing zinc finger 1 [Source:HGNC Symbol;Acc:HGNC:13071]
2356	1.55279e-10	1.51824	0.667	0.274	3.00512e-06	1	UCP2	Natural killer (NK) cells	Neural progenitor cell	uncoupling protein 2 [Source:HGNC Symbol;Acc:HGNC:12518]
2357	1.55279e-10	1.51824	0.667	0.274	3.00512e-06	1	UCP2		Microglial cell	uncoupling protein 2 [Source:HGNC Symbol;Acc:HGNC:12518]
2358	1.55279e-10	1.51824	0.667	0.274	3.00512e-06	1	UCP2		Regulatory T (Treg) cell	uncoupling protein 2 [Source:HGNC Symbol;Acc:HGNC:12518]
2359	1.55279e-10	1.51824	0.667	0.274	3.00512e-06	1	UCP2		Ciliated cell	uncoupling protein 2 [Source:HGNC Symbol;Acc:HGNC:12518]
2360	1.55279e-10	1.51824	0.667	0.274	3.00512e-06	1	UCP2		Paneth cell	uncoupling protein 2 [Source:HGNC Symbol;Acc:HGNC:12518]
2361	3.4593e-21	1.51338	0.966	0.674	6.69479e-17	1	ALYREF			Aly/REF export factor [Source:HGNC Symbol;Acc:HGNC:19071]
2362	2.02723e-12	1.51177	0.609	0.213	3.92331e-08	1	EMILIN2		Granulosa cell	elastin microfibril interfacer 2 [Source:HGNC Symbol;Acc:HGNC:19881]
2363	2.02723e-12	1.51177	0.609	0.213	3.92331e-08	1	EMILIN2		Monocyte	elastin microfibril interfacer 2 [Source:HGNC Symbol;Acc:HGNC:19881]
2366	1.09144e-09	1.50274	0.724	0.412	2.11226e-05	1	DUSP4	Lymphocyte cells	Primitive endoderm cell	dual specificity phosphatase 4 [Source:HGNC Symbol;Acc:HGNC:3070]
2367	1.09144e-09	1.50274	0.724	0.412	2.11226e-05	1	DUSP4		Exhausted CD8+ T cell	dual specificity phosphatase 4 [Source:HGNC Symbol;Acc:HGNC:3070]
2368	1.09144e-09	1.50274	0.724	0.412	2.11226e-05	1	DUSP4		Regulatory T (Treg) cell	dual specificity phosphatase 4 [Source:HGNC Symbol;Acc:HGNC:3070]
2369	1.09144e-09	1.50274	0.724	0.412	2.11226e-05	1	DUSP4		Exhausted CD4+ T cell	dual specificity phosphatase 4 [Source:HGNC Symbol;Acc:HGNC:3070]
2370	1.09144e-09	1.50274	0.724	0.412	2.11226e-05	1	DUSP4		Multilymphoid progenitor cell	dual specificity phosphatase 4 [Source:HGNC Symbol;Acc:HGNC:3070]
2384	1.01129e-11	1.49988	0.552	0.183	1.95716e-07	1	NCAPH2			non-SMC condensin II complex subunit H2 [Source:HGNC Symbol;Acc:HGNC:25071]
2385	4.3902e-06	1.49745	0.345	0.134	0.0849635	1	PFAS			phosphoribosylformylglycinamidine synthase [Source:HGNC Symbol;Acc:HGNC:8863]
2386	6.34644e-09	1.49287	0.552	0.241	0.000122823	1	CTC-260E6.6
2387	7.1696e-15	1.49018	0.851	0.421	1.38753e-10	1	SDC1	B cells	Cancer cell	syndecan 1 [Source:HGNC Symbol;Acc:HGNC:10658]
2388	7.1696e-15	1.49018	0.851	0.421	1.38753e-10	1	SDC1		Abnormal plasma cell	syndecan 1 [Source:HGNC Symbol;Acc:HGNC:10658]
2389	7.1696e-15	1.49018	0.851	0.421	1.38753e-10	1	SDC1		Monocyte	syndecan 1 [Source:HGNC Symbol;Acc:HGNC:10658]
2390	7.1696e-15	1.49018	0.851	0.421	1.38753e-10	1	SDC1		Basal cell	syndecan 1 [Source:HGNC Symbol;Acc:HGNC:10658]
2391	7.1696e-15	1.49018	0.851	0.421	1.38753e-10	1	SDC1		Plasma cell	syndecan 1 [Source:HGNC Symbol;Acc:HGNC:10658]
2397	1.3496e-18	1.48683	0.931	0.622	2.61189e-14	1	PPIF	Dendritic cells	Acinar cell	peptidylprolyl isomerase F [Source:HGNC Symbol;Acc:HGNC:9259]
2398	1.3496e-18	1.48683	0.931	0.622	2.61189e-14	1	PPIF		Liver bud hepatic cell	peptidylprolyl isomerase F [Source:HGNC Symbol;Acc:HGNC:9259]
2399	1.3496e-18	1.48683	0.931	0.622	2.61189e-14	1	PPIF		Paneth cell	peptidylprolyl isomerase F [Source:HGNC Symbol;Acc:HGNC:9259]
2400	1.3496e-18	1.48683	0.931	0.622	2.61189e-14	1	PPIF		Monocyte	peptidylprolyl isomerase F [Source:HGNC Symbol;Acc:HGNC:9259]
2402	5.26851e-05	1.48571	0.379	0.177	1	1	RP11-688I9.4
2403	6.0003e-08	1.48344	0.356	0.11	0.00116124	1	RP11-527D7.1
2404	1.50903e-06	1.48168	0.31	0.104	0.0292042	1	PRR5L		Secretory cell	proline rich 5 like [Source:HGNC Symbol;Acc:HGNC:25878]
2405	2.68662e-15	1.47281	0.977	0.787	5.19941e-11	1	RGS4	Cardiac cells		regulator of G protein signaling 4 [Source:HGNC Symbol;Acc:HGNC:10000]
2407	2.28523e-05	1.47037	0.736	0.54	0.442261	1	FST	Ectoderm cells	Primitive endoderm cell	follistatin [Source:HGNC Symbol;Acc:HGNC:3971]
2410	2.72568e-12	1.46832	0.747	0.369	5.27501e-08	1	TMEM107	Natural killer (NK) cells	Ciliated cell	transmembrane protein 107 [Source:HGNC Symbol;Acc:HGNC:28128]
2411	2.72568e-12	1.46832	0.747	0.369	5.27501e-08	1	TMEM107		Endothelial cell	transmembrane protein 107 [Source:HGNC Symbol;Acc:HGNC:28128]
2413	4.66989e-06	1.46805	0.356	0.134	0.0903764	1	ULBP2	CD4 T cells		UL16 binding protein 2 [Source:HGNC Symbol;Acc:HGNC:14894]
2414	1.19418e-09	1.45893	0.517	0.195	2.31109e-05	1	ACD			ACD shelterin complex subunit and telomerase recruitment factor [Source:HGNC Symbol;Acc:HGNC:25070]
2415	7.82436e-14	1.45512	0.77	0.326	1.51425e-09	1	OAS3		Exhausted CD8+ T cell	2'-5'-oligoadenylate synthetase 3 [Source:HGNC Symbol;Acc:HGNC:8088]
2416	7.82436e-14	1.45512	0.77	0.326	1.51425e-09	1	OAS3		Regulatory T (Treg) cell	2'-5'-oligoadenylate synthetase 3 [Source:HGNC Symbol;Acc:HGNC:8088]
2417	3.98923e-12	1.45367	0.667	0.296	7.72035e-08	1	NUP85			nucleoporin 85 [Source:HGNC Symbol;Acc:HGNC:8734]
2418	9.61236e-24	1.45195	0.977	0.915	1.86028e-19	1	ANP32E	Cell cycling cells	Neural progenitor cell	acidic nuclear phosphoprotein 32 family member E [Source:HGNC Symbol;Acc:HGNC:16673]
2419	9.61236e-24	1.45195	0.977	0.915	1.86028e-19	1	ANP32E		Endothelial cell	acidic nuclear phosphoprotein 32 family member E [Source:HGNC Symbol;Acc:HGNC:16673]
2421	5.08346e-07	1.44924	0.264	0.067	0.00983802	1	ZNF215			zinc finger protein 215 [Source:HGNC Symbol;Acc:HGNC:13007]
2422	7.38001e-12	1.44879	0.747	0.369	1.42825e-07	1	MGME1			mitochondrial genome maintenance exonuclease 1 [Source:HGNC Symbol;Acc:HGNC:16205]
2423	7.2059e-08	1.4481	0.805	0.552	0.00139456	1	TRIM59			tripartite motif containing 59 [Source:HGNC Symbol;Acc:HGNC:30834]
2424	9.63479e-12	1.44503	0.759	0.415	1.86462e-07	1	GJC1	Pericytes	PROM1Low progenitor cell	gap junction protein gamma 1 [Source:HGNC Symbol;Acc:HGNC:4280]
2425	7.19972e-08	1.44503	0.391	0.125	0.00139336	1	RNU2-63P			RNA, U2 small nuclear 63, pseudogene [Source:HGNC Symbol;Acc:HGNC:48556]
2426	9.23582e-12	1.4437	0.816	0.518	1.78741e-07	1	MSH2	Cell cycling cells		mutS homolog 2 [Source:HGNC Symbol;Acc:HGNC:7325]
2427	4.21331e-12	1.43985	0.655	0.247	8.15403e-08	1	ARNTL2		FOXN4+ cell
2428	4.21331e-12	1.43985	0.655	0.247	8.15403e-08	1	ARNTL2		Secretory progenitor cell
2429	2.81025e-06	1.43598	0.276	0.085	0.0543867	1	HAUS5			HAUS augmin like complex subunit 5 [Source:HGNC Symbol;Acc:HGNC:29130]
2430	1.16697e-19	1.43453	0.943	0.61	2.25844e-15	1	ACTL6A		FOXN4+ cell	actin like 6A [Source:HGNC Symbol;Acc:HGNC:24124]
2431	5.09139e-09	1.43265	0.402	0.119	9.85336e-05	1	TMSB15A	Fibroblasts	Astrocyte	thymosin beta 15A [Source:HGNC Symbol;Acc:HGNC:30744]
2432	5.09139e-09	1.43265	0.402	0.119	9.85336e-05	1	TMSB15A		Microglial cell	thymosin beta 15A [Source:HGNC Symbol;Acc:HGNC:30744]
2433	5.09139e-09	1.43265	0.402	0.119	9.85336e-05	1	TMSB15A		Endothelial cell	thymosin beta 15A [Source:HGNC Symbol;Acc:HGNC:30744]
2434	5.09139e-09	1.43265	0.402	0.119	9.85336e-05	1	TMSB15A		Granulosa cell	thymosin beta 15A [Source:HGNC Symbol;Acc:HGNC:30744]
2437	7.08016e-05	1.43186	0.356	0.168	1	1	FBXO48		SLC16A7+ cell	F-box protein 48 [Source:HGNC Symbol;Acc:HGNC:33857]
2438	3.81595e-13	1.43079	0.874	0.524	7.38501e-09	1	RBBP8	Mctec		RB binding protein 8, endonuclease [Source:HGNC Symbol;Acc:HGNC:9891]
2439	3.9175e-23	1.42905	0.954	0.659	7.58155e-19	1	DDX39A			DExD-box helicase 39A [Source:HGNC Symbol;Acc:HGNC:17821]
2440	0.000668757	1.42892	0.402	0.235	1	1	EREG	Dendritic cells	CD1C+_B dendritic cell	epiregulin [Source:HGNC Symbol;Acc:HGNC:3443]
2441	0.000668757	1.42892	0.402	0.235	1	1	EREG		Monocyte	epiregulin [Source:HGNC Symbol;Acc:HGNC:3443]
2456	1.62866e-10	1.428	0.54	0.195	3.15195e-06	1	DKK1	Maternal decidual cells	Decidual cell	dickkopf WNT signaling pathway inhibitor 1 [Source:HGNC Symbol;Acc:HGNC:2891]
2462	5.32833e-10	1.42772	0.563	0.213	1.03119e-05	1	DLEU2			deleted in lymphocytic leukemia 2 [Source:HGNC Symbol;Acc:HGNC:13748]
2463	4.40102e-16	1.42459	0.885	0.604	8.51729e-12	1	NETO2		FOXN4+ cell	neuropilin and tolloid like 2 [Source:HGNC Symbol;Acc:HGNC:14644]
2464	4.61752e-11	1.42314	0.908	0.649	8.93629e-07	1	G2E3	Cell cycling cells		G2/M-phase specific E3 ubiquitin protein ligase [Source:HGNC Symbol;Acc:HGNC:20338]
2465	2.58483e-08	1.42024	0.644	0.354	0.000500242	1	CDCA7L		Plasmacytoid dendritic cell	cell division cycle associated 7 like [Source:HGNC Symbol;Acc:HGNC:30777]
2466	2.58483e-08	1.42024	0.644	0.354	0.000500242	1	CDCA7L		4-cell stage cell (Blastomere)	cell division cycle associated 7 like [Source:HGNC Symbol;Acc:HGNC:30777]
2468	2.58483e-08	1.42024	0.644	0.354	0.000500242	1	CDCA7L		B cell	cell division cycle associated 7 like [Source:HGNC Symbol;Acc:HGNC:30777]
2471	2.42088e-09	1.41799	0.644	0.32	4.68512e-05	1	GRK6			G protein-coupled receptor kinase 6 [Source:HGNC Symbol;Acc:HGNC:4545]
2472	0.000559267	1.41694	0.621	0.445	1	1	HIST2H2AC
2473	7.07465e-15	1.41685	0.862	0.515	1.36916e-10	1	EXOSC9			exosome component 9 [Source:HGNC Symbol;Acc:HGNC:9137]
2474	6.09786e-22	1.41561	0.943	0.64	1.18012e-17	1	UCHL5			ubiquitin C-terminal hydrolase L5 [Source:HGNC Symbol;Acc:HGNC:19678]
2475	3.20272e-06	1.41427	0.483	0.229	0.0619822	1	SLC7A5		Trophectoderm cell	solute carrier family 7 member 5 [Source:HGNC Symbol;Acc:HGNC:11063]
2476	3.20272e-06	1.41427	0.483	0.229	0.0619822	1	SLC7A5		Paneth cell	solute carrier family 7 member 5 [Source:HGNC Symbol;Acc:HGNC:11063]
2477	3.20272e-06	1.41427	0.483	0.229	0.0619822	1	SLC7A5		Plasmacytoid dendritic cell	solute carrier family 7 member 5 [Source:HGNC Symbol;Acc:HGNC:11063]
2479	3.86887e-07	1.41398	0.345	0.11	0.00748743	1	MST4
2480	2.29349e-06	1.41324	0.414	0.183	0.0443859	1	CCNE1			cyclin E1 [Source:HGNC Symbol;Acc:HGNC:1589]
2481	0.00131403	1.40839	0.287	0.146	1	1	VEGFC	Post-capillary venules		vascular endothelial growth factor C [Source:HGNC Symbol;Acc:HGNC:12682]
2482	1.96996e-11	1.40818	0.92	0.723	3.81246e-07	1	FAM111A	T cells	SLC16A7+ cell	FAM111 trypsin like peptidase A [Source:HGNC Symbol;Acc:HGNC:24725]
2483	5.3785e-12	1.40717	0.759	0.351	1.0409e-07	1	CEP135		Plasmacytoid dendritic cell	centrosomal protein 135 [Source:HGNC Symbol;Acc:HGNC:29086]
2485	3.42142e-13	1.40652	0.77	0.363	6.62147e-09	1	PPIH		Multipotent progenitor cell	peptidylprolyl isomerase H [Source:HGNC Symbol;Acc:HGNC:14651]
2486	3.42142e-13	1.40652	0.77	0.363	6.62147e-09	1	PPIH		Endothelial cell	peptidylprolyl isomerase H [Source:HGNC Symbol;Acc:HGNC:14651]
2488	6.34768e-29	1.40604	1	0.973	1.22847e-24	1	DEK			DEK proto-oncogene [Source:HGNC Symbol;Acc:HGNC:2768]
2489	1.25803e-07	1.40527	0.644	0.348	0.00243466	1	SUN2		CD4+ cytotoxic T cell	Sad1 and UNC84 domain containing 2 [Source:HGNC Symbol;Acc:HGNC:14210]
2490	6.88211e-07	1.40382	0.333	0.11	0.0133189	1	CAPN15			calpain 15 [Source:HGNC Symbol;Acc:HGNC:11182]
2491	5.40791e-11	1.40294	0.736	0.384	1.04659e-06	1	NUP107	T cells		nucleoporin 107 [Source:HGNC Symbol;Acc:HGNC:29914]
2492	1.28532e-09	1.4026	0.391	0.11	2.48749e-05	1	TAF5		Multilymphoid progenitor cell	TATA-box binding protein associated factor 5 [Source:HGNC Symbol;Acc:HGNC:11539]
2494	5.9688e-06	1.39943	0.264	0.079	0.115514	1	RBPMS2	Myofibroblasts		RNA binding protein, mRNA processing factor 2 [Source:HGNC Symbol;Acc:HGNC:19098]
2496	2.07988e-06	1.39724	0.414	0.177	0.040252	1	RPP25		Granulosa cell	ribonuclease P and MRP subunit p25 [Source:HGNC Symbol;Acc:HGNC:30361]
2498	0.000104228	1.3957	0.379	0.171	1	1	DCLRE1B			DNA cross-link repair 1B [Source:HGNC Symbol;Acc:HGNC:17641]
2499	3.47353e-11	1.39449	0.667	0.296	6.72232e-07	1	RCC1			regulator of chromosome condensation 1 [Source:HGNC Symbol;Acc:HGNC:1913]
2500	3.62762e-08	1.39014	0.529	0.226	0.000702053	1	RNF138			ring finger protein 138 [Source:HGNC Symbol;Acc:HGNC:17765]
2501	1.74696e-12	1.39012	0.805	0.39	3.38089e-08	1	BRI3BP			BRI3 binding protein [Source:HGNC Symbol;Acc:HGNC:14251]
2502	2.2248e-06	1.38252	0.471	0.213	0.0430565	1	GLDC	B cells	Granulosa cell	glycine decarboxylase [Source:HGNC Symbol;Acc:HGNC:4313]
2503	2.2248e-06	1.38252	0.471	0.213	0.0430565	1	GLDC		Exhausted CD8+ T cell	glycine decarboxylase [Source:HGNC Symbol;Acc:HGNC:4313]
2504	2.2248e-06	1.38252	0.471	0.213	0.0430565	1	GLDC		B cell	glycine decarboxylase [Source:HGNC Symbol;Acc:HGNC:4313]
2506	2.31478e-05	1.37797	0.356	0.155	0.44798	1	SLC37A4		FGFR1HighNME5- epithelial cell	solute carrier family 37 member 4 [Source:HGNC Symbol;Acc:HGNC:4061]
2507	2.31478e-05	1.37797	0.356	0.155	0.44798	1	SLC37A4		B cell	solute carrier family 37 member 4 [Source:HGNC Symbol;Acc:HGNC:4061]
2509	1.67002e-12	1.3777	0.839	0.549	3.23198e-08	1	MAD2L2	Dn(p)	Exhausted CD8+ T cell	mitotic arrest deficient 2 like 2 [Source:HGNC Symbol;Acc:HGNC:6764]
2510	1.03736e-15	1.37681	0.897	0.509	2.0076e-11	1	ITGB3BP		Neural progenitor cell	integrin subunit beta 3 binding protein [Source:HGNC Symbol;Acc:HGNC:6157]
2511	1.03736e-15	1.37681	0.897	0.509	2.0076e-11	1	ITGB3BP		Endothelial cell	integrin subunit beta 3 binding protein [Source:HGNC Symbol;Acc:HGNC:6157]
2512	1.03736e-15	1.37681	0.897	0.509	2.0076e-11	1	ITGB3BP		Oocyte	integrin subunit beta 3 binding protein [Source:HGNC Symbol;Acc:HGNC:6157]
2515	5.25898e-08	1.37542	0.31	0.082	0.00101777	1	ZNF674-AS1			ZNF674 antisense RNA 1 (head to head) [Source:HGNC Symbol;Acc:HGNC:44266]
2516	7.73324e-06	1.3748	0.333	0.128	0.149661	1	RP11-525A16.4
2517	1.14394e-09	1.37209	0.724	0.381	2.21387e-05	1	PGF			placental growth factor [Source:HGNC Symbol;Acc:HGNC:8893]
2518	3.7794e-09	1.37192	0.471	0.155	7.31426e-05	1	MARCH4
2519	1.5075e-07	1.3713	0.529	0.247	0.00291747	1	NSUN6		SLC16A7+ cell	NOP2/Sun RNA methyltransferase 6 [Source:HGNC Symbol;Acc:HGNC:23529]
2520	9.60225e-06	1.37002	0.391	0.171	0.185832	1	LINC00702			long intergenic non-protein coding RNA 702 [Source:HGNC Symbol;Acc:HGNC:44676]
2521	6.372e-09	1.36974	0.701	0.39	0.000123317	1	CD97
2522	4.72576e-11	1.36853	0.644	0.29	9.14576e-07	1	FAM122B
2523	9.10867e-31	1.36797	0.989	0.918	1.7628e-26	1	RANBP1	Nuclear	FOXN4+ cell	RAN binding protein 1 [Source:HGNC Symbol;Acc:HGNC:9847]
2524	9.10867e-31	1.36797	0.989	0.918	1.7628e-26	1	RANBP1		Endothelial cell	RAN binding protein 1 [Source:HGNC Symbol;Acc:HGNC:9847]
2529	1.3803e-11	1.36734	0.782	0.409	2.6713e-07	1	CEP97		Ciliated epithelial cell	centrosomal protein 97 [Source:HGNC Symbol;Acc:HGNC:26244]
2530	0.000202823	1.36686	0.276	0.113	1	1	ARHGAP19			Rho GTPase activating protein 19 [Source:HGNC Symbol;Acc:HGNC:23724]
2531	4.11621e-10	1.36399	0.54	0.195	7.96611e-06	1	SAAL1			serum amyloid A like 1 [Source:HGNC Symbol;Acc:HGNC:25158]
2532	1.43128e-26	1.36357	0.966	0.841	2.76996e-22	1	LSM5		Morula cell (Blastomere)	LSM5 homolog, U6 small nuclear RNA and mRNA degradation associated [Source:HGNC Symbol;Acc:HGNC:17162]
2534	1.05136e-12	1.36334	0.816	0.424	2.03469e-08	1	NUP155			nucleoporin 155 [Source:HGNC Symbol;Acc:HGNC:8063]
2535	1.51283e-14	1.3606	0.759	0.299	2.92778e-10	1	ARL6IP6		Plasmacytoid dendritic cell	ADP ribosylation factor like GTPase 6 interacting protein 6 [Source:HGNC Symbol;Acc:HGNC:24048]
2537	5.81537e-08	1.35951	0.724	0.433	0.00112545	1	CDKN2D	Cardiomyocytes	Multilymphoid progenitor cell	cyclin dependent kinase inhibitor 2D [Source:HGNC Symbol;Acc:HGNC:1790]
2539	3.4682e-09	1.3575	0.724	0.396	6.712e-05	1	SCLT1			sodium channel and clathrin linker 1 [Source:HGNC Symbol;Acc:HGNC:26406]
2540	1.90799e-05	1.35627	0.253	0.079	0.369254	1	FBLN7	CD4 T cells	Regulatory T (Treg) cell	fibulin 7 [Source:HGNC Symbol;Acc:HGNC:26740]
2541	2.81949e-22	1.35426	0.966	0.835	5.45657e-18	1	PSIP1		Delta cell	PC4 and SRSF1 interacting protein 1 [Source:HGNC Symbol;Acc:HGNC:9527]
2542	2.81949e-22	1.35426	0.966	0.835	5.45657e-18	1	PSIP1		Naive CD8+ T cell	PC4 and SRSF1 interacting protein 1 [Source:HGNC Symbol;Acc:HGNC:9527]
2543	2.81949e-22	1.35426	0.966	0.835	5.45657e-18	1	PSIP1		FOXN4+ cell	PC4 and SRSF1 interacting protein 1 [Source:HGNC Symbol;Acc:HGNC:9527]
2544	0.000159901	1.35341	0.276	0.116	1	1	PLS1		Enterocyte	plastin 1 [Source:HGNC Symbol;Acc:HGNC:9090]
2545	1.06227e-05	1.35179	0.322	0.119	0.205582	1	CDH24			cadherin 24 [Source:HGNC Symbol;Acc:HGNC:14265]
2546	3.54392e-08	1.34753	0.425	0.149	0.000685854	1	CCDC138			coiled-coil domain containing 138 [Source:HGNC Symbol;Acc:HGNC:26531]
2547	3.45268e-25	1.34597	0.977	0.838	6.68198e-21	1	SSRP1			structure specific recognition protein 1 [Source:HGNC Symbol;Acc:HGNC:11327]
2548	6.62856e-08	1.34081	0.598	0.332	0.00128282	1	C4orf46			chromosome 4 open reading frame 46 [Source:HGNC Symbol;Acc:HGNC:27320]
2549	5.51371e-11	1.3399	0.701	0.323	1.06707e-06	1	CNRIP1	Erythrocytes	Mast cell	cannabinoid receptor interacting protein 1 [Source:HGNC Symbol;Acc:HGNC:24546]
2553	3.28896e-11	1.3389	0.77	0.402	6.36513e-07	1	CBFB			core-binding factor subunit beta [Source:HGNC Symbol;Acc:HGNC:1539]
2554	8.98704e-14	1.3389	0.805	0.421	1.73926e-09	1	DCK		Plasmacytoid dendritic cell	deoxycytidine kinase [Source:HGNC Symbol;Acc:HGNC:2704]
2556	1.70654e-07	1.33799	0.736	0.463	0.00330267	1	NAV2			neuron navigator 2 [Source:HGNC Symbol;Acc:HGNC:15997]
2557	8.46939e-06	1.33604	0.437	0.201	0.163908	1	MMP16			matrix metallopeptidase 16 [Source:HGNC Symbol;Acc:HGNC:7162]
2558	2.98212e-05	1.33586	0.264	0.095	0.577129	1	SERTAD4			SERTA domain containing 4 [Source:HGNC Symbol;Acc:HGNC:25236]
2559	6.31724e-20	1.33431	0.966	0.905	1.22258e-15	1	HN1	Cell cycling cells
2560	8.12957e-08	1.33387	0.494	0.207	0.00157332	1	ERI2			ERI1 exoribonuclease family member 2 [Source:HGNC Symbol;Acc:HGNC:30541]
2561	1.02631e-07	1.32734	0.379	0.122	0.00198621	1	ZNF85			zinc finger protein 85 [Source:HGNC Symbol;Acc:HGNC:13160]
2562	1.49163e-09	1.32608	0.563	0.21	2.88674e-05	1	MYCBP		Ciliated cell	MYC binding protein [Source:HGNC Symbol;Acc:HGNC:7554]
2563	1.42859e-05	1.3256	0.345	0.131	0.276474	1	CASKIN2			CASK interacting protein 2 [Source:HGNC Symbol;Acc:HGNC:18200]
2564	1.16396e-08	1.32356	0.586	0.28	0.000225261	1	PXMP4		SLC16A7+ cell	peroxisomal membrane protein 4 [Source:HGNC Symbol;Acc:HGNC:15920]
2565	1.00223e-10	1.32278	0.816	0.476	1.93962e-06	1	PRPS1		Ciliated cell	phosphoribosyl pyrophosphate synthetase 1 [Source:HGNC Symbol;Acc:HGNC:9462]
2566	1.47912e-09	1.32206	0.621	0.268	2.86255e-05	1	CNTRL		SLC16A7+ cell	centriolin [Source:HGNC Symbol;Acc:HGNC:1858]
2567	4.91567e-05	1.32048	0.264	0.095	0.95133	1	FANCC			FA complementation group C [Source:HGNC Symbol;Acc:HGNC:3584]
2568	1.04795e-10	1.31904	0.885	0.646	2.02811e-06	1	CASP8AP2	Cell cycling cells		caspase 8 associated protein 2 [Source:HGNC Symbol;Acc:HGNC:1510]
2569	2.83764e-11	1.3163	0.805	0.396	5.49169e-07	1	COL7A1		SLC16A7+ cell	collagen type VII alpha 1 chain [Source:HGNC Symbol;Acc:HGNC:2214]
2570	1.43093e-12	1.31472	0.839	0.47	2.76928e-08	1	UBR7			ubiquitin protein ligase E3 component n-recognin 7 [Source:HGNC Symbol;Acc:HGNC:20344]
2571	0.000121525	1.3132	0.31	0.128	1	1	C7orf43
2572	1.20887e-06	1.30875	0.46	0.198	0.0233952	1	B4GALNT1			beta-1,4-N-acetyl-galactosaminyltransferase 1 [Source:HGNC Symbol;Acc:HGNC:4117]
2573	8.18398e-08	1.30607	0.414	0.14	0.00158385	1	DCLRE1A		Oocyte	DNA cross-link repair 1A [Source:HGNC Symbol;Acc:HGNC:17660]
2575	1.57102e-05	1.30167	0.379	0.162	0.30404	1	CCHCR1		Multilymphoid progenitor cell	coiled-coil alpha-helical rod protein 1 [Source:HGNC Symbol;Acc:HGNC:13930]
2577	2.54784e-15	1.29633	0.989	0.963	4.93084e-11	1	MT2A	Natural killer (NK) cells	Liver bud hepatic cell	metallothionein 2A [Source:HGNC Symbol;Acc:HGNC:7406]
2578	2.54784e-15	1.29633	0.989	0.963	4.93084e-11	1	MT2A		Granulosa cell	metallothionein 2A [Source:HGNC Symbol;Acc:HGNC:7406]
2579	2.54784e-15	1.29633	0.989	0.963	4.93084e-11	1	MT2A		CD1C-CD141- dendritic cell	metallothionein 2A [Source:HGNC Symbol;Acc:HGNC:7406]
2637	1.6702e-10	1.29588	0.678	0.296	3.23234e-06	1	CCSAP			centriole, cilia and spindle associated protein [Source:HGNC Symbol;Acc:HGNC:29578]
2638	7.86285e-21	1.2953	0.943	0.787	1.5217e-16	1	STRA13
2639	1.77604e-08	1.29341	0.425	0.14	0.000343717	1	LSM11			LSM11, U7 small nuclear RNA associated [Source:HGNC Symbol;Acc:HGNC:30860]
2640	3.10621e-09	1.29029	0.632	0.284	6.01144e-05	1	TEAD4			TEA domain transcription factor 4 [Source:HGNC Symbol;Acc:HGNC:11717]
2641	2.512e-18	1.28943	0.966	0.948	4.86148e-14	1	TUBB4B	G2m_s npcs	Neural progenitor cell	tubulin beta 4B class IVb [Source:HGNC Symbol;Acc:HGNC:20771]
2642	2.512e-18	1.28943	0.966	0.948	4.86148e-14	1	TUBB4B		Ciliated cell	tubulin beta 4B class IVb [Source:HGNC Symbol;Acc:HGNC:20771]
2647	1.35876e-26	1.28864	0.989	0.927	2.6296e-22	1	SMS	Fibroblasts	Regulatory T (Treg) cell	spermine synthase [Source:HGNC Symbol;Acc:HGNC:11123]
2650	4.28635e-29	1.28672	0.989	0.939	8.29537e-25	1	DUT	Natural killer T (NKT) cells	Neural progenitor cell	deoxyuridine triphosphatase [Source:HGNC Symbol;Acc:HGNC:3078]
2652	1.65637e-05	1.28667	0.356	0.143	0.320558	1	SKIV2L		SLC16A7+ cell	SKI2 subunit of superkiller complex [Source:HGNC Symbol;Acc:HGNC:10898]
2653	2.01975e-21	1.28559	0.977	0.75	3.90882e-17	1	RPA3		Neural progenitor cell	replication protein A3 [Source:HGNC Symbol;Acc:HGNC:10291]
2654	2.01975e-21	1.28559	0.977	0.75	3.90882e-17	1	RPA3		Ciliated cell	replication protein A3 [Source:HGNC Symbol;Acc:HGNC:10291]
2655	8.33893e-13	1.28426	0.92	0.659	1.61383e-08	1	KNSTRN	G2m_s npcs	Neural progenitor cell	kinetochore localized astrin (SPAG5) binding protein [Source:HGNC Symbol;Acc:HGNC:30767]
2656	8.33893e-13	1.28426	0.92	0.659	1.61383e-08	1	KNSTRN		MKI67+ progenitor cell	kinetochore localized astrin (SPAG5) binding protein [Source:HGNC Symbol;Acc:HGNC:30767]
2659	2.75395e-11	1.28304	0.736	0.326	5.32973e-07	1	NEDD4			NEDD4 E3 ubiquitin protein ligase [Source:HGNC Symbol;Acc:HGNC:7727]
2660	9.14552e-07	1.28283	0.356	0.122	0.0176993	1	TMEM201		Secretory progenitor cell	transmembrane protein 201 [Source:HGNC Symbol;Acc:HGNC:33719]
2661	1.27436e-12	1.2823	0.931	0.741	2.46627e-08	1	ETS1	Hemogenic endocardial cell	Ionocyte cell	ETS proto-oncogene 1, transcription factor [Source:HGNC Symbol;Acc:HGNC:3488]
2662	1.27436e-12	1.2823	0.931	0.741	2.46627e-08	1	ETS1		Lymphoid-primed multipotent progenitor cell	ETS proto-oncogene 1, transcription factor [Source:HGNC Symbol;Acc:HGNC:3488]
2673	2.66182e-13	1.28147	0.885	0.552	5.15141e-09	1	RCC2		FOXN4+ cell	regulator of chromosome condensation 2 [Source:HGNC Symbol;Acc:HGNC:30297]
2674	8.99156e-11	1.27796	0.816	0.53	1.74014e-06	1	GPSM2			G protein signaling modulator 2 [Source:HGNC Symbol;Acc:HGNC:29501]
2675	4.91613e-11	1.27782	0.724	0.366	9.51419e-07	1	ERI1		Regulatory T (Treg) cell	exoribonuclease 1 [Source:HGNC Symbol;Acc:HGNC:23994]
2676	2.58347e-06	1.27588	0.701	0.43	0.0499979	1	BIRC3	Mast cells	Paneth cell	baculoviral IAP repeat containing 3 [Source:HGNC Symbol;Acc:HGNC:591]
2677	2.58347e-06	1.27588	0.701	0.43	0.0499979	1	BIRC3		Granulosa cell	baculoviral IAP repeat containing 3 [Source:HGNC Symbol;Acc:HGNC:591]
2679	2.58347e-06	1.27588	0.701	0.43	0.0499979	1	BIRC3		B cell	baculoviral IAP repeat containing 3 [Source:HGNC Symbol;Acc:HGNC:591]
2701	2.28669e-07	1.27483	0.609	0.314	0.00442544	1	TSLP			thymic stromal lymphopoietin [Source:HGNC Symbol;Acc:HGNC:30743]
2702	8.48358e-15	1.27481	0.966	0.78	1.64183e-10	1	NCEH1			neutral cholesterol ester hydrolase 1 [Source:HGNC Symbol;Acc:HGNC:29260]
2703	7.20144e-08	1.27237	0.483	0.192	0.0013937	1	SUV39H2		SLC16A7+ cell	SUV39H2 histone lysine methyltransferase [Source:HGNC Symbol;Acc:HGNC:17287]
2704	0.00199906	1.26864	0.437	0.277	1	1	CNN1	Stromal cells	Smooth muscle cell	calponin 1 [Source:HGNC Symbol;Acc:HGNC:2155]
2705	0.00199906	1.26864	0.437	0.277	1	1	CNN1		Pit progenitor cell	calponin 1 [Source:HGNC Symbol;Acc:HGNC:2155]
2706	0.00199906	1.26864	0.437	0.277	1	1	CNN1		Vascular smooth muscle cell	calponin 1 [Source:HGNC Symbol;Acc:HGNC:2155]
2728	5.96523e-10	1.26815	0.839	0.546	1.15445e-05	1	LBR		Monocyte	lamin B receptor [Source:HGNC Symbol;Acc:HGNC:6518]
2730	1.92555e-13	1.26351	0.885	0.61	3.72651e-09	1	MTHFD2	Plasma cells	Astrocyte	methylenetetrahydrofolate dehydrogenase (NADP+ dependent) 2, methenyltetrahydrofolate cyclohydrolase [Source:HGNC Symbol;Acc:HGNC:7434]
2731	1.92555e-13	1.26351	0.885	0.61	3.72651e-09	1	MTHFD2		Exhausted CD8+ T cell	methylenetetrahydrofolate dehydrogenase (NADP+ dependent) 2, methenyltetrahydrofolate cyclohydrolase [Source:HGNC Symbol;Acc:HGNC:7434]
2732	1.92555e-13	1.26351	0.885	0.61	3.72651e-09	1	MTHFD2		Paneth cell	methylenetetrahydrofolate dehydrogenase (NADP+ dependent) 2, methenyltetrahydrofolate cyclohydrolase [Source:HGNC Symbol;Acc:HGNC:7434]
2733	4.65755e-27	1.26264	0.989	0.966	9.01376e-23	1	HNRNPAB			heterogeneous nuclear ribonucleoprotein A/B [Source:HGNC Symbol;Acc:HGNC:5034]
2734	1.3815e-16	1.26188	0.908	0.671	2.67362e-12	1	CTPS1			CTP synthase 1 [Source:HGNC Symbol;Acc:HGNC:2519]
2735	5.64182e-20	1.26052	0.966	0.765	1.09186e-15	1	MZT1		Endothelial cell	mitotic spindle organizing protein 1 [Source:HGNC Symbol;Acc:HGNC:33830]
2737	3.69833e-07	1.25657	0.379	0.131	0.00715737	1	METTL7B		Enterocyte progenitor cell
2738	3.69833e-07	1.25657	0.379	0.131	0.00715737	1	METTL7B		Granulocyte-monocyte progenitor
2740	0.000120759	1.25369	0.31	0.128	1	1	CTD-2078B5.2
2741	3.241e-10	1.2533	0.563	0.216	6.27232e-06	1	GSTCD		Goblet cell	glutathione S-transferase C-terminal domain containing [Source:HGNC Symbol;Acc:HGNC:25806]
2742	1.20495e-07	1.25221	0.529	0.229	0.00233195	1	CCDC77			coiled-coil domain containing 77 [Source:HGNC Symbol;Acc:HGNC:28203]
2743	4.72654e-09	1.25125	0.632	0.293	9.14727e-05	1	SPA17		Ciliated cell	sperm autoantigenic protein 17 [Source:HGNC Symbol;Acc:HGNC:11210]
2744	4.72654e-09	1.25125	0.632	0.293	9.14727e-05	1	SPA17		Ciliated epithelial cell	sperm autoantigenic protein 17 [Source:HGNC Symbol;Acc:HGNC:11210]
2745	0.00131254	1.24998	0.276	0.128	1	1	AMBRA1			autophagy and beclin 1 regulator 1 [Source:HGNC Symbol;Acc:HGNC:25990]
2746	9.57518e-18	1.24934	0.954	0.759	1.85308e-13	1	DIAPH1		Monocyte	diaphanous related formin 1 [Source:HGNC Symbol;Acc:HGNC:2876]
2748	5.00827e-08	1.24868	0.448	0.162	0.000969251	1	RP11-148B18.3
2749	3.73502e-12	1.24704	0.793	0.463	7.22838e-08	1	SPATA5		Plasmacytoid dendritic cell	AFG2 AAA ATPase homolog A [Source:HGNC Symbol;Acc:HGNC:18119]
2751	2.30082e-06	1.24695	0.356	0.128	0.0445277	1	RAB15			RAB15, member RAS oncogene family [Source:HGNC Symbol;Acc:HGNC:20150]
2752	9.87139e-06	1.24562	0.379	0.155	0.191041	1	TNFAIP8L1			TNF alpha induced protein 8 like 1 [Source:HGNC Symbol;Acc:HGNC:28279]
2753	8.91279e-18	1.24434	0.943	0.68	1.72489e-13	1	SRRT			serrate, RNA effector molecule [Source:HGNC Symbol;Acc:HGNC:24101]
2754	1.36257e-12	1.2431	0.862	0.552	2.63698e-08	1	HAUS6			HAUS augmin like complex subunit 6 [Source:HGNC Symbol;Acc:HGNC:25948]
2755	7.03009e-10	1.24239	0.851	0.524	1.36053e-05	1	CCDC14			coiled-coil domain containing 14 [Source:HGNC Symbol;Acc:HGNC:25766]
2756	2.04038e-08	1.24095	0.425	0.134	0.000394874	1	PDCD1LG2	Myeloid cells	Conventional dendritic cell	programmed cell death 1 ligand 2 [Source:HGNC Symbol;Acc:HGNC:18731]
2757	2.04038e-08	1.24095	0.425	0.134	0.000394874	1	PDCD1LG2		Plasmacytoid dendritic cell	programmed cell death 1 ligand 2 [Source:HGNC Symbol;Acc:HGNC:18731]
2762	2.67215e-07	1.23986	0.448	0.177	0.00517142	1	F2R	CD8 T cells	Exhausted CD4+ T cell	coagulation factor II thrombin receptor [Source:HGNC Symbol;Acc:HGNC:3537]
2763	2.67215e-07	1.23986	0.448	0.177	0.00517142	1	F2R		MKI67+ progenitor cell	coagulation factor II thrombin receptor [Source:HGNC Symbol;Acc:HGNC:3537]
2764	2.67215e-07	1.23986	0.448	0.177	0.00517142	1	F2R		Endothelial cell	coagulation factor II thrombin receptor [Source:HGNC Symbol;Acc:HGNC:3537]
2765	2.67215e-07	1.23986	0.448	0.177	0.00517142	1	F2R		Morula cell (Blastomere)	coagulation factor II thrombin receptor [Source:HGNC Symbol;Acc:HGNC:3537]
2774	2.78775e-09	1.23964	0.667	0.332	5.39514e-05	1	DOT1L			DOT1 like histone lysine methyltransferase [Source:HGNC Symbol;Acc:HGNC:24948]
2775	8.80658e-08	1.23881	0.54	0.229	0.00170434	1	KRBOX1.1
2776	1.60797e-20	1.23736	0.989	0.976	3.11191e-16	1	C12orf75	Natural killer (NK) cells	Microglial cell	chromosome 12 open reading frame 75 [Source:HGNC Symbol;Acc:HGNC:35164]
2777	1.60797e-20	1.23736	0.989	0.976	3.11191e-16	1	C12orf75		Effector CD8+ memory T (Tem) cell	chromosome 12 open reading frame 75 [Source:HGNC Symbol;Acc:HGNC:35164]
2778	1.60797e-20	1.23736	0.989	0.976	3.11191e-16	1	C12orf75		CD4+ cytotoxic T cell	chromosome 12 open reading frame 75 [Source:HGNC Symbol;Acc:HGNC:35164]
2779	1.60797e-20	1.23736	0.989	0.976	3.11191e-16	1	C12orf75		Ciliated cell	chromosome 12 open reading frame 75 [Source:HGNC Symbol;Acc:HGNC:35164]
2800	2.64051e-06	1.23671	0.678	0.445	0.0511018	1	SHISA2	Ectoderm cells	Ionocyte cell	shisa family member 2 [Source:HGNC Symbol;Acc:HGNC:20366]
2804	7.467e-13	1.23583	0.736	0.302	1.44509e-08	1	WDR5		Osteoblast	WD repeat domain 5 [Source:HGNC Symbol;Acc:HGNC:12757]
2805	1.14302e-16	1.23194	0.977	0.912	2.21209e-12	1	RAD21			RAD21 cohesin complex component [Source:HGNC Symbol;Acc:HGNC:9811]
2806	1.13147e-12	1.23057	0.828	0.482	2.18973e-08	1	CEP192			centrosomal protein 192 [Source:HGNC Symbol;Acc:HGNC:25515]
2807	8.22628e-05	1.22865	0.414	0.207	1	1	LUCAT1			lung cancer associated transcript 1 [Source:HGNC Symbol;Acc:HGNC:48498]
2808	0.00194593	1.22762	0.322	0.165	1	1	SNORD114-20			small nucleolar RNA, C/D box 114-20 [Source:HGNC Symbol;Acc:HGNC:33008]
2809	1.13863e-13	1.22731	0.885	0.497	2.20359e-09	1	SH2B3		Microglial cell	SH2B adaptor protein 3 [Source:HGNC Symbol;Acc:HGNC:29605]
2810	1.13863e-13	1.22731	0.885	0.497	2.20359e-09	1	SH2B3		Paneth cell	SH2B adaptor protein 3 [Source:HGNC Symbol;Acc:HGNC:29605]
2811	3.5941e-10	1.22671	0.678	0.317	6.95566e-06	1	THOC3		Endothelial cell	THO complex subunit 3 [Source:HGNC Symbol;Acc:HGNC:19072]
2813	2.39818e-07	1.22454	0.563	0.262	0.00464119	1	DOPEY2
2814	7.06669e-07	1.22306	0.437	0.174	0.0136762	1	KRT80		Ionocyte cell	keratin 80 [Source:HGNC Symbol;Acc:HGNC:27056]
2815	5.53625e-05	1.21877	0.345	0.149	1	1	CTA-29F11.1
2816	1.11153e-08	1.21544	0.517	0.192	0.000215115	1	ATRIP			ATR interacting protein [Source:HGNC Symbol;Acc:HGNC:33499]
2817	4.733e-12	1.21169	0.885	0.649	9.15977e-08	1	PCNT			pericentrin [Source:HGNC Symbol;Acc:HGNC:16068]
2818	2.46721e-12	1.20904	0.759	0.338	4.77479e-08	1	EXOSC2			exosome component 2 [Source:HGNC Symbol;Acc:HGNC:17097]
2819	8.39721e-12	1.20762	0.862	0.5	1.62511e-07	1	TUBB	CD8 T cells	Oligodendrocyte	tubulin beta class I [Source:HGNC Symbol;Acc:HGNC:20778]
2820	8.39721e-12	1.20762	0.862	0.5	1.62511e-07	1	TUBB		Astrocyte	tubulin beta class I [Source:HGNC Symbol;Acc:HGNC:20778]
2821	8.39721e-12	1.20762	0.862	0.5	1.62511e-07	1	TUBB		Endothelial cell	tubulin beta class I [Source:HGNC Symbol;Acc:HGNC:20778]
2843	7.3284e-12	1.20638	0.793	0.372	1.41827e-07	1	POLR2D			RNA polymerase II subunit D [Source:HGNC Symbol;Acc:HGNC:9191]
2844	0.000640497	1.20514	0.299	0.14	1	1	RP11-1060J15.4
2845	1.09562e-11	1.20483	0.954	0.835	2.12036e-07	1	CKAP5	Cell cycling cells		cytoskeleton associated protein 5 [Source:HGNC Symbol;Acc:HGNC:28959]
2846	3.3567e-06	1.20227	0.402	0.168	0.0649622	1	LRRCC1			leucine rich repeat and coiled-coil centrosomal protein 1 [Source:HGNC Symbol;Acc:HGNC:29373]
2847	2.30536e-19	1.20085	0.966	0.753	4.46157e-15	1	HAT1		Neural progenitor cell	histone acetyltransferase 1 [Source:HGNC Symbol;Acc:HGNC:4821]
2848	4.89358e-06	1.1998	0.506	0.25	0.0947054	1	SMYD4		SLC16A7+ cell	SET and MYND domain containing 4 [Source:HGNC Symbol;Acc:HGNC:21067]
2849	2.46572e-08	1.1986	0.655	0.323	0.000477191	1	CEP70			centrosomal protein 70 [Source:HGNC Symbol;Acc:HGNC:29972]
2850	5.98399e-18	1.19682	0.966	0.674	1.15808e-13	1	SAE1			SUMO1 activating enzyme subunit 1 [Source:HGNC Symbol;Acc:HGNC:30660]
2851	5.64834e-18	1.19402	0.989	0.686	1.09312e-13	1	KDELC2	Multiciliated cells	FOXN4+ cell	protein O-glucosyltransferase 3 [Source:HGNC Symbol;Acc:HGNC:28496]
2852	1.36781e-10	1.19243	0.839	0.506	2.64713e-06	1	CRNDE		Granulocyte-monocyte progenitor	colorectal neoplasia differentially expressed [Source:HGNC Symbol;Acc:HGNC:37078]
2854	4.21617e-05	1.19033	0.391	0.183	0.815954	1	CTD-2228K2.7
2855	2.89259e-14	1.18966	0.851	0.405	5.59802e-10	1	NEDD1			NEDD1 gamma-tubulin ring complex targeting factor [Source:HGNC Symbol;Acc:HGNC:7723]
2856	3.50743e-20	1.18955	0.954	0.866	6.78792e-16	1	PARP1		Cancer cell	poly(ADP-ribose) polymerase 1 [Source:HGNC Symbol;Acc:HGNC:270]
2857	3.50743e-20	1.18955	0.954	0.866	6.78792e-16	1	PARP1		Villous cytotrophoblast	poly(ADP-ribose) polymerase 1 [Source:HGNC Symbol;Acc:HGNC:270]
2859	3.50743e-20	1.18955	0.954	0.866	6.78792e-16	1	PARP1		B cell	poly(ADP-ribose) polymerase 1 [Source:HGNC Symbol;Acc:HGNC:270]
2861	5.86326e-09	1.18907	0.632	0.296	0.000113472	1	DARS2			aspartyl-tRNA synthetase 2, mitochondrial [Source:HGNC Symbol;Acc:HGNC:25538]
2862	1.51165e-09	1.18889	0.851	0.61	2.92549e-05	1	CDC25B	T cells		cell division cycle 25B [Source:HGNC Symbol;Acc:HGNC:1726]
2863	5.91333e-19	1.18798	1	0.845	1.14441e-14	1	COTL1	B cells	Exhausted CD8+ T cell	coactosin like F-actin binding protein 1 [Source:HGNC Symbol;Acc:HGNC:18304]
2864	5.91333e-19	1.18798	1	0.845	1.14441e-14	1	COTL1		Mesenchymal cell	coactosin like F-actin binding protein 1 [Source:HGNC Symbol;Acc:HGNC:18304]
2865	5.91333e-19	1.18798	1	0.845	1.14441e-14	1	COTL1		Paneth cell	coactosin like F-actin binding protein 1 [Source:HGNC Symbol;Acc:HGNC:18304]
2866	5.91333e-19	1.18798	1	0.845	1.14441e-14	1	COTL1		Endothelial cell	coactosin like F-actin binding protein 1 [Source:HGNC Symbol;Acc:HGNC:18304]
2867	5.91333e-19	1.18798	1	0.845	1.14441e-14	1	COTL1		Multilymphoid progenitor cell	coactosin like F-actin binding protein 1 [Source:HGNC Symbol;Acc:HGNC:18304]
2868	5.91333e-19	1.18798	1	0.845	1.14441e-14	1	COTL1		Monocyte	coactosin like F-actin binding protein 1 [Source:HGNC Symbol;Acc:HGNC:18304]
2926	8.44537e-06	1.18655	0.31	0.11	0.163443	1	XRCC6BP1
2927	9.43512e-06	1.18458	0.667	0.393	0.182598	1	MT1X	Erythrocytes	Astrocyte	metallothionein 1X [Source:HGNC Symbol;Acc:HGNC:7405]
2928	9.43512e-06	1.18458	0.667	0.393	0.182598	1	MT1X		Epiblast cell	metallothionein 1X [Source:HGNC Symbol;Acc:HGNC:7405]
2929	9.43512e-06	1.18458	0.667	0.393	0.182598	1	MT1X		Liver bud hepatic cell	metallothionein 1X [Source:HGNC Symbol;Acc:HGNC:7405]
2930	9.43512e-06	1.18458	0.667	0.393	0.182598	1	MT1X		Basal cell	metallothionein 1X [Source:HGNC Symbol;Acc:HGNC:7405]
2943	0.000848785	1.18348	0.276	0.122	1	1	JPH2			junctophilin 2 [Source:HGNC Symbol;Acc:HGNC:14202]
2944	1.12861e-08	1.17656	0.678	0.338	0.000218421	1	MPP4			MAGUK p55 scaffold protein 4 [Source:HGNC Symbol;Acc:HGNC:13680]
2945	1.52971e-08	1.17654	0.471	0.18	0.000296045	1	TXNL4B			thioredoxin like 4B [Source:HGNC Symbol;Acc:HGNC:26041]
2946	7.39403e-12	1.17147	0.885	0.555	1.43097e-07	1	EVA1A		Liver bud hepatic cell	eva-1 homolog A, regulator of programmed cell death [Source:HGNC Symbol;Acc:HGNC:25816]
2947	4.1988e-05	1.17087	0.333	0.137	0.812593	1	AZI1
2948	1.44914e-20	1.1692	0.954	0.759	2.80452e-16	1	FBL		B cell	fibrillarin [Source:HGNC Symbol;Acc:HGNC:3599]
2950	1.87529e-05	1.16844	0.575	0.32	0.362925	1	CLDN1	Mesothelial cells	Epithelial cell	claudin 1 [Source:HGNC Symbol;Acc:HGNC:2032]
2951	1.87529e-05	1.16844	0.575	0.32	0.362925	1	CLDN1		Liver bud hepatic cell	claudin 1 [Source:HGNC Symbol;Acc:HGNC:2032]
2952	1.87529e-05	1.16844	0.575	0.32	0.362925	1	CLDN1		Basal cell	claudin 1 [Source:HGNC Symbol;Acc:HGNC:2032]
2968	2.26072e-11	1.16685	0.839	0.46	4.37517e-07	1	RP11-122A3.2
2969	6.97798e-06	1.16611	0.46	0.21	0.135045	1	LIMD2	Gdt	Monocyte	LIM domain containing 2 [Source:HGNC Symbol;Acc:HGNC:28142]
2973	0.00196942	1.16599	0.264	0.125	1	1	SYCP2			synaptonemal complex protein 2 [Source:HGNC Symbol;Acc:HGNC:11490]
2974	3.42999e-08	1.1647	0.713	0.396	0.000663806	1	FBXO45			F-box protein 45 [Source:HGNC Symbol;Acc:HGNC:29148]
2975	8.31573e-07	1.16237	0.701	0.46	0.0160934	1	UNG			uracil DNA glycosylase [Source:HGNC Symbol;Acc:HGNC:12572]
2976	4.92951e-06	1.16207	0.54	0.284	0.0954009	1	SOGA2
2977	0.00018754	1.15971	0.299	0.128	1	1	GEM	Natural killer T (NKT) cells	Natural killer cell	GTP binding protein overexpressed in skeletal muscle [Source:HGNC Symbol;Acc:HGNC:4234]
2981	2.75327e-09	1.1584	0.644	0.274	5.32841e-05	1	CCAR2			cell cycle and apoptosis regulator 2 [Source:HGNC Symbol;Acc:HGNC:23360]
2982	5.40737e-06	1.15761	0.678	0.439	0.104649	1	MYO19		SLC16A7+ cell	myosin XIX [Source:HGNC Symbol;Acc:HGNC:26234]
2983	1.5124e-09	1.1575	0.77	0.424	2.92695e-05	1	PPAT			phosphoribosyl pyrophosphate amidotransferase [Source:HGNC Symbol;Acc:HGNC:9238]
2984	1.10196e-22	1.15704	0.989	0.933	2.13262e-18	1	HNRNPH3			heterogeneous nuclear ribonucleoprotein H3 [Source:HGNC Symbol;Acc:HGNC:5043]
2985	1.04852e-05	1.15542	0.46	0.207	0.20292	1	ITPRIP		Monocyte	inositol 1,4,5-trisphosphate receptor interacting protein [Source:HGNC Symbol;Acc:HGNC:29370]
2987	2.72468e-12	1.15352	0.885	0.54	5.27308e-08	1	EMC9		B cell	ER membrane protein complex subunit 9 [Source:HGNC Symbol;Acc:HGNC:20273]
2989	5.71685e-05	1.15304	0.287	0.104	1	1	STAC			SH3 and cysteine rich domain [Source:HGNC Symbol;Acc:HGNC:11353]
2990	1.58521e-10	1.15161	0.839	0.57	3.06785e-06	1	DCP2			decapping mRNA 2 [Source:HGNC Symbol;Acc:HGNC:24452]
2991	2.1079e-09	1.1507	0.609	0.238	4.07941e-05	1	PLEK2	Langerhans cells	Liver bud hepatic cell	pleckstrin 2 [Source:HGNC Symbol;Acc:HGNC:19238]
2992	2.1079e-09	1.1507	0.609	0.238	4.07941e-05	1	PLEK2		Enterocyte progenitor cell	pleckstrin 2 [Source:HGNC Symbol;Acc:HGNC:19238]
2993	7.11265e-26	1.14735	0.989	0.966	1.37651e-21	1	CBX5	Cell cycling cells	Regulatory T (Treg) cell	chromobox 5 [Source:HGNC Symbol;Acc:HGNC:1555]
2994	0.000956951	1.1462	0.276	0.125	1	1	GNB1L			G protein subunit beta 1 like [Source:HGNC Symbol;Acc:HGNC:4397]
2995	2.05465e-05	1.14361	0.517	0.271	0.397637	1	NKRF			NFKB repressing factor [Source:HGNC Symbol;Acc:HGNC:19374]
2996	1.45913e-05	1.14344	0.276	0.091	0.282385	1	MPV17L			MPV17 mitochondrial inner membrane protein like [Source:HGNC Symbol;Acc:HGNC:26827]
2997	6.82576e-05	1.14242	0.379	0.177	1	1	CYTL1	Hemopoietic stem cells		cytokine like 1 [Source:HGNC Symbol;Acc:HGNC:24435]
3001	1.22138e-06	1.13697	0.494	0.213	0.0236373	1	ZNF714		SLC16A7+ cell	zinc finger protein 714 [Source:HGNC Symbol;Acc:HGNC:27124]
3002	1.22138e-06	1.13697	0.494	0.213	0.0236373	1	ZNF714		Granulocyte-monocyte progenitor	zinc finger protein 714 [Source:HGNC Symbol;Acc:HGNC:27124]
3004	2.44637e-07	1.13631	0.724	0.46	0.00473446	1	SPOCD1			SPOC domain containing 1 [Source:HGNC Symbol;Acc:HGNC:26338]
3005	3.31032e-07	1.13136	0.483	0.204	0.00640646	1	NT5DC3		Ionocyte cell	5'-nucleotidase domain containing 3 [Source:HGNC Symbol;Acc:HGNC:30826]
3006	2.41247e-06	1.1307	0.437	0.186	0.0466886	1	MED22		B cell	mediator complex subunit 22 [Source:HGNC Symbol;Acc:HGNC:11477]
3008	1.68685e-08	1.1282	0.609	0.25	0.000326457	1	SLC25A14			solute carrier family 25 member 14 [Source:HGNC Symbol;Acc:HGNC:10984]
3009	2.51121e-07	1.12667	0.609	0.302	0.00485995	1	TARBP2			TARBP2 subunit of RISC loading complex [Source:HGNC Symbol;Acc:HGNC:11569]
3010	2.1097e-11	1.12666	0.828	0.509	4.0829e-07	1	YEATS4			YEATS domain containing 4 [Source:HGNC Symbol;Acc:HGNC:24859]
3011	2.16614e-14	1.12649	0.943	0.723	4.19214e-10	1	NUPL1
3012	1.5611e-07	1.12551	0.563	0.262	0.00302119	1	TELO2			telomere maintenance 2 [Source:HGNC Symbol;Acc:HGNC:29099]
3013	3.255e-08	1.12456	0.598	0.274	0.00062994	1	CLCF1			cardiotrophin like cytokine factor 1 [Source:HGNC Symbol;Acc:HGNC:17412]
3014	9.40423e-10	1.12419	0.69	0.311	1.82e-05	1	FAM102B		Monocyte
3016	2.71005e-10	1.12357	0.77	0.405	5.24477e-06	1	NUP205			nucleoporin 205 [Source:HGNC Symbol;Acc:HGNC:18658]
3017	2.73273e-12	1.12341	0.851	0.509	5.28866e-08	1	HN1L
3018	1.11985e-09	1.12206	0.621	0.259	2.16725e-05	1	PRPS2	Dn(p)	FOXN4+ cell	phosphoribosyl pyrophosphate synthetase 2 [Source:HGNC Symbol;Acc:HGNC:9465]
3019	1.70612e-06	1.12192	0.425	0.171	0.0330185	1	TUBD1		SLC16A7+ cell	tubulin delta 1 [Source:HGNC Symbol;Acc:HGNC:16811]
3020	1.42745e-17	1.11846	0.989	0.695	2.76254e-13	1	MTHFD1		Exhausted CD8+ T cell	methylenetetrahydrofolate dehydrogenase, cyclohydrolase and formyltetrahydrofolate synthetase 1 [Source:HGNC Symbol;Acc:HGNC:7432]
3021	3.84642e-29	1.1175	0.989	0.957	7.44398e-25	1	PA2G4			proliferation-associated 2G4 [Source:HGNC Symbol;Acc:HGNC:8550]
3022	8.90061e-08	1.11728	0.506	0.201	0.00172254	1	GEMIN4			gem nuclear organelle associated protein 4 [Source:HGNC Symbol;Acc:HGNC:15717]
3023	8.43777e-06	1.11605	0.379	0.152	0.163296	1	ZBTB14			zinc finger and BTB domain containing 14 [Source:HGNC Symbol;Acc:HGNC:12860]
3024	0.00281636	1.11542	0.333	0.174	1	1	ZKSCAN2			zinc finger with KRAB and SCAN domains 2 [Source:HGNC Symbol;Acc:HGNC:25677]
3025	2.11455e-15	1.11382	0.943	0.695	4.09229e-11	1	TUBG1		1-cell stage cell (Blastomere)	tubulin gamma 1 [Source:HGNC Symbol;Acc:HGNC:12417]
3027	3.40652e-36	1.11266	1	1	6.59264e-32	1	PTMA	Stem cells	Astrocyte	prothymosin alpha [Source:HGNC Symbol;Acc:HGNC:9623]
3028	3.40652e-36	1.11266	1	1	6.59264e-32	1	PTMA		FOXN4+ cell	prothymosin alpha [Source:HGNC Symbol;Acc:HGNC:9623]
3029	3.40652e-36	1.11266	1	1	6.59264e-32	1	PTMA		Endothelial cell	prothymosin alpha [Source:HGNC Symbol;Acc:HGNC:9623]
3030	3.40652e-36	1.11266	1	1	6.59264e-32	1	PTMA		Granulosa cell	prothymosin alpha [Source:HGNC Symbol;Acc:HGNC:9623]
3039	5.0466e-07	1.11194	0.517	0.229	0.00976669	1	PDSS1			decaprenyl diphosphate synthase subunit 1 [Source:HGNC Symbol;Acc:HGNC:17759]
3040	4.23054e-09	1.10895	0.793	0.54	8.18736e-05	1	KIAA1731
3041	1.06605e-06	1.10842	0.667	0.384	0.0206312	1	TIFA		Acinar cell	TRAF interacting protein with forkhead associated domain [Source:HGNC Symbol;Acc:HGNC:19075]
3042	1.06605e-06	1.10842	0.667	0.384	0.0206312	1	TIFA		B cell	TRAF interacting protein with forkhead associated domain [Source:HGNC Symbol;Acc:HGNC:19075]
3043	1.06605e-06	1.10842	0.667	0.384	0.0206312	1	TIFA		Oocyte	TRAF interacting protein with forkhead associated domain [Source:HGNC Symbol;Acc:HGNC:19075]
3046	2.43471e-08	1.1071	0.678	0.354	0.00047119	1	STEAP1B		B cell	STEAP family member 1B [Source:HGNC Symbol;Acc:HGNC:41907]
3048	2.64049e-19	1.10674	0.989	0.823	5.11013e-15	1	RANGAP1			Ran GTPase activating protein 1 [Source:HGNC Symbol;Acc:HGNC:9854]
3049	2.45415e-09	1.10661	0.943	0.741	4.74951e-05	1	TIMP3	Mesenchymal cells	Endothelial cell	TIMP metallopeptidase inhibitor 3 [Source:HGNC Symbol;Acc:HGNC:11822]
3050	2.45415e-09	1.10661	0.943	0.741	4.74951e-05	1	TIMP3		Mast cell	TIMP metallopeptidase inhibitor 3 [Source:HGNC Symbol;Acc:HGNC:11822]
3065	0.00161799	1.1063	0.356	0.195	1	1	ZNF620			zinc finger protein 620 [Source:HGNC Symbol;Acc:HGNC:28742]
3066	1.11458e-07	1.10533	0.805	0.543	0.00215704	1	FGF1	Cholangiocytes	Brush cell (Tuft cell)	fibroblast growth factor 1 [Source:HGNC Symbol;Acc:HGNC:3665]
3067	1.11458e-07	1.10533	0.805	0.543	0.00215704	1	FGF1		Neuroendocrine cell	fibroblast growth factor 1 [Source:HGNC Symbol;Acc:HGNC:3665]
3068	1.28959e-29	1.10326	1	0.966	2.49574e-25	1	ANP32B	Nsc		acidic nuclear phosphoprotein 32 family member B [Source:HGNC Symbol;Acc:HGNC:16677]
3070	1.00865e-05	1.10208	0.333	0.125	0.195205	1	CXCL14	Choroid/astro cells	Astrocyte	C-X-C motif chemokine ligand 14 [Source:HGNC Symbol;Acc:HGNC:10640]
3083	6.26243e-09	1.10178	0.759	0.463	0.000121197	1	NUP188			nucleoporin 188 [Source:HGNC Symbol;Acc:HGNC:17859]
3084	4.56913e-05	1.10126	0.46	0.247	0.884264	1	BCAR3			BCAR3 adaptor protein, NSP family member [Source:HGNC Symbol;Acc:HGNC:973]
3085	4.38005e-05	1.10062	0.391	0.18	0.847671	1	EPHB4		Hemangioblast	EPH receptor B4 [Source:HGNC Symbol;Acc:HGNC:3395]
3086	4.38005e-05	1.10062	0.391	0.18	0.847671	1	EPHB4		Endothelial cell	EPH receptor B4 [Source:HGNC Symbol;Acc:HGNC:3395]
3094	1.07932e-13	1.09967	0.931	0.686	2.0888e-09	1	NOLC1			nucleolar and coiled-body phosphoprotein 1 [Source:HGNC Symbol;Acc:HGNC:15608]
3095	1.36066e-06	1.09782	0.31	0.101	0.0263329	1	WDR53		Multilymphoid progenitor cell	WD repeat domain 53 [Source:HGNC Symbol;Acc:HGNC:28786]
3097	0.000473273	1.09763	0.333	0.149	1	1	ZNF736			zinc finger protein 736 [Source:HGNC Symbol;Acc:HGNC:32467]
3098	0.00135813	1.09475	0.276	0.131	1	1	SYT1		Neural progenitor cell	synaptotagmin 1 [Source:HGNC Symbol;Acc:HGNC:11509]
3099	0.00135813	1.09475	0.276	0.131	1	1	SYT1		Astrocyte	synaptotagmin 1 [Source:HGNC Symbol;Acc:HGNC:11509]
3100	0.00135813	1.09475	0.276	0.131	1	1	SYT1		Oligodendrocyte progenitor cell	synaptotagmin 1 [Source:HGNC Symbol;Acc:HGNC:11509]
3101	0.00135813	1.09475	0.276	0.131	1	1	SYT1		Microglial cell	synaptotagmin 1 [Source:HGNC Symbol;Acc:HGNC:11509]
3102	0.00135813	1.09475	0.276	0.131	1	1	SYT1		FGFR1HighNME5- epithelial cell	synaptotagmin 1 [Source:HGNC Symbol;Acc:HGNC:11509]
3118	6.70722e-28	1.09326	0.989	0.966	1.29805e-23	1	HNRNPD		Endothelial cell	heterogeneous nuclear ribonucleoprotein D [Source:HGNC Symbol;Acc:HGNC:5036]
3120	1.84805e-06	1.09123	0.621	0.332	0.0357654	1	UNKL		SLC16A7+ cell	unk like zinc finger [Source:HGNC Symbol;Acc:HGNC:14184]
3121	1.84805e-06	1.09123	0.621	0.332	0.0357654	1	UNKL		1-cell stage cell (Blastomere)	unk like zinc finger [Source:HGNC Symbol;Acc:HGNC:14184]
3123	0.00185214	1.0892	0.333	0.183	1	1	SIMC1			SUMO interacting motifs containing 1 [Source:HGNC Symbol;Acc:HGNC:24779]
3124	6.18397e-05	1.0878	0.253	0.085	1	1	DNAJC22		SLC16A7+ cell	DnaJ heat shock protein family (Hsp40) member C22 [Source:HGNC Symbol;Acc:HGNC:25802]
3125	0.000106704	1.08646	0.253	0.091	1	1	C1orf159			chromosome 1 open reading frame 159 [Source:HGNC Symbol;Acc:HGNC:26062]
3126	1.56364e-11	1.08554	0.874	0.689	3.0261e-07	1	POLE3		Liver bud hepatic cell	DNA polymerase epsilon 3, accessory subunit [Source:HGNC Symbol;Acc:HGNC:13546]
3127	1.56364e-11	1.08554	0.874	0.689	3.0261e-07	1	POLE3		Granulosa cell	DNA polymerase epsilon 3, accessory subunit [Source:HGNC Symbol;Acc:HGNC:13546]
3129	9.48316e-05	1.08486	0.46	0.241	1	1	RBM38		Ciliated epithelial cell	RNA binding motif protein 38 [Source:HGNC Symbol;Acc:HGNC:15818]
3130	9.48316e-05	1.08486	0.46	0.241	1	1	RBM38		Multilymphoid progenitor cell	RNA binding motif protein 38 [Source:HGNC Symbol;Acc:HGNC:15818]
3132	3.8781e-07	1.08437	0.632	0.311	0.00750528	1	SPAG1		Ciliated epithelial cell	sperm associated antigen 1 [Source:HGNC Symbol;Acc:HGNC:11212]
3133	8.48788e-05	1.08326	0.287	0.116	1	1	CTD-3099C6.9
3134	1.39147e-07	1.08261	0.701	0.393	0.00269291	1	AGFG2		Secretory progenitor cell	ArfGAP with FG repeats 2 [Source:HGNC Symbol;Acc:HGNC:5177]
3135	2.36522e-09	1.08259	0.851	0.546	4.57742e-05	1	CDC42EP3	Melanocytes	CD1C-CD141- dendritic cell	CDC42 effector protein 3 [Source:HGNC Symbol;Acc:HGNC:16943]
3136	2.36522e-09	1.08259	0.851	0.546	4.57742e-05	1	CDC42EP3		Monocyte	CDC42 effector protein 3 [Source:HGNC Symbol;Acc:HGNC:16943]
3139	5.01837e-07	1.0811	0.862	0.71	0.00971205	1	SNHG3			small nucleolar RNA host gene 3 [Source:HGNC Symbol;Acc:HGNC:10118]
3140	0.000142206	1.07973	0.333	0.14	1	1	ZNF26			zinc finger protein 26 [Source:HGNC Symbol;Acc:HGNC:13053]
3141	0.000686644	1.07971	0.425	0.238	1	1	ZNF274		Multilymphoid progenitor cell	zinc finger protein 274 [Source:HGNC Symbol;Acc:HGNC:13068]
3143	8.09453e-08	1.07957	0.667	0.36	0.00156653	1	RHNO1			RAD9-HUS1-RAD1 interacting nuclear orphan 1 [Source:HGNC Symbol;Acc:HGNC:28206]
3144	3.91862e-16	1.07681	0.966	0.79	7.58371e-12	1	NOP58			NOP58 ribonucleoprotein [Source:HGNC Symbol;Acc:HGNC:29926]
3145	1.487e-10	1.0758	0.793	0.439	2.87778e-06	1	MYEOV			myeloma overexpressed [Source:HGNC Symbol;Acc:HGNC:7563]
3146	4.17356e-07	1.07574	0.632	0.335	0.00807708	1	LCORL		Delta cell	ligand dependent nuclear receptor corepressor like [Source:HGNC Symbol;Acc:HGNC:30776]
3147	0.000475155	1.07571	0.253	0.101	1	1	NPIPA1		Ciliated epithelial cell	nuclear pore complex interacting protein family member A1 [Source:HGNC Symbol;Acc:HGNC:7909]
3148	8.73212e-11	1.07511	0.828	0.454	1.68993e-06	1	ATAD3A			ATPase family AAA domain containing 3A [Source:HGNC Symbol;Acc:HGNC:25567]
3149	8.05124e-06	1.0746	0.448	0.201	0.155816	1	CAPN5			calpain 5 [Source:HGNC Symbol;Acc:HGNC:1482]
3150	6.91851e-15	1.07327	0.989	0.857	1.33894e-10	1	BUB3		Neural progenitor cell	BUB3 mitotic checkpoint protein [Source:HGNC Symbol;Acc:HGNC:1151]
3151	6.91851e-15	1.07327	0.989	0.857	1.33894e-10	1	BUB3		Endothelial cell	BUB3 mitotic checkpoint protein [Source:HGNC Symbol;Acc:HGNC:1151]
3153	5.19817e-06	1.07301	0.31	0.107	0.1006	1	SFXN2			sideroflexin 2 [Source:HGNC Symbol;Acc:HGNC:16086]
3154	3.59998e-09	1.07301	0.816	0.491	6.96704e-05	1	MET	Tumor cells	Hepatocyte	MET proto-oncogene, receptor tyrosine kinase [Source:HGNC Symbol;Acc:HGNC:7029]
3155	3.59998e-09	1.07301	0.816	0.491	6.96704e-05	1	MET		Liver bud hepatic cell	MET proto-oncogene, receptor tyrosine kinase [Source:HGNC Symbol;Acc:HGNC:7029]
3158	7.26014e-08	1.07254	0.701	0.396	0.00140506	1	TIPIN	Cell cycling cells	B cell	TIMELESS interacting protein [Source:HGNC Symbol;Acc:HGNC:30750]
3160	4.5565e-13	1.07182	0.954	0.622	8.81819e-09	1	RUVBL2		Ciliated cell	RuvB like AAA ATPase 2 [Source:HGNC Symbol;Acc:HGNC:10475]
3161	2.87441e-07	1.07097	0.54	0.244	0.00556284	1	PRIMPOL			primase and DNA directed polymerase [Source:HGNC Symbol;Acc:HGNC:26575]
3162	6.31491e-06	1.07068	0.644	0.36	0.122213	1	EHD4		CD141+CLEC9A+ dendritic cell	EH domain containing 4 [Source:HGNC Symbol;Acc:HGNC:3245]
3164	1.11346e-06	1.07058	0.598	0.317	0.0215489	1	RELL1		Morula cell (Blastomere)	RELT like 1 [Source:HGNC Symbol;Acc:HGNC:27379]
3167	5.07022e-13	1.06751	0.943	0.707	9.81239e-09	1	DOCK10			dedicator of cytokinesis 10 [Source:HGNC Symbol;Acc:HGNC:23479]
3168	3.31313e-08	1.0668	0.621	0.302	0.000641191	1	LRRC8A		Astrocyte	leucine rich repeat containing 8 VRAC subunit A [Source:HGNC Symbol;Acc:HGNC:19027]
3169	4.65512e-20	1.06585	0.989	0.884	9.00906e-16	1	RBMX			RNA binding motif protein X-linked [Source:HGNC Symbol;Acc:HGNC:9910]
3170	2.81082e-09	1.06557	0.908	0.716	5.43979e-05	1	MYOCD	Cardiac cells		myocardin [Source:HGNC Symbol;Acc:HGNC:16067]
3172	1.84112e-26	1.06449	0.989	0.976	3.56313e-22	1	CCT5		Morula cell (Blastomere)	chaperonin containing TCP1 subunit 5 [Source:HGNC Symbol;Acc:HGNC:1618]
3174	1.28095e-06	1.06318	0.552	0.25	0.0247903	1	OSBPL10	B cells	4-cell stage cell (Blastomere)	oxysterol binding protein like 10 [Source:HGNC Symbol;Acc:HGNC:16395]
3175	1.28095e-06	1.06318	0.552	0.25	0.0247903	1	OSBPL10		B cell	oxysterol binding protein like 10 [Source:HGNC Symbol;Acc:HGNC:16395]
3178	1.14272e-05	1.06261	0.494	0.25	0.22115	1	CLP1			cleavage factor polyribonucleotide kinase subunit 1 [Source:HGNC Symbol;Acc:HGNC:16999]
3179	4.7156e-05	1.0621	0.356	0.149	0.91261	1	POLR3G			RNA polymerase III subunit G [Source:HGNC Symbol;Acc:HGNC:30075]
3180	2.58712e-09	1.06103	0.931	0.774	5.00685e-05	1	ACTG2	Fibroblasts-like cells		actin gamma 2, smooth muscle [Source:HGNC Symbol;Acc:HGNC:145]
3189	3.49395e-05	1.0605	0.345	0.146	0.676184	1	TAF4			TATA-box binding protein associated factor 4 [Source:HGNC Symbol;Acc:HGNC:11537]
3190	0.000207592	1.06003	0.333	0.152	1	1	NRF1			nuclear respiratory factor 1 [Source:HGNC Symbol;Acc:HGNC:7996]
3191	2.66735e-10	1.05891	0.805	0.409	5.16211e-06	1	SHB			SH2 domain containing adaptor protein B [Source:HGNC Symbol;Acc:HGNC:10838]
3192	4.46735e-05	1.05782	0.31	0.119	0.864567	1	TMEM108			transmembrane protein 108 [Source:HGNC Symbol;Acc:HGNC:28451]
3193	3.37203e-10	1.05776	0.839	0.494	6.5259e-06	1	EED			embryonic ectoderm development [Source:HGNC Symbol;Acc:HGNC:3188]
3194	7.43481e-06	1.0576	0.402	0.171	0.143886	1	ENKD1			enkurin domain containing 1 [Source:HGNC Symbol;Acc:HGNC:25246]
3195	0.00234409	1.05735	0.299	0.155	1	1	IL15RA		M1 macrophage	interleukin 15 receptor subunit alpha [Source:HGNC Symbol;Acc:HGNC:5978]
3196	3.55774e-07	1.05533	0.494	0.21	0.00688529	1	PGAM5			PGAM family member 5, mitochondrial serine/threonine protein phosphatase [Source:HGNC Symbol;Acc:HGNC:28763]
3197	4.07054e-05	1.05505	0.437	0.207	0.787771	1	CLEC16A			C-type lectin domain containing 16A [Source:HGNC Symbol;Acc:HGNC:29013]
3198	2.36402e-20	1.05462	0.989	0.963	4.57508e-16	1	UGDH		Acinar cell	UDP-glucose 6-dehydrogenase [Source:HGNC Symbol;Acc:HGNC:12525]
3199	2.36402e-20	1.05462	0.989	0.963	4.57508e-16	1	UGDH		Ciliated cell	UDP-glucose 6-dehydrogenase [Source:HGNC Symbol;Acc:HGNC:12525]
3200	2.98102e-08	1.05404	0.782	0.457	0.000576917	1	CDKN2C	Cardiomyocytes		cyclin dependent kinase inhibitor 2C [Source:HGNC Symbol;Acc:HGNC:1789]
3201	6.43702e-06	1.05256	0.747	0.509	0.124576	1	OXTR		Ciliated epithelial cell	oxytocin receptor [Source:HGNC Symbol;Acc:HGNC:8529]
3202	1.14891e-06	1.05248	0.54	0.265	0.0222349	1	PAK4			p21 (RAC1) activated kinase 4 [Source:HGNC Symbol;Acc:HGNC:16059]
3203	1.15242e-27	1.05212	0.989	0.957	2.23028e-23	1	SNRPB		Neural progenitor cell	small nuclear ribonucleoprotein polypeptides B and B1 [Source:HGNC Symbol;Acc:HGNC:11153]
3204	1.13395e-05	1.05208	0.563	0.311	0.219454	1	VANGL1			VANGL planar cell polarity protein 1 [Source:HGNC Symbol;Acc:HGNC:15512]
3205	7.72195e-07	1.05143	0.586	0.277	0.0149443	1	CEP250			centrosomal protein 250 [Source:HGNC Symbol;Acc:HGNC:1859]
3206	1.41181e-06	1.04958	0.713	0.476	0.0273227	1	CCP110			centriolar coiled-coil protein 110 [Source:HGNC Symbol;Acc:HGNC:24342]
3207	2.58388e-17	1.04928	0.989	0.875	5.00059e-13	1	AXL		Dendritic cell progenitor	AXL receptor tyrosine kinase [Source:HGNC Symbol;Acc:HGNC:905]
3208	2.58388e-17	1.04928	0.989	0.875	5.00059e-13	1	AXL		Microglial cell	AXL receptor tyrosine kinase [Source:HGNC Symbol;Acc:HGNC:905]
3209	2.58388e-17	1.04928	0.989	0.875	5.00059e-13	1	AXL		AXL+SIGLEC6+ dendritic cell	AXL receptor tyrosine kinase [Source:HGNC Symbol;Acc:HGNC:905]
3211	6.66485e-10	1.04907	0.713	0.329	1.28985e-05	1	TOP3A		SLC16A7+ cell	DNA topoisomerase III alpha [Source:HGNC Symbol;Acc:HGNC:11992]
3212	6.66485e-10	1.04907	0.713	0.329	1.28985e-05	1	TOP3A		Multilymphoid progenitor cell	DNA topoisomerase III alpha [Source:HGNC Symbol;Acc:HGNC:11992]
3214	0.0012888	1.04903	0.333	0.174	1	1	C1orf233
3215	5.85746e-21	1.04781	0.989	0.93	1.13359e-16	1	SRSF7			serine and arginine rich splicing factor 7 [Source:HGNC Symbol;Acc:HGNC:10789]
3216	0.00164927	1.0477	0.368	0.195	1	1	GPSM1		Beta cell	G protein signaling modulator 1 [Source:HGNC Symbol;Acc:HGNC:17858]
3217	1.09801e-06	1.04769	0.529	0.241	0.0212498	1	E4F1			E4F transcription factor 1 [Source:HGNC Symbol;Acc:HGNC:3121]
3218	3.87578e-08	1.04754	0.713	0.421	0.000750079	1	SMPD4			sphingomyelin phosphodiesterase 4 [Source:HGNC Symbol;Acc:HGNC:32949]
3219	0.000166884	1.04745	0.448	0.229	1	1	TMEM51		Ionocyte cell	transmembrane protein 51 [Source:HGNC Symbol;Acc:HGNC:25488]
3220	0.000166884	1.04745	0.448	0.229	1	1	TMEM51		Pit progenitor cell	transmembrane protein 51 [Source:HGNC Symbol;Acc:HGNC:25488]
3221	8.48232e-15	1.04728	0.954	0.704	1.64158e-10	1	GPN3		Microglial cell	GPN-loop GTPase 3 [Source:HGNC Symbol;Acc:HGNC:30186]
3222	4.54114e-11	1.04722	0.851	0.518	8.78846e-07	1	TCHP			trichoplein keratin filament binding [Source:HGNC Symbol;Acc:HGNC:28135]
3223	2.45529e-20	1.04707	0.966	0.863	4.75172e-16	1	PAICS		Neural progenitor cell	phosphoribosylaminoimidazole carboxylase and phosphoribosylaminoimidazolesuccinocarboxamide synthase [Source:HGNC Symbol;Acc:HGNC:8587]
3224	4.79077e-08	1.04655	0.69	0.354	0.000927157	1	CAD			carbamoyl-phosphate synthetase 2, aspartate transcarbamylase, and dihydroorotase [Source:HGNC Symbol;Acc:HGNC:1424]
3225	1.20147e-08	1.04561	0.736	0.39	0.00023252	1	TRMU		SLC16A7+ cell	tRNA mitochondrial 2-thiouridylase [Source:HGNC Symbol;Acc:HGNC:25481]
3226	3.91166e-06	1.04504	0.379	0.146	0.0757024	1	PYCRL
3227	0.000411767	1.04469	0.529	0.323	1	1	ELN	Fibroblasts-like cells	Astrocyte	elastin [Source:HGNC Symbol;Acc:HGNC:3327]
3230	2.41381e-07	1.04459	0.563	0.247	0.00467145	1	ALKBH2			alkB homolog 2, alpha-ketoglutarate dependent dioxygenase [Source:HGNC Symbol;Acc:HGNC:32487]
3231	2.0461e-12	1.0445	0.908	0.646	3.95982e-08	1	NUP54			nucleoporin 54 [Source:HGNC Symbol;Acc:HGNC:17359]
3232	0.00889051	1.04367	0.287	0.162	1	1	CD83	Monocytes	Immune cell	CD83 molecule [Source:HGNC Symbol;Acc:HGNC:1703]
3233	0.00889051	1.04367	0.287	0.162	1	1	CD83		Macrophage	CD83 molecule [Source:HGNC Symbol;Acc:HGNC:1703]
3234	0.00889051	1.04367	0.287	0.162	1	1	CD83		Megakaryocyte erythroid cell	CD83 molecule [Source:HGNC Symbol;Acc:HGNC:1703]
3235	0.00889051	1.04367	0.287	0.162	1	1	CD83		Plasmacytoid dendritic cell	CD83 molecule [Source:HGNC Symbol;Acc:HGNC:1703]
3236	0.00889051	1.04367	0.287	0.162	1	1	CD83		Specialist antigen presenting cell	CD83 molecule [Source:HGNC Symbol;Acc:HGNC:1703]
3237	0.00889051	1.04367	0.287	0.162	1	1	CD83		T cell	CD83 molecule [Source:HGNC Symbol;Acc:HGNC:1703]
3238	0.00889051	1.04367	0.287	0.162	1	1	CD83		Regulatory T (Treg) cell	CD83 molecule [Source:HGNC Symbol;Acc:HGNC:1703]
3239	0.00889051	1.04367	0.287	0.162	1	1	CD83		Paneth cell	CD83 molecule [Source:HGNC Symbol;Acc:HGNC:1703]
3240	0.00889051	1.04367	0.287	0.162	1	1	CD83		Monocyte	CD83 molecule [Source:HGNC Symbol;Acc:HGNC:1703]
3241	0.00889051	1.04367	0.287	0.162	1	1	CD83		Dendritic cell	CD83 molecule [Source:HGNC Symbol;Acc:HGNC:1703]
3243	0.00889051	1.04367	0.287	0.162	1	1	CD83		B cell	CD83 molecule [Source:HGNC Symbol;Acc:HGNC:1703]
3297	1.58967e-05	1.04336	0.46	0.238	0.307648	1	FAM161A		SLC16A7+ cell	FAM161 centrosomal protein A [Source:HGNC Symbol;Acc:HGNC:25808]
3298	7.78882e-11	1.04336	0.931	0.716	1.50737e-06	1	MRTO4			MRT4 homolog, ribosome maturation factor [Source:HGNC Symbol;Acc:HGNC:18477]
3299	1.65142e-09	1.04193	0.816	0.5	3.196e-05	1	NOM1		SLC16A7+ cell	nucleolar protein with MIF4G domain 1 [Source:HGNC Symbol;Acc:HGNC:13244]
3300	1.65142e-09	1.04193	0.816	0.5	3.196e-05	1	NOM1		FGFR1HighNME5- epithelial cell	nucleolar protein with MIF4G domain 1 [Source:HGNC Symbol;Acc:HGNC:13244]
3301	0.00954624	1.03998	0.264	0.143	1	1	C6orf132			chromosome 6 open reading frame 132 [Source:HGNC Symbol;Acc:HGNC:21288]
3302	0.00364816	1.03966	0.31	0.165	1	1	C5orf46			chromosome 5 open reading frame 46 [Source:HGNC Symbol;Acc:HGNC:33768]
3303	3.91081e-06	1.03824	0.598	0.299	0.075686	1	LIN7A		Monocyte	lin-7 homolog A, crumbs cell polarity complex component [Source:HGNC Symbol;Acc:HGNC:17787]
3305	2.54931e-05	1.03804	0.391	0.168	0.493368	1	CENPV			centromere protein V [Source:HGNC Symbol;Acc:HGNC:29920]
3306	2.97985e-12	1.03775	0.931	0.677	5.7669e-08	1	WDR34		Neural progenitor cell
3307	2.97985e-12	1.03775	0.931	0.677	5.7669e-08	1	WDR34		B cell
3309	0.00287783	1.03765	0.299	0.155	1	1	TTC32			tetratricopeptide repeat domain 32 [Source:HGNC Symbol;Acc:HGNC:32954]
3310	2.71415e-10	1.03705	0.931	0.683	5.2527e-06	1	PHTF2		Exhausted CD8+ T cell	putative homeodomain transcription factor 2 [Source:HGNC Symbol;Acc:HGNC:13411]
3311	2.71415e-10	1.03705	0.931	0.683	5.2527e-06	1	PHTF2		Regulatory T (Treg) cell	putative homeodomain transcription factor 2 [Source:HGNC Symbol;Acc:HGNC:13411]
3312	2.71415e-10	1.03705	0.931	0.683	5.2527e-06	1	PHTF2		Exhausted CD4+ T cell	putative homeodomain transcription factor 2 [Source:HGNC Symbol;Acc:HGNC:13411]
3313	2.71415e-10	1.03705	0.931	0.683	5.2527e-06	1	PHTF2		FGFR1LowNME5- epithelial cell	putative homeodomain transcription factor 2 [Source:HGNC Symbol;Acc:HGNC:13411]
3314	2.71415e-10	1.03705	0.931	0.683	5.2527e-06	1	PHTF2		CD1C-CD141- dendritic cell	putative homeodomain transcription factor 2 [Source:HGNC Symbol;Acc:HGNC:13411]
3316	4.30181e-06	1.03699	0.356	0.128	0.083253	1	FBXO4		FGFR1HighNME5- epithelial cell	F-box protein 4 [Source:HGNC Symbol;Acc:HGNC:13583]
3317	1.7892e-10	1.03579	0.874	0.521	3.46265e-06	1	HAUS1			HAUS augmin like complex subunit 1 [Source:HGNC Symbol;Acc:HGNC:25174]
3318	8.47259e-11	1.03553	0.897	0.604	1.6397e-06	1	MYLK	Perivascular cells	Basal epithelial cell	myosin light chain kinase [Source:HGNC Symbol;Acc:HGNC:7590]
3330	1.26815e-10	1.03455	0.862	0.5	2.45426e-06	1	CCDC109B
3331	0.000386961	1.03233	0.46	0.262	1	1	C19orf55
3332	3.85647e-08	1.0323	0.736	0.418	0.000746342	1	RASSF1		Effector CD8+ memory T (Tem) cell	Ras association domain family member 1 [Source:HGNC Symbol;Acc:HGNC:9882]
3333	3.85647e-08	1.0323	0.736	0.418	0.000746342	1	RASSF1		CD4+ cytotoxic T cell	Ras association domain family member 1 [Source:HGNC Symbol;Acc:HGNC:9882]
3334	1.69121e-08	1.0319	0.793	0.47	0.0003273	1	CHSY1		Monocyte	chondroitin sulfate synthase 1 [Source:HGNC Symbol;Acc:HGNC:17198]
3336	0.00101464	1.03173	0.253	0.11	1	1	GCNT2			glucosaminyl (N-acetyl) transferase 2 (I blood group) [Source:HGNC Symbol;Acc:HGNC:4204]
3337	2.98932e-08	1.03092	0.793	0.494	0.000578524	1	RNF219
3338	3.49151e-08	1.03057	0.586	0.259	0.000675713	1	WDR54		Ciliated cell	WD repeat domain 54 [Source:HGNC Symbol;Acc:HGNC:25770]
3339	3.49151e-08	1.03057	0.586	0.259	0.000675713	1	WDR54		Ciliated epithelial cell	WD repeat domain 54 [Source:HGNC Symbol;Acc:HGNC:25770]
3340	5.44378e-05	1.02921	0.402	0.186	1	1	RP11-160O5.1
3341	1.56172e-05	1.02882	0.793	0.668	0.30224	1	CTSC	Stem cells	Microglial cell	cathepsin C [Source:HGNC Symbol;Acc:HGNC:2528]
3342	1.56172e-05	1.02882	0.793	0.668	0.30224	1	CTSC		Regulatory T (Treg) cell	cathepsin C [Source:HGNC Symbol;Acc:HGNC:2528]
3343	1.56172e-05	1.02882	0.793	0.668	0.30224	1	CTSC		Mesenchymal cell	cathepsin C [Source:HGNC Symbol;Acc:HGNC:2528]
3344	1.56172e-05	1.02882	0.793	0.668	0.30224	1	CTSC		Secretory cell	cathepsin C [Source:HGNC Symbol;Acc:HGNC:2528]
3345	1.56172e-05	1.02882	0.793	0.668	0.30224	1	CTSC		Paneth cell	cathepsin C [Source:HGNC Symbol;Acc:HGNC:2528]
3366	4.83799e-08	1.02863	0.77	0.466	0.000936296	1	PI4K2B			phosphatidylinositol 4-kinase type 2 beta [Source:HGNC Symbol;Acc:HGNC:18215]
3367	5.3688e-05	1.02839	0.264	0.095	1	1	SLC35F2		Regulatory T (Treg) cell	solute carrier family 35 member F2 [Source:HGNC Symbol;Acc:HGNC:23615]
3368	5.3688e-05	1.02839	0.264	0.095	1	1	SLC35F2		Granulosa cell	solute carrier family 35 member F2 [Source:HGNC Symbol;Acc:HGNC:23615]
3369	5.3688e-05	1.02839	0.264	0.095	1	1	SLC35F2		B cell	solute carrier family 35 member F2 [Source:HGNC Symbol;Acc:HGNC:23615]
3372	5.08939e-05	1.02837	0.529	0.277	0.98495	1	DDX31		FGFR1HighNME5- epithelial cell	DEAD-box helicase 31 [Source:HGNC Symbol;Acc:HGNC:16715]
3373	5.08939e-05	1.02837	0.529	0.277	0.98495	1	DDX31		Multipotent progenitor cell	DEAD-box helicase 31 [Source:HGNC Symbol;Acc:HGNC:16715]
3374	4.13198e-25	1.02784	0.989	0.948	7.99663e-21	1	H2AFV		Neural progenitor cell
3375	0.000340641	1.02738	0.46	0.241	1	1	MAP3K1		CD1C-CD141- dendritic cell	mitogen-activated protein kinase kinase kinase 1 [Source:HGNC Symbol;Acc:HGNC:6848]
3377	7.43916e-06	1.02724	0.471	0.207	0.14397	1	TM9SF1		Ciliated cell	transmembrane 9 superfamily member 1 [Source:HGNC Symbol;Acc:HGNC:11864]
3378	2.13939e-06	1.0257	0.529	0.244	0.0414036	1	THEM6			thioesterase superfamily member 6 [Source:HGNC Symbol;Acc:HGNC:29656]
3379	1.49918e-05	1.02544	0.552	0.296	0.290137	1	SAMD1			sterile alpha motif domain containing 1 [Source:HGNC Symbol;Acc:HGNC:17958]
3380	8.2654e-08	1.02527	0.644	0.323	0.0015996	1	PCBD2			pterin-4 alpha-carbinolamine dehydratase 2 [Source:HGNC Symbol;Acc:HGNC:24474]
3381	0.000113173	1.02397	0.345	0.152	1	1	DHX34			DExH-box helicase 34 [Source:HGNC Symbol;Acc:HGNC:16719]
3382	1.0853e-06	1.02329	0.402	0.149	0.0210038	1	AFAP1L1			actin filament associated protein 1 like 1 [Source:HGNC Symbol;Acc:HGNC:26714]
3383	0.000179406	1.02222	0.333	0.146	1	1	C19orf40			FA core complex associated protein 24 [Source:HGNC Symbol;Acc:HGNC:28467]
3384	6.06745e-06	1.02187	0.529	0.268	0.117423	1	ATAD3B		Multilymphoid progenitor cell	ATPase family AAA domain containing 3B [Source:HGNC Symbol;Acc:HGNC:24007]
3386	3.93472e-10	1.01955	0.885	0.591	7.61486e-06	1	POLR3K		Liver bud hepatic cell	RNA polymerase III subunit K [Source:HGNC Symbol;Acc:HGNC:14121]
3387	1.26529e-25	1.019	1	0.994	2.44872e-21	1	NUCKS1			nuclear casein kinase and cyclin dependent kinase substrate 1 [Source:HGNC Symbol;Acc:HGNC:29923]
3388	2.66487e-07	1.01733	0.69	0.39	0.00515732	1	SKP2		Granulosa cell	S-phase kinase associated protein 2 [Source:HGNC Symbol;Acc:HGNC:10901]
3389	2.66487e-07	1.01733	0.69	0.39	0.00515732	1	SKP2		1-cell stage cell (Blastomere)	S-phase kinase associated protein 2 [Source:HGNC Symbol;Acc:HGNC:10901]
3392	7.12828e-15	1.01689	0.943	0.75	1.37954e-10	1	IDH2		Endothelial cell	isocitrate dehydrogenase (NADP(+)) 2 [Source:HGNC Symbol;Acc:HGNC:5383]
3394	2.10507e-09	1.01673	0.839	0.506	4.07393e-05	1	RUSC1			RUN and SH3 domain containing 1 [Source:HGNC Symbol;Acc:HGNC:17153]
3395	7.433e-11	1.01545	0.885	0.598	1.43851e-06	1	NUDT15			nudix hydrolase 15 [Source:HGNC Symbol;Acc:HGNC:23063]
3396	3.95863e-07	1.01492	0.494	0.22	0.00766113	1	CENPQ		Multipotent progenitor cell	centromere protein Q [Source:HGNC Symbol;Acc:HGNC:21347]
3397	1.40597e-08	1.01314	0.667	0.311	0.000272097	1	SNHG1			small nucleolar RNA host gene 1 [Source:HGNC Symbol;Acc:HGNC:32688]
3398	0.00205556	1.01253	0.391	0.232	1	1	SYTL4			synaptotagmin like 4 [Source:HGNC Symbol;Acc:HGNC:15588]
3399	6.90882e-10	1.01081	0.851	0.613	1.33706e-05	1	DCTPP1			dCTP pyrophosphatase 1 [Source:HGNC Symbol;Acc:HGNC:28777]
3400	2.09137e-32	1.00979	1	0.997	4.04742e-28	1	HSPD1	Natural killer T (NKT) cells	Beta cell	heat shock protein family D (Hsp60) member 1 [Source:HGNC Symbol;Acc:HGNC:5261]
3401	2.09137e-32	1.00979	1	0.997	4.04742e-28	1	HSPD1		Brush cell (Tuft cell)	heat shock protein family D (Hsp60) member 1 [Source:HGNC Symbol;Acc:HGNC:5261]
3402	2.09137e-32	1.00979	1	0.997	4.04742e-28	1	HSPD1		Neuroendocrine cell	heat shock protein family D (Hsp60) member 1 [Source:HGNC Symbol;Acc:HGNC:5261]
3403	3.15464e-05	1.00975	0.506	0.274	0.610517	1	DAB2IP			DAB2 interacting protein [Source:HGNC Symbol;Acc:HGNC:17294]
3404	1.10225e-10	1.00857	0.92	0.637	2.13319e-06	1	NCS1			neuronal calcium sensor 1 [Source:HGNC Symbol;Acc:HGNC:3953]
3405	2.65215e-06	1.00813	0.632	0.341	0.051327	1	MRE11A			MRE11 homolog, double strand break repair nuclease [Source:HGNC Symbol;Acc:HGNC:7230]
3406	8.69627e-06	1.00693	0.494	0.247	0.168299	1	TDP1		SLC16A7+ cell	tyrosyl-DNA phosphodiesterase 1 [Source:HGNC Symbol;Acc:HGNC:18884]
3407	1.97869e-05	1.00688	0.54	0.274	0.382936	1	PPP1R13L		Basal cell	protein phosphatase 1 regulatory subunit 13 like [Source:HGNC Symbol;Acc:HGNC:18838]
3408	1.97869e-05	1.00688	0.54	0.274	0.382936	1	PPP1R13L		Multilymphoid progenitor cell	protein phosphatase 1 regulatory subunit 13 like [Source:HGNC Symbol;Acc:HGNC:18838]
3410	9.90301e-07	1.00498	0.69	0.384	0.0191653	1	GULP1		Astrocyte	GULP PTB domain containing engulfment adaptor 1 [Source:HGNC Symbol;Acc:HGNC:18649]
3411	9.90301e-07	1.00498	0.69	0.384	0.0191653	1	GULP1		Morula cell (Blastomere)	GULP PTB domain containing engulfment adaptor 1 [Source:HGNC Symbol;Acc:HGNC:18649]
3413	4.07887e-06	1.00376	0.448	0.201	0.0789384	1	SERTAD4-AS1			SERTAD4 antisense RNA 1 [Source:HGNC Symbol;Acc:HGNC:32019]
3414	9.27603e-05	1.0034	0.391	0.18	1	1	LRRC2		SLC16A7+ cell	leucine rich repeat containing 2 [Source:HGNC Symbol;Acc:HGNC:14676]
3415	0.000302019	1.00329	0.368	0.18	1	1	ZNF718			zinc finger protein 718 [Source:HGNC Symbol;Acc:HGNC:26889]
3416	1.3511e-22	1.0027	0.989	0.951	2.61479e-18	1	SUPT16H			SPT16 homolog, facilitates chromatin remodeling subunit [Source:HGNC Symbol;Acc:HGNC:11465]
3417	3.48028e-08	1.00261	0.678	0.363	0.000673539	1	COQ2			coenzyme Q2, polyprenyltransferase [Source:HGNC Symbol;Acc:HGNC:25223]
3418	3.54052e-12	1.00186	0.931	0.61	6.85197e-08	1	MPHOSPH9			M-phase phosphoprotein 9 [Source:HGNC Symbol;Acc:HGNC:7215]
3419	1.04624e-05	1.00151	0.529	0.256	0.20248	1	TBL3			transducin beta like 3 [Source:HGNC Symbol;Acc:HGNC:11587]
3420	3.12836e-11	1.00096	0.92	0.689	6.05432e-07	1	DKC1			dyskerin pseudouridine synthase 1 [Source:HGNC Symbol;Acc:HGNC:2890]
3421	1.74251e-31	1.00092	1	0.988	3.37229e-27	1	KPNB1			karyopherin subunit beta 1 [Source:HGNC Symbol;Acc:HGNC:6400]
3422	2.56354e-10	1.00004	0.839	0.491	4.96121e-06	1	ACYP1		Endothelial cell	acylphosphatase 1 [Source:HGNC Symbol;Acc:HGNC:179]
3424	6.50321e-10	0.999831	0.862	0.57	1.25857e-05	1	LYAR	Natural killer (NK) cells	CD4+ cytotoxic T cell	Ly1 antibody reactive [Source:HGNC Symbol;Acc:HGNC:26021]
3426	2.11992e-07	0.996862	0.678	0.381	0.00410268	1	RPP40			ribonuclease P/MRP subunit p40 [Source:HGNC Symbol;Acc:HGNC:20992]
3427	9.90438e-08	0.995898	0.747	0.482	0.0019168	1	NPM3			nucleophosmin/nucleoplasmin 3 [Source:HGNC Symbol;Acc:HGNC:7931]
3428	6.82982e-11	0.99583	0.885	0.543	1.32177e-06	1	SNRPA		Liver bud hepatic cell	small nuclear ribonucleoprotein polypeptide A [Source:HGNC Symbol;Acc:HGNC:11151]
3429	5.40939e-22	0.99376	0.977	0.939	1.04688e-17	1	SNRPD1	Neural cells	Endothelial cell	small nuclear ribonucleoprotein D1 polypeptide [Source:HGNC Symbol;Acc:HGNC:11158]
3431	0.000299735	0.99356	0.253	0.101	1	1	CTD-2334D19.1
3432	7.73558e-32	0.992744	1	0.997	1.49707e-27	1	RAN	Stem cells		RAN, member RAS oncogene family [Source:HGNC Symbol;Acc:HGNC:9846]
3434	8.21165e-14	0.992314	0.92	0.698	1.5892e-09	1	TPRKB			TP53RK binding protein [Source:HGNC Symbol;Acc:HGNC:24259]
3435	0.000125803	0.991078	0.402	0.192	1	1	WDR4		B cell	WD repeat domain 4 [Source:HGNC Symbol;Acc:HGNC:12756]
3437	5.03691e-08	0.990587	0.632	0.287	0.000974793	1	PHGDH		Neural progenitor cell	phosphoglycerate dehydrogenase [Source:HGNC Symbol;Acc:HGNC:8923]
3438	5.03691e-08	0.990587	0.632	0.287	0.000974793	1	PHGDH		Astrocyte	phosphoglycerate dehydrogenase [Source:HGNC Symbol;Acc:HGNC:8923]
3439	5.03691e-08	0.990587	0.632	0.287	0.000974793	1	PHGDH		B cell	phosphoglycerate dehydrogenase [Source:HGNC Symbol;Acc:HGNC:8923]
3441	0.000408481	0.989238	0.356	0.174	1	1	ZNF669		SLC16A7+ cell	zinc finger protein 669 [Source:HGNC Symbol;Acc:HGNC:25736]
3442	8.63261e-05	0.988772	0.322	0.131	1	1	HAUS4			HAUS augmin like complex subunit 4 [Source:HGNC Symbol;Acc:HGNC:20163]
3443	1.15733e-08	0.987791	0.92	0.598	0.000223978	1	PLAUR	Fibroblasts	Cancer cell	plasminogen activator, urokinase receptor [Source:HGNC Symbol;Acc:HGNC:9053]
3444	1.15733e-08	0.987791	0.92	0.598	0.000223978	1	PLAUR		Cancer stem cell	plasminogen activator, urokinase receptor [Source:HGNC Symbol;Acc:HGNC:9053]
3445	1.15733e-08	0.987791	0.92	0.598	0.000223978	1	PLAUR		Paneth cell	plasminogen activator, urokinase receptor [Source:HGNC Symbol;Acc:HGNC:9053]
3446	1.15733e-08	0.987791	0.92	0.598	0.000223978	1	PLAUR		Monocyte	plasminogen activator, urokinase receptor [Source:HGNC Symbol;Acc:HGNC:9053]
3463	6.26682e-08	0.987602	0.759	0.436	0.00121282	1	ARL13B		Ciliated epithelial cell	ADP ribosylation factor like GTPase 13B [Source:HGNC Symbol;Acc:HGNC:25419]
3464	8.35202e-13	0.987457	0.92	0.75	1.61637e-08	1	TOMM40	Mitochondrial		translocase of outer mitochondrial membrane 40 [Source:HGNC Symbol;Acc:HGNC:18001]
3465	1.56157e-09	0.986708	0.908	0.704	3.02211e-05	1	UAP1			UDP-N-acetylglucosamine pyrophosphorylase 1 [Source:HGNC Symbol;Acc:HGNC:12457]
3466	1.57833e-08	0.9865	0.724	0.372	0.000305454	1	ARMC6			armadillo repeat containing 6 [Source:HGNC Symbol;Acc:HGNC:25049]
3467	1.32721e-07	0.98475	0.874	0.677	0.00256854	1	HMGA2	Neuroglial cells	Granulosa cell	high mobility group AT-hook 2 [Source:HGNC Symbol;Acc:HGNC:5009]
3471	7.19269e-07	0.983746	0.609	0.308	0.01392	1	PHF13			PHD finger protein 13 [Source:HGNC Symbol;Acc:HGNC:22983]
3472	7.25967e-19	0.982694	0.989	0.905	1.40496e-14	1	PLP2	Basal cells	Liver bud hepatic cell	proteolipid protein 2 [Source:HGNC Symbol;Acc:HGNC:9087]
3473	7.25967e-19	0.982694	0.989	0.905	1.40496e-14	1	PLP2		Basal cell	proteolipid protein 2 [Source:HGNC Symbol;Acc:HGNC:9087]
3474	7.25967e-19	0.982694	0.989	0.905	1.40496e-14	1	PLP2		Plasmacytoid dendritic cell	proteolipid protein 2 [Source:HGNC Symbol;Acc:HGNC:9087]
3475	7.25967e-19	0.982694	0.989	0.905	1.40496e-14	1	PLP2		Monocyte	proteolipid protein 2 [Source:HGNC Symbol;Acc:HGNC:9087]
3476	7.25967e-19	0.982694	0.989	0.905	1.40496e-14	1	PLP2		B cell	proteolipid protein 2 [Source:HGNC Symbol;Acc:HGNC:9087]
3488	4.05289e-10	0.982566	0.874	0.695	7.84355e-06	1	NUP62			nucleoporin 62 [Source:HGNC Symbol;Acc:HGNC:8066]
3489	2.42649e-08	0.982324	0.828	0.503	0.000469598	1	ICK			ciliogenesis associated kinase 1 [Source:HGNC Symbol;Acc:HGNC:21219]
3490	7.2586e-16	0.980458	0.954	0.796	1.40476e-11	1	SNRPA1			small nuclear ribonucleoprotein polypeptide A' [Source:HGNC Symbol;Acc:HGNC:11152]
3491	2.45753e-05	0.97914	0.586	0.32	0.475605	1	RP6-99M1.2
3492	5.57777e-06	0.977552	0.678	0.43	0.107947	1	UBALD2			UBA like domain containing 2 [Source:HGNC Symbol;Acc:HGNC:28438]
3493	6.86345e-05	0.976708	0.368	0.155	1	1	ARHGEF18		Naive CD8+ T cell	Rho/Rac guanine nucleotide exchange factor 18 [Source:HGNC Symbol;Acc:HGNC:17090]
3494	9.18344e-06	0.976597	0.494	0.241	0.177727	1	FAM57A
3495	0.00037199	0.976454	0.46	0.238	1	1	LMAN2L			lectin, mannose binding 2 like [Source:HGNC Symbol;Acc:HGNC:19263]
3496	1.21489e-05	0.975545	0.655	0.375	0.235118	1	LRRC8D			leucine rich repeat containing 8 VRAC subunit D [Source:HGNC Symbol;Acc:HGNC:16992]
3497	7.85136e-06	0.974853	0.276	0.085	0.151947	1	TMCO6			transmembrane and coiled-coil domains 6 [Source:HGNC Symbol;Acc:HGNC:28814]
3498	2.00314e-07	0.973806	0.736	0.433	0.00387667	1	NUP160		FGFR1LowNME5- epithelial cell	nucleoporin 160 [Source:HGNC Symbol;Acc:HGNC:18017]
3499	5.53817e-05	0.973041	0.517	0.262	1	1	C22orf46
3500	1.53138e-07	0.972727	0.632	0.32	0.00296369	1	RCCD1			RCC1 domain containing 1 [Source:HGNC Symbol;Acc:HGNC:30457]
3501	1.15443e-15	0.969714	0.977	0.777	2.23417e-11	1	ICMT			isoprenylcysteine carboxyl methyltransferase [Source:HGNC Symbol;Acc:HGNC:5350]
3502	3.38746e-05	0.969663	0.529	0.256	0.655575	1	TRIM26			tripartite motif containing 26 [Source:HGNC Symbol;Acc:HGNC:12962]
3503	7.25315e-06	0.967403	0.644	0.348	0.14037	1	MIS12			MIS12 kinetochore complex component [Source:HGNC Symbol;Acc:HGNC:24967]
3504	1.24365e-31	0.967026	0.989	0.997	2.40684e-27	1	HNRNPA2B1			heterogeneous nuclear ribonucleoprotein A2/B1 [Source:HGNC Symbol;Acc:HGNC:5033]
3505	1.14855e-07	0.966314	0.644	0.305	0.00222279	1	FKBP5		Naive CD8+ T cell	FKBP prolyl isomerase 5 [Source:HGNC Symbol;Acc:HGNC:3721]
3506	1.14855e-07	0.966314	0.644	0.305	0.00222279	1	FKBP5		Liver bud hepatic cell	FKBP prolyl isomerase 5 [Source:HGNC Symbol;Acc:HGNC:3721]
3507	0.00279865	0.965993	0.253	0.119	1	1	AGAP6		SLC16A7+ cell	ArfGAP with GTPase domain, ankyrin repeat and PH domain 6 [Source:HGNC Symbol;Acc:HGNC:23466]
3508	0.00279865	0.965993	0.253	0.119	1	1	AGAP6		Multilymphoid progenitor cell	ArfGAP with GTPase domain, ankyrin repeat and PH domain 6 [Source:HGNC Symbol;Acc:HGNC:23466]
3510	2.32421e-06	0.963207	0.483	0.204	0.0449804	1	C19orf47			chromosome 19 open reading frame 47 [Source:HGNC Symbol;Acc:HGNC:26723]
3511	0.000896224	0.962815	0.356	0.183	1	1	MAP3K5			mitogen-activated protein kinase kinase kinase 5 [Source:HGNC Symbol;Acc:HGNC:6857]
3512	4.40737e-05	0.962229	0.437	0.213	0.852958	1	TIAM1	Granular cells	CD1C-CD141- dendritic cell	TIAM Rac1 associated GEF 1 [Source:HGNC Symbol;Acc:HGNC:11805]
3518	2.8631e-08	0.961597	0.736	0.405	0.000554096	1	NUP43			nucleoporin 43 [Source:HGNC Symbol;Acc:HGNC:21182]
3519	4.86583e-09	0.961353	0.816	0.497	9.41684e-05	1	RBM10			RNA binding motif protein 10 [Source:HGNC Symbol;Acc:HGNC:9896]
3520	0.000253028	0.960611	0.31	0.137	1	1	DET1			DET1 partner of COP1 E3 ubiquitin ligase [Source:HGNC Symbol;Acc:HGNC:25477]
3521	3.49966e-19	0.960351	0.989	0.927	6.77289e-15	1	XPO1			exportin 1 [Source:HGNC Symbol;Acc:HGNC:12825]
3522	5.14925e-30	0.959399	0.989	0.997	9.96535e-26	1	PTGES3		FOXN4+ cell	prostaglandin E synthase 3 [Source:HGNC Symbol;Acc:HGNC:16049]
3523	1.98148e-09	0.958693	0.92	0.662	3.83475e-05	1	KIAA0586			KIAA0586 [Source:HGNC Symbol;Acc:HGNC:19960]
3524	1.57954e-11	0.957916	0.897	0.741	3.05688e-07	1	POP7			POP7 homolog, ribonuclease P/MRP subunit [Source:HGNC Symbol;Acc:HGNC:19949]
3525	4.27804e-13	0.957382	0.931	0.777	8.27929e-09	1	GGCT		Oocyte	gamma-glutamylcyclotransferase [Source:HGNC Symbol;Acc:HGNC:21705]
3527	1.65921e-07	0.957331	0.793	0.552	0.00321108	1	RPA2	Cell cycling cells		replication protein A2 [Source:HGNC Symbol;Acc:HGNC:10290]
3528	3.45765e-13	0.956839	0.954	0.787	6.69159e-09	1	IPO9			importin 9 [Source:HGNC Symbol;Acc:HGNC:19425]
3529	0.00283056	0.956463	0.322	0.165	1	1	ZNF829			zinc finger protein 829 [Source:HGNC Symbol;Acc:HGNC:34032]
3530	1.88464e-20	0.955085	0.989	0.957	3.64735e-16	1	SFPQ			splicing factor proline and glutamine rich [Source:HGNC Symbol;Acc:HGNC:10774]
3531	0.000150266	0.954504	0.379	0.177	1	1	TRPC4			transient receptor potential cation channel subfamily C member 4 [Source:HGNC Symbol;Acc:HGNC:12336]
3532	3.01221e-08	0.953488	0.667	0.293	0.000582952	1	ITGA4	T cells	Myeloid-derived suppressor cell	integrin subunit alpha 4 [Source:HGNC Symbol;Acc:HGNC:6140]
3533	3.01221e-08	0.953488	0.667	0.293	0.000582952	1	ITGA4		Neural crest stem cell	integrin subunit alpha 4 [Source:HGNC Symbol;Acc:HGNC:6140]
3534	3.01221e-08	0.953488	0.667	0.293	0.000582952	1	ITGA4		Granulocyte	integrin subunit alpha 4 [Source:HGNC Symbol;Acc:HGNC:6140]
3535	3.01221e-08	0.953488	0.667	0.293	0.000582952	1	ITGA4		Regulatory T (Treg) cell	integrin subunit alpha 4 [Source:HGNC Symbol;Acc:HGNC:6140]
3536	3.01221e-08	0.953488	0.667	0.293	0.000582952	1	ITGA4		Endometrial stem cell	integrin subunit alpha 4 [Source:HGNC Symbol;Acc:HGNC:6140]
3537	3.01221e-08	0.953488	0.667	0.293	0.000582952	1	ITGA4		Oviduct-derived stem cell	integrin subunit alpha 4 [Source:HGNC Symbol;Acc:HGNC:6140]
3538	3.01221e-08	0.953488	0.667	0.293	0.000582952	1	ITGA4		Cancer stem cell	integrin subunit alpha 4 [Source:HGNC Symbol;Acc:HGNC:6140]
3539	3.01221e-08	0.953488	0.667	0.293	0.000582952	1	ITGA4		B cell	integrin subunit alpha 4 [Source:HGNC Symbol;Acc:HGNC:6140]
3540	3.01221e-08	0.953488	0.667	0.293	0.000582952	1	ITGA4		Conventional dendritic cell	integrin subunit alpha 4 [Source:HGNC Symbol;Acc:HGNC:6140]
3541	3.01221e-08	0.953488	0.667	0.293	0.000582952	1	ITGA4		Effector regulatory T (Treg) cell	integrin subunit alpha 4 [Source:HGNC Symbol;Acc:HGNC:6140]
3542	3.01221e-08	0.953488	0.667	0.293	0.000582952	1	ITGA4		Endothelial stem cell	integrin subunit alpha 4 [Source:HGNC Symbol;Acc:HGNC:6140]
3543	3.01221e-08	0.953488	0.667	0.293	0.000582952	1	ITGA4		Eosinophil	integrin subunit alpha 4 [Source:HGNC Symbol;Acc:HGNC:6140]
3544	3.01221e-08	0.953488	0.667	0.293	0.000582952	1	ITGA4		Hematopoietic stem cell	integrin subunit alpha 4 [Source:HGNC Symbol;Acc:HGNC:6140]
3545	3.01221e-08	0.953488	0.667	0.293	0.000582952	1	ITGA4		Mesoderm cell	integrin subunit alpha 4 [Source:HGNC Symbol;Acc:HGNC:6140]
3546	3.01221e-08	0.953488	0.667	0.293	0.000582952	1	ITGA4		Lymphoid cell	integrin subunit alpha 4 [Source:HGNC Symbol;Acc:HGNC:6140]
3547	3.01221e-08	0.953488	0.667	0.293	0.000582952	1	ITGA4		Megakaryocyte erythroid cell	integrin subunit alpha 4 [Source:HGNC Symbol;Acc:HGNC:6140]
3548	3.01221e-08	0.953488	0.667	0.293	0.000582952	1	ITGA4		Myeloid cell	integrin subunit alpha 4 [Source:HGNC Symbol;Acc:HGNC:6140]
3549	3.01221e-08	0.953488	0.667	0.293	0.000582952	1	ITGA4		Natural killer cell	integrin subunit alpha 4 [Source:HGNC Symbol;Acc:HGNC:6140]
3550	3.01221e-08	0.953488	0.667	0.293	0.000582952	1	ITGA4		Neutrophil	integrin subunit alpha 4 [Source:HGNC Symbol;Acc:HGNC:6140]
3551	3.01221e-08	0.953488	0.667	0.293	0.000582952	1	ITGA4		Plasmacytoid dendritic cell	integrin subunit alpha 4 [Source:HGNC Symbol;Acc:HGNC:6140]
3552	3.01221e-08	0.953488	0.667	0.293	0.000582952	1	ITGA4		Specialist antigen presenting cell	integrin subunit alpha 4 [Source:HGNC Symbol;Acc:HGNC:6140]
3553	3.01221e-08	0.953488	0.667	0.293	0.000582952	1	ITGA4		Stromal cell	integrin subunit alpha 4 [Source:HGNC Symbol;Acc:HGNC:6140]
3554	3.01221e-08	0.953488	0.667	0.293	0.000582952	1	ITGA4		T cell	integrin subunit alpha 4 [Source:HGNC Symbol;Acc:HGNC:6140]
3670	2.69429e-17	0.95295	0.966	0.863	5.21426e-13	1	CBX1		Endothelial cell	chromobox 1 [Source:HGNC Symbol;Acc:HGNC:1551]
3672	4.18708e-07	0.951501	0.632	0.323	0.00810325	1	ATL2		Alpha cell	atlastin GTPase 2 [Source:HGNC Symbol;Acc:HGNC:24047]
3673	4.18708e-07	0.951501	0.632	0.323	0.00810325	1	ATL2		Ionocyte cell	atlastin GTPase 2 [Source:HGNC Symbol;Acc:HGNC:24047]
3674	4.09562e-09	0.951186	0.874	0.591	7.92625e-05	1	SCML1	CD4 T cells		Scm polycomb group protein like 1 [Source:HGNC Symbol;Acc:HGNC:10580]
3675	4.15277e-06	0.951017	0.552	0.28	0.0803685	1	PAPD7
3676	2.26387e-09	0.950562	0.862	0.619	4.38127e-05	1	IGF2BP3			insulin like growth factor 2 mRNA binding protein 3 [Source:HGNC Symbol;Acc:HGNC:28868]
3677	3.53349e-09	0.94959	0.839	0.561	6.83837e-05	1	NUDCD1			NudC domain containing 1 [Source:HGNC Symbol;Acc:HGNC:24306]
3678	2.01344e-06	0.949287	0.69	0.396	0.0389661	1	CEP44			centrosomal protein 44 [Source:HGNC Symbol;Acc:HGNC:29356]
3679	5.52939e-28	0.947773	1	0.982	1.0701e-23	1	HNRNPR	Dp(p)		heterogeneous nuclear ribonucleoprotein R [Source:HGNC Symbol;Acc:HGNC:5047]
3680	1.02263e-05	0.947601	0.31	0.107	0.19791	1	CTC-524C5.2
3681	2.76212e-14	0.947475	0.966	0.945	5.34554e-10	1	TUBB6		Basal cell	tubulin beta 6 class V [Source:HGNC Symbol;Acc:HGNC:20776]
3682	2.76212e-14	0.947475	0.966	0.945	5.34554e-10	1	TUBB6		Endothelial cell	tubulin beta 6 class V [Source:HGNC Symbol;Acc:HGNC:20776]
3683	2.76212e-14	0.947475	0.966	0.945	5.34554e-10	1	TUBB6		Plasmacytoid dendritic cell	tubulin beta 6 class V [Source:HGNC Symbol;Acc:HGNC:20776]
3686	1.19155e-06	0.946885	0.494	0.207	0.0230601	1	SCARA3			scavenger receptor class A member 3 [Source:HGNC Symbol;Acc:HGNC:19000]
3687	0.000153218	0.946037	0.379	0.174	1	1	ZNF100			zinc finger protein 100 [Source:HGNC Symbol;Acc:HGNC:12880]
3688	0.000308824	0.944496	0.563	0.36	1	1	ATG4D			autophagy related 4D cysteine peptidase [Source:HGNC Symbol;Acc:HGNC:20789]
3689	1.49914e-16	0.944131	0.966	0.878	2.90128e-12	1	CKLF	Dn(early)	Liver bud hepatic cell	chemokine like factor [Source:HGNC Symbol;Acc:HGNC:13253]
3690	1.49914e-16	0.944131	0.966	0.878	2.90128e-12	1	CKLF		Monocyte	chemokine like factor [Source:HGNC Symbol;Acc:HGNC:13253]
3695	0.000440481	0.942974	0.529	0.29	1	1	C10orf90			chromosome 10 open reading frame 90 [Source:HGNC Symbol;Acc:HGNC:26563]
3696	1.86522e-20	0.942943	1	0.948	3.60976e-16	1	IPO5		Morula cell (Blastomere)	importin 5 [Source:HGNC Symbol;Acc:HGNC:6402]
3698	0.000699183	0.942535	0.276	0.119	1	1	CCNJ		Brush cell (Tuft cell)	cyclin J [Source:HGNC Symbol;Acc:HGNC:23434]
3699	0.000699183	0.942535	0.276	0.119	1	1	CCNJ		Neuroendocrine cell	cyclin J [Source:HGNC Symbol;Acc:HGNC:23434]
3700	2.56015e-11	0.941902	0.943	0.64	4.95466e-07	1	C20orf27		Microglial cell
3701	9.5429e-06	0.941279	0.471	0.213	0.184684	1	CPS1	Tumor cells	Hepatocyte	carbamoyl-phosphate synthase 1 [Source:HGNC Symbol;Acc:HGNC:2323]
3702	0.000140552	0.940832	0.345	0.149	1	1	VAV2		Lake et al.Science.Ex6	vav guanine nucleotide exchange factor 2 [Source:HGNC Symbol;Acc:HGNC:12658]
3704	0.000544678	0.940227	0.391	0.195	1	1	LRRC14			leucine rich repeat containing 14 [Source:HGNC Symbol;Acc:HGNC:20419]
3705	1.08726e-05	0.938527	0.609	0.372	0.210417	1	SPATA33			spermatogenesis associated 33 [Source:HGNC Symbol;Acc:HGNC:26463]
3706	3.05909e-08	0.936443	0.862	0.537	0.000592025	1	SNRNP40			small nuclear ribonucleoprotein U5 subunit 40 [Source:HGNC Symbol;Acc:HGNC:30857]
3707	7.04906e-07	0.9364	0.908	0.771	0.0136421	1	DANCR			differentiation antagonizing non-protein coding RNA [Source:HGNC Symbol;Acc:HGNC:28964]
3708	9.71114e-05	0.936263	0.494	0.25	1	1	TRIM11			tripartite motif containing 11 [Source:HGNC Symbol;Acc:HGNC:16281]
3709	1.13022e-07	0.936029	0.77	0.454	0.00218732	1	CENPT			centromere protein T [Source:HGNC Symbol;Acc:HGNC:25787]
3710	0.000423337	0.935797	0.448	0.253	1	1	GPHN	Post-synaptic		gephyrin [Source:HGNC Symbol;Acc:HGNC:15465]
3711	0.000254411	0.935693	0.322	0.14	1	1	RP11-2B6.2
3712	0.00256975	0.935139	0.345	0.186	1	1	LGR4		Ionocyte cell	leucine rich repeat containing G protein-coupled receptor 4 [Source:HGNC Symbol;Acc:HGNC:13299]
3713	0.00256975	0.935139	0.345	0.186	1	1	LGR4		Ciliated epithelial cell	leucine rich repeat containing G protein-coupled receptor 4 [Source:HGNC Symbol;Acc:HGNC:13299]
3714	0.00256975	0.935139	0.345	0.186	1	1	LGR4		B cell	leucine rich repeat containing G protein-coupled receptor 4 [Source:HGNC Symbol;Acc:HGNC:13299]
3716	1.71717e-08	0.935098	0.851	0.561	0.000332324	1	RRP7A		SLC16A7+ cell	ribosomal RNA processing 7 homolog A [Source:HGNC Symbol;Acc:HGNC:24286]
3717	2.93546e-12	0.934951	0.92	0.802	5.681e-08	1	SRSF1			serine and arginine rich splicing factor 1 [Source:HGNC Symbol;Acc:HGNC:10780]
3718	2.3321e-07	0.933462	0.678	0.36	0.00451331	1	METTL3			methyltransferase 3, N6-adenosine-methyltransferase complex catalytic subunit [Source:HGNC Symbol;Acc:HGNC:17563]
3719	8.00711e-07	0.933172	0.586	0.259	0.0154962	1	ABCC4	Endothelial cells	Oocyte	ATP binding cassette subfamily C member 4 [Source:HGNC Symbol;Acc:HGNC:55]
3721	2.68664e-08	0.932353	0.678	0.311	0.000519945	1	IPO11			importin 11 [Source:HGNC Symbol;Acc:HGNC:20628]
3722	2.29444e-06	0.93221	0.621	0.329	0.0444043	1	DCLRE1C		Endothelial cell	DNA cross-link repair 1C [Source:HGNC Symbol;Acc:HGNC:17642]
3723	2.40539e-13	0.931782	0.931	0.735	4.65515e-09	1	EIF4EBP1	Stem cells		eukaryotic translation initiation factor 4E binding protein 1 [Source:HGNC Symbol;Acc:HGNC:3288]
3725	2.59379e-05	0.93058	0.552	0.277	0.501977	1	MAST2			microtubule associated serine/threonine kinase 2 [Source:HGNC Symbol;Acc:HGNC:19035]
3726	2.41439e-05	0.928691	0.575	0.363	0.467256	1	LIN54			lin-54 DREAM MuvB core complex component [Source:HGNC Symbol;Acc:HGNC:25397]
3727	0.00394416	0.927648	0.287	0.146	1	1	RP11-31F15.1
3728	1.18951e-05	0.927629	0.552	0.284	0.230207	1	PIGW		FOXN4+ cell	phosphatidylinositol glycan anchor biosynthesis class W [Source:HGNC Symbol;Acc:HGNC:23213]
3729	1.70143e-08	0.927414	0.851	0.607	0.000329277	1	NUP88		B cell	nucleoporin 88 [Source:HGNC Symbol;Acc:HGNC:8067]
3731	1.4151e-05	0.926542	0.471	0.229	0.273865	1	PWP2			PWP2 small subunit processome component [Source:HGNC Symbol;Acc:HGNC:9711]
3732	0.000416908	0.925547	0.322	0.149	1	1	TBXAS1		Microglial cell	thromboxane A synthase 1 [Source:HGNC Symbol;Acc:HGNC:11609]
3733	0.000416908	0.925547	0.322	0.149	1	1	TBXAS1		Exhausted CD4+ T cell	thromboxane A synthase 1 [Source:HGNC Symbol;Acc:HGNC:11609]
3734	0.000416908	0.925547	0.322	0.149	1	1	TBXAS1		Paneth cell	thromboxane A synthase 1 [Source:HGNC Symbol;Acc:HGNC:11609]
3735	0.000416908	0.925547	0.322	0.149	1	1	TBXAS1		CD1C-CD141- dendritic cell	thromboxane A synthase 1 [Source:HGNC Symbol;Acc:HGNC:11609]
3737	2.10158e-07	0.925411	0.805	0.527	0.00406719	1	CASP7		Liver bud hepatic cell	caspase 7 [Source:HGNC Symbol;Acc:HGNC:1508]
3738	2.10158e-07	0.925411	0.805	0.527	0.00406719	1	CASP7		Endothelial cell	caspase 7 [Source:HGNC Symbol;Acc:HGNC:1508]
3740	7.27484e-08	0.925377	0.897	0.762	0.0014079	1	SLBP	S stage of cell cycle		stem-loop binding protein [Source:HGNC Symbol;Acc:HGNC:10904]
3742	0.000453845	0.923774	0.368	0.186	1	1	RP11-111M22.3
3743	6.70635e-06	0.923689	0.483	0.229	0.129788	1	CWF19L1			CWF19 like cell cycle control factor 1 [Source:HGNC Symbol;Acc:HGNC:25613]
3744	0.00114325	0.923229	0.264	0.116	1	1	RP11-498C9.15
3745	1.4426e-05	0.923047	0.621	0.345	0.279186	1	OTUD3			OTU deubiquitinase 3 [Source:HGNC Symbol;Acc:HGNC:29038]
3746	2.59355e-07	0.921724	0.805	0.485	0.0050193	1	IRAK1			interleukin 1 receptor associated kinase 1 [Source:HGNC Symbol;Acc:HGNC:6112]
3747	6.9213e-05	0.921504	0.632	0.412	1	1	CASP2		Regulatory T (Treg) cell	caspase 2 [Source:HGNC Symbol;Acc:HGNC:1503]
3748	6.9213e-05	0.921504	0.632	0.412	1	1	CASP2		B cell	caspase 2 [Source:HGNC Symbol;Acc:HGNC:1503]
3750	1.65565e-05	0.921182	0.46	0.213	0.320417	1	LRWD1		Ciliated cell	leucine rich repeats and WD repeat domain containing 1 [Source:HGNC Symbol;Acc:HGNC:21769]
3751	1.65565e-05	0.921182	0.46	0.213	0.320417	1	LRWD1		Ciliated epithelial cell	leucine rich repeats and WD repeat domain containing 1 [Source:HGNC Symbol;Acc:HGNC:21769]
3752	1.65565e-05	0.921182	0.46	0.213	0.320417	1	LRWD1		Multilymphoid progenitor cell	leucine rich repeats and WD repeat domain containing 1 [Source:HGNC Symbol;Acc:HGNC:21769]
3753	1.65565e-05	0.921182	0.46	0.213	0.320417	1	LRWD1		B cell	leucine rich repeats and WD repeat domain containing 1 [Source:HGNC Symbol;Acc:HGNC:21769]
3756	0.000795805	0.920972	0.471	0.253	1	1	COG8			component of oligomeric golgi complex 8 [Source:HGNC Symbol;Acc:HGNC:18623]
3757	4.9121e-06	0.920708	0.655	0.378	0.0950639	1	MOV10		SLC16A7+ cell	Mov10 RISC complex RNA helicase [Source:HGNC Symbol;Acc:HGNC:7200]
3758	6.88933e-08	0.91998	0.828	0.457	0.00133329	1	METTL10
3759	4.6763e-06	0.919736	0.667	0.402	0.0905004	1	AGO2			argonaute RISC catalytic component 2 [Source:HGNC Symbol;Acc:HGNC:3263]
3760	1.7e-27	0.919514	0.989	0.985	3.29002e-23	1	HNRNPU			heterogeneous nuclear ribonucleoprotein U [Source:HGNC Symbol;Acc:HGNC:5048]
3761	0.000117732	0.918473	0.563	0.338	1	1	CRIP2	Microvascular		cysteine rich protein 2 [Source:HGNC Symbol;Acc:HGNC:2361]
3763	4.85509e-06	0.91804	0.529	0.241	0.0939606	1	ORC5			origin recognition complex subunit 5 [Source:HGNC Symbol;Acc:HGNC:8491]
3764	1.43388e-08	0.917978	0.69	0.326	0.000277499	1	PRELID2		SLC16A7+ cell	PRELI domain containing 2 [Source:HGNC Symbol;Acc:HGNC:28306]
3765	1.43388e-08	0.917978	0.69	0.326	0.000277499	1	PRELID2		CD141+CLEC9A+ dendritic cell	PRELI domain containing 2 [Source:HGNC Symbol;Acc:HGNC:28306]
3767	0.000247488	0.916783	0.299	0.125	1	1	RP5-1085F17.3
3768	6.53061e-07	0.915733	0.655	0.311	0.0126387	1	HIRA			histone cell cycle regulator [Source:HGNC Symbol;Acc:HGNC:4916]
3769	6.53634e-06	0.914851	0.402	0.159	0.126498	1	SFRP1	Glia cells	Neural progenitor cell	secreted frizzled related protein 1 [Source:HGNC Symbol;Acc:HGNC:10776]
3770	6.53634e-06	0.914851	0.402	0.159	0.126498	1	SFRP1		DCLK1+ progenitor cell	secreted frizzled related protein 1 [Source:HGNC Symbol;Acc:HGNC:10776]
3787	1.61985e-06	0.912667	0.632	0.335	0.0313489	1	ADRBK1			G protein-coupled receptor kinase 2 [Source:HGNC Symbol;Acc:HGNC:289]
3788	2.27707e-05	0.912474	0.575	0.302	0.440681	1	AAAS			aladin WD repeat nucleoporin [Source:HGNC Symbol;Acc:HGNC:13666]
3789	0.000553708	0.912346	0.356	0.177	1	1	AARS2		Epiblast cell	alanyl-tRNA synthetase 2, mitochondrial [Source:HGNC Symbol;Acc:HGNC:21022]
3790	0.000553708	0.912346	0.356	0.177	1	1	AARS2		Ciliated epithelial cell	alanyl-tRNA synthetase 2, mitochondrial [Source:HGNC Symbol;Acc:HGNC:21022]
3791	0.000553708	0.912346	0.356	0.177	1	1	AARS2		Multilymphoid progenitor cell	alanyl-tRNA synthetase 2, mitochondrial [Source:HGNC Symbol;Acc:HGNC:21022]
3793	5.60864e-10	0.912146	0.931	0.686	1.08544e-05	1	PEG10	Epicardium cells	B cell	paternally expressed 10 [Source:HGNC Symbol;Acc:HGNC:14005]
3797	0.00394048	0.912096	0.31	0.168	1	1	MAFG-AS1			MAFG antisense RNA 1 [Source:HGNC Symbol;Acc:HGNC:56705]
3798	2.40524e-10	0.911106	0.908	0.631	4.65487e-06	1	NUP153			nucleoporin 153 [Source:HGNC Symbol;Acc:HGNC:8062]
3799	1.52653e-07	0.910818	0.782	0.503	0.0029543	1	MLH1			mutL homolog 1 [Source:HGNC Symbol;Acc:HGNC:7127]
3800	0.000352433	0.910564	0.483	0.265	1	1	PPM1D			protein phosphatase, Mg2+/Mn2+ dependent 1D [Source:HGNC Symbol;Acc:HGNC:9277]
3801	3.55624e-06	0.909781	0.552	0.271	0.0688239	1	CDC42EP4			CDC42 effector protein 4 [Source:HGNC Symbol;Acc:HGNC:17147]
3802	3.04421e-06	0.909727	0.575	0.277	0.0589146	1	TTI2			TELO2 interacting protein 2 [Source:HGNC Symbol;Acc:HGNC:26262]
3803	0.000190653	0.909599	0.356	0.171	1	1	ZNF107		B cell	zinc finger protein 107 [Source:HGNC Symbol;Acc:HGNC:12887]
3805	0.00328386	0.908919	0.276	0.137	1	1	RHPN2		Ciliated cell	rhophilin Rho GTPase binding protein 2 [Source:HGNC Symbol;Acc:HGNC:19974]
3806	8.40984e-11	0.908802	0.931	0.692	1.62756e-06	1	RPP30			ribonuclease P/MRP subunit p30 [Source:HGNC Symbol;Acc:HGNC:17688]
3807	0.000929249	0.908757	0.322	0.155	1	1	TSEN54		AXL+SIGLEC6+ dendritic cell	tRNA splicing endonuclease subunit 54 [Source:HGNC Symbol;Acc:HGNC:27561]
3809	3.25739e-05	0.907641	0.667	0.415	0.630403	1	PRR16	Fibroblasts		proline rich 16 [Source:HGNC Symbol;Acc:HGNC:29654]
3811	2.76701e-06	0.906739	0.54	0.253	0.05355	1	TNFRSF10A		Cancer cell	TNF receptor superfamily member 10a [Source:HGNC Symbol;Acc:HGNC:11904]
3812	2.76701e-06	0.906739	0.54	0.253	0.05355	1	TNFRSF10A		Endothelial cell	TNF receptor superfamily member 10a [Source:HGNC Symbol;Acc:HGNC:11904]
3813	1.38049e-06	0.906511	0.713	0.399	0.0267167	1	AP3M2	CD4 T cells	Ciliated cell	adaptor related protein complex 3 subunit mu 2 [Source:HGNC Symbol;Acc:HGNC:570]
3814	1.38049e-06	0.906511	0.713	0.399	0.0267167	1	AP3M2		Ciliated epithelial cell	adaptor related protein complex 3 subunit mu 2 [Source:HGNC Symbol;Acc:HGNC:570]
3815	8.32865e-08	0.905774	0.908	0.619	0.00161184	1	MYEF2		SLC16A7+ cell	myelin expression factor 2 [Source:HGNC Symbol;Acc:HGNC:17940]
3816	0.00373583	0.904586	0.425	0.265	1	1	OSGIN1		Enterocyte progenitor cell	oxidative stress induced growth inhibitor 1 [Source:HGNC Symbol;Acc:HGNC:30093]
3817	0.00207749	0.90433	0.287	0.137	1	1	DENND3		CD1C-CD141- dendritic cell	DENN domain containing 3 [Source:HGNC Symbol;Acc:HGNC:29134]
3818	0.00207749	0.90433	0.287	0.137	1	1	DENND3		Monocyte	DENN domain containing 3 [Source:HGNC Symbol;Acc:HGNC:29134]
3821	0.00464373	0.903019	0.276	0.14	1	1	TRPC6	Mesenchymal cells		transient receptor potential cation channel subfamily C member 6 [Source:HGNC Symbol;Acc:HGNC:12338]
3822	1.49141e-12	0.901363	0.966	0.881	2.88632e-08	1	SACS		Enteroendocrine cell	sacsin molecular chaperone [Source:HGNC Symbol;Acc:HGNC:10519]
3823	0.000914164	0.900485	0.598	0.412	1	1	NDE1			nudE neurodevelopment protein 1 [Source:HGNC Symbol;Acc:HGNC:17619]
3824	2.0808e-15	0.900391	0.977	0.963	4.02697e-11	1	FUS			FUS RNA binding protein [Source:HGNC Symbol;Acc:HGNC:4010]
3825	2.09679e-05	0.899954	0.621	0.366	0.405793	1	THOP1			thimet oligopeptidase 1 [Source:HGNC Symbol;Acc:HGNC:11793]
3826	2.52618e-13	0.898444	0.943	0.829	4.88892e-09	1	GMPS			guanine monophosphate synthase [Source:HGNC Symbol;Acc:HGNC:4378]
3827	7.58306e-08	0.898299	0.759	0.448	0.00146755	1	NSMCE4A		Endothelial cell	NSE4 homolog A, SMC5-SMC6 complex component [Source:HGNC Symbol;Acc:HGNC:25935]
3829	1.34923e-10	0.898283	0.943	0.793	2.61116e-06	1	BAZ1A			bromodomain adjacent to zinc finger domain 1A [Source:HGNC Symbol;Acc:HGNC:960]
3830	4.11912e-08	0.897768	0.575	0.226	0.000797174	1	TOE1		Enteroendocrine cell	target of EGR1, exonuclease [Source:HGNC Symbol;Acc:HGNC:15954]
3831	1.61757e-06	0.89765	0.782	0.518	0.0313048	1	ARHGDIB	Fibroblasts-like cells	Microglial cell	Rho GDP dissociation inhibitor beta [Source:HGNC Symbol;Acc:HGNC:679]
3832	1.61757e-06	0.89765	0.782	0.518	0.0313048	1	ARHGDIB		Paneth cell	Rho GDP dissociation inhibitor beta [Source:HGNC Symbol;Acc:HGNC:679]
3833	1.61757e-06	0.89765	0.782	0.518	0.0313048	1	ARHGDIB		Granulosa cell	Rho GDP dissociation inhibitor beta [Source:HGNC Symbol;Acc:HGNC:679]
3834	1.61757e-06	0.89765	0.782	0.518	0.0313048	1	ARHGDIB		Monocyte	Rho GDP dissociation inhibitor beta [Source:HGNC Symbol;Acc:HGNC:679]
3867	5.09441e-08	0.897593	0.862	0.576	0.000985921	1	CSRP2	Epithelial cells	Neuron	cysteine and glycine rich protein 2 [Source:HGNC Symbol;Acc:HGNC:2470]
3868	5.09441e-08	0.897593	0.862	0.576	0.000985921	1	CSRP2		Astrocyte	cysteine and glycine rich protein 2 [Source:HGNC Symbol;Acc:HGNC:2470]
3869	5.09441e-08	0.897593	0.862	0.576	0.000985921	1	CSRP2		Oligodendrocyte progenitor cell	cysteine and glycine rich protein 2 [Source:HGNC Symbol;Acc:HGNC:2470]
3870	5.09441e-08	0.897593	0.862	0.576	0.000985921	1	CSRP2		Microglial cell	cysteine and glycine rich protein 2 [Source:HGNC Symbol;Acc:HGNC:2470]
3871	5.09441e-08	0.897593	0.862	0.576	0.000985921	1	CSRP2		4-cell stage cell (Blastomere)	cysteine and glycine rich protein 2 [Source:HGNC Symbol;Acc:HGNC:2470]
3897	8.06011e-06	0.897533	0.851	0.683	0.155987	1	NUP50			nucleoporin 50 [Source:HGNC Symbol;Acc:HGNC:8065]
3898	4.47143e-06	0.896747	0.805	0.546	0.0865356	1	C16orf80
3899	3.10362e-14	0.896678	0.989	0.939	6.00643e-10	1	TAGLN2	Immune cells	Activated B cell	transgelin 2 [Source:HGNC Symbol;Acc:HGNC:11554]
3900	3.10362e-14	0.896678	0.989	0.939	6.00643e-10	1	TAGLN2		Trophectoderm cell	transgelin 2 [Source:HGNC Symbol;Acc:HGNC:11554]
3901	3.10362e-14	0.896678	0.989	0.939	6.00643e-10	1	TAGLN2		Neural progenitor cell	transgelin 2 [Source:HGNC Symbol;Acc:HGNC:11554]
3902	3.10362e-14	0.896678	0.989	0.939	6.00643e-10	1	TAGLN2		Effector CD8+ memory T (Tem) cell	transgelin 2 [Source:HGNC Symbol;Acc:HGNC:11554]
3903	3.10362e-14	0.896678	0.989	0.939	6.00643e-10	1	TAGLN2		Granulosa cell	transgelin 2 [Source:HGNC Symbol;Acc:HGNC:11554]
3904	3.10362e-14	0.896678	0.989	0.939	6.00643e-10	1	TAGLN2		Monocyte	transgelin 2 [Source:HGNC Symbol;Acc:HGNC:11554]
3939	3.06272e-06	0.896662	0.471	0.195	0.0592729	1	QSOX2			quiescin sulfhydryl oxidase 2 [Source:HGNC Symbol;Acc:HGNC:30249]
3940	1.34526e-08	0.89562	0.839	0.527	0.000260347	1	ASAP2			ArfGAP with SH3 domain, ankyrin repeat and PH domain 2 [Source:HGNC Symbol;Acc:HGNC:2721]
3941	4.4597e-07	0.894444	0.874	0.595	0.00863086	1	NIP7		Liver bud hepatic cell	nucleolar pre-rRNA processing protein NIP7 [Source:HGNC Symbol;Acc:HGNC:24328]
3942	4.4597e-07	0.894444	0.874	0.595	0.00863086	1	NIP7		Brush cell (Tuft cell)	nucleolar pre-rRNA processing protein NIP7 [Source:HGNC Symbol;Acc:HGNC:24328]
3943	4.4597e-07	0.894444	0.874	0.595	0.00863086	1	NIP7		Neuroendocrine cell	nucleolar pre-rRNA processing protein NIP7 [Source:HGNC Symbol;Acc:HGNC:24328]
3944	6.27134e-06	0.894122	0.448	0.189	0.121369	1	CHEK2			checkpoint kinase 2 [Source:HGNC Symbol;Acc:HGNC:16627]
3945	0.000974182	0.893674	0.391	0.201	1	1	VCPKMT		Secretory progenitor cell	valosin containing protein lysine methyltransferase [Source:HGNC Symbol;Acc:HGNC:20352]
3946	1.22534e-06	0.89328	0.782	0.537	0.023714	1	CDKN2AIPNL			CDKN2A interacting protein N-terminal like [Source:HGNC Symbol;Acc:HGNC:30545]
3947	7.40356e-05	0.892514	0.391	0.177	1	1	RELT		CD1C-CD141- dendritic cell	RELT TNF receptor [Source:HGNC Symbol;Acc:HGNC:13764]
3948	7.40356e-05	0.892514	0.391	0.177	1	1	RELT		Monocyte	RELT TNF receptor [Source:HGNC Symbol;Acc:HGNC:13764]
3951	1.57821e-16	0.892422	0.966	0.902	3.0543e-12	1	RIF1			replication timing regulatory factor 1 [Source:HGNC Symbol;Acc:HGNC:23207]
3952	3.11515e-10	0.89157	0.943	0.643	6.02875e-06	1	EMP2	AT1 cells	Trophectoderm cell	epithelial membrane protein 2 [Source:HGNC Symbol;Acc:HGNC:3334]
3953	3.11515e-10	0.89157	0.943	0.643	6.02875e-06	1	EMP2		Liver bud hepatic cell	epithelial membrane protein 2 [Source:HGNC Symbol;Acc:HGNC:3334]
3956	3.85153e-10	0.88949	0.897	0.71	7.45387e-06	1	HMGXB4			HMG-box containing 4 [Source:HGNC Symbol;Acc:HGNC:5003]
3957	5.06006e-09	0.887815	0.897	0.652	9.79273e-05	1	ODC1	T cells	Brush cell (Tuft cell)	ornithine decarboxylase 1 [Source:HGNC Symbol;Acc:HGNC:8109]
3958	5.06006e-09	0.887815	0.897	0.652	9.79273e-05	1	ODC1		Neuroendocrine cell	ornithine decarboxylase 1 [Source:HGNC Symbol;Acc:HGNC:8109]
3959	5.06006e-09	0.887815	0.897	0.652	9.79273e-05	1	ODC1		B cell	ornithine decarboxylase 1 [Source:HGNC Symbol;Acc:HGNC:8109]
3973	0.000108728	0.887563	0.299	0.122	1	1	LPAR4		FGFR1HighNME5- epithelial cell	lysophosphatidic acid receptor 4 [Source:HGNC Symbol;Acc:HGNC:4478]
3974	2.31254e-13	0.887547	0.977	0.802	4.47547e-09	1	SVIP		Liver bud hepatic cell	small VCP interacting protein [Source:HGNC Symbol;Acc:HGNC:25238]
3975	0.00050487	0.887369	0.356	0.171	1	1	KDELC1
3976	1.57157e-06	0.88717	0.54	0.268	0.0304146	1	SRR			serine racemase [Source:HGNC Symbol;Acc:HGNC:14398]
3977	2.84015e-06	0.886833	0.471	0.198	0.0549655	1	SCARF2		Multipotent progenitor cell	scavenger receptor class F member 2 [Source:HGNC Symbol;Acc:HGNC:19869]
3978	9.49091e-05	0.886524	0.483	0.25	1	1	ZFYVE19			zinc finger FYVE-type containing 19 [Source:HGNC Symbol;Acc:HGNC:20758]
3979	2.3934e-11	0.885855	0.966	0.774	4.63195e-07	1	GNPNAT1	Neural cells		glucosamine-phosphate N-acetyltransferase 1 [Source:HGNC Symbol;Acc:HGNC:19980]
3980	6.40932e-09	0.885661	0.724	0.354	0.00012404	1	PPIL1			peptidylprolyl isomerase like 1 [Source:HGNC Symbol;Acc:HGNC:9260]
3981	3.40506e-06	0.88553	0.483	0.21	0.0658981	1	FOXRED1			FAD dependent oxidoreductase domain containing 1 [Source:HGNC Symbol;Acc:HGNC:26927]
3982	0.000524928	0.884689	0.402	0.207	1	1	SPATA2			spermatogenesis associated 2 [Source:HGNC Symbol;Acc:HGNC:14681]
3983	1.06906e-05	0.884429	0.483	0.229	0.206896	1	KDM2B		Multilymphoid progenitor cell	lysine demethylase 2B [Source:HGNC Symbol;Acc:HGNC:13610]
3985	4.9891e-06	0.883218	0.655	0.399	0.0965541	1	DAXX		B cell	death domain associated protein [Source:HGNC Symbol;Acc:HGNC:2681]
3987	5.01664e-07	0.882881	0.724	0.412	0.0097087	1	SENP1			SUMO specific peptidase 1 [Source:HGNC Symbol;Acc:HGNC:17927]
3988	2.98592e-08	0.882626	0.874	0.567	0.000577866	1	CNTLN		Neural progenitor cell	centlein [Source:HGNC Symbol;Acc:HGNC:23432]
3989	0.00236442	0.882401	0.276	0.131	1	1	ZNF595			zinc finger protein 595 [Source:HGNC Symbol;Acc:HGNC:27196]
3990	3.66028e-06	0.881773	0.621	0.323	0.0708374	1	KIAA1841
3991	3.32564e-05	0.88124	0.563	0.302	0.643612	1	LEPREL1
3992	1.2575e-07	0.881019	0.828	0.561	0.00243364	1	EXOSC3			exosome component 3 [Source:HGNC Symbol;Acc:HGNC:17944]
3993	3.06576e-10	0.880581	0.931	0.686	5.93316e-06	1	CEP57			centrosomal protein 57 [Source:HGNC Symbol;Acc:HGNC:30794]
3994	1.36599e-05	0.879858	0.552	0.28	0.26436	1	CDKN2A		Regulatory T (Treg) cell	cyclin dependent kinase inhibitor 2A [Source:HGNC Symbol;Acc:HGNC:1787]
3995	1.36599e-05	0.879858	0.552	0.28	0.26436	1	CDKN2A		Exhausted CD4+ T cell	cyclin dependent kinase inhibitor 2A [Source:HGNC Symbol;Acc:HGNC:1787]
3996	1.36599e-05	0.879858	0.552	0.28	0.26436	1	CDKN2A		FOXN4+ cell	cyclin dependent kinase inhibitor 2A [Source:HGNC Symbol;Acc:HGNC:1787]
3997	1.36599e-05	0.879858	0.552	0.28	0.26436	1	CDKN2A		Secretory progenitor cell	cyclin dependent kinase inhibitor 2A [Source:HGNC Symbol;Acc:HGNC:1787]
3998	1.85583e-05	0.879537	0.644	0.372	0.359158	1	CCDC86		Mesenchymal cell	coiled-coil domain containing 86 [Source:HGNC Symbol;Acc:HGNC:28359]
3999	6.96126e-06	0.879457	0.713	0.43	0.134721	1	DHX16			DEAH-box helicase 16 [Source:HGNC Symbol;Acc:HGNC:2739]
4000	2.49344e-07	0.877597	0.885	0.732	0.00482555	1	HSPA14			heat shock protein family A (Hsp70) member 14 [Source:HGNC Symbol;Acc:HGNC:29526]
4001	8.45163e-22	0.876074	1	0.973	1.63564e-17	1	PPM1G		Exhausted CD8+ T cell	protein phosphatase, Mg2+/Mn2+ dependent 1G [Source:HGNC Symbol;Acc:HGNC:9278]
4002	8.45163e-22	0.876074	1	0.973	1.63564e-17	1	PPM1G		Regulatory T (Treg) cell	protein phosphatase, Mg2+/Mn2+ dependent 1G [Source:HGNC Symbol;Acc:HGNC:9278]
4003	8.45163e-22	0.876074	1	0.973	1.63564e-17	1	PPM1G		FOXN4+ cell	protein phosphatase, Mg2+/Mn2+ dependent 1G [Source:HGNC Symbol;Acc:HGNC:9278]
4004	3.3001e-08	0.876018	0.678	0.314	0.000638669	1	METTL1		Enteroendocrine cell	methyltransferase 1, tRNA methylguanosine [Source:HGNC Symbol;Acc:HGNC:7030]
4005	2.84365e-22	0.875586	1	0.96	5.50331e-18	1	SNRPE			small nuclear ribonucleoprotein polypeptide E [Source:HGNC Symbol;Acc:HGNC:11161]
4006	4.3253e-05	0.875091	0.46	0.213	0.837076	1	SNAPC4		SLC16A7+ cell	small nuclear RNA activating complex polypeptide 4 [Source:HGNC Symbol;Acc:HGNC:11137]
4007	1.20828e-05	0.87298	0.575	0.317	0.233838	1	ST8SIA2			ST8 alpha-N-acetyl-neuraminide alpha-2,8-sialyltransferase 2 [Source:HGNC Symbol;Acc:HGNC:10870]
4008	1.51208e-05	0.87279	0.402	0.168	0.292633	1	PUS1			pseudouridine synthase 1 [Source:HGNC Symbol;Acc:HGNC:15508]
4009	1.01191e-06	0.872598	0.506	0.216	0.0195835	1	TRIM14			tripartite motif containing 14 [Source:HGNC Symbol;Acc:HGNC:16283]
4010	1.60074e-06	0.872381	0.782	0.47	0.030979	1	NOP2			NOP2 nucleolar protein [Source:HGNC Symbol;Acc:HGNC:7867]
4011	1.98199e-06	0.872284	0.69	0.36	0.0383574	1	EDC4		Lymphoid-primed multipotent progenitor cell	enhancer of mRNA decapping 4 [Source:HGNC Symbol;Acc:HGNC:17157]
4013	7.77283e-07	0.872181	0.782	0.482	0.0150428	1	ODF2			outer dense fiber of sperm tails 2 [Source:HGNC Symbol;Acc:HGNC:8114]
4014	7.78228e-15	0.871855	0.977	0.823	1.5061e-10	1	SMARCC1			SWI/SNF related, matrix associated, actin dependent regulator of chromatin subfamily c member 1 [Source:HGNC Symbol;Acc:HGNC:11104]
4015	0.00137856	0.871762	0.414	0.244	1	1	SFR1			SWI5 dependent homologous recombination repair protein 1 [Source:HGNC Symbol;Acc:HGNC:29574]
4016	4.99828e-07	0.871363	0.621	0.296	0.00967318	1	LRP11		Endocrine cell	LDL receptor related protein 11 [Source:HGNC Symbol;Acc:HGNC:16936]
4017	0.000612052	0.871225	0.483	0.296	1	1	KTI12			KTI12 chromatin associated homolog [Source:HGNC Symbol;Acc:HGNC:25160]
4018	4.21453e-07	0.870666	0.851	0.54	0.00815638	1	ARL4A	Erythrocytes	Oligodendrocyte	ADP ribosylation factor like GTPase 4A [Source:HGNC Symbol;Acc:HGNC:695]
4019	4.21453e-07	0.870666	0.851	0.54	0.00815638	1	ARL4A		Oligodendrocyte progenitor cell	ADP ribosylation factor like GTPase 4A [Source:HGNC Symbol;Acc:HGNC:695]
4020	4.21453e-07	0.870666	0.851	0.54	0.00815638	1	ARL4A		Ionocyte cell	ADP ribosylation factor like GTPase 4A [Source:HGNC Symbol;Acc:HGNC:695]
4021	4.21453e-07	0.870666	0.851	0.54	0.00815638	1	ARL4A		Endothelial cell	ADP ribosylation factor like GTPase 4A [Source:HGNC Symbol;Acc:HGNC:695]
4022	4.21453e-07	0.870666	0.851	0.54	0.00815638	1	ARL4A		CD1C-CD141- dendritic cell	ADP ribosylation factor like GTPase 4A [Source:HGNC Symbol;Acc:HGNC:695]
4032	5.76301e-05	0.870571	0.69	0.454	1	1	PTX3	Monocytes	Monocyte	pentraxin 3 [Source:HGNC Symbol;Acc:HGNC:9692]
4038	0.00290159	0.870357	0.253	0.116	1	1	SLC47A1			solute carrier family 47 member 1 [Source:HGNC Symbol;Acc:HGNC:25588]
4039	0.000273288	0.870306	0.529	0.293	1	1	PM20D2			peptidase M20 domain containing 2 [Source:HGNC Symbol;Acc:HGNC:21408]
4040	2.3775e-06	0.86945	0.724	0.409	0.0460117	1	RP2			RP2 activator of ARL3 GTPase [Source:HGNC Symbol;Acc:HGNC:10274]
4041	2.11604e-11	0.868755	0.931	0.622	4.09517e-07	1	NOL11			nucleolar protein 11 [Source:HGNC Symbol;Acc:HGNC:24557]
4042	0.000324864	0.868511	0.391	0.183	1	1	KAT2A		SLC16A7+ cell	lysine acetyltransferase 2A [Source:HGNC Symbol;Acc:HGNC:4201]
4043	2.23159e-07	0.867976	0.805	0.497	0.00431879	1	CERK		Mucosal-associated invariant T cell	ceramide kinase [Source:HGNC Symbol;Acc:HGNC:19256]
4044	5.73248e-05	0.867608	0.747	0.527	1	1	SLFN11		FOXN4+ cell	schlafen family member 11 [Source:HGNC Symbol;Acc:HGNC:26633]
4045	5.73248e-05	0.867608	0.747	0.527	1	1	SLFN11		Paneth cell	schlafen family member 11 [Source:HGNC Symbol;Acc:HGNC:26633]
4046	1.41023e-08	0.866627	0.897	0.71	0.000272922	1	TSR1		SLC16A7+ cell	TSR1 ribosome maturation factor [Source:HGNC Symbol;Acc:HGNC:25542]
4047	2.30763e-07	0.865212	0.828	0.543	0.00446595	1	ZNF22			zinc finger protein 22 [Source:HGNC Symbol;Acc:HGNC:13012]
4048	1.4844e-12	0.865052	0.977	0.896	2.87277e-08	1	SRPK1			SRSF protein kinase 1 [Source:HGNC Symbol;Acc:HGNC:11305]
4049	5.54527e-23	0.864735	0.989	0.973	1.07318e-18	1	CCT6A		Morula cell (Blastomere)	chaperonin containing TCP1 subunit 6A [Source:HGNC Symbol;Acc:HGNC:1620]
4051	0.00442253	0.863896	0.264	0.134	1	1	FAM196B
4052	5.64101e-24	0.863786	1	0.982	1.09171e-19	1	PRKDC			protein kinase, DNA-activated, catalytic subunit [Source:HGNC Symbol;Acc:HGNC:9413]
4053	0.00391681	0.862501	0.287	0.149	1	1	SMAD9		Beta cell	SMAD family member 9 [Source:HGNC Symbol;Acc:HGNC:6774]
4054	0.00391681	0.862501	0.287	0.149	1	1	SMAD9		Primitive endoderm cell	SMAD family member 9 [Source:HGNC Symbol;Acc:HGNC:6774]
4055	0.0004952	0.862166	0.46	0.259	1	1	ELL			elongation factor for RNA polymerase II [Source:HGNC Symbol;Acc:HGNC:23114]
4056	0.00156752	0.861328	0.333	0.171	1	1	ASB16-AS1			ASB16 antisense RNA 1 [Source:HGNC Symbol;Acc:HGNC:25442]
4057	1.65116e-05	0.860241	0.701	0.445	0.319549	1	PHF17
4058	5.45174e-07	0.860013	0.816	0.509	0.0105507	1	CEP57L1			centrosomal protein 57 like 1 [Source:HGNC Symbol;Acc:HGNC:21561]
4059	2.52375e-06	0.859081	0.851	0.665	0.0488421	1	ECSCR	Microvascular	MKI67+ progenitor cell	endothelial cell surface expressed chemotaxis and apoptosis regulator [Source:HGNC Symbol;Acc:HGNC:35454]
4062	1.60533e-05	0.858392	0.494	0.244	0.310679	1	TOR3A		Mesenchymal cell	torsin family 3 member A [Source:HGNC Symbol;Acc:HGNC:11997]
4063	9.48533e-06	0.858116	0.632	0.351	0.18357	1	BYSL			bystin like [Source:HGNC Symbol;Acc:HGNC:1157]
4064	0.000374829	0.857444	0.552	0.348	1	1	PLEKHH3			pleckstrin homology, MyTH4 and FERM domain containing H3 [Source:HGNC Symbol;Acc:HGNC:26105]
4065	0.00336005	0.857257	0.483	0.335	1	1	KIT	Leukemic stem cells (ISCS)	Gonocyte	KIT proto-oncogene, receptor tyrosine kinase [Source:HGNC Symbol;Acc:HGNC:6342]
4066	0.00336005	0.857257	0.483	0.335	1	1	KIT		Pancreatic stem cell	KIT proto-oncogene, receptor tyrosine kinase [Source:HGNC Symbol;Acc:HGNC:6342]
4067	0.00336005	0.857257	0.483	0.335	1	1	KIT		Adipose-derived stem cell	KIT proto-oncogene, receptor tyrosine kinase [Source:HGNC Symbol;Acc:HGNC:6342]
4068	0.00336005	0.857257	0.483	0.335	1	1	KIT		Urine-derived stem cell	KIT proto-oncogene, receptor tyrosine kinase [Source:HGNC Symbol;Acc:HGNC:6342]
4069	0.00336005	0.857257	0.483	0.335	1	1	KIT		Monocyte	KIT proto-oncogene, receptor tyrosine kinase [Source:HGNC Symbol;Acc:HGNC:6342]
4070	0.00336005	0.857257	0.483	0.335	1	1	KIT		Endometrial stem cell	KIT proto-oncogene, receptor tyrosine kinase [Source:HGNC Symbol;Acc:HGNC:6342]
4071	0.00336005	0.857257	0.483	0.335	1	1	KIT		Oviduct-derived stem cell	KIT proto-oncogene, receptor tyrosine kinase [Source:HGNC Symbol;Acc:HGNC:6342]
4072	0.00336005	0.857257	0.483	0.335	1	1	KIT		Retinal progenitor cell	KIT proto-oncogene, receptor tyrosine kinase [Source:HGNC Symbol;Acc:HGNC:6342]
4073	0.00336005	0.857257	0.483	0.335	1	1	KIT		Vascular stem cell	KIT proto-oncogene, receptor tyrosine kinase [Source:HGNC Symbol;Acc:HGNC:6342]
4074	0.00336005	0.857257	0.483	0.335	1	1	KIT		Vascular progenitor cell	KIT proto-oncogene, receptor tyrosine kinase [Source:HGNC Symbol;Acc:HGNC:6342]
4075	0.00336005	0.857257	0.483	0.335	1	1	KIT		Muscle-derived cell	KIT proto-oncogene, receptor tyrosine kinase [Source:HGNC Symbol;Acc:HGNC:6342]
4076	0.00336005	0.857257	0.483	0.335	1	1	KIT		Hematopoietic precursor cell	KIT proto-oncogene, receptor tyrosine kinase [Source:HGNC Symbol;Acc:HGNC:6342]
4077	0.00336005	0.857257	0.483	0.335	1	1	KIT		Limbal epithelial stem cell	KIT proto-oncogene, receptor tyrosine kinase [Source:HGNC Symbol;Acc:HGNC:6342]
4078	0.00336005	0.857257	0.483	0.335	1	1	KIT		Dendritic cell progenitor	KIT proto-oncogene, receptor tyrosine kinase [Source:HGNC Symbol;Acc:HGNC:6342]
4079	0.00336005	0.857257	0.483	0.335	1	1	KIT		Epithelial cell	KIT proto-oncogene, receptor tyrosine kinase [Source:HGNC Symbol;Acc:HGNC:6342]
4080	0.00336005	0.857257	0.483	0.335	1	1	KIT		Luminal progenitor	KIT proto-oncogene, receptor tyrosine kinase [Source:HGNC Symbol;Acc:HGNC:6342]
4081	0.00336005	0.857257	0.483	0.335	1	1	KIT		Endothelial progenitor cell	KIT proto-oncogene, receptor tyrosine kinase [Source:HGNC Symbol;Acc:HGNC:6342]
4082	0.00336005	0.857257	0.483	0.335	1	1	KIT		Mesenchymal stromal cell	KIT proto-oncogene, receptor tyrosine kinase [Source:HGNC Symbol;Acc:HGNC:6342]
4083	0.00336005	0.857257	0.483	0.335	1	1	KIT		Basophil	KIT proto-oncogene, receptor tyrosine kinase [Source:HGNC Symbol;Acc:HGNC:6342]
4084	0.00336005	0.857257	0.483	0.335	1	1	KIT		Cardiac progenitor cell	KIT proto-oncogene, receptor tyrosine kinase [Source:HGNC Symbol;Acc:HGNC:6342]
4085	0.00336005	0.857257	0.483	0.335	1	1	KIT		Endothelial cell	KIT proto-oncogene, receptor tyrosine kinase [Source:HGNC Symbol;Acc:HGNC:6342]
4086	0.00336005	0.857257	0.483	0.335	1	1	KIT		Endothelial stem cell	KIT proto-oncogene, receptor tyrosine kinase [Source:HGNC Symbol;Acc:HGNC:6342]
4087	0.00336005	0.857257	0.483	0.335	1	1	KIT		Lymphoid cell	KIT proto-oncogene, receptor tyrosine kinase [Source:HGNC Symbol;Acc:HGNC:6342]
4088	0.00336005	0.857257	0.483	0.335	1	1	KIT		Myeloid cell	KIT proto-oncogene, receptor tyrosine kinase [Source:HGNC Symbol;Acc:HGNC:6342]
4089	0.00336005	0.857257	0.483	0.335	1	1	KIT		Specialist antigen presenting cell	KIT proto-oncogene, receptor tyrosine kinase [Source:HGNC Symbol;Acc:HGNC:6342]
4090	0.00336005	0.857257	0.483	0.335	1	1	KIT		Primitive endoderm cell	KIT proto-oncogene, receptor tyrosine kinase [Source:HGNC Symbol;Acc:HGNC:6342]
4091	0.00336005	0.857257	0.483	0.335	1	1	KIT		Lake et al.Science.In4	KIT proto-oncogene, receptor tyrosine kinase [Source:HGNC Symbol;Acc:HGNC:6342]
4092	0.00336005	0.857257	0.483	0.335	1	1	KIT		Mast cell	KIT proto-oncogene, receptor tyrosine kinase [Source:HGNC Symbol;Acc:HGNC:6342]
4268	0.00534187	0.857013	0.368	0.22	1	1	LAMA1		Secretory progenitor cell	laminin subunit alpha 1 [Source:HGNC Symbol;Acc:HGNC:6481]
4269	0.00534187	0.857013	0.368	0.22	1	1	LAMA1		Ureteric bud cell	laminin subunit alpha 1 [Source:HGNC Symbol;Acc:HGNC:6481]
4270	0.00534187	0.857013	0.368	0.22	1	1	LAMA1		Morula cell (Blastomere)	laminin subunit alpha 1 [Source:HGNC Symbol;Acc:HGNC:6481]
4273	6.14172e-07	0.855665	0.678	0.369	0.0118861	1	SMIM10			small integral membrane protein 10 [Source:HGNC Symbol;Acc:HGNC:41913]
4274	6.0721e-06	0.855559	0.793	0.521	0.117513	1	EPHA2			EPH receptor A2 [Source:HGNC Symbol;Acc:HGNC:3386]
4275	8.83165e-06	0.855037	0.816	0.494	0.170919	1	FOXRED2		Plasmacytoid dendritic cell	FAD dependent oxidoreductase domain containing 2 [Source:HGNC Symbol;Acc:HGNC:26264]
4277	9.81852e-05	0.854769	0.609	0.351	1	1	TREX1			ATR interacting protein [Source:HGNC Symbol;Acc:HGNC:33499]
4278	1.39977e-06	0.85383	0.529	0.244	0.0270898	1	C15orf38
4279	1.59118e-05	0.853668	0.759	0.512	0.307941	1	ZMYM1			zinc finger MYM-type containing 1 [Source:HGNC Symbol;Acc:HGNC:26253]
4280	0.000190145	0.853436	0.345	0.155	1	1	SFMBT1			Scm like with four mbt domains 1 [Source:HGNC Symbol;Acc:HGNC:20255]
4281	3.71455e-13	0.851259	0.954	0.805	7.18876e-09	1	KIAA1279
4282	8.71989e-15	0.850545	0.989	0.927	1.68756e-10	1	PNN			pinin, desmosome associated protein [Source:HGNC Symbol;Acc:HGNC:9162]
4283	6.14146e-08	0.850092	0.793	0.433	0.00118856	1	MRPL39			mitochondrial ribosomal protein L39 [Source:HGNC Symbol;Acc:HGNC:14027]
4284	6.27303e-05	0.849679	0.333	0.134	1	1	LRTOMT			leucine rich transmembrane and O-methyltransferase domain containing [Source:HGNC Symbol;Acc:HGNC:25033]
4285	6.95581e-13	0.849087	1	0.915	1.34616e-08	1	SMC3		Circulating fetal cell	structural maintenance of chromosomes 3 [Source:HGNC Symbol;Acc:HGNC:2468]
4286	0.00189198	0.846999	0.414	0.226	1	1	TMEM44			transmembrane protein 44 [Source:HGNC Symbol;Acc:HGNC:25120]
4287	6.3914e-08	0.846712	0.954	0.805	0.00123693	1	NEK7			NIMA related kinase 7 [Source:HGNC Symbol;Acc:HGNC:13386]
4288	0.00136933	0.846391	0.322	0.155	1	1	BLID			BH3-like motif containing, cell death inducer [Source:HGNC Symbol;Acc:HGNC:33495]
4289	0.000115512	0.84603	0.425	0.21	1	1	LRRC8C		MKI67+ progenitor cell	leucine rich repeat containing 8 VRAC subunit C [Source:HGNC Symbol;Acc:HGNC:25075]
4290	1.74336e-06	0.845765	0.736	0.439	0.0337393	1	SLC16A1		Cancer stem cell	solute carrier family 16 member 1 [Source:HGNC Symbol;Acc:HGNC:10922]
4291	1.74336e-06	0.845765	0.736	0.439	0.0337393	1	SLC16A1		Regulatory T (Treg) cell	solute carrier family 16 member 1 [Source:HGNC Symbol;Acc:HGNC:10922]
4292	1.74336e-06	0.845765	0.736	0.439	0.0337393	1	SLC16A1		Brush cell (Tuft cell)	solute carrier family 16 member 1 [Source:HGNC Symbol;Acc:HGNC:10922]
4293	1.74336e-06	0.845765	0.736	0.439	0.0337393	1	SLC16A1		Neuroendocrine cell	solute carrier family 16 member 1 [Source:HGNC Symbol;Acc:HGNC:10922]
4294	6.26597e-11	0.844811	0.954	0.732	1.21265e-06	1	MAZ		FOXN4+ cell	MYC associated zinc finger protein [Source:HGNC Symbol;Acc:HGNC:6914]
4295	5.38467e-10	0.844599	0.897	0.716	1.04209e-05	1	CCDC137			coiled-coil domain containing 137 [Source:HGNC Symbol;Acc:HGNC:33451]
4296	0.00463012	0.84415	0.322	0.18	1	1	RP11-221N13.3
4297	4.04399e-07	0.843772	0.77	0.491	0.00782634	1	ACOT7	Dp(p)		acyl-CoA thioesterase 7 [Source:HGNC Symbol;Acc:HGNC:24157]
4298	4.30711e-20	0.843707	1	0.963	8.33554e-16	1	CALM3		Exhausted CD8+ T cell	calmodulin 3 [Source:HGNC Symbol;Acc:HGNC:1449]
4299	4.30711e-20	0.843707	1	0.963	8.33554e-16	1	CALM3		Regulatory T (Treg) cell	calmodulin 3 [Source:HGNC Symbol;Acc:HGNC:1449]
4300	0.000348871	0.843163	0.448	0.238	1	1	KIF21A		Astrocyte	kinesin family member 21A [Source:HGNC Symbol;Acc:HGNC:19349]
4301	6.46053e-20	0.84193	1	0.966	1.25031e-15	1	HNRNPM		Granulosa cell	heterogeneous nuclear ribonucleoprotein M [Source:HGNC Symbol;Acc:HGNC:5046]
4303	1.18035e-15	0.841854	0.954	0.915	2.28434e-11	1	LSM4	Fibroblasts		LSM4 homolog, U6 small nuclear RNA and mRNA degradation associated [Source:HGNC Symbol;Acc:HGNC:17259]
4304	0.000772644	0.841092	0.287	0.131	1	1	RCL1		Liver bud hepatic cell	RNA terminal phosphate cyclase like 1 [Source:HGNC Symbol;Acc:HGNC:17687]
4305	0.000772644	0.841092	0.287	0.131	1	1	RCL1		Plasmacytoid dendritic cell	RNA terminal phosphate cyclase like 1 [Source:HGNC Symbol;Acc:HGNC:17687]
4306	0.000772644	0.841092	0.287	0.131	1	1	RCL1		B cell	RNA terminal phosphate cyclase like 1 [Source:HGNC Symbol;Acc:HGNC:17687]
4309	1.06079e-05	0.841036	0.655	0.409	0.205295	1	USP37			ubiquitin specific peptidase 37 [Source:HGNC Symbol;Acc:HGNC:20063]
4310	5.9845e-05	0.83988	0.575	0.332	1	1	SLC29A1		Microglial cell	solute carrier family 29 member 1 (Augustine blood group) [Source:HGNC Symbol;Acc:HGNC:11003]
4311	5.9845e-05	0.83988	0.575	0.332	1	1	SLC29A1		Ionocyte cell	solute carrier family 29 member 1 (Augustine blood group) [Source:HGNC Symbol;Acc:HGNC:11003]
4312	7.96935e-06	0.839355	0.632	0.335	0.154231	1	HAUS3		SLC16A7+ cell	HAUS augmin like complex subunit 3 [Source:HGNC Symbol;Acc:HGNC:28719]
4313	2.5298e-15	0.838004	1	1	4.89592e-11	1	CAV1	Pericytes	Basal cell	caveolin 1 [Source:HGNC Symbol;Acc:HGNC:1527]
4314	2.5298e-15	0.838004	1	1	4.89592e-11	1	CAV1		Multilymphoid progenitor cell	caveolin 1 [Source:HGNC Symbol;Acc:HGNC:1527]
4315	2.5298e-15	0.838004	1	1	4.89592e-11	1	CAV1		B cell	caveolin 1 [Source:HGNC Symbol;Acc:HGNC:1527]
4363	0.000230917	0.837599	0.529	0.29	1	1	KATNB1		Ciliated epithelial cell	katanin regulatory subunit B1 [Source:HGNC Symbol;Acc:HGNC:6217]
4364	0.000983287	0.837301	0.276	0.116	1	1	MAMLD1			mastermind like domain containing 1 [Source:HGNC Symbol;Acc:HGNC:2568]
4365	2.1698e-05	0.837291	0.54	0.277	0.419922	1	KLF10	Fibroblasts		KLF transcription factor 10 [Source:HGNC Symbol;Acc:HGNC:11810]
4366	2.29572e-05	0.837128	0.471	0.22	0.444292	1	C17orf70
4367	6.71315e-10	0.83704	0.92	0.732	1.2992e-05	1	PITHD1	Erythrocytes	Multilymphoid progenitor cell	PITH domain containing 1 [Source:HGNC Symbol;Acc:HGNC:25022]
4369	6.77212e-21	0.836763	0.989	0.936	1.31061e-16	1	STIP1			stress induced phosphoprotein 1 [Source:HGNC Symbol;Acc:HGNC:11387]
4370	3.64037e-09	0.83675	0.92	0.68	7.04522e-05	1	UTP6			UTP6 small subunit processome component [Source:HGNC Symbol;Acc:HGNC:18279]
4371	0.000210405	0.836003	0.471	0.247	1	1	KALRN			kalirin RhoGEF kinase [Source:HGNC Symbol;Acc:HGNC:4814]
4372	2.6824e-09	0.835692	0.92	0.771	5.19125e-05	1	BZW2			basic leucine zipper and W2 domains 2 [Source:HGNC Symbol;Acc:HGNC:18808]
4373	5.38137e-08	0.835665	0.897	0.646	0.00104146	1	MICAL2		Regulatory T (Treg) cell	microtubule associated monooxygenase, calponin and LIM domain containing 2 [Source:HGNC Symbol;Acc:HGNC:24693]
4374	5.38137e-08	0.835665	0.897	0.646	0.00104146	1	MICAL2		CD1C+_B dendritic cell	microtubule associated monooxygenase, calponin and LIM domain containing 2 [Source:HGNC Symbol;Acc:HGNC:24693]
4376	5.584e-11	0.835275	0.966	0.909	1.08067e-06	1	VASP	T cells	CD1C-CD141- dendritic cell	vasodilator stimulated phosphoprotein [Source:HGNC Symbol;Acc:HGNC:12652]
4377	5.584e-11	0.835275	0.966	0.909	1.08067e-06	1	VASP		Monocyte	vasodilator stimulated phosphoprotein [Source:HGNC Symbol;Acc:HGNC:12652]
4380	1.0972e-10	0.833918	0.954	0.753	2.12341e-06	1	MAGOHB			mago homolog B, exon junction complex subunit [Source:HGNC Symbol;Acc:HGNC:25504]
4381	9.04969e-08	0.833674	0.874	0.543	0.00175139	1	USB1		1-cell stage cell (Blastomere)	U6 snRNA biogenesis phosphodiesterase 1 [Source:HGNC Symbol;Acc:HGNC:25792]
4383	3.29783e-08	0.8335	0.851	0.588	0.000638229	1	CCND3	Lymphocyte cells	Granulosa cell	cyclin D3 [Source:HGNC Symbol;Acc:HGNC:1585]
4384	3.29783e-08	0.8335	0.851	0.588	0.000638229	1	CCND3		AXL+SIGLEC6+ dendritic cell	cyclin D3 [Source:HGNC Symbol;Acc:HGNC:1585]
4385	3.29783e-08	0.8335	0.851	0.588	0.000638229	1	CCND3		Monocyte	cyclin D3 [Source:HGNC Symbol;Acc:HGNC:1585]
4389	0.000135254	0.833282	0.471	0.268	1	1	RGS20		Astrocyte	regulator of G protein signaling 20 [Source:HGNC Symbol;Acc:HGNC:14600]
4390	0.000988167	0.833156	0.437	0.253	1	1	DOK4			docking protein 4 [Source:HGNC Symbol;Acc:HGNC:19868]
4391	2.57614e-09	0.833148	0.931	0.723	4.98561e-05	1	KATNAL1		SLC16A7+ cell	katanin catalytic subunit A1 like 1 [Source:HGNC Symbol;Acc:HGNC:28361]
4392	2.76382e-06	0.832696	0.77	0.476	0.0534882	1	MRPS2		B cell	mitochondrial ribosomal protein S2 [Source:HGNC Symbol;Acc:HGNC:14495]
4394	0.000767167	0.831871	0.77	0.643	1	1	SMAD3	Inflammatory cells	Circulating fetal cell	SMAD family member 3 [Source:HGNC Symbol;Acc:HGNC:6769]
4395	0.000767167	0.831871	0.77	0.643	1	1	SMAD3		Induced pluripotent stem cell	SMAD family member 3 [Source:HGNC Symbol;Acc:HGNC:6769]
4396	0.000767167	0.831871	0.77	0.643	1	1	SMAD3		Regulatory T (Treg) cell	SMAD family member 3 [Source:HGNC Symbol;Acc:HGNC:6769]
4397	0.000253343	0.831595	0.586	0.329	1	1	ZNF347			zinc finger protein 347 [Source:HGNC Symbol;Acc:HGNC:16447]
4398	1.15765e-17	0.83091	0.989	0.915	2.24039e-13	1	ILF3			interleukin enhancer binding factor 3 [Source:HGNC Symbol;Acc:HGNC:6038]
4399	2.88423e-06	0.830902	0.793	0.546	0.0558186	1	TEX10			testis expressed 10 [Source:HGNC Symbol;Acc:HGNC:25988]
4400	0.00509728	0.830017	0.264	0.134	1	1	RP11-196G18.22
4401	0.000309375	0.82972	0.299	0.128	1	1	RP11-159D12.2
4402	0.000878786	0.82926	0.609	0.421	1	1	RNF26			ring finger protein 26 [Source:HGNC Symbol;Acc:HGNC:14646]
4403	3.50596e-15	0.828191	0.966	0.893	6.78509e-11	1	ILF2			interleukin enhancer binding factor 2 [Source:HGNC Symbol;Acc:HGNC:6037]
4404	9.79977e-08	0.828062	0.736	0.387	0.00189655	1	REXO1		B cell	RNA exonuclease 1 homolog [Source:HGNC Symbol;Acc:HGNC:24616]
4406	0.000728404	0.826811	0.425	0.216	1	1	SFT2D3			SFT2 domain containing 3 [Source:HGNC Symbol;Acc:HGNC:28767]
4407	5.75251e-26	0.826739	1	1	1.11328e-21	1	HSP90AA1		Ciliated cell	heat shock protein 90 alpha family class A member 1 [Source:HGNC Symbol;Acc:HGNC:5253]
4408	4.99668e-06	0.825463	0.609	0.299	0.0967007	1	ARG2		Tuft progenitor cell	arginase 2 [Source:HGNC Symbol;Acc:HGNC:664]
4409	4.99668e-06	0.825463	0.609	0.299	0.0967007	1	ARG2		4-cell stage cell (Blastomere)	arginase 2 [Source:HGNC Symbol;Acc:HGNC:664]
4411	5.92628e-21	0.825383	1	0.957	1.14691e-16	1	CCT4			chaperonin containing TCP1 subunit 4 [Source:HGNC Symbol;Acc:HGNC:1617]
4412	1.36478e-07	0.825236	0.839	0.64	0.00264126	1	TFAM			transcription factor A, mitochondrial [Source:HGNC Symbol;Acc:HGNC:11741]
4413	1.53486e-08	0.825197	0.908	0.677	0.000297042	1	SMC6		Plasmacytoid dendritic cell	structural maintenance of chromosomes 6 [Source:HGNC Symbol;Acc:HGNC:20466]
4415	1.53486e-08	0.825197	0.908	0.677	0.000297042	1	SMC6		B cell	structural maintenance of chromosomes 6 [Source:HGNC Symbol;Acc:HGNC:20466]
4417	1.06757e-05	0.824642	0.793	0.488	0.206606	1	TBCE			tubulin folding cofactor E [Source:HGNC Symbol;Acc:HGNC:11582]
4418	0.00285103	0.824195	0.287	0.137	1	1	PIGA			phosphatidylinositol glycan anchor biosynthesis class A [Source:HGNC Symbol;Acc:HGNC:8957]
4419	3.13583e-10	0.824038	0.954	0.784	6.06878e-06	1	ZC3H18			zinc finger CCCH-type containing 18 [Source:HGNC Symbol;Acc:HGNC:25091]
4420	0.00157264	0.82352	0.345	0.174	1	1	ZNF124		SLC16A7+ cell	zinc finger protein 124 [Source:HGNC Symbol;Acc:HGNC:12907]
4421	0.000272497	0.823414	0.782	0.601	1	1	EFCAB4A
4422	6.11447e-06	0.821943	0.77	0.463	0.118333	1	RGS10	Myeloid cells	Microglial cell	regulator of G protein signaling 10 [Source:HGNC Symbol;Acc:HGNC:9992]
4423	6.11447e-06	0.821943	0.77	0.463	0.118333	1	RGS10		CD141+CLEC9A+ dendritic cell	regulator of G protein signaling 10 [Source:HGNC Symbol;Acc:HGNC:9992]
4424	6.11447e-06	0.821943	0.77	0.463	0.118333	1	RGS10		Monocyte	regulator of G protein signaling 10 [Source:HGNC Symbol;Acc:HGNC:9992]
4427	3.82191e-22	0.820567	0.989	0.966	7.39653e-18	1	NUDC	T cells		nuclear distribution C, dynein complex regulator [Source:HGNC Symbol;Acc:HGNC:8045]
4428	2.01576e-10	0.820464	0.966	0.756	3.90111e-06	1	PTBP1			polypyrimidine tract binding protein 1 [Source:HGNC Symbol;Acc:HGNC:9583]
4429	5.50447e-06	0.820024	0.724	0.473	0.106528	1	ST3GAL4		Secretory progenitor cell	ST3 beta-galactoside alpha-2,3-sialyltransferase 4 [Source:HGNC Symbol;Acc:HGNC:10864]
4430	5.50447e-06	0.820024	0.724	0.473	0.106528	1	ST3GAL4		Plasmacytoid dendritic cell	ST3 beta-galactoside alpha-2,3-sialyltransferase 4 [Source:HGNC Symbol;Acc:HGNC:10864]
4432	1.00238e-08	0.819091	0.943	0.854	0.00019399	1	NOP56		Plasmacytoid dendritic cell	NOP56 ribonucleoprotein [Source:HGNC Symbol;Acc:HGNC:15911]
4434	1.85717e-13	0.818663	0.966	0.884	3.59418e-09	1	TMEM106C		Trophectoderm cell	transmembrane protein 106C [Source:HGNC Symbol;Acc:HGNC:28775]
4435	1.85717e-13	0.818663	0.966	0.884	3.59418e-09	1	TMEM106C		FOXN4+ cell	transmembrane protein 106C [Source:HGNC Symbol;Acc:HGNC:28775]
4436	3.81684e-05	0.818006	0.759	0.479	0.738673	1	CSK		CD1C-CD141- dendritic cell	C-terminal Src kinase [Source:HGNC Symbol;Acc:HGNC:2444]
4438	7.10264e-15	0.817337	0.966	0.924	1.37457e-10	1	SRSF2			serine and arginine rich splicing factor 2 [Source:HGNC Symbol;Acc:HGNC:10783]
4439	3.08078e-06	0.816964	0.759	0.46	0.0596223	1	ADORA2B		Astrocyte	adenosine A2b receptor [Source:HGNC Symbol;Acc:HGNC:264]
4440	4.57173e-07	0.816716	0.77	0.479	0.00884767	1	PPP5C			protein phosphatase 5 catalytic subunit [Source:HGNC Symbol;Acc:HGNC:9322]
4441	5.53105e-06	0.814642	0.621	0.351	0.107042	1	RFT1			RFT1 homolog [Source:HGNC Symbol;Acc:HGNC:30220]
4442	1.10404e-11	0.81371	1	0.957	2.13664e-07	1	HNRNPH1	Hair cells		heterogeneous nuclear ribonucleoprotein H1 [Source:HGNC Symbol;Acc:HGNC:5041]
4443	5.4909e-07	0.813552	0.816	0.521	0.0106265	1	NUP93			nucleoporin 93 [Source:HGNC Symbol;Acc:HGNC:28958]
4444	4.42722e-06	0.812554	0.759	0.518	0.0856799	1	NXT1		Mesenchymal cell	nuclear transport factor 2 like export factor 1 [Source:HGNC Symbol;Acc:HGNC:15913]
4445	2.0574e-10	0.812036	0.943	0.814	3.98169e-06	1	SH3BP4		Brush cell (Tuft cell)	SH3 domain binding protein 4 [Source:HGNC Symbol;Acc:HGNC:10826]
4446	2.0574e-10	0.812036	0.943	0.814	3.98169e-06	1	SH3BP4		Neuroendocrine cell	SH3 domain binding protein 4 [Source:HGNC Symbol;Acc:HGNC:10826]
4447	2.63817e-14	0.811438	0.977	0.884	5.10565e-10	1	RECQL		Ionocyte cell	RecQ like helicase [Source:HGNC Symbol;Acc:HGNC:9948]
4448	3.59339e-06	0.811186	0.747	0.482	0.0695428	1	EXOSC6			exosome component 6 [Source:HGNC Symbol;Acc:HGNC:19055]
4449	7.28787e-05	0.810426	0.586	0.348	1	1	MESDC1
4450	4.66869e-09	0.809225	0.954	0.713	9.03532e-05	1	HCFC1			host cell factor C1 [Source:HGNC Symbol;Acc:HGNC:4839]
4451	2.78979e-11	0.808801	0.966	0.768	5.39909e-07	1	NF2		Cancer stem cell	NF2, moesin-ezrin-radixin like (MERLIN) tumor suppressor [Source:HGNC Symbol;Acc:HGNC:7773]
4452	0.000176417	0.80785	0.644	0.402	1	1	CDK10			cyclin dependent kinase 10 [Source:HGNC Symbol;Acc:HGNC:1770]
4453	0.000666569	0.807544	0.425	0.232	1	1	PRUNE2		Epiblast cell	prune homolog 2 with BCH domain [Source:HGNC Symbol;Acc:HGNC:25209]
4454	0.000666569	0.807544	0.425	0.232	1	1	PRUNE2		Ciliated epithelial cell	prune homolog 2 with BCH domain [Source:HGNC Symbol;Acc:HGNC:25209]
4455	0.000114029	0.807082	0.46	0.232	1	1	SLC35G2			solute carrier family 35 member G2 [Source:HGNC Symbol;Acc:HGNC:28480]
4456	1.38947e-05	0.806589	0.655	0.372	0.268903	1	RP11-395G23.3
4457	6.02239e-06	0.805743	0.874	0.616	0.116551	1	PRPF4			pre-mRNA processing factor 4 [Source:HGNC Symbol;Acc:HGNC:17349]
4458	0.00020235	0.803557	0.506	0.284	1	1	RBBP9			RB binding protein 9, serine hydrolase [Source:HGNC Symbol;Acc:HGNC:9892]
4459	2.01197e-05	0.803488	0.724	0.424	0.389376	1	ALMS1		Ciliated epithelial cell	ALMS1 centrosome and basal body associated protein [Source:HGNC Symbol;Acc:HGNC:428]
4460	4.52927e-06	0.803434	0.506	0.22	0.087655	1	SIX5			SIX homeobox 5 [Source:HGNC Symbol;Acc:HGNC:10891]
4461	1.06716e-06	0.802761	0.828	0.552	0.0206528	1	CASC7
4462	5.015e-06	0.802314	0.655	0.332	0.0970553	1	RPAP1			RNA polymerase II associated protein 1 [Source:HGNC Symbol;Acc:HGNC:24567]
4463	2.52836e-05	0.80174	0.598	0.326	0.489313	1	QTRTD1
4464	3.11724e-13	0.801313	0.954	0.845	6.0328e-09	1	RNPS1			RNA binding protein with serine rich domain 1 [Source:HGNC Symbol;Acc:HGNC:10080]
4465	0.0039413	0.801282	0.345	0.189	1	1	CTDP1			CTD phosphatase subunit 1 [Source:HGNC Symbol;Acc:HGNC:2498]
4466	0.000341639	0.799826	0.552	0.323	1	1	PREX1		Astrocyte	phosphatidylinositol-3,4,5-trisphosphate dependent Rac exchange factor 1 [Source:HGNC Symbol;Acc:HGNC:32594]
4467	0.000341639	0.799826	0.552	0.323	1	1	PREX1		Lake et al.Science.In3	phosphatidylinositol-3,4,5-trisphosphate dependent Rac exchange factor 1 [Source:HGNC Symbol;Acc:HGNC:32594]
4469	2.47119e-08	0.799753	0.908	0.79	0.000478249	1	AHCTF1			AT-hook containing transcription factor 1 [Source:HGNC Symbol;Acc:HGNC:24618]
4470	0.00130833	0.799673	0.414	0.226	1	1	C9orf64
4471	6.81718e-05	0.799222	0.69	0.415	1	1	GXYLT1			glucoside xylosyltransferase 1 [Source:HGNC Symbol;Acc:HGNC:27482]
4472	0.000607761	0.798757	0.552	0.357	1	1	CCDC41
4473	1.19762e-19	0.798252	1	0.942	2.31775e-15	1	CACYBP		Regulatory T (Treg) cell	calcyclin binding protein [Source:HGNC Symbol;Acc:HGNC:30423]
4474	2.14094e-07	0.798139	0.759	0.412	0.00414336	1	NVL			nuclear VCP like [Source:HGNC Symbol;Acc:HGNC:8070]
4475	1.51091e-09	0.798112	0.966	0.695	2.92407e-05	1	SEPT9			septin 9 [Source:HGNC Symbol;Acc:HGNC:7323]
4476	0.000883205	0.796841	0.391	0.192	1	1	ZC3H3		SLC16A7+ cell	zinc finger CCCH-type containing 3 [Source:HGNC Symbol;Acc:HGNC:28972]
4477	0.00256466	0.796558	0.356	0.189	1	1	TMEM62			transmembrane protein 62 [Source:HGNC Symbol;Acc:HGNC:26269]
4478	1.43339e-05	0.796555	0.839	0.649	0.277404	1	ANKRD26			ankyrin repeat domain containing 26 [Source:HGNC Symbol;Acc:HGNC:29186]
4479	7.08792e-08	0.796111	0.77	0.439	0.00137173	1	HAUS2		FGFR1HighNME5- epithelial cell	HAUS augmin like complex subunit 2 [Source:HGNC Symbol;Acc:HGNC:25530]
4480	6.10855e-05	0.795956	0.552	0.308	1	1	MAML1	Endothelial cells	Mast cell	mastermind like transcriptional coactivator 1 [Source:HGNC Symbol;Acc:HGNC:13632]
4482	1.6364e-06	0.795826	0.724	0.402	0.0316692	1	PLEKHO1		Multilymphoid progenitor cell	pleckstrin homology domain containing O1 [Source:HGNC Symbol;Acc:HGNC:24310]
4484	4.42778e-05	0.795486	0.529	0.277	0.856909	1	ABCB10		Ciliated epithelial cell	ATP binding cassette subfamily B member 10 [Source:HGNC Symbol;Acc:HGNC:41]
4485	1.03164e-09	0.795352	0.931	0.753	1.99653e-05	1	COPS3			COP9 signalosome subunit 3 [Source:HGNC Symbol;Acc:HGNC:2239]
4486	0.000324767	0.7952	0.437	0.229	1	1	SIPA1		Multilymphoid progenitor cell	signal-induced proliferation-associated 1 [Source:HGNC Symbol;Acc:HGNC:10885]
4488	0.00397403	0.794441	0.253	0.122	1	1	DUS3L		Enterocyte progenitor cell	dihydrouridine synthase 3 like [Source:HGNC Symbol;Acc:HGNC:26920]
4489	2.99929e-09	0.794405	0.897	0.646	5.80452e-05	1	FARSB		Liver bud hepatic cell	phenylalanyl-tRNA synthetase subunit beta [Source:HGNC Symbol;Acc:HGNC:17800]
4490	3.97101e-07	0.794262	0.874	0.588	0.0076851	1	CBR3		Ionocyte cell	carbonyl reductase 3 [Source:HGNC Symbol;Acc:HGNC:1549]
4491	0.000211002	0.794173	0.598	0.396	1	1	APAF1			apoptotic peptidase activating factor 1 [Source:HGNC Symbol;Acc:HGNC:576]
4492	7.41678e-11	0.793609	0.943	0.774	1.43537e-06	1	TRIM28			tripartite motif containing 28 [Source:HGNC Symbol;Acc:HGNC:16384]
4493	3.41893e-06	0.793076	0.828	0.588	0.0661666	1	TNPO3			transportin 3 [Source:HGNC Symbol;Acc:HGNC:17103]
4494	7.36173e-06	0.792672	0.816	0.598	0.142472	1	PACSIN2			protein kinase C and casein kinase substrate in neurons 2 [Source:HGNC Symbol;Acc:HGNC:8571]
4495	0.00151689	0.791925	0.379	0.21	1	1	ZBTB2		Endothelial cell	zinc finger and BTB domain containing 2 [Source:HGNC Symbol;Acc:HGNC:20868]
4497	0.00176122	0.791558	0.494	0.28	1	1	ZC3H12C			zinc finger CCCH-type containing 12C [Source:HGNC Symbol;Acc:HGNC:29362]
4498	3.07419e-07	0.791453	0.885	0.646	0.00594948	1	RGMB	Epithelial cells	Oligodendrocyte	repulsive guidance molecule BMP co-receptor b [Source:HGNC Symbol;Acc:HGNC:26896]
4499	3.07419e-07	0.791453	0.885	0.646	0.00594948	1	RGMB		LGR5+ stem cell	repulsive guidance molecule BMP co-receptor b [Source:HGNC Symbol;Acc:HGNC:26896]
4500	3.07419e-07	0.791453	0.885	0.646	0.00594948	1	RGMB		B cell	repulsive guidance molecule BMP co-receptor b [Source:HGNC Symbol;Acc:HGNC:26896]
4506	0.00505179	0.791322	0.253	0.125	1	1	LCAT		Astrocyte	lecithin-cholesterol acyltransferase [Source:HGNC Symbol;Acc:HGNC:6522]
4507	0.00505179	0.791322	0.253	0.125	1	1	LCAT		FGFR1HighNME5- epithelial cell	lecithin-cholesterol acyltransferase [Source:HGNC Symbol;Acc:HGNC:6522]
4508	0.00505179	0.791322	0.253	0.125	1	1	LCAT		Lymphoid-primed multipotent progenitor cell	lecithin-cholesterol acyltransferase [Source:HGNC Symbol;Acc:HGNC:6522]
4510	0.000746715	0.790461	0.563	0.351	1	1	NIF3L1		SLC16A7+ cell	NGG1 interacting factor 3 like 1 [Source:HGNC Symbol;Acc:HGNC:13390]
4511	2.33762e-07	0.790372	0.747	0.412	0.00452399	1	NRIP3		Ionocyte cell	nuclear receptor interacting protein 3 [Source:HGNC Symbol;Acc:HGNC:1167]
4512	9.67925e-06	0.790193	0.54	0.244	0.187322	1	ALDH16A1		Ciliated epithelial cell	aldehyde dehydrogenase 16 family member A1 [Source:HGNC Symbol;Acc:HGNC:28114]
4513	1.04551e-12	0.789599	0.954	0.918	2.02337e-08	1	SUZ12		Induced pluripotent stem cell	SUZ12 polycomb repressive complex 2 subunit [Source:HGNC Symbol;Acc:HGNC:17101]
4514	0.000250984	0.788729	0.54	0.311	1	1	PDXDC2P			pyridoxal dependent decarboxylase domain containing 2, pseudogene [Source:HGNC Symbol;Acc:HGNC:27559]
4515	9.23435e-10	0.788046	0.885	0.561	1.78712e-05	1	USP13		FOXN4+ cell	ubiquitin specific peptidase 13 [Source:HGNC Symbol;Acc:HGNC:12611]
4516	9.23435e-10	0.788046	0.885	0.561	1.78712e-05	1	USP13		Granulocyte-monocyte progenitor	ubiquitin specific peptidase 13 [Source:HGNC Symbol;Acc:HGNC:12611]
4518	0.000898541	0.786811	0.69	0.5	1	1	CDCP1		Muscle satellite cell	CUB domain containing protein 1 [Source:HGNC Symbol;Acc:HGNC:24357]
4519	0.000898541	0.786811	0.69	0.5	1	1	CDCP1		Neural stem cell	CUB domain containing protein 1 [Source:HGNC Symbol;Acc:HGNC:24357]
4520	0.000898541	0.786811	0.69	0.5	1	1	CDCP1		Granulosa cell	CUB domain containing protein 1 [Source:HGNC Symbol;Acc:HGNC:24357]
4522	7.26994e-11	0.786356	0.989	0.869	1.40695e-06	1	SMCHD1		B cell	structural maintenance of chromosomes flexible hinge domain containing 1 [Source:HGNC Symbol;Acc:HGNC:29090]
4524	3.04369e-09	0.786256	0.931	0.902	5.89045e-05	1	BTG3		Neural progenitor cell	BTG anti-proliferation factor 3 [Source:HGNC Symbol;Acc:HGNC:1132]
4525	3.04369e-09	0.786256	0.931	0.902	5.89045e-05	1	BTG3		Exhausted CD8+ T cell	BTG anti-proliferation factor 3 [Source:HGNC Symbol;Acc:HGNC:1132]
4526	3.04369e-09	0.786256	0.931	0.902	5.89045e-05	1	BTG3		Regulatory T (Treg) cell	BTG anti-proliferation factor 3 [Source:HGNC Symbol;Acc:HGNC:1132]
4527	3.04369e-09	0.786256	0.931	0.902	5.89045e-05	1	BTG3		FOXN4+ cell	BTG anti-proliferation factor 3 [Source:HGNC Symbol;Acc:HGNC:1132]
4528	8.16669e-05	0.785647	0.632	0.439	1	1	ARHGAP22			Rho GTPase activating protein 22 [Source:HGNC Symbol;Acc:HGNC:30320]
4529	1.87796e-23	0.78507	1	0.991	3.63441e-19	1	TPM3		Monocyte	tropomyosin 3 [Source:HGNC Symbol;Acc:HGNC:12012]
4531	6.3889e-11	0.784523	0.954	0.902	1.23644e-06	1	ABCE1			ATP binding cassette subfamily E member 1 [Source:HGNC Symbol;Acc:HGNC:69]
4532	3.42223e-05	0.784401	0.598	0.338	0.662303	1	TMEM54	Muscle cells		transmembrane protein 54 [Source:HGNC Symbol;Acc:HGNC:24143]
4534	8.48242e-09	0.782028	0.954	0.841	0.00016416	1	ITGA3		Cancer stem cell	integrin subunit alpha 3 [Source:HGNC Symbol;Acc:HGNC:6139]
4535	8.48242e-09	0.782028	0.954	0.841	0.00016416	1	ITGA3		Hematopoietic stem cell	integrin subunit alpha 3 [Source:HGNC Symbol;Acc:HGNC:6139]
4536	8.48242e-09	0.782028	0.954	0.841	0.00016416	1	ITGA3		Mesenchymal stromal cell	integrin subunit alpha 3 [Source:HGNC Symbol;Acc:HGNC:6139]
4537	5.02468e-07	0.78187	0.885	0.619	0.00972426	1	RNF126			ring finger protein 126 [Source:HGNC Symbol;Acc:HGNC:21151]
4538	1.96435e-10	0.781699	0.931	0.762	3.80161e-06	1	SNX5		Astrocyte	sorting nexin 5 [Source:HGNC Symbol;Acc:HGNC:14969]
4539	0.000645056	0.781678	0.54	0.314	1	1	AC003051.1
4540	0.00397019	0.780446	0.483	0.29	1	1	PCGF6			polycomb group ring finger 6 [Source:HGNC Symbol;Acc:HGNC:21156]
4541	0.000233741	0.780197	0.448	0.235	1	1	PLEKHG2		Regulatory T (Treg) cell	pleckstrin homology and RhoGEF domain containing G2 [Source:HGNC Symbol;Acc:HGNC:29515]
4542	1.00746e-06	0.779056	0.598	0.28	0.0194974	1	GEMIN2			gem nuclear organelle associated protein 2 [Source:HGNC Symbol;Acc:HGNC:10884]
4543	0.00196187	0.779025	0.368	0.192	1	1	LINC00886			long intergenic non-protein coding RNA 886 [Source:HGNC Symbol;Acc:HGNC:48572]
4544	0.000383288	0.777974	0.54	0.326	1	1	APEX2			apurinic/apyrimidinic endodeoxyribonuclease 2 [Source:HGNC Symbol;Acc:HGNC:17889]
4545	1.24996e-09	0.777463	0.966	0.787	2.41905e-05	1	SAFB			scaffold attachment factor B [Source:HGNC Symbol;Acc:HGNC:10520]
4546	2.33169e-05	0.777199	0.563	0.287	0.451252	1	LCLAT1			lysocardiolipin acyltransferase 1 [Source:HGNC Symbol;Acc:HGNC:26756]
4547	8.83686e-06	0.776953	0.644	0.338	0.17102	1	LINC00960			long intergenic non-protein coding RNA 960 [Source:HGNC Symbol;Acc:HGNC:48710]
4548	1.54212e-15	0.775446	0.977	0.89	2.98447e-11	1	HNRNPUL1		Multilymphoid progenitor cell	heterogeneous nuclear ribonucleoprotein U like 1 [Source:HGNC Symbol;Acc:HGNC:17011]
4550	2.38501e-06	0.775122	0.828	0.601	0.0461572	1	PES1			pescadillo ribosomal biogenesis factor 1 [Source:HGNC Symbol;Acc:HGNC:8848]
4551	3.4327e-13	0.774636	0.989	0.985	6.6433e-09	1	YWHAH		FOXN4+ cell	tyrosine 3-monooxygenase/tryptophan 5-monooxygenase activation protein eta [Source:HGNC Symbol;Acc:HGNC:12853]
4552	0.00153417	0.774492	0.586	0.405	1	1	ACKR4	Endothelial cells	SLC16A7+ cell	atypical chemokine receptor 4 [Source:HGNC Symbol;Acc:HGNC:1611]
4553	2.23199e-19	0.774217	0.989	0.957	4.31957e-15	1	KHDRBS1			KH RNA binding domain containing, signal transduction associated 1 [Source:HGNC Symbol;Acc:HGNC:18116]
4554	2.50676e-09	0.774023	0.931	0.738	4.85134e-05	1	SNX7		Ciliated epithelial cell	sorting nexin 7 [Source:HGNC Symbol;Acc:HGNC:14971]
4555	2.50676e-09	0.774023	0.931	0.738	4.85134e-05	1	SNX7		Multipotent progenitor cell	sorting nexin 7 [Source:HGNC Symbol;Acc:HGNC:14971]
4556	9.32166e-06	0.772372	0.885	0.726	0.180402	1	SERTAD2		Plasmacytoid dendritic cell	SERTA domain containing 2 [Source:HGNC Symbol;Acc:HGNC:30784]
4557	9.32166e-06	0.772372	0.885	0.726	0.180402	1	SERTAD2		B cell	SERTA domain containing 2 [Source:HGNC Symbol;Acc:HGNC:30784]
4560	0.000117248	0.772077	0.609	0.341	1	1	CEP41	Multiciliated cells		centrosomal protein 41 [Source:HGNC Symbol;Acc:HGNC:12370]
4561	5.80484e-07	0.772065	0.747	0.421	0.0112341	1	RAE1		Monocyte	ribonucleic acid export 1 [Source:HGNC Symbol;Acc:HGNC:9828]
4563	7.79727e-05	0.770552	0.644	0.405	1	1	TTC27			tetratricopeptide repeat domain 27 [Source:HGNC Symbol;Acc:HGNC:25986]
4564	1.11774e-05	0.769634	0.908	0.744	0.216316	1	WEE1		Morula cell (Blastomere)	WEE1 G2 checkpoint kinase [Source:HGNC Symbol;Acc:HGNC:12761]
4567	2.13616e-05	0.769105	0.655	0.387	0.413411	1	WDR46		Granulosa cell	WD repeat domain 46 [Source:HGNC Symbol;Acc:HGNC:13923]
4569	0.00424085	0.768785	0.529	0.351	1	1	ALKBH4		SLC16A7+ cell	alkB homolog 4, lysine demethylase [Source:HGNC Symbol;Acc:HGNC:21900]
4570	4.62166e-06	0.768736	0.713	0.43	0.0894429	1	ARFRP1			ADP ribosylation factor related protein 1 [Source:HGNC Symbol;Acc:HGNC:662]
4571	4.66962e-05	0.768226	0.586	0.308	0.903712	1	IMPA2		Ionocyte cell	inositol monophosphatase 2 [Source:HGNC Symbol;Acc:HGNC:6051]
4572	1.60933e-07	0.768003	0.805	0.46	0.00311454	1	TTLL7		Ciliated epithelial cell	tubulin tyrosine ligase like 7 [Source:HGNC Symbol;Acc:HGNC:26242]
4573	0.00185291	0.767888	0.46	0.28	1	1	PAXIP1			PAX interacting protein 1 [Source:HGNC Symbol;Acc:HGNC:8624]
4574	2.13328e-05	0.767225	0.494	0.232	0.412854	1	MED25			mediator complex subunit 25 [Source:HGNC Symbol;Acc:HGNC:28845]
4575	1.82546e-05	0.765836	0.609	0.323	0.353281	1	GTF3C5			general transcription factor IIIC subunit 5 [Source:HGNC Symbol;Acc:HGNC:4668]
4576	6.77303e-05	0.76576	0.644	0.36	1	1	NELFA			negative elongation factor complex member A [Source:HGNC Symbol;Acc:HGNC:12768]
4577	1.73383e-05	0.764651	0.632	0.348	0.335548	1	PLXND1		Secretory progenitor cell	plexin D1 [Source:HGNC Symbol;Acc:HGNC:9107]
4578	1.73383e-05	0.764651	0.632	0.348	0.335548	1	PLXND1		Multilymphoid progenitor cell	plexin D1 [Source:HGNC Symbol;Acc:HGNC:9107]
4580	0.000322801	0.764272	0.46	0.25	1	1	PRSS3	Enterocytes	Acinar cell	serine protease 3 [Source:HGNC Symbol;Acc:HGNC:9486]
4581	0.000322801	0.764272	0.46	0.25	1	1	PRSS3		Enterocyte progenitor cell	serine protease 3 [Source:HGNC Symbol;Acc:HGNC:9486]
4582	0.000322801	0.764272	0.46	0.25	1	1	PRSS3		Enterocyte	serine protease 3 [Source:HGNC Symbol;Acc:HGNC:9486]
4583	2.41133e-06	0.763845	0.805	0.595	0.0466665	1	ELAC2			elaC ribonuclease Z 2 [Source:HGNC Symbol;Acc:HGNC:14198]
4584	0.000164341	0.763603	0.46	0.226	1	1	TLDC1		SLC16A7+ cell
4585	3.37958e-06	0.763496	0.736	0.421	0.065405	1	METTL17		SLC16A7+ cell	methyltransferase like 17 [Source:HGNC Symbol;Acc:HGNC:19280]
4586	3.37958e-06	0.763496	0.736	0.421	0.065405	1	METTL17		FGFR1HighNME5- epithelial cell	methyltransferase like 17 [Source:HGNC Symbol;Acc:HGNC:19280]
4587	3.37958e-06	0.763496	0.736	0.421	0.065405	1	METTL17		B cell	methyltransferase like 17 [Source:HGNC Symbol;Acc:HGNC:19280]
4589	7.63972e-05	0.763293	0.644	0.375	1	1	PCNXL3
4590	0.00563704	0.762848	0.299	0.159	1	1	RASA4		Beta cell	RAS p21 protein activator 4 [Source:HGNC Symbol;Acc:HGNC:23181]
4591	2.80647e-08	0.762503	0.943	0.735	0.000543137	1	CMSS1	Stromal cells		cms1 ribosomal small subunit homolog [Source:HGNC Symbol;Acc:HGNC:28666]
4592	2.75543e-05	0.762126	0.483	0.22	0.533259	1	GTPBP3			GTP binding protein 3, mitochondrial [Source:HGNC Symbol;Acc:HGNC:14880]
4593	0.0022955	0.761983	0.333	0.168	1	1	CCDC101
4594	0.000164231	0.761858	0.575	0.326	1	1	PIGU		SLC16A7+ cell	phosphatidylinositol glycan anchor biosynthesis class U [Source:HGNC Symbol;Acc:HGNC:15791]
4595	0.000172539	0.761468	0.437	0.204	1	1	CSTF2			cleavage stimulation factor subunit 2 [Source:HGNC Symbol;Acc:HGNC:2484]
4596	5.60243e-06	0.761018	0.805	0.619	0.108424	1	MCMBP			minichromosome maintenance complex binding protein [Source:HGNC Symbol;Acc:HGNC:25782]
4597	4.76215e-06	0.760688	0.736	0.442	0.0921619	1	ERAL1			Era like 12S mitochondrial rRNA chaperone 1 [Source:HGNC Symbol;Acc:HGNC:3424]
4598	1.36095e-09	0.760671	0.954	0.802	2.63384e-05	1	GPATCH4			G-patch domain containing 4 (gene/pseudogene) [Source:HGNC Symbol;Acc:HGNC:25982]
4599	0.00692621	0.760353	0.264	0.134	1	1	MAMDC2	Fibroblasts	Granulocyte-monocyte progenitor	MAM domain containing 2 [Source:HGNC Symbol;Acc:HGNC:23673]
4600	0.00692621	0.760353	0.264	0.134	1	1	MAMDC2		Lake et al.Science.Ex8	MAM domain containing 2 [Source:HGNC Symbol;Acc:HGNC:23673]
4603	2.87344e-18	0.760109	0.989	0.948	5.56097e-14	1	SYNCRIP			synaptotagmin binding cytoplasmic RNA interacting protein [Source:HGNC Symbol;Acc:HGNC:16918]
4604	1.99452e-07	0.759814	0.931	0.668	0.00386	1	DAZAP1			DAZ associated protein 1 [Source:HGNC Symbol;Acc:HGNC:2683]
4605	3.66588e-08	0.759464	0.885	0.683	0.000709458	1	WDR36			WD repeat domain 36 [Source:HGNC Symbol;Acc:HGNC:30696]
4606	9.56133e-09	0.759031	0.943	0.671	0.000185041	1	SLC4A2			solute carrier family 4 member 2 [Source:HGNC Symbol;Acc:HGNC:11028]
4607	3.59182e-07	0.758954	0.897	0.726	0.00695125	1	RSRC1		Multilymphoid progenitor cell	arginine and serine rich coiled-coil 1 [Source:HGNC Symbol;Acc:HGNC:24152]
4609	1.18616e-05	0.758767	0.828	0.573	0.229558	1	FOPNL		Ionocyte cell
4610	4.80617e-19	0.758144	1	0.966	9.30138e-15	1	GSPT1		Exhausted CD4+ T cell	G1 to S phase transition 1 [Source:HGNC Symbol;Acc:HGNC:4621]
4611	4.20095e-12	0.758007	0.977	0.869	8.13009e-08	1	MAPRE1			microtubule associated protein RP/EB family member 1 [Source:HGNC Symbol;Acc:HGNC:6890]
4612	7.5901e-06	0.756888	0.747	0.409	0.146891	1	DTX2			deltex E3 ubiquitin ligase 2 [Source:HGNC Symbol;Acc:HGNC:15973]
4613	0.000132619	0.756782	0.586	0.341	1	1	PRRC2A			proline rich coiled-coil 2A [Source:HGNC Symbol;Acc:HGNC:13918]
4614	0.000488074	0.756373	0.46	0.244	1	1	DENND4B			DENN domain containing 4B [Source:HGNC Symbol;Acc:HGNC:29044]
4615	0.000234623	0.756285	0.414	0.21	1	1	IL1RAP		Granulocyte-monocyte progenitor	interleukin 1 receptor accessory protein [Source:HGNC Symbol;Acc:HGNC:5995]
4616	0.000234623	0.756285	0.414	0.21	1	1	IL1RAP		Monocyte	interleukin 1 receptor accessory protein [Source:HGNC Symbol;Acc:HGNC:5995]
4619	7.02676e-05	0.755945	0.736	0.47	1	1	FTSJ2
4620	2.60896e-05	0.75584	0.667	0.393	0.504913	1	PPM1F		CD1C-CD141- dendritic cell	protein phosphatase, Mg2+/Mn2+ dependent 1F [Source:HGNC Symbol;Acc:HGNC:19388]
4622	8.06615e-11	0.755753	0.954	0.835	1.56104e-06	1	ANKLE2		Monocyte	ankyrin repeat and LEM domain containing 2 [Source:HGNC Symbol;Acc:HGNC:29101]
4624	0.00495429	0.755476	0.356	0.192	1	1	RPUSD2		SLC16A7+ cell	RNA pseudouridine synthase domain containing 2 [Source:HGNC Symbol;Acc:HGNC:24180]
4625	1.55939e-05	0.754772	0.77	0.503	0.301789	1	TTF1			transcription termination factor 1 [Source:HGNC Symbol;Acc:HGNC:12397]
4626	5.1882e-12	0.754329	0.977	0.89	1.00407e-07	1	RB1		Microglial cell	RB transcriptional corepressor 1 [Source:HGNC Symbol;Acc:HGNC:9884]
4627	5.1882e-12	0.754329	0.977	0.89	1.00407e-07	1	RB1		FOXN4+ cell	RB transcriptional corepressor 1 [Source:HGNC Symbol;Acc:HGNC:9884]
4628	5.1882e-12	0.754329	0.977	0.89	1.00407e-07	1	RB1		B cell	RB transcriptional corepressor 1 [Source:HGNC Symbol;Acc:HGNC:9884]
4630	2.53623e-17	0.753952	0.989	0.982	4.90836e-13	1	SRSF3		Monocyte	serine and arginine rich splicing factor 3 [Source:HGNC Symbol;Acc:HGNC:10785]
4632	5.49495e-05	0.753916	0.655	0.381	1	1	USP28		Epiblast cell	ubiquitin specific peptidase 28 [Source:HGNC Symbol;Acc:HGNC:12625]
4633	5.49495e-05	0.753916	0.655	0.381	1	1	USP28		Effector CD8+ memory T (Tem) cell	ubiquitin specific peptidase 28 [Source:HGNC Symbol;Acc:HGNC:12625]
4634	5.49495e-05	0.753916	0.655	0.381	1	1	USP28		SLC16A7+ cell	ubiquitin specific peptidase 28 [Source:HGNC Symbol;Acc:HGNC:12625]
4635	0.000169004	0.753485	0.425	0.213	1	1	B9D2		Ciliated cell	B9 domain containing 2 [Source:HGNC Symbol;Acc:HGNC:28636]
4636	1.48656e-14	0.753274	1	0.927	2.87693e-10	1	BAZ1B			bromodomain adjacent to zinc finger domain 1B [Source:HGNC Symbol;Acc:HGNC:961]
4637	5.01555e-06	0.752673	0.885	0.659	0.097066	1	STRN			striatin [Source:HGNC Symbol;Acc:HGNC:11424]
4638	1.95612e-10	0.751336	0.966	0.802	3.78568e-06	1	COMMD4			COMM domain containing 4 [Source:HGNC Symbol;Acc:HGNC:26027]
4639	7.89135e-15	0.751103	0.989	0.942	1.52721e-10	1	PFKP	Glycolysis	Exhausted CD8+ T cell	phosphofructokinase, platelet [Source:HGNC Symbol;Acc:HGNC:8878]
4640	7.89135e-15	0.751103	0.989	0.942	1.52721e-10	1	PFKP		Plasmacytoid dendritic cell	phosphofructokinase, platelet [Source:HGNC Symbol;Acc:HGNC:8878]
4642	4.12797e-26	0.750632	1	0.994	7.98886e-22	1	HNRNPA3		Alpha cell	heterogeneous nuclear ribonucleoprotein A3 [Source:HGNC Symbol;Acc:HGNC:24941]
4643	0.00166689	0.750509	0.276	0.125	1	1	SUSD5			sushi domain containing 5 [Source:HGNC Symbol;Acc:HGNC:29061]
4644	1.05297e-05	0.750415	0.678	0.381	0.203782	1	ANKRD36		SLC16A7+ cell	ankyrin repeat domain 36 [Source:HGNC Symbol;Acc:HGNC:24079]
4645	1.05297e-05	0.750415	0.678	0.381	0.203782	1	ANKRD36		Plasmacytoid dendritic cell	ankyrin repeat domain 36 [Source:HGNC Symbol;Acc:HGNC:24079]
4647	7.33527e-07	0.750376	0.862	0.701	0.0141959	1	EXOSC10		B cell	exosome component 10 [Source:HGNC Symbol;Acc:HGNC:9138]
4649	3.0562e-11	0.749596	0.989	0.979	5.91467e-07	1	FERMT2	Neural cells	Astrocyte	FERM domain containing kindlin 2 [Source:HGNC Symbol;Acc:HGNC:15767]
4650	9.19804e-26	0.749052	1	0.997	1.7801e-21	1	XRCC5		Endothelial cell	X-ray repair cross complementing 5 [Source:HGNC Symbol;Acc:HGNC:12833]
4652	2.17622e-08	0.748806	0.92	0.756	0.000421163	1	NRAS			NRAS proto-oncogene, GTPase [Source:HGNC Symbol;Acc:HGNC:7989]
4653	3.06174e-06	0.748583	0.828	0.595	0.0592539	1	DDX49			DEAD-box helicase 49 [Source:HGNC Symbol;Acc:HGNC:18684]
4654	4.051e-07	0.748207	0.77	0.439	0.0078399	1	METTL21A		SLC16A7+ cell	methyltransferase 21A, HSPA lysine [Source:HGNC Symbol;Acc:HGNC:30476]
4655	1.35499e-06	0.747497	0.701	0.375	0.0262232	1	IMMP1L			inner mitochondrial membrane peptidase subunit 1 [Source:HGNC Symbol;Acc:HGNC:26317]
4656	9.69836e-06	0.747219	0.839	0.567	0.187692	1	SLC2A4RG			SLC2A4 regulator [Source:HGNC Symbol;Acc:HGNC:15930]
4657	6.76724e-07	0.744912	0.897	0.625	0.0130966	1	COLGALT1		Microglial cell	collagen beta(1-O)galactosyltransferase 1 [Source:HGNC Symbol;Acc:HGNC:26182]
4658	1.03811e-06	0.744433	0.747	0.396	0.0200905	1	RAVER1			ribonucleoprotein, PTB binding 1 [Source:HGNC Symbol;Acc:HGNC:30296]
4659	0.000670457	0.744375	0.494	0.274	1	1	POC5			POC5 centriolar protein [Source:HGNC Symbol;Acc:HGNC:26658]
4660	4.85492e-07	0.744286	0.874	0.634	0.00939572	1	RAD51C		Ionocyte cell	RAD51 paralog C [Source:HGNC Symbol;Acc:HGNC:9820]
4661	0.000177168	0.743537	0.586	0.326	1	1	RFX1			regulatory factor X1 [Source:HGNC Symbol;Acc:HGNC:9982]
4662	0.000126187	0.742934	0.54	0.296	1	1	TBP			TATA-box binding protein [Source:HGNC Symbol;Acc:HGNC:11588]
4663	0.00380217	0.742903	0.425	0.241	1	1	ZNF276			zinc finger protein 276 [Source:HGNC Symbol;Acc:HGNC:23330]
4664	1.58104e-13	0.742219	0.989	0.869	3.05978e-09	1	EIF2S1			eukaryotic translation initiation factor 2 subunit alpha [Source:HGNC Symbol;Acc:HGNC:3265]
4665	5.27933e-05	0.742191	0.667	0.381	1	1	RPIA		Oocyte	ribose 5-phosphate isomerase A [Source:HGNC Symbol;Acc:HGNC:10297]
4667	2.49957e-06	0.742067	0.931	0.732	0.0483741	1	RAB3B	Enteroendocrine cells		RAB3B, member RAS oncogene family [Source:HGNC Symbol;Acc:HGNC:9778]
4668	6.29754e-08	0.740565	0.954	0.823	0.00121876	1	FH			fumarate hydratase [Source:HGNC Symbol;Acc:HGNC:3700]
4669	8.46583e-07	0.740271	0.805	0.537	0.0163839	1	C1orf35			chromosome 1 open reading frame 35 [Source:HGNC Symbol;Acc:HGNC:19032]
4670	0.00134443	0.739732	0.391	0.204	1	1	CBWD3
4671	2.87596e-22	0.739622	1	0.991	5.56584e-18	1	HNRNPA1	T cells		heterogeneous nuclear ribonucleoprotein A1 [Source:HGNC Symbol;Acc:HGNC:5031]
4674	4.65018e-08	0.739526	0.954	0.878	0.000899949	1	NES	Stem cells	Adipose-derived stem cell	nestin [Source:HGNC Symbol;Acc:HGNC:7756]
4675	4.65018e-08	0.739526	0.954	0.878	0.000899949	1	NES		Endometrial stem cell	nestin [Source:HGNC Symbol;Acc:HGNC:7756]
4676	4.65018e-08	0.739526	0.954	0.878	0.000899949	1	NES		Photoreceptor cell	nestin [Source:HGNC Symbol;Acc:HGNC:7756]
4677	4.65018e-08	0.739526	0.954	0.878	0.000899949	1	NES		Neural crest cell	nestin [Source:HGNC Symbol;Acc:HGNC:7756]
4678	4.65018e-08	0.739526	0.954	0.878	0.000899949	1	NES		Epidermal stem cell	nestin [Source:HGNC Symbol;Acc:HGNC:7756]
4679	4.65018e-08	0.739526	0.954	0.878	0.000899949	1	NES		Neuroepithelial cell	nestin [Source:HGNC Symbol;Acc:HGNC:7756]
4680	4.65018e-08	0.739526	0.954	0.878	0.000899949	1	NES		Radial glial cell	nestin [Source:HGNC Symbol;Acc:HGNC:7756]
4709	0.000752519	0.739288	0.31	0.146	1	1	CKB	AML cells	Ciliated cell	creatine kinase B [Source:HGNC Symbol;Acc:HGNC:1991]
4710	0.000752519	0.739288	0.31	0.146	1	1	CKB		CD1C-CD141- dendritic cell	creatine kinase B [Source:HGNC Symbol;Acc:HGNC:1991]
4733	8.19392e-05	0.739156	0.563	0.302	1	1	SLC35A2			solute carrier family 35 member A2 [Source:HGNC Symbol;Acc:HGNC:11022]
4734	3.37998e-06	0.738461	0.563	0.284	0.0654127	1	SSX2IP			SSX family member 2 interacting protein [Source:HGNC Symbol;Acc:HGNC:16509]
4735	9.49678e-06	0.737931	0.862	0.591	0.183791	1	TRMT6		Monocyte	tRNA methyltransferase 6 non-catalytic subunit [Source:HGNC Symbol;Acc:HGNC:20900]
4737	4.57326e-06	0.737309	0.701	0.409	0.0885064	1	CARD10			caspase recruitment domain family member 10 [Source:HGNC Symbol;Acc:HGNC:16422]
4738	0.00365587	0.737259	0.414	0.247	1	1	TBC1D31		Mucosal-associated invariant T cell	TBC1 domain family member 31 [Source:HGNC Symbol;Acc:HGNC:30888]
4739	0.00365587	0.737259	0.414	0.247	1	1	TBC1D31		Ciliated epithelial cell	TBC1 domain family member 31 [Source:HGNC Symbol;Acc:HGNC:30888]
4740	0.0063656	0.736512	0.379	0.226	1	1	CTD-2368P22.1
4741	3.14039e-05	0.735332	0.713	0.466	0.607761	1	C14orf142
4742	3.48745e-11	0.735308	0.943	0.805	6.74926e-07	1	SF3A3			splicing factor 3a subunit 3 [Source:HGNC Symbol;Acc:HGNC:10767]
4743	7.22807e-05	0.735202	0.713	0.448	1	1	SDC4	M cells	Acinar cell	syndecan 4 [Source:HGNC Symbol;Acc:HGNC:10661]
4744	7.22807e-05	0.735202	0.713	0.448	1	1	SDC4		Regulatory T (Treg) cell	syndecan 4 [Source:HGNC Symbol;Acc:HGNC:10661]
4745	7.22807e-05	0.735202	0.713	0.448	1	1	SDC4		Granulocyte-monocyte progenitor	syndecan 4 [Source:HGNC Symbol;Acc:HGNC:10661]
4747	7.32235e-07	0.734945	0.816	0.549	0.0141709	1	NUBP2			NUBP iron-sulfur cluster assembly factor 2, cytosolic [Source:HGNC Symbol;Acc:HGNC:8042]
4748	0.00176219	0.734033	0.494	0.293	1	1	DTWD2			DTW domain containing 2 [Source:HGNC Symbol;Acc:HGNC:19334]
4749	7.53116e-06	0.732487	0.644	0.357	0.145751	1	SLC25A22			solute carrier family 25 member 22 [Source:HGNC Symbol;Acc:HGNC:19954]
4750	1.90498e-17	0.732466	0.989	0.963	3.68671e-13	1	SLC25A5			solute carrier family 25 member 5 [Source:HGNC Symbol;Acc:HGNC:10991]
4752	4.7969e-11	0.732389	0.977	0.881	9.28343e-07	1	PGP		SLC16A7+ cell	phosphoglycolate phosphatase [Source:HGNC Symbol;Acc:HGNC:8909]
4753	0.00015149	0.732254	0.494	0.241	1	1	TLE3			TLE family member 3, transcriptional corepressor [Source:HGNC Symbol;Acc:HGNC:11839]
4754	4.27662e-09	0.73223	0.931	0.787	8.27655e-05	1	NUDT21			nudix hydrolase 21 [Source:HGNC Symbol;Acc:HGNC:13870]
4755	1.45186e-09	0.732145	0.989	0.902	2.80978e-05	1	PTPLAD1
4756	0.0003862	0.731983	0.747	0.527	1	1	SERPINB8		Liver bud hepatic cell	serpin family B member 8 [Source:HGNC Symbol;Acc:HGNC:8952]
4757	0.0003862	0.731983	0.747	0.527	1	1	SERPINB8		Monocyte	serpin family B member 8 [Source:HGNC Symbol;Acc:HGNC:8952]
4759	0.00366668	0.730627	0.402	0.235	1	1	RP11-326I11.3
4760	2.95525e-19	0.72949	0.989	0.985	5.7193e-15	1	HMGN1			high mobility group nucleosome binding domain 1 [Source:HGNC Symbol;Acc:HGNC:4984]
4761	0.00416143	0.729336	0.437	0.256	1	1	ZRANB3			zinc finger RANBP2-type containing 3 [Source:HGNC Symbol;Acc:HGNC:25249]
4762	2.61754e-06	0.729314	0.874	0.695	0.0506572	1	SIX1	Capmesenchyme		SIX homeobox 1 [Source:HGNC Symbol;Acc:HGNC:10887]
4773	0.000145328	0.728831	0.598	0.345	1	1	SAP130			Sin3A associated protein 130 [Source:HGNC Symbol;Acc:HGNC:29813]
4774	3.45813e-06	0.728617	0.644	0.326	0.0669253	1	UCK1			uridine-cytidine kinase 1 [Source:HGNC Symbol;Acc:HGNC:14859]
4775	1.64575e-08	0.728335	0.908	0.695	0.000318502	1	HPRT1		Lymphoid stem cell	hypoxanthine phosphoribosyltransferase 1 [Source:HGNC Symbol;Acc:HGNC:5157]
4776	1.64575e-08	0.728335	0.908	0.695	0.000318502	1	HPRT1		Regulatory T (Treg) cell	hypoxanthine phosphoribosyltransferase 1 [Source:HGNC Symbol;Acc:HGNC:5157]
4777	1.64575e-08	0.728335	0.908	0.695	0.000318502	1	HPRT1		Liver bud hepatic cell	hypoxanthine phosphoribosyltransferase 1 [Source:HGNC Symbol;Acc:HGNC:5157]
4778	0.00236272	0.7274	0.287	0.137	1	1	TIGD5			tigger transposable element derived 5 [Source:HGNC Symbol;Acc:HGNC:18336]
4779	5.38613e-06	0.726983	0.782	0.537	0.104238	1	CD3EAP		SLC16A7+ cell
4780	1.25627e-09	0.726349	0.92	0.857	2.43127e-05	1	TFDP1			transcription factor Dp-1 [Source:HGNC Symbol;Acc:HGNC:11749]
4781	5.02925e-05	0.725787	0.552	0.287	0.973311	1	FANCL		Regulatory T (Treg) cell	FA complementation group L [Source:HGNC Symbol;Acc:HGNC:20748]
4782	0.000277632	0.725015	0.506	0.274	1	1	ZNF625		SLC16A7+ cell	zinc finger protein 625 [Source:HGNC Symbol;Acc:HGNC:30571]
4783	9.09835e-11	0.723968	0.966	0.817	1.7608e-06	1	GART			phosphoribosylglycinamide formyltransferase, phosphoribosylglycinamide synthetase, phosphoribosylaminoimidazole synthetase [Source:HGNC Symbol;Acc:HGNC:4163]
4784	0.000139875	0.723857	0.678	0.436	1	1	KRI1			KRI1 homolog [Source:HGNC Symbol;Acc:HGNC:25769]
4785	1.00959e-13	0.723405	0.989	0.976	1.95387e-09	1	MGLL	CD8 T cells	Astrocyte	monoglyceride lipase [Source:HGNC Symbol;Acc:HGNC:17038]
4786	1.00959e-13	0.723405	0.989	0.976	1.95387e-09	1	MGLL		Liver bud hepatic cell	monoglyceride lipase [Source:HGNC Symbol;Acc:HGNC:17038]
4787	1.00959e-13	0.723405	0.989	0.976	1.95387e-09	1	MGLL		AXL+SIGLEC6+ dendritic cell	monoglyceride lipase [Source:HGNC Symbol;Acc:HGNC:17038]
4793	0.00606981	0.723344	0.333	0.186	1	1	GLIPR2		Trophectoderm cell	GLI pathogenesis related 2 [Source:HGNC Symbol;Acc:HGNC:18007]
4794	0.00606981	0.723344	0.333	0.186	1	1	GLIPR2		Monocyte	GLI pathogenesis related 2 [Source:HGNC Symbol;Acc:HGNC:18007]
4796	0.000467023	0.723039	0.391	0.186	1	1	DOLPP1			dolichyldiphosphatase 1 [Source:HGNC Symbol;Acc:HGNC:29565]
4797	1.57149e-07	0.722728	0.943	0.771	0.00304131	1	GATAD2A			GATA zinc finger domain containing 2A [Source:HGNC Symbol;Acc:HGNC:29989]
4798	4.70187e-05	0.722689	0.782	0.527	0.909952	1	C10orf137
4799	0.00274013	0.722576	0.46	0.265	1	1	RP11-452F19.3
4800	1.91098e-21	0.72247	1	0.997	3.69832e-17	1	HNRNPC			heterogeneous nuclear ribonucleoprotein C [Source:HGNC Symbol;Acc:HGNC:5035]
4801	0.000231536	0.722299	0.793	0.576	1	1	EIF3CL			eukaryotic translation initiation factor 3 subunit C [Source:HGNC Symbol;Acc:HGNC:3279]
4802	0.000665623	0.722115	0.701	0.5	1	1	DPP9		SLC16A7+ cell	dipeptidyl peptidase 9 [Source:HGNC Symbol;Acc:HGNC:18648]
4803	0.000665623	0.722115	0.701	0.5	1	1	DPP9		Multilymphoid progenitor cell	dipeptidyl peptidase 9 [Source:HGNC Symbol;Acc:HGNC:18648]
4805	3.99627e-05	0.721567	0.621	0.378	0.773397	1	ZNF598			zinc finger protein 598, E3 ubiquitin ligase [Source:HGNC Symbol;Acc:HGNC:28079]
4806	8.58068e-08	0.72151	0.954	0.716	0.00166062	1	GGH	Metamyelocytes	FOXN4+ cell	gamma-glutamyl hydrolase [Source:HGNC Symbol;Acc:HGNC:4248]
4807	8.58068e-08	0.72151	0.954	0.716	0.00166062	1	GGH		Endothelial cell	gamma-glutamyl hydrolase [Source:HGNC Symbol;Acc:HGNC:4248]
4815	0.000232016	0.721112	0.701	0.47	1	1	GTF3C2			general transcription factor IIIC subunit 2 [Source:HGNC Symbol;Acc:HGNC:4665]
4816	0.00149036	0.720786	0.368	0.192	1	1	KIRREL3		Plasmacytoid dendritic cell	kirre like nephrin family adhesion molecule 3 [Source:HGNC Symbol;Acc:HGNC:23204]
4818	0.00406386	0.720478	0.276	0.137	1	1	PLEKHG4			pleckstrin homology and RhoGEF domain containing G4 [Source:HGNC Symbol;Acc:HGNC:24501]
4819	5.15795e-06	0.720254	0.644	0.341	0.0998219	1	TMEM161B			transmembrane protein 161B [Source:HGNC Symbol;Acc:HGNC:28483]
4820	0.000243327	0.719973	0.575	0.345	1	1	RNMTL1
4821	4.40677e-10	0.719779	0.954	0.768	8.52842e-06	1	POLR2H			RNA polymerase II, I and III subunit H [Source:HGNC Symbol;Acc:HGNC:9195]
4822	1.30019e-19	0.71946	1	0.979	2.51626e-15	1	XRCC6			X-ray repair cross complementing 6 [Source:HGNC Symbol;Acc:HGNC:4055]
4823	6.70191e-05	0.719352	0.701	0.454	1	1	RAB27A	Tumor cells	Exhausted CD8+ T cell	RAB27A, member RAS oncogene family [Source:HGNC Symbol;Acc:HGNC:9766]
4824	6.70191e-05	0.719352	0.701	0.454	1	1	RAB27A		Liver bud hepatic cell	RAB27A, member RAS oncogene family [Source:HGNC Symbol;Acc:HGNC:9766]
4825	6.70191e-05	0.719352	0.701	0.454	1	1	RAB27A		SLC16A7+ cell	RAB27A, member RAS oncogene family [Source:HGNC Symbol;Acc:HGNC:9766]
4826	6.70191e-05	0.719352	0.701	0.454	1	1	RAB27A		CD1C+_B dendritic cell	RAB27A, member RAS oncogene family [Source:HGNC Symbol;Acc:HGNC:9766]
4827	6.70191e-05	0.719352	0.701	0.454	1	1	RAB27A		Monocyte	RAB27A, member RAS oncogene family [Source:HGNC Symbol;Acc:HGNC:9766]
4830	0.00671001	0.719085	0.391	0.229	1	1	AC159540.1
4831	0.00155454	0.718931	0.655	0.46	1	1	IL4R	B cells	Eosinophil	interleukin 4 receptor [Source:HGNC Symbol;Acc:HGNC:6015]
4832	0.00155454	0.718931	0.655	0.46	1	1	IL4R		Myeloid-derived suppressor cell	interleukin 4 receptor [Source:HGNC Symbol;Acc:HGNC:6015]
4833	0.00155454	0.718931	0.655	0.46	1	1	IL4R		Mesenchymal stem cell	interleukin 4 receptor [Source:HGNC Symbol;Acc:HGNC:6015]
4834	0.00155454	0.718931	0.655	0.46	1	1	IL4R		Mesenchymal stromal cell	interleukin 4 receptor [Source:HGNC Symbol;Acc:HGNC:6015]
4839	0.00214342	0.718501	0.437	0.247	1	1	COCH	Fibroblasts	B cell	cochlin [Source:HGNC Symbol;Acc:HGNC:2180]
4843	2.79597e-05	0.717753	0.816	0.527	0.541104	1	ZCCHC8			zinc finger CCHC-type containing 8 [Source:HGNC Symbol;Acc:HGNC:25265]
4844	0.00648073	0.717752	0.563	0.351	1	1	ZNF567			zinc finger protein 567 [Source:HGNC Symbol;Acc:HGNC:28696]
4845	0.00013241	0.717693	0.874	0.677	1	1	ING2			inhibitor of growth family member 2 [Source:HGNC Symbol;Acc:HGNC:6063]
4846	7.61026e-14	0.717507	0.966	0.89	1.47281e-09	1	SIVA1	Nmp	Multilymphoid progenitor cell	SIVA1 apoptosis inducing factor [Source:HGNC Symbol;Acc:HGNC:17712]
4847	7.61026e-14	0.717507	0.966	0.89	1.47281e-09	1	SIVA1		Plasmacytoid dendritic cell	SIVA1 apoptosis inducing factor [Source:HGNC Symbol;Acc:HGNC:17712]
4850	0.00769736	0.717139	0.356	0.204	1	1	NFYA			nuclear transcription factor Y subunit alpha [Source:HGNC Symbol;Acc:HGNC:7804]
4851	1.91371e-17	0.716546	0.989	0.966	3.7036e-13	1	EIF1AX	The non-proliferative nature of npictbs		eukaryotic translation initiation factor 1A X-linked [Source:HGNC Symbol;Acc:HGNC:3250]
4852	0.00120026	0.715489	0.391	0.213	1	1	ZNF689			zinc finger protein 689 [Source:HGNC Symbol;Acc:HGNC:25173]
4853	1.84642e-10	0.7152	0.954	0.768	3.57337e-06	1	FAM136A			family with sequence similarity 136 member A [Source:HGNC Symbol;Acc:HGNC:25911]
4854	0.000345561	0.714918	0.701	0.433	1	1	RELB	Endothelial cells	Granulosa cell	RELB proto-oncogene, NF-kB subunit [Source:HGNC Symbol;Acc:HGNC:9956]
4855	0.000345561	0.714918	0.701	0.433	1	1	RELB		Multilymphoid progenitor cell	RELB proto-oncogene, NF-kB subunit [Source:HGNC Symbol;Acc:HGNC:9956]
4858	2.32111e-15	0.714403	0.989	0.96	4.49204e-11	1	SPCS3			signal peptidase complex subunit 3 [Source:HGNC Symbol;Acc:HGNC:26212]
4859	0.00030552	0.71434	0.816	0.625	1	1	NPAT		Naive CD8+ T cell	nuclear protein, coactivator of histone transcription [Source:HGNC Symbol;Acc:HGNC:7896]
4860	3.87625e-25	0.714299	1	0.997	7.50172e-21	1	SERBP1		Morula cell (Blastomere)	SERPINE1 mRNA binding protein 1 [Source:HGNC Symbol;Acc:HGNC:17860]
4863	1.39103e-05	0.713017	0.678	0.396	0.269205	1	TUBGCP4		SLC16A7+ cell	tubulin gamma complex associated protein 4 [Source:HGNC Symbol;Acc:HGNC:16691]
4864	6.02884e-07	0.712809	0.897	0.774	0.0116676	1	CTCF	Cell cycling cells		CCCTC-binding factor [Source:HGNC Symbol;Acc:HGNC:13723]
4865	0.00790863	0.712495	0.494	0.348	1	1	GLE1			GLE1 RNA export mediator [Source:HGNC Symbol;Acc:HGNC:4315]
4866	0.000154294	0.712186	0.736	0.488	1	1	SLC35D1		4-cell stage cell (Blastomere)	solute carrier family 35 member D1 [Source:HGNC Symbol;Acc:HGNC:20800]
4868	0.000723983	0.711239	0.644	0.448	1	1	MRPL49			mitochondrial ribosomal protein L49 [Source:HGNC Symbol;Acc:HGNC:1176]
4869	0.000631024	0.711236	0.632	0.421	1	1	R3HCC1L			R3H domain and coiled-coil containing 1 like [Source:HGNC Symbol;Acc:HGNC:23512]
4870	1.58601e-14	0.71088	0.989	0.893	3.0694e-10	1	GNAI3		Monocyte	G protein subunit alpha i3 [Source:HGNC Symbol;Acc:HGNC:4387]
4872	0.0015815	0.710448	0.368	0.195	1	1	LSR			lipolysis stimulated lipoprotein receptor [Source:HGNC Symbol;Acc:HGNC:29572]
4873	4.96682e-18	0.710392	0.989	0.942	9.61229e-14	1	DDX46			DEAD-box helicase 46 [Source:HGNC Symbol;Acc:HGNC:18681]
4874	1.42209e-05	0.709961	0.736	0.445	0.275217	1	NUP37		Oocyte	nucleoporin 37 [Source:HGNC Symbol;Acc:HGNC:29929]
4876	0.0002865	0.709719	0.437	0.226	1	1	PROSER1			proline and serine rich 1 [Source:HGNC Symbol;Acc:HGNC:20291]
4877	3.29202e-06	0.709453	0.897	0.765	0.0637104	1	SYNJ2			synaptojanin 2 [Source:HGNC Symbol;Acc:HGNC:11504]
4878	0.00051457	0.708182	0.494	0.268	1	1	AKAP7		Ionocyte cell	A-kinase anchoring protein 7 [Source:HGNC Symbol;Acc:HGNC:377]
4879	0.00051457	0.708182	0.494	0.268	1	1	AKAP7		Multilymphoid progenitor cell	A-kinase anchoring protein 7 [Source:HGNC Symbol;Acc:HGNC:377]
4881	6.20949e-10	0.708005	0.989	0.89	1.20172e-05	1	MLTK
4882	8.31406e-05	0.707921	0.448	0.213	1	1	SLC39A8	Erythrocytes		solute carrier family 39 member 8 [Source:HGNC Symbol;Acc:HGNC:20862]
4883	2.63956e-07	0.707519	0.966	0.753	0.00510835	1	WDFY1		Regulatory T (Treg) cell	WD repeat and FYVE domain containing 1 [Source:HGNC Symbol;Acc:HGNC:20451]
4884	2.63956e-07	0.707519	0.966	0.753	0.00510835	1	WDFY1		CD1C-CD141- dendritic cell	WD repeat and FYVE domain containing 1 [Source:HGNC Symbol;Acc:HGNC:20451]
4886	3.20209e-05	0.70691	0.724	0.466	0.619701	1	ANAPC1			anaphase promoting complex subunit 1 [Source:HGNC Symbol;Acc:HGNC:19988]
4887	2.82547e-08	0.70598	0.943	0.75	0.000546813	1	ZNF326			zinc finger protein 326 [Source:HGNC Symbol;Acc:HGNC:14104]
4888	0.000760275	0.705766	0.46	0.241	1	1	BAK1		B cell	BCL2 antagonist/killer 1 [Source:HGNC Symbol;Acc:HGNC:949]
4890	1.36691e-06	0.705238	0.954	0.768	0.0264539	1	HMG20B			high mobility group 20B [Source:HGNC Symbol;Acc:HGNC:5002]
4891	0.000423699	0.705041	0.448	0.232	1	1	IMPDH1		CD1C-CD141- dendritic cell	inosine monophosphate dehydrogenase 1 [Source:HGNC Symbol;Acc:HGNC:6052]
4893	3.11671e-08	0.70464	0.977	0.848	0.000603177	1	FAM107B	Plasma cells		family with sequence similarity 107 member B [Source:HGNC Symbol;Acc:HGNC:23726]
4894	4.71921e-07	0.704255	0.92	0.701	0.00913308	1	DDX54			DEAD-box helicase 54 [Source:HGNC Symbol;Acc:HGNC:20084]
4895	8.6539e-08	0.704242	0.92	0.756	0.00167479	1	TCERG1			transcription elongation regulator 1 [Source:HGNC Symbol;Acc:HGNC:15630]
4896	2.23195e-06	0.703882	0.701	0.351	0.043195	1	SMURF1			SMAD specific E3 ubiquitin protein ligase 1 [Source:HGNC Symbol;Acc:HGNC:16807]
4897	0.000155213	0.703728	0.713	0.436	1	1	ADNP2			ADNP homeobox 2 [Source:HGNC Symbol;Acc:HGNC:23803]
4898	5.18509e-11	0.702456	0.966	0.899	1.00347e-06	1	HNRNPF			heterogeneous nuclear ribonucleoprotein F [Source:HGNC Symbol;Acc:HGNC:5039]
4899	0.000373393	0.701569	0.655	0.427	1	1	DLST			dihydrolipoamide S-succinyltransferase [Source:HGNC Symbol;Acc:HGNC:2911]
4900	2.45777e-17	0.701424	0.989	0.96	4.75652e-13	1	HDGF			heparin binding growth factor [Source:HGNC Symbol;Acc:HGNC:4856]
4901	0.000188561	0.701235	0.77	0.595	1	1	POLH	B cells	SLC16A7+ cell	DNA polymerase eta [Source:HGNC Symbol;Acc:HGNC:9181]
4902	5.19372e-06	0.700907	0.885	0.567	0.100514	1	TMEM19		Plasmacytoid dendritic cell	transmembrane protein 19 [Source:HGNC Symbol;Acc:HGNC:25605]
4904	8.43843e-06	0.700489	0.851	0.671	0.163309	1	BRIX1			biogenesis of ribosomes BRX1 [Source:HGNC Symbol;Acc:HGNC:24170]
4905	3.03952e-06	0.700372	0.839	0.607	0.0588238	1	PTPLB
4906	0.000103403	0.699876	0.701	0.442	1	1	MTRR			5-methyltetrahydrofolate-homocysteine methyltransferase reductase [Source:HGNC Symbol;Acc:HGNC:7473]
4907	3.46854e-06	0.699766	0.805	0.476	0.0671266	1	GRWD1			glutamate rich WD repeat containing 1 [Source:HGNC Symbol;Acc:HGNC:21270]
4908	3.84516e-05	0.699764	0.828	0.579	0.744155	1	TUBA4A	Erythrocytes	Liver bud hepatic cell	tubulin alpha 4a [Source:HGNC Symbol;Acc:HGNC:12407]
4910	1.15867e-15	0.699345	0.966	0.942	2.24238e-11	1	SNRPG		FOXN4+ cell	small nuclear ribonucleoprotein polypeptide G [Source:HGNC Symbol;Acc:HGNC:11163]
4911	1.23923e-05	0.698048	0.862	0.634	0.239828	1	DERA			deoxyribose-phosphate aldolase [Source:HGNC Symbol;Acc:HGNC:24269]
4912	6.18992e-06	0.698018	0.805	0.543	0.119794	1	NELFB			negative elongation factor complex member B [Source:HGNC Symbol;Acc:HGNC:24324]
4913	3.89854e-14	0.697422	0.989	0.936	7.54484e-10	1	DHX9		8-cell stage cell (Blastomere)	DExH-box helicase 9 [Source:HGNC Symbol;Acc:HGNC:2750]
4915	9.84601e-15	0.696995	1	1	1.9055e-10	1	VIM	Natural killer (NK) cells	Mesenchymal stromal cell	vimentin [Source:HGNC Symbol;Acc:HGNC:12692]
4916	9.84601e-15	0.696995	1	1	1.9055e-10	1	VIM		Limbal mesenchymal cell	vimentin [Source:HGNC Symbol;Acc:HGNC:12692]
4917	9.84601e-15	0.696995	1	1	1.9055e-10	1	VIM		Cancer cell	vimentin [Source:HGNC Symbol;Acc:HGNC:12692]
4918	9.84601e-15	0.696995	1	1	1.9055e-10	1	VIM		Trophoblast cell	vimentin [Source:HGNC Symbol;Acc:HGNC:12692]
4919	9.84601e-15	0.696995	1	1	1.9055e-10	1	VIM		Epithelial cell	vimentin [Source:HGNC Symbol;Acc:HGNC:12692]
4920	9.84601e-15	0.696995	1	1	1.9055e-10	1	VIM		Stromal cell	vimentin [Source:HGNC Symbol;Acc:HGNC:12692]
4921	9.84601e-15	0.696995	1	1	1.9055e-10	1	VIM		Myofibroblast	vimentin [Source:HGNC Symbol;Acc:HGNC:12692]
4922	9.84601e-15	0.696995	1	1	1.9055e-10	1	VIM		Basal epithelial cell	vimentin [Source:HGNC Symbol;Acc:HGNC:12692]
4923	9.84601e-15	0.696995	1	1	1.9055e-10	1	VIM		Glial cell	vimentin [Source:HGNC Symbol;Acc:HGNC:12692]
4924	9.84601e-15	0.696995	1	1	1.9055e-10	1	VIM		Neural crest cell	vimentin [Source:HGNC Symbol;Acc:HGNC:12692]
4925	9.84601e-15	0.696995	1	1	1.9055e-10	1	VIM		Radial glial cell	vimentin [Source:HGNC Symbol;Acc:HGNC:12692]
4926	9.84601e-15	0.696995	1	1	1.9055e-10	1	VIM		Neural progenitor cell	vimentin [Source:HGNC Symbol;Acc:HGNC:12692]
4927	9.84601e-15	0.696995	1	1	1.9055e-10	1	VIM		Interneuron	vimentin [Source:HGNC Symbol;Acc:HGNC:12692]
4928	9.84601e-15	0.696995	1	1	1.9055e-10	1	VIM		Astrocyte	vimentin [Source:HGNC Symbol;Acc:HGNC:12692]
4929	9.84601e-15	0.696995	1	1	1.9055e-10	1	VIM		Liver bud hepatic cell	vimentin [Source:HGNC Symbol;Acc:HGNC:12692]
4930	9.84601e-15	0.696995	1	1	1.9055e-10	1	VIM		Ciliated cell	vimentin [Source:HGNC Symbol;Acc:HGNC:12692]
4931	9.84601e-15	0.696995	1	1	1.9055e-10	1	VIM		Granulocyte-monocyte progenitor	vimentin [Source:HGNC Symbol;Acc:HGNC:12692]
4932	9.84601e-15	0.696995	1	1	1.9055e-10	1	VIM		Monocyte	vimentin [Source:HGNC Symbol;Acc:HGNC:12692]
5395	0.000490244	0.696802	0.609	0.393	1	1	TEX41			testis expressed 41 [Source:HGNC Symbol;Acc:HGNC:48667]
5396	1.36715e-06	0.696249	0.862	0.604	0.0264585	1	E2F3			E2F transcription factor 3 [Source:HGNC Symbol;Acc:HGNC:3115]
5397	0.00384729	0.695848	0.368	0.207	1	1	DUSP7		Basal cell	dual specificity phosphatase 7 [Source:HGNC Symbol;Acc:HGNC:3073]
5398	0.00384729	0.695848	0.368	0.207	1	1	DUSP7		1-cell stage cell (Blastomere)	dual specificity phosphatase 7 [Source:HGNC Symbol;Acc:HGNC:3073]
5400	0.001054	0.6958	0.506	0.305	1	1	BCOR		Epiblast cell	BCL6 corepressor [Source:HGNC Symbol;Acc:HGNC:20893]
5401	0.001054	0.6958	0.506	0.305	1	1	BCOR		Ionocyte cell	BCL6 corepressor [Source:HGNC Symbol;Acc:HGNC:20893]
5402	6.61859e-05	0.695706	0.862	0.607	1	1	GEMIN6			gem nuclear organelle associated protein 6 [Source:HGNC Symbol;Acc:HGNC:20044]
5403	1.09921e-09	0.695653	0.954	0.802	2.1273e-05	1	KHSRP			KH-type splicing regulatory protein [Source:HGNC Symbol;Acc:HGNC:6316]
5404	2.15416e-10	0.695103	0.954	0.863	4.16896e-06	1	TMEM160		Ionocyte cell	transmembrane protein 160 [Source:HGNC Symbol;Acc:HGNC:26042]
5405	0.000128299	0.695066	0.448	0.229	1	1	CNTROB		SLC16A7+ cell	centrobin, centriole duplication and spindle assembly protein [Source:HGNC Symbol;Acc:HGNC:29616]
5406	0.00625159	0.694887	0.391	0.229	1	1	EEF2K		Ciliated cell	eukaryotic elongation factor 2 kinase [Source:HGNC Symbol;Acc:HGNC:24615]
5407	9.29561e-16	0.694548	0.989	0.994	1.79898e-11	1	LMNA	Plasma cells	Regulatory T (Treg) cell	lamin A/C [Source:HGNC Symbol;Acc:HGNC:6636]
5408	9.29561e-16	0.694548	0.989	0.994	1.79898e-11	1	LMNA		CD141+CLEC9A+ dendritic cell	lamin A/C [Source:HGNC Symbol;Acc:HGNC:6636]
5409	9.29561e-16	0.694548	0.989	0.994	1.79898e-11	1	LMNA		CD1C+_B dendritic cell	lamin A/C [Source:HGNC Symbol;Acc:HGNC:6636]
5410	9.29561e-16	0.694548	0.989	0.994	1.79898e-11	1	LMNA		Mast cell	lamin A/C [Source:HGNC Symbol;Acc:HGNC:6636]
5428	2.08674e-10	0.693986	1	0.89	4.03847e-06	1	RBBP7		B cell	RB binding protein 7, chromatin remodeling factor [Source:HGNC Symbol;Acc:HGNC:9890]
5430	0.00586347	0.693537	0.287	0.146	1	1	DEPDC5			DEP domain containing 5, GATOR1 subcomplex subunit [Source:HGNC Symbol;Acc:HGNC:18423]
5431	3.40021e-05	0.693228	0.851	0.665	0.658043	1	PLCB4		Ionocyte cell	phospholipase C beta 4 [Source:HGNC Symbol;Acc:HGNC:9059]
5432	8.80057e-05	0.692472	0.724	0.512	1	1	LAS1L			LAS1 like ribosome biogenesis factor [Source:HGNC Symbol;Acc:HGNC:25726]
5433	2.47185e-07	0.692397	0.954	0.835	0.00478377	1	FUBP1			far upstream element binding protein 1 [Source:HGNC Symbol;Acc:HGNC:4004]
5434	4.85267e-09	0.692324	0.931	0.71	9.39138e-05	1	AKT1			AKT serine/threonine kinase 1 [Source:HGNC Symbol;Acc:HGNC:391]
5435	1.48125e-17	0.691694	0.977	0.966	2.86667e-13	1	CCT2	T cells		chaperonin containing TCP1 subunit 2 [Source:HGNC Symbol;Acc:HGNC:1615]
5436	6.58089e-06	0.691679	0.828	0.622	0.12736	1	FAM178A
5437	8.47203e-06	0.69067	0.782	0.503	0.163959	1	NMI		Exhausted CD4+ T cell	N-myc and STAT interactor [Source:HGNC Symbol;Acc:HGNC:7854]
5438	8.47203e-06	0.69067	0.782	0.503	0.163959	1	NMI		Liver bud hepatic cell	N-myc and STAT interactor [Source:HGNC Symbol;Acc:HGNC:7854]
5439	7.12572e-05	0.69053	0.678	0.415	1	1	XPO5		Brush cell (Tuft cell)	exportin 5 [Source:HGNC Symbol;Acc:HGNC:17675]
5440	7.12572e-05	0.69053	0.678	0.415	1	1	XPO5		Neuroendocrine cell	exportin 5 [Source:HGNC Symbol;Acc:HGNC:17675]
5441	4.49121e-05	0.690431	0.897	0.713	0.869183	1	SGIP1		Multilymphoid progenitor cell	SH3GL interacting endocytic adaptor 1 [Source:HGNC Symbol;Acc:HGNC:25412]
5443	8.76034e-08	0.690064	0.966	0.86	0.00169539	1	AP1S2	Cardiac cells	Endothelial cell	adaptor related protein complex 1 subunit sigma 2 [Source:HGNC Symbol;Acc:HGNC:560]
5444	8.76034e-08	0.690064	0.966	0.86	0.00169539	1	AP1S2		Monocyte	adaptor related protein complex 1 subunit sigma 2 [Source:HGNC Symbol;Acc:HGNC:560]
5447	0.000341397	0.689492	0.598	0.345	1	1	NXF1			nuclear RNA export factor 1 [Source:HGNC Symbol;Acc:HGNC:8071]
5448	0.00386225	0.688823	0.69	0.442	1	1	EPSTI1	T cells	Exhausted CD8+ T cell	epithelial stromal interaction 1 [Source:HGNC Symbol;Acc:HGNC:16465]
5449	0.00386225	0.688823	0.69	0.442	1	1	EPSTI1		Regulatory T (Treg) cell	epithelial stromal interaction 1 [Source:HGNC Symbol;Acc:HGNC:16465]
5450	0.00386225	0.688823	0.69	0.442	1	1	EPSTI1		Exhausted CD4+ T cell	epithelial stromal interaction 1 [Source:HGNC Symbol;Acc:HGNC:16465]
5451	2.6668e-05	0.688259	0.747	0.512	0.516105	1	TRAP1		Naive CD8+ T cell	TNF receptor associated protein 1 [Source:HGNC Symbol;Acc:HGNC:16264]
5452	0.000270746	0.688072	0.759	0.537	1	1	STRBP		Multilymphoid progenitor cell	spermatid perinuclear RNA binding protein [Source:HGNC Symbol;Acc:HGNC:16462]
5453	0.000270746	0.688072	0.759	0.537	1	1	STRBP		Plasmacytoid dendritic cell	spermatid perinuclear RNA binding protein [Source:HGNC Symbol;Acc:HGNC:16462]
5456	0.000270746	0.688072	0.759	0.537	1	1	STRBP		B cell	spermatid perinuclear RNA binding protein [Source:HGNC Symbol;Acc:HGNC:16462]
5458	1.96941e-16	0.687836	0.977	0.97	3.8114e-12	1	SNRPF			small nuclear ribonucleoprotein polypeptide F [Source:HGNC Symbol;Acc:HGNC:11162]
5459	0.000737491	0.687836	0.46	0.253	1	1	PGBD1			piggyBac transposable element derived 1 [Source:HGNC Symbol;Acc:HGNC:19398]
5460	0.000555766	0.687447	0.563	0.341	1	1	DOHH			deoxyhypusine hydroxylase [Source:HGNC Symbol;Acc:HGNC:28662]
5461	8.51283e-06	0.687441	0.793	0.509	0.164749	1	BTAF1		SLC16A7+ cell	B-TFIID TATA-box binding protein associated factor 1 [Source:HGNC Symbol;Acc:HGNC:17307]
5462	8.51283e-06	0.687441	0.793	0.509	0.164749	1	BTAF1		Plasmacytoid dendritic cell	B-TFIID TATA-box binding protein associated factor 1 [Source:HGNC Symbol;Acc:HGNC:17307]
5464	1.79073e-06	0.687034	0.862	0.625	0.0346561	1	SRBD1		Alpha cell	S1 RNA binding domain 1 [Source:HGNC Symbol;Acc:HGNC:25521]
5465	0.000795957	0.686944	0.494	0.284	1	1	BRPF1		Ionocyte cell	bromodomain and PHD finger containing 1 [Source:HGNC Symbol;Acc:HGNC:14255]
5466	2.56012e-09	0.686646	0.931	0.835	4.9546e-05	1	BCL7C			BAF chromatin remodeling complex subunit BCL7C [Source:HGNC Symbol;Acc:HGNC:1006]
5467	6.88074e-05	0.686577	0.759	0.5	1	1	STXBP5			syntaxin binding protein 5 [Source:HGNC Symbol;Acc:HGNC:19665]
5468	6.22512e-05	0.686487	0.69	0.445	1	1	MTF2			metal response element binding transcription factor 2 [Source:HGNC Symbol;Acc:HGNC:29535]
5469	0.00205102	0.686311	0.506	0.311	1	1	PDE10A			phosphodiesterase 10A [Source:HGNC Symbol;Acc:HGNC:8772]
5470	4.9197e-05	0.685912	0.586	0.314	0.952109	1	BUD13			BUD13 homolog [Source:HGNC Symbol;Acc:HGNC:28199]
5471	1.6395e-12	0.685819	0.989	0.918	3.17293e-08	1	MRPL3			mitochondrial ribosomal protein L3 [Source:HGNC Symbol;Acc:HGNC:10379]
5472	1.52212e-09	0.685609	0.954	0.799	2.94575e-05	1	GRPEL1		Monocyte	GrpE like 1, mitochondrial [Source:HGNC Symbol;Acc:HGNC:19696]
5474	1.54519e-13	0.685478	0.989	0.942	2.9904e-09	1	LRRC59			leucine rich repeat containing 59 [Source:HGNC Symbol;Acc:HGNC:28817]
5475	8.17233e-05	0.684791	0.782	0.54	1	1	RCOR1		Brush cell (Tuft cell)	REST corepressor 1 [Source:HGNC Symbol;Acc:HGNC:17441]
5476	8.17233e-05	0.684791	0.782	0.54	1	1	RCOR1		Neuroendocrine cell	REST corepressor 1 [Source:HGNC Symbol;Acc:HGNC:17441]
5477	5.31082e-07	0.684769	0.874	0.665	0.010278	1	PANK2		SLC16A7+ cell	pantothenate kinase 2 [Source:HGNC Symbol;Acc:HGNC:15894]
5478	2.38439e-09	0.684134	0.943	0.86	4.61451e-05	1	ARPC5L			actin related protein 2/3 complex subunit 5 like [Source:HGNC Symbol;Acc:HGNC:23366]
5479	4.43739e-08	0.683206	0.966	0.845	0.000858768	1	AZIN1		Ciliated cell	antizyme inhibitor 1 [Source:HGNC Symbol;Acc:HGNC:16432]
5480	7.04356e-08	0.682916	0.943	0.744	0.00136314	1	POLD2			DNA polymerase delta 2, accessory subunit [Source:HGNC Symbol;Acc:HGNC:9176]
5481	8.79557e-07	0.682899	0.908	0.72	0.0170221	1	SAFB2			scaffold attachment factor B2 [Source:HGNC Symbol;Acc:HGNC:21605]
5482	0.00137794	0.681945	0.471	0.277	1	1	C22orf29
5483	1.00648e-05	0.681501	0.655	0.357	0.194784	1	NCOA5			nuclear receptor coactivator 5 [Source:HGNC Symbol;Acc:HGNC:15909]
5484	8.71991e-05	0.681121	0.839	0.649	1	1	LPAR1	Oligodendrocytes	Oligodendrocyte	lysophosphatidic acid receptor 1 [Source:HGNC Symbol;Acc:HGNC:3166]
5485	8.71991e-05	0.681121	0.839	0.649	1	1	LPAR1		DCLK1+ progenitor cell	lysophosphatidic acid receptor 1 [Source:HGNC Symbol;Acc:HGNC:3166]
5486	9.75531e-05	0.680224	0.437	0.195	1	1	C9orf37
5487	6.78035e-08	0.679822	0.92	0.82	0.0013122	1	QSER1		DCLK1+ progenitor cell	glutamine and serine rich 1 [Source:HGNC Symbol;Acc:HGNC:26154]
5488	0.000254078	0.679373	0.736	0.488	1	1	ANPEP	Metamyelocytes	Immune cell	alanyl aminopeptidase, membrane [Source:HGNC Symbol;Acc:HGNC:500]
5489	0.000254078	0.679373	0.736	0.488	1	1	ANPEP		Cancer stem-like cell	alanyl aminopeptidase, membrane [Source:HGNC Symbol;Acc:HGNC:500]
5490	0.000254078	0.679373	0.736	0.488	1	1	ANPEP		Adipose-derived stromal cell	alanyl aminopeptidase, membrane [Source:HGNC Symbol;Acc:HGNC:500]
5491	0.000254078	0.679373	0.736	0.488	1	1	ANPEP		Blast cell	alanyl aminopeptidase, membrane [Source:HGNC Symbol;Acc:HGNC:500]
5492	0.000254078	0.679373	0.736	0.488	1	1	ANPEP		Adipose-derived stem cell	alanyl aminopeptidase, membrane [Source:HGNC Symbol;Acc:HGNC:500]
5493	0.000254078	0.679373	0.736	0.488	1	1	ANPEP		Pluripotent stem cell	alanyl aminopeptidase, membrane [Source:HGNC Symbol;Acc:HGNC:500]
5494	0.000254078	0.679373	0.736	0.488	1	1	ANPEP		Hepatic progenitor-like cell	alanyl aminopeptidase, membrane [Source:HGNC Symbol;Acc:HGNC:500]
5495	0.000254078	0.679373	0.736	0.488	1	1	ANPEP		Zymogenic chief cell	alanyl aminopeptidase, membrane [Source:HGNC Symbol;Acc:HGNC:500]
5496	0.000254078	0.679373	0.736	0.488	1	1	ANPEP		Dental pulp stem cell	alanyl aminopeptidase, membrane [Source:HGNC Symbol;Acc:HGNC:500]
5497	0.000254078	0.679373	0.736	0.488	1	1	ANPEP		Thecal cell	alanyl aminopeptidase, membrane [Source:HGNC Symbol;Acc:HGNC:500]
5498	0.000254078	0.679373	0.736	0.488	1	1	ANPEP		Stem cell	alanyl aminopeptidase, membrane [Source:HGNC Symbol;Acc:HGNC:500]
5499	0.000254078	0.679373	0.736	0.488	1	1	ANPEP		Stromal cell	alanyl aminopeptidase, membrane [Source:HGNC Symbol;Acc:HGNC:500]
5500	0.000254078	0.679373	0.736	0.488	1	1	ANPEP		Dendritic cell	alanyl aminopeptidase, membrane [Source:HGNC Symbol;Acc:HGNC:500]
5501	0.000254078	0.679373	0.736	0.488	1	1	ANPEP		Endothelial cell	alanyl aminopeptidase, membrane [Source:HGNC Symbol;Acc:HGNC:500]
5502	0.000254078	0.679373	0.736	0.488	1	1	ANPEP		Granulocyte	alanyl aminopeptidase, membrane [Source:HGNC Symbol;Acc:HGNC:500]
5503	0.000254078	0.679373	0.736	0.488	1	1	ANPEP		Mesoderm cell	alanyl aminopeptidase, membrane [Source:HGNC Symbol;Acc:HGNC:500]
5504	0.000254078	0.679373	0.736	0.488	1	1	ANPEP		Megakaryocyte erythroid cell	alanyl aminopeptidase, membrane [Source:HGNC Symbol;Acc:HGNC:500]
5505	0.000254078	0.679373	0.736	0.488	1	1	ANPEP		Myeloblast	alanyl aminopeptidase, membrane [Source:HGNC Symbol;Acc:HGNC:500]
5506	0.000254078	0.679373	0.736	0.488	1	1	ANPEP		T cell	alanyl aminopeptidase, membrane [Source:HGNC Symbol;Acc:HGNC:500]
5507	0.000254078	0.679373	0.736	0.488	1	1	ANPEP		Pericyte	alanyl aminopeptidase, membrane [Source:HGNC Symbol;Acc:HGNC:500]
5508	0.000254078	0.679373	0.736	0.488	1	1	ANPEP		Acinar cell	alanyl aminopeptidase, membrane [Source:HGNC Symbol;Acc:HGNC:500]
5509	0.000254078	0.679373	0.736	0.488	1	1	ANPEP		Secretory cell	alanyl aminopeptidase, membrane [Source:HGNC Symbol;Acc:HGNC:500]
5510	0.000254078	0.679373	0.736	0.488	1	1	ANPEP		Enterocyte	alanyl aminopeptidase, membrane [Source:HGNC Symbol;Acc:HGNC:500]
5511	0.000254078	0.679373	0.736	0.488	1	1	ANPEP		CD141+CLEC9A+ dendritic cell	alanyl aminopeptidase, membrane [Source:HGNC Symbol;Acc:HGNC:500]
5512	0.000254078	0.679373	0.736	0.488	1	1	ANPEP		Monocyte	alanyl aminopeptidase, membrane [Source:HGNC Symbol;Acc:HGNC:500]
5704	0.000127972	0.679219	0.644	0.378	1	1	NAGA		Microglial cell	alpha-N-acetylgalactosaminidase [Source:HGNC Symbol;Acc:HGNC:7631]
5705	5.73724e-05	0.679027	0.759	0.451	1	1	ATF1		Monocyte	activating transcription factor 1 [Source:HGNC Symbol;Acc:HGNC:783]
5707	7.94975e-07	0.678747	0.897	0.591	0.0153851	1	GLA	Pericytes	Paneth cell	galactosidase alpha [Source:HGNC Symbol;Acc:HGNC:4296]
[truncated: 303 more rows]

## Sheet: Cluster 2
	p_val	avg_log2FC	pct.1	pct.2	p_val_adj	cluster	gene	cell_type_singleCellBase	cellName_cell_markers_db	description
0	3.07522e-28	3.61773	0.671	0.146	5.95147e-24	2	ATP1A2	Vascular cells	Astrocyte	ATPase Na+/K+ transporting subunit alpha 2 [Source:HGNC Symbol;Acc:HGNC:800]
1	1.70446e-10	3.18385	0.456	0.188	3.29865e-06	2	RP11-63M22.2
2	1.05758e-10	2.89218	0.43	0.155	2.04673e-06	2	RP11-244F12.2
3	9.47611e-08	2.61274	0.43	0.205	0.00183391	2	WNT2B	Epicardial cells		Wnt family member 2B [Source:HGNC Symbol;Acc:HGNC:12781]
4	8.77175e-07	2.58036	0.38	0.182	0.016976	2	AC040977.1
5	1.01221e-06	2.54252	0.304	0.113	0.0195892	2	ADRB1			adrenoceptor beta 1 [Source:HGNC Symbol;Acc:HGNC:285]
6	3.8302e-06	2.30551	0.367	0.179	0.0741259	2	ATP6V1C2		Regulatory T (Treg) cell	ATPase H+ transporting V1 subunit C2 [Source:HGNC Symbol;Acc:HGNC:18264]
7	3.8302e-06	2.30551	0.367	0.179	0.0741259	2	ATP6V1C2		Ionocyte cell	ATPase H+ transporting V1 subunit C2 [Source:HGNC Symbol;Acc:HGNC:18264]
8	3.8302e-06	2.30551	0.367	0.179	0.0741259	2	ATP6V1C2		Ciliated epithelial cell	ATPase H+ transporting V1 subunit C2 [Source:HGNC Symbol;Acc:HGNC:18264]
9	1.55344e-08	2.29133	0.468	0.232	0.000300637	2	LENG9			leukocyte receptor cluster member 9 [Source:HGNC Symbol;Acc:HGNC:16306]
10	2.71065e-05	2.26182	0.342	0.176	0.524592	2	RP11-386G11.10
11	5.47484e-08	2.17853	0.506	0.315	0.00105955	2	AC119673.1
12	2.70261e-06	2.0087	0.443	0.259	0.0523037	2	AC120194.1
13	6.58593e-05	1.99022	0.443	0.312	1	2	RP5-940J5.9
14	1.8201e-24	1.97982	0.937	0.646	3.52244e-20	2	C1orf56	Natural killer T (NKT) cells		chromosome 1 open reading frame 56 [Source:HGNC Symbol;Acc:HGNC:26045]
16	0.0069175	1.89719	0.354	0.271	1	2	RP11-626G11.3
17	6.54463e-05	1.89659	0.392	0.238	1	2	RP11-244F12.3
18	0.000109267	1.88711	0.456	0.345	1	2	RP5-977B1.11
19	0.00390819	1.88462	0.38	0.31	1	2	ST6GALNAC2		Ciliated epithelial cell	ST6 N-acetylgalactosaminide alpha-2,6-sialyltransferase 2 [Source:HGNC Symbol;Acc:HGNC:10867]
20	5.12971e-19	1.87782	0.684	0.241	9.92753e-15	2	IGFBP5	Epicardial cells	Ionocyte cell	insulin like growth factor binding protein 5 [Source:HGNC Symbol;Acc:HGNC:5474]
21	5.12971e-19	1.87782	0.684	0.241	9.92753e-15	2	IGFBP5		PROCR+ progenitor cell	insulin like growth factor binding protein 5 [Source:HGNC Symbol;Acc:HGNC:5474]
22	5.12971e-19	1.87782	0.684	0.241	9.92753e-15	2	IGFBP5		Lake et al.Science.In3	insulin like growth factor binding protein 5 [Source:HGNC Symbol;Acc:HGNC:5474]
68	6.25752e-27	1.85937	0.975	0.702	1.21102e-22	2	FAM211A
69	1.04504e-27	1.82933	0.987	0.75	2.02247e-23	2	CTC-425F1.4
70	1.86526e-09	1.82839	0.57	0.307	3.60984e-05	2	RP11-366L20.2
71	8.10689e-09	1.78109	0.468	0.19	0.000156893	2	IQGAP3		MKI67+ progenitor cell	IQ motif containing GTPase activating protein 3 [Source:HGNC Symbol;Acc:HGNC:20669]
72	0.00865359	1.68754	0.266	0.17	1	2	DSG2			desmoglein 2 [Source:HGNC Symbol;Acc:HGNC:3049]
73	1.0263e-10	1.68592	0.722	0.589	1.9862e-06	2	C5orf45
74	6.69701e-07	1.6748	0.506	0.307	0.0129607	2	MEDAG			mesenteric estrogen dependent adipogenesis [Source:HGNC Symbol;Acc:HGNC:25926]
75	3.20518e-10	1.67108	0.684	0.449	6.20298e-06	2	MT-TS1			mitochondrially encoded tRNA-Ser (UCN) 1 [Source:HGNC Symbol;Acc:HGNC:7497]
76	3.76012e-05	1.64562	0.291	0.119	0.727696	2	ITIH2		Liver bud hepatic cell	inter-alpha-trypsin inhibitor heavy chain 2 [Source:HGNC Symbol;Acc:HGNC:6167]
77	0.0049626	1.63209	0.367	0.274	1	2	CREB5	Monocytes	Neural progenitor cell	cAMP responsive element binding protein 5 [Source:HGNC Symbol;Acc:HGNC:16844]
78	0.0049626	1.63209	0.367	0.274	1	2	CREB5		CD1C+_A dendritic cell	cAMP responsive element binding protein 5 [Source:HGNC Symbol;Acc:HGNC:16844]
79	0.0049626	1.63209	0.367	0.274	1	2	CREB5		CD1C+_B dendritic cell	cAMP responsive element binding protein 5 [Source:HGNC Symbol;Acc:HGNC:16844]
80	0.0049626	1.63209	0.367	0.274	1	2	CREB5		Lake et al.Science.Ex8	cAMP responsive element binding protein 5 [Source:HGNC Symbol;Acc:HGNC:16844]
112	0.000399724	1.60992	0.557	0.539	1	2	BEST1	Epithelial cell	Monocyte	bestrophin 1 [Source:HGNC Symbol;Acc:HGNC:12703]
114	1.07324e-30	1.60272	1	0.964	2.07703e-26	2	MT-ND6			mitochondrially encoded NADH:ubiquinone oxidoreductase core subunit 6 [Source:HGNC Symbol;Acc:HGNC:7462]
115	0.00147347	1.56134	0.418	0.327	1	2	CTD-2033A16.1
116	2.11925e-26	1.55881	0.975	0.929	4.10138e-22	2	PCSK7			proprotein convertase subtilisin/kexin type 7 [Source:HGNC Symbol;Acc:HGNC:8748]
117	2.23354e-09	1.5021	0.506	0.188	4.32256e-05	2	HJURP	Amplifying cells	Neural progenitor cell	Holliday junction recognition protein [Source:HGNC Symbol;Acc:HGNC:25444]
119	7.22949e-11	1.4812	0.772	0.69	1.39912e-06	2	AC015987.2
120	7.07121e-22	1.37583	0.987	0.738	1.36849e-17	2	SCG2	Midbrain_hindbrain	Astrocyte	secretogranin II [Source:HGNC Symbol;Acc:HGNC:10575]
121	7.07121e-22	1.37583	0.987	0.738	1.36849e-17	2	SCG2		Ionocyte cell	secretogranin II [Source:HGNC Symbol;Acc:HGNC:10575]
128	0.000138959	1.34892	0.544	0.476	1	2	AFMID			arylformamidase [Source:HGNC Symbol;Acc:HGNC:20910]
129	0.000106374	1.33971	0.367	0.185	1	2	CENPA	Cardiomyocytes		centromere protein A [Source:HGNC Symbol;Acc:HGNC:1851]
133	0.000190337	1.33735	0.354	0.185	1	2	FAM83D		Multilymphoid progenitor cell	family with sequence similarity 83 member D [Source:HGNC Symbol;Acc:HGNC:16122]
135	0.00284203	1.32967	0.392	0.304	1	2	MT-TK			mitochondrially encoded tRNA-Lys (AAA/G) [Source:HGNC Symbol;Acc:HGNC:7489]
136	2.05567e-14	1.31682	0.962	0.815	3.97834e-10	2	IGFN1			immunoglobulin like and fibronectin type III domain containing 1 [Source:HGNC Symbol;Acc:HGNC:24607]
137	0.00947042	1.19749	0.43	0.345	1	2	SYNPO2	Stromal cells		synaptopodin 2 [Source:HGNC Symbol;Acc:HGNC:17732]
142	3.96148e-16	1.19502	0.747	0.286	7.66666e-12	2	UBE2C	Xcr1-cd1s	Neural progenitor cell	ubiquitin conjugating enzyme E2 C [Source:HGNC Symbol;Acc:HGNC:15937]
143	3.96148e-16	1.19502	0.747	0.286	7.66666e-12	2	UBE2C		Interneuron	ubiquitin conjugating enzyme E2 C [Source:HGNC Symbol;Acc:HGNC:15937]
144	3.96148e-16	1.19502	0.747	0.286	7.66666e-12	2	UBE2C		MKI67+ progenitor cell	ubiquitin conjugating enzyme E2 C [Source:HGNC Symbol;Acc:HGNC:15937]
184	0.000175588	1.18635	0.405	0.226	1	2	KIF18A			kinesin family member 18A [Source:HGNC Symbol;Acc:HGNC:29441]
185	1.46159e-15	1.17517	0.709	0.22	2.82861e-11	2	HMMR	Cell cycling cells		hyaluronan mediated motility receptor [Source:HGNC Symbol;Acc:HGNC:5012]
186	5.80449e-09	1.1504	0.646	0.372	0.000112334	2	AURKA	Cardiomyocytes		aurora kinase A [Source:HGNC Symbol;Acc:HGNC:11393]
192	0.00224066	1.11426	0.544	0.551	1	2	DALRD3		Ciliated cell	DALR anticodon binding domain containing 3 [Source:HGNC Symbol;Acc:HGNC:25536]
193	0.00224066	1.11426	0.544	0.551	1	2	DALRD3		Ciliated epithelial cell	DALR anticodon binding domain containing 3 [Source:HGNC Symbol;Acc:HGNC:25536]
194	9.36619e-14	1.0704	0.747	0.339	1.81264e-09	2	CDK1	Xcr1-cd1s	Neural progenitor cell	cyclin dependent kinase 1 [Source:HGNC Symbol;Acc:HGNC:1722]
195	9.36619e-14	1.0704	0.747	0.339	1.81264e-09	2	CDK1		Myoblast	cyclin dependent kinase 1 [Source:HGNC Symbol;Acc:HGNC:1722]
196	9.36619e-14	1.0704	0.747	0.339	1.81264e-09	2	CDK1		FOXN4+ cell	cyclin dependent kinase 1 [Source:HGNC Symbol;Acc:HGNC:1722]
197	9.36619e-14	1.0704	0.747	0.339	1.81264e-09	2	CDK1		MKI67+ progenitor cell	cyclin dependent kinase 1 [Source:HGNC Symbol;Acc:HGNC:1722]
250	2.73742e-18	1.06185	0.975	0.976	5.29773e-14	2	CTNNB1	Monocytes	Circulating fetal cell	catenin beta 1 [Source:HGNC Symbol;Acc:HGNC:2514]
251	2.73742e-18	1.06185	0.975	0.976	5.29773e-14	2	CTNNB1		Stem cell	catenin beta 1 [Source:HGNC Symbol;Acc:HGNC:2514]
252	2.73742e-18	1.06185	0.975	0.976	5.29773e-14	2	CTNNB1		Neural stem cell	catenin beta 1 [Source:HGNC Symbol;Acc:HGNC:2514]
253	2.73742e-18	1.06185	0.975	0.976	5.29773e-14	2	CTNNB1		Exhausted CD8+ T cell	catenin beta 1 [Source:HGNC Symbol;Acc:HGNC:2514]
254	2.73742e-18	1.06185	0.975	0.976	5.29773e-14	2	CTNNB1		Regulatory T (Treg) cell	catenin beta 1 [Source:HGNC Symbol;Acc:HGNC:2514]
260	0.000536213	1.03295	0.43	0.259	1	2	TROAP	B cells	FGFR1HighNME5- epithelial cell	trophinin associated protein [Source:HGNC Symbol;Acc:HGNC:12327]
261	0.000536213	1.03295	0.43	0.259	1	2	TROAP		MKI67+ progenitor cell	trophinin associated protein [Source:HGNC Symbol;Acc:HGNC:12327]
262	0.000536213	1.03295	0.43	0.259	1	2	TROAP		1-cell stage cell (Blastomere)	trophinin associated protein [Source:HGNC Symbol;Acc:HGNC:12327]
264	8.81922e-07	1.02508	0.595	0.36	0.0170678	2	ARHGAP11A	Cycling T cells		Rho GTPase activating protein 11A [Source:HGNC Symbol;Acc:HGNC:15783]
265	5.5568e-05	1.02152	0.38	0.173	1	2	NEK2	G2m_s npcs	FOXN4+ cell	NIMA related kinase 2 [Source:HGNC Symbol;Acc:HGNC:7745]
269	2.25831e-06	1.01666	0.519	0.262	0.043705	2	KIF2C	Xcr1-cd1s	Neural progenitor cell	kinesin family member 2C [Source:HGNC Symbol;Acc:HGNC:6393]
272	4.17715e-15	1.01317	0.949	0.908	8.08404e-11	2	CASP3	Lymphocyte cells	Progenitor cell	caspase 3 [Source:HGNC Symbol;Acc:HGNC:1504]
273	4.17715e-15	1.01317	0.949	0.908	8.08404e-11	2	CASP3		Exhausted CD8+ T cell	caspase 3 [Source:HGNC Symbol;Acc:HGNC:1504]
274	4.17715e-15	1.01317	0.949	0.908	8.08404e-11	2	CASP3		FOXN4+ cell	caspase 3 [Source:HGNC Symbol;Acc:HGNC:1504]
275	4.17715e-15	1.01317	0.949	0.908	8.08404e-11	2	CASP3		Multipotent progenitor cell	caspase 3 [Source:HGNC Symbol;Acc:HGNC:1504]
276	1.59184e-07	1.00753	0.62	0.318	0.00308068	2	PRR11		Neural progenitor cell	proline rich 11 [Source:HGNC Symbol;Acc:HGNC:25619]
277	1.59184e-07	1.00753	0.62	0.318	0.00308068	2	PRR11		SLC16A7+ cell	proline rich 11 [Source:HGNC Symbol;Acc:HGNC:25619]
278	1.59184e-07	1.00753	0.62	0.318	0.00308068	2	PRR11		Endothelial cell	proline rich 11 [Source:HGNC Symbol;Acc:HGNC:25619]
280	4.3178e-08	0.992215	0.544	0.238	0.000835624	2	CDC20	Xcr1-cd1s	Neural progenitor cell	cell division cycle 20 [Source:HGNC Symbol;Acc:HGNC:1723]
281	4.3178e-08	0.992215	0.544	0.238	0.000835624	2	CDC20		Myoblast	cell division cycle 20 [Source:HGNC Symbol;Acc:HGNC:1723]
282	4.3178e-08	0.992215	0.544	0.238	0.000835624	2	CDC20		MKI67+ progenitor cell	cell division cycle 20 [Source:HGNC Symbol;Acc:HGNC:1723]
307	0.00129336	0.990529	0.57	0.586	1	2	ZNF91			zinc finger protein 91 [Source:HGNC Symbol;Acc:HGNC:13166]
308	2.20877e-05	0.955308	0.62	0.5	0.427464	2	HMGB3	Epithelial cells	Neural progenitor cell	high mobility group box 3 [Source:HGNC Symbol;Acc:HGNC:5004]
309	2.20877e-05	0.955308	0.62	0.5	0.427464	2	HMGB3		Endothelial cell	high mobility group box 3 [Source:HGNC Symbol;Acc:HGNC:5004]
310	2.20877e-05	0.955308	0.62	0.5	0.427464	2	HMGB3		Granulosa cell	high mobility group box 3 [Source:HGNC Symbol;Acc:HGNC:5004]
311	2.20877e-05	0.955308	0.62	0.5	0.427464	2	HMGB3		B cell	high mobility group box 3 [Source:HGNC Symbol;Acc:HGNC:5004]
322	0.000535586	0.95277	0.62	0.646	1	2	RP11-553L6.5
323	0.00195449	0.944212	0.316	0.167	1	2	CDCA8	Cell cycling cells		cell division cycle associated 8 [Source:HGNC Symbol;Acc:HGNC:14629]
324	2.14908e-26	0.935585	1	0.991	4.15911e-22	2	MT-ND5			mitochondrially encoded NADH:ubiquinone oxidoreductase core subunit 5 [Source:HGNC Symbol;Acc:HGNC:7461]
325	1.06962e-23	0.934746	0.987	0.595	2.07003e-19	2	TOP2A	G2m_s npcs	Neural progenitor cell	DNA topoisomerase II alpha [Source:HGNC Symbol;Acc:HGNC:11989]
326	1.06962e-23	0.934746	0.987	0.595	2.07003e-19	2	TOP2A		MKI67+ progenitor cell	DNA topoisomerase II alpha [Source:HGNC Symbol;Acc:HGNC:11989]
377	0.000185407	0.928421	0.456	0.25	1	2	CDCA3	Xcr1-cd1s	Neural progenitor cell	cell division cycle associated 3 [Source:HGNC Symbol;Acc:HGNC:14624]
379	1.39487e-15	0.917806	0.987	0.964	2.69949e-11	2	MTRNR2L12	Keratinocytes
380	7.36565e-20	0.906138	1	0.97	1.42547e-15	2	MT-ATP8			mitochondrially encoded ATP synthase membrane subunit 8 [Source:HGNC Symbol;Acc:HGNC:7415]
381	1.5814e-05	0.900678	0.532	0.298	0.306049	2	CCNB2	Xcr1-cd1s	Neural progenitor cell	cyclin B2 [Source:HGNC Symbol;Acc:HGNC:1580]
382	1.5814e-05	0.900678	0.532	0.298	0.306049	2	CCNB2		MKI67+ progenitor cell	cyclin B2 [Source:HGNC Symbol;Acc:HGNC:1580]
391	2.39919e-06	0.900613	0.456	0.199	0.0464315	2	TTK	B cells	FGFR1HighNME5- epithelial cell	TTK protein kinase [Source:HGNC Symbol;Acc:HGNC:12401]
392	2.39919e-06	0.900613	0.456	0.199	0.0464315	2	TTK		Endothelial cell	TTK protein kinase [Source:HGNC Symbol;Acc:HGNC:12401]
393	2.39919e-06	0.900613	0.456	0.199	0.0464315	2	TTK		Granulocyte-monocyte progenitor	TTK protein kinase [Source:HGNC Symbol;Acc:HGNC:12401]
401	1.28518e-09	0.899912	0.899	0.899	2.4872e-05	2	CDC42SE1	Natural killer T (NKT) cells		CDC42 small effector 1 [Source:HGNC Symbol;Acc:HGNC:17719]
403	9.42404e-05	0.890814	0.608	0.47	1	2	RP11-91K9.1
404	8.26327e-05	0.884199	0.709	0.714	1	2	KNSTRN	G2m_s npcs	Neural progenitor cell	kinetochore localized astrin (SPAG5) binding protein [Source:HGNC Symbol;Acc:HGNC:30767]
405	8.26327e-05	0.884199	0.709	0.714	1	2	KNSTRN		MKI67+ progenitor cell	kinetochore localized astrin (SPAG5) binding protein [Source:HGNC Symbol;Acc:HGNC:30767]
408	7.70453e-05	0.876061	0.595	0.44	1	2	IQCD		Ciliated epithelial cell	IQ motif containing D [Source:HGNC Symbol;Acc:HGNC:25168]
409	7.15591e-11	0.855064	0.911	0.765	1.38488e-06	2	ADAMTS1	Tumor cells	FGFR1HighNME5- epithelial cell	ADAM metallopeptidase with thrombospondin type 1 motif 1 [Source:HGNC Symbol;Acc:HGNC:217]
410	7.15591e-11	0.855064	0.911	0.765	1.38488e-06	2	ADAMTS1		DCLK1+ progenitor cell	ADAM metallopeptidase with thrombospondin type 1 motif 1 [Source:HGNC Symbol;Acc:HGNC:217]
415	5.71786e-09	0.854146	0.532	0.205	0.000110658	2	PLK1	G2m_s npcs		polo like kinase 1 [Source:HGNC Symbol;Acc:HGNC:9077]
422	9.47521e-16	0.823827	0.924	0.717	1.83374e-11	2	CKS2	G2m_s npcs	Neural progenitor cell	CDC28 protein kinase regulatory subunit 2 [Source:HGNC Symbol;Acc:HGNC:2000]
423	9.47521e-16	0.823827	0.924	0.717	1.83374e-11	2	CKS2		Interneuron	CDC28 protein kinase regulatory subunit 2 [Source:HGNC Symbol;Acc:HGNC:2000]
432	1.04831e-13	0.822297	1	0.893	2.0288e-09	2	HMGCS1	Glia cells	Astrocyte	3-hydroxy-3-methylglutaryl-CoA synthase 1 [Source:HGNC Symbol;Acc:HGNC:5007]
433	1.04831e-13	0.822297	1	0.893	2.0288e-09	2	HMGCS1		Multilymphoid progenitor cell	3-hydroxy-3-methylglutaryl-CoA synthase 1 [Source:HGNC Symbol;Acc:HGNC:5007]
438	6.72884e-07	0.799737	0.759	0.673	0.0130223	2	NABP1		Microglial cell	nucleic acid binding protein 1 [Source:HGNC Symbol;Acc:HGNC:26232]
439	6.72884e-07	0.799737	0.759	0.673	0.0130223	2	NABP1		Monocyte	nucleic acid binding protein 1 [Source:HGNC Symbol;Acc:HGNC:26232]
441	7.41475e-17	0.795205	1	0.994	1.43498e-12	2	MT-ND2			mitochondrially encoded NADH:ubiquinone oxidoreductase core subunit 2 [Source:HGNC Symbol;Acc:HGNC:7456]
442	9.15448e-07	0.787563	0.62	0.378	0.0177167	2	SGOL2	G2m_s npcs
445	0.000682665	0.78628	0.709	0.786	1	2	TRA2A	Hair cells	Monocyte	transformer 2 alpha homolog [Source:HGNC Symbol;Acc:HGNC:16645]
447	0.000862713	0.773469	0.684	0.696	1	2	NPAS2			neuronal PAS domain protein 2 [Source:HGNC Symbol;Acc:HGNC:7895]
448	0.000758117	0.766162	0.405	0.22	1	2	NUF2	G2m_s npcs	Neural progenitor cell	NUF2 component of NDC80 kinetochore complex [Source:HGNC Symbol;Acc:HGNC:14621]
449	0.000758117	0.766162	0.405	0.22	1	2	NUF2		MKI67+ progenitor cell	NUF2 component of NDC80 kinetochore complex [Source:HGNC Symbol;Acc:HGNC:14621]
450	0.000758117	0.766162	0.405	0.22	1	2	NUF2		Granulocyte-monocyte progenitor	NUF2 component of NDC80 kinetochore complex [Source:HGNC Symbol;Acc:HGNC:14621]
460	1.76294e-05	0.764394	0.785	0.801	0.341181	2	FEM1B			fem-1 homolog B [Source:HGNC Symbol;Acc:HGNC:3649]
461	4.5937e-20	0.762173	1	1	8.89019e-16	2	MT-CO1	CD8 T cells		mitochondrially encoded cytochrome c oxidase I [Source:HGNC Symbol;Acc:HGNC:7419]
462	7.47677e-17	0.749084	1	0.97	1.44698e-12	2	CLU	Gliogenic_outer radial glia	Dendritic cell	clusterin [Source:HGNC Symbol;Acc:HGNC:2095]
463	7.47677e-17	0.749084	1	0.97	1.44698e-12	2	CLU		Purkinje cell	clusterin [Source:HGNC Symbol;Acc:HGNC:2095]
464	7.47677e-17	0.749084	1	0.97	1.44698e-12	2	CLU		Alpha cell	clusterin [Source:HGNC Symbol;Acc:HGNC:2095]
465	7.47677e-17	0.749084	1	0.97	1.44698e-12	2	CLU		Mast cell	clusterin [Source:HGNC Symbol;Acc:HGNC:2095]
547	3.75324e-10	0.747907	0.772	0.47	7.26365e-06	2	KIF23	Cell cycling cells	Neural progenitor cell	kinesin family member 23 [Source:HGNC Symbol;Acc:HGNC:6392]
548	3.75324e-10	0.747907	0.772	0.47	7.26365e-06	2	KIF23		Endothelial cell	kinesin family member 23 [Source:HGNC Symbol;Acc:HGNC:6392]
550	3.70745e-07	0.73447	0.899	0.938	0.00717503	2	MTRNR2L9
551	1.07507e-10	0.732699	0.924	0.807	2.08059e-06	2	KCNQ1OT1	Midbrain_hindbrain		KCNQ1 opposite strand/antisense transcript 1 [Source:HGNC Symbol;Acc:HGNC:6295]
552	2.84761e-08	0.721891	0.911	0.92	0.000551097	2	WSB2		Exhausted CD4+ T cell	WD repeat and SOCS box containing 2 [Source:HGNC Symbol;Acc:HGNC:19222]
553	2.62703e-10	0.718666	0.557	0.188	5.08409e-06	2	KIF14			kinesin family member 14 [Source:HGNC Symbol;Acc:HGNC:19181]
554	0.00102823	0.717162	0.722	0.833	1	2	CTBP1			C-terminal binding protein 1 [Source:HGNC Symbol;Acc:HGNC:2494]
555	1.86609e-07	0.711839	0.835	0.693	0.00361144	2	ADAMTS5	Endothelial cells		ADAM metallopeptidase with thrombospondin type 1 motif 5 [Source:HGNC Symbol;Acc:HGNC:221]
556	3.06877e-08	0.695076	0.823	0.69	0.0005939	2	ECT2	Cell cycling cells	Liver bud hepatic cell	epithelial cell transforming 2 [Source:HGNC Symbol;Acc:HGNC:3155]
557	1.25113e-06	0.684725	0.861	0.869	0.0242131	2	EBF1	B cells	Follicular B cell	EBF transcription factor 1 [Source:HGNC Symbol;Acc:HGNC:3126]
558	1.25113e-06	0.684725	0.861	0.869	0.0242131	2	EBF1		Marginal zone B cell	EBF transcription factor 1 [Source:HGNC Symbol;Acc:HGNC:3126]
559	1.25113e-06	0.684725	0.861	0.869	0.0242131	2	EBF1		MKI67+ progenitor cell	EBF transcription factor 1 [Source:HGNC Symbol;Acc:HGNC:3126]
560	1.25113e-06	0.684725	0.861	0.869	0.0242131	2	EBF1		Lymphoid-primed multipotent progenitor cell	EBF transcription factor 1 [Source:HGNC Symbol;Acc:HGNC:3126]
562	1.25113e-06	0.684725	0.861	0.869	0.0242131	2	EBF1		B cell	EBF transcription factor 1 [Source:HGNC Symbol;Acc:HGNC:3126]
592	1.46248e-14	0.678413	1	0.994	2.83034e-10	2	MT-ND1	Monocytes		mitochondrially encoded NADH:ubiquinone oxidoreductase core subunit 1 [Source:HGNC Symbol;Acc:HGNC:7455]
593	5.07366e-09	0.673878	0.671	0.271	9.81906e-05	2	PBK	G2m_s npcs	Neural progenitor cell	PDZ binding kinase [Source:HGNC Symbol;Acc:HGNC:18282]
594	5.07366e-09	0.673878	0.671	0.271	9.81906e-05	2	PBK		FGFR1HighNME5- epithelial cell	PDZ binding kinase [Source:HGNC Symbol;Acc:HGNC:18282]
601	1.12618e-14	0.667119	1	0.997	2.1795e-10	2	MT-ND4			mitochondrially encoded NADH:ubiquinone oxidoreductase core subunit 4 [Source:HGNC Symbol;Acc:HGNC:7459]
602	0.00968103	0.663633	0.658	0.708	1	2	SCD		Oligodendrocyte	stearoyl-CoA desaturase [Source:HGNC Symbol;Acc:HGNC:10571]
603	0.00968103	0.663633	0.658	0.708	1	2	SCD		Astrocyte	stearoyl-CoA desaturase [Source:HGNC Symbol;Acc:HGNC:10571]
604	9.27775e-06	0.662268	0.532	0.274	0.179552	2	NDC80	Cycling T cells	Neural progenitor cell	NDC80 kinetochore complex component [Source:HGNC Symbol;Acc:HGNC:16909]
605	9.27775e-06	0.662268	0.532	0.274	0.179552	2	NDC80		MKI67+ progenitor cell	NDC80 kinetochore complex component [Source:HGNC Symbol;Acc:HGNC:16909]
606	9.27775e-06	0.662268	0.532	0.274	0.179552	2	NDC80		Morula cell (Blastomere)	NDC80 kinetochore complex component [Source:HGNC Symbol;Acc:HGNC:16909]
609	0.00142244	0.656308	0.747	0.869	1	2	RBM6		SLC16A7+ cell	RNA binding motif protein 6 [Source:HGNC Symbol;Acc:HGNC:9903]
610	0.00131148	0.641388	0.772	0.815	1	2	MZT1		Endothelial cell	mitotic spindle organizing protein 1 [Source:HGNC Symbol;Acc:HGNC:33830]
612	0.000128009	0.636191	0.797	0.848	1	2	SRSF6			serine and arginine rich splicing factor 6 [Source:HGNC Symbol;Acc:HGNC:10788]
613	8.05834e-13	0.627358	1	1	1.55953e-08	2	MT-ATP6	Monocytes		mitochondrially encoded ATP synthase membrane subunit 6 [Source:HGNC Symbol;Acc:HGNC:7414]
614	3.33796e-14	0.627017	0.823	0.312	6.45996e-10	2	CEP55	Cycling T cells		centrosomal protein 55 [Source:HGNC Symbol;Acc:HGNC:1161]
615	0.00127511	0.626459	0.747	0.792	1	2	RABGGTB			Rab geranylgeranyltransferase subunit beta [Source:HGNC Symbol;Acc:HGNC:9796]
616	8.3649e-06	0.62391	0.848	0.815	0.161886	2	PPM1K		Plasmacytoid dendritic cell	protein phosphatase, Mg2+/Mn2+ dependent 1K [Source:HGNC Symbol;Acc:HGNC:25415]
618	8.3649e-06	0.62391	0.848	0.815	0.161886	2	PPM1K		B cell	protein phosphatase, Mg2+/Mn2+ dependent 1K [Source:HGNC Symbol;Acc:HGNC:25415]
620	7.36733e-08	0.622502	0.899	0.967	0.0014258	2	SEC22B			SEC22 homolog B, vesicle trafficking protein [Source:HGNC Symbol;Acc:HGNC:10700]
621	0.000135338	0.622459	0.468	0.259	1	2	CCNA2	Xcr1-cd1s	Neural progenitor cell	cyclin A2 [Source:HGNC Symbol;Acc:HGNC:1578]
622	0.000135338	0.622459	0.468	0.259	1	2	CCNA2		MKI67+ progenitor cell	cyclin A2 [Source:HGNC Symbol;Acc:HGNC:1578]
625	3.03362e-11	0.618916	0.709	0.277	5.87096e-07	2	DLGAP5	Cycling T cells	Neural progenitor cell	DLG associated protein 5 [Source:HGNC Symbol;Acc:HGNC:16864]
626	3.03362e-11	0.618916	0.709	0.277	5.87096e-07	2	DLGAP5		MKI67+ progenitor cell	DLG associated protein 5 [Source:HGNC Symbol;Acc:HGNC:16864]
627	3.03362e-11	0.618916	0.709	0.277	5.87096e-07	2	DLGAP5		Endothelial cell	DLG associated protein 5 [Source:HGNC Symbol;Acc:HGNC:16864]
633	3.10843e-08	0.616411	0.835	0.774	0.000601574	2	CKAP2	G2m_s npcs	Neural progenitor cell	cytoskeleton associated protein 2 [Source:HGNC Symbol;Acc:HGNC:1990]
634	3.10843e-08	0.616411	0.835	0.774	0.000601574	2	CKAP2		Regulatory T (Treg) cell	cytoskeleton associated protein 2 [Source:HGNC Symbol;Acc:HGNC:1990]
635	3.10843e-08	0.616411	0.835	0.774	0.000601574	2	CKAP2		Exhausted CD4+ T cell	cytoskeleton associated protein 2 [Source:HGNC Symbol;Acc:HGNC:1990]
639	0.00690022	0.60727	0.835	0.923	1	2	SUMF2			sulfatase modifying factor 2 [Source:HGNC Symbol;Acc:HGNC:20415]
640	0.000387507	0.601857	0.823	0.86	1	2	ARF6			ADP ribosylation factor 6 [Source:HGNC Symbol;Acc:HGNC:659]
641	0.00020465	0.601603	0.797	0.774	1	2	CMSS1	Stromal cells		cms1 ribosomal small subunit homolog [Source:HGNC Symbol;Acc:HGNC:28666]

## Sheet: Summary_cell_markers_db
	Cluster 0	Cluster 1	Cluster 2
cell_type	Microglial cell	Neural progenitor cell	Neural progenitor cell
1	APOE	CLSPN	CREB5
2	MAF	MKI67	HJURP
3	SOX4	KIF15	UBE2C
4	CEBPD	BIRC5	CDK1
5	BTG2	AURKB	KIF2C
6	MDK	CDCA5	PRR11
7	RAB3IL1	GINS2	CDC20
8	NINJ1	MAD2L1	HMGB3
9	PDPN	HELLS	TOP2A
10	RBP1	BUB1	CDCA3
11	GAS6	PRC1	CCNB2
12	TPP1	GTSE1	KNSTRN
13	HTRA1	RRM2	CKS2
14	GRN	CENPF	NUF2
15	ZFP36L2	CKAP2L	KIF23
16	ITM2C	SPC25	PBK
17	IFITM2	DLGAP5	NDC80
18	FCGRT	ASPM	CCNA2
19	HERPUD1	SPAG5	DLGAP5
20	IL6R	KIF11	CKAP2
21	ITM2B	MCM5
22	SESN3	DEPDC1B
23	PLTP	MCM2
24	CTSS	CENPK
25	PLXDC2	NUSAP1
26	CTSA	CCNA2
27	SIRPA	MELK
28	LHFPL2	PBK
29	FOS	NUF2
30	HVCN1	TACC3
31	HEXA	CENPM
32	PLD3	CCNB1
33	RNASET2	PTTG1
34	DPP7	NDC80
35	BST2	UHRF1
36	GSTK1	ZWINT
37	SLC9A9	MCM7
38		UBE2T
39		ATAD2
40		MCM4
41		ORC6
42		CDC20
43		RNASEH2A
44		OIP5
45		TOP2A
46		CCNB2
47		CDCA3
48		MCM3
49		CDKN3
50		KIF2C
51		PRR11
52		HMGB2
53		C21orf58
54		SMC4
55		CDK1
56		HIST1H4C
57		TMPO
58		CENPW
59		UBE2C
60		KIF23
61		FEN1
62		HJURP
63		SMC2
64		DHFR
65		FBXO5
66		RRM1
67		CKS2
68		MCM6
69		CKS1B
70		GMNN
71		TPX2
72		CENPN
73		H2AFZ
74		PCNA
75		H2AFX
76		HMGN2
77		CKAP2
78		CDCA4
79		C19orf48
80		DTYMK
81		HMGB3
82		TUBA1B
83		MIS18BP1
84		KPNA2
85		UCP2
86		ANP32E
87		ITGB3BP
88		TUBB4B
89		DUT
90		RPA3
91		KNSTRN
92		HAT1
93		SYT1
94		BUB3
95		SNRPB
96		PAICS
97		WDR34
98		H2AFV
99		PHGDH
100		SFRP1
101		TAGLN2
102		CNTLN
103		BTG3
104		VIM
105		CLIC1

## Sheet: Summary_singleCellBase
	Cluster 0	Cluster 1	Cluster 2
cell_type	Endothelial cells	Cell cycling cells	G2m_s npcs
1	GDF15	E2F8	NEK2
2	CX3CL1	EXO1	TOP2A
3	CD14	CHAF1B	KNSTRN
4	AEBP1	BLM	PLK1
5	ATF3	DTL	CKS2
6	ABCA8	CCNE2	SGOL2
7	CTHRC1	MCM2	NUF2
8	AC007246.3	PRIM1	PBK
9	TGFBR2	KIF20B	CKAP2
10	LTBP2	CDCA8
11	SPRY2	ATAD2
12	PITPNC1	HMMR
13		BRIP1
14		HIST1H4C
15		KIF23
16		FEN1
17		RFC2
18		RRM1
19		MCM6
20		ECT2
21		GAS2L3
22		NASP
23		POLA1
24		POLD3
25		ANP32E
26		MSH2
27		G2E3
28		HN1
29		CASP8AP2
30		CKAP5
31		CBX5
32		TIPIN
33		RPA2
34		CTCF

## Sheet: heatmap
	group	Microglial cell	Neural progenitor cell	Neural progenitor cell
	sample	0	1	2
	APOE	2.56367	0.1	0.1
	MAF	1.32944	0.1	0.1
	SOX4	1.23671	0.1	0.1
	CEBPD	1.19111	0.1	0.1
	BTG2	1.11218	0.1	0.1
	MDK	1.0666	0.1	0.1
	RAB3IL1	1.04708	0.1	0.1
	NINJ1	1.03686	0.1	0.1
	PDPN	0.992634	0.1	0.1
	RBP1	0.951762	0.1	0.1
	CLSPN	0.1	4.16032	0.1
	MKI67	0.1	3.63359	0.1
	KIF15	0.1	3.63036	0.1
	BIRC5	0.1	3.58921	0.1
	AURKB	0.1	3.5545	0.1
	CDCA5	0.1	3.52107	0.1
	GINS2	0.1	3.47251	0.1
	MAD2L1	0.1	3.43218	0.1
	HELLS	0.1	3.33661	0.1
	BUB1	0.1	3.33453	0.1
	PRC1	0.1	3.33147	0.1
	GTSE1	0.1	3.30017	0.1
	RRM2	0.1	3.28938	0.1
	CENPF	0.1	3.26111	0.1
	CKAP2L	0.1	3.2495	0.1
	SPC25	0.1	3.24301	0.1
	DLGAP5	0.1	3.23793	0.618916
	CCNA2	0.1	3.12038	0.622459
	PBK	0.1	3.09982	0.673878
	NUF2	0.1	2.98575	0.766162
	NDC80	0.1	2.89206	0.662268
	CDC20	0.1	2.76697	0.992215
	TOP2A	0.1	2.74426	0.934746
	CCNB2	0.1	2.73808	0.900678
	CDCA3	0.1	2.73557	0.928421
	KIF2C	0.1	2.67207	1.01666
	PRR11	0.1	2.66693	1.00753
	CDK1	0.1	2.60105	1.0704
	UBE2C	0.1	2.51257	1.19502
	KIF23	0.1	2.50107	0.747907
	HJURP	0.1	2.34703	1.5021
	CKS2	0.1	2.2312	0.823827
	CKAP2	0.1	1.93438	0.616411
	HMGB3	0.1	1.8234	0.955308
	KNSTRN	0.1	1.28426	0.884199
	CREB5	0.1	0.1	1.63209

## Sheet: GO chord plot
gene	GO:0106016	GO:0035455	GO:0140467	GO:0032954	GO:1902975	GO:0008315	GO:0051988	logFC
GRN	1	0	0	0	0	0	0	0.88298
MDK	1	0	0	0	0	0	0	1.0666
BST2	0	1	0	0	0	0	0	0.647837
GAS6	0	1	0	0	0	0	0	0.934124
IFITM2	0	1	0	0	0	0	0	0.845929
FOS	0	0	1	0	0	0	0	0.702367
MAF	0	0	1	0	0	0	0	1.32944
CEBPD	0	0	1	0	0	0	0	1.19111
KIF20B	0	0	0	1	0	0	0	2.93968
ECT2	0	0	0	1	0	0	0	2.08552
MCM2	0	0	0	0	1	0	0	3.15928
POLA1	0	0	0	0	1	0	0	1.88678
NDC80	0	0	0	0	0	1	0	0.662268
CCNB2	0	0	0	0	0	1	0	0.900678
KNSTRN	0	0	0	0	0	0	1	0.884199
NEK2	0	0	0	0	0	0	1	1.02152
