# Supplementary material for: Intratumoral Cell Heterogeneity in Patient-Derived Glioblastoma Cell Lines Revealed by Single-Cell RNA-Sequencing
Source: Int J Mol Sci. 2024 Aug 2;25(15):8472. doi: 10.3390/ijms25158472 (PMC11313325; doi:10.3390/ijms25158472)
Supplement: Supplementary file 1 [file ijms-25-08472-s001.zip › Gbl6_info.xlsx]

## Sheet: Cluster 0
	p_val	avg_log2FC	pct.1	pct.2	p_val_adj	cluster	gene	cell_type_singleCellBase	cellName_cell_markers_db	description
0	1.64824e-14	1.76382	0.469	0.211	3.66866e-10	0	LINC00968			long intergenic non-protein coding RNA 968 [Source:HGNC Symbol;Acc:HGNC:48727]
1	8.65571e-12	1.67289	0.329	0.105	1.92659e-07	0	TTR	Choroid plexus cells	Hepatocyte	transthyretin [Source:HGNC Symbol;Acc:HGNC:12405]
2	8.65571e-12	1.67289	0.329	0.105	1.92659e-07	0	TTR		Alpha cell	transthyretin [Source:HGNC Symbol;Acc:HGNC:12405]
3	8.65571e-12	1.67289	0.329	0.105	1.92659e-07	0	TTR		Enterocyte progenitor cell	transthyretin [Source:HGNC Symbol;Acc:HGNC:12405]
22	6.32844e-36	1.62287	0.892	0.558	1.40859e-31	0	OLFM2		Astrocyte	olfactomedin 2 [Source:HGNC Symbol;Acc:HGNC:17189]
23	3.21783e-08	1.55775	0.285	0.114	0.000716224	0	CRABP1	Nsc	Circulating fetal cell	cellular retinoic acid binding protein 1 [Source:HGNC Symbol;Acc:HGNC:2338]
24	3.21783e-08	1.55775	0.285	0.114	0.000716224	0	CRABP1		Amacrine cell	cellular retinoic acid binding protein 1 [Source:HGNC Symbol;Acc:HGNC:2338]
41	1.0985e-15	1.47712	0.581	0.282	2.44504e-11	0	KCNJ6	Neural cells	Dopaminergic neuron	potassium inwardly rectifying channel subfamily J member 6 [Source:HGNC Symbol;Acc:HGNC:6267]
42	9.4515e-20	1.47008	0.682	0.365	2.10372e-15	0	CYP26B1			cytochrome P450 family 26 subfamily B member 1 [Source:HGNC Symbol;Acc:HGNC:20581]
43	3.60428e-09	1.36178	0.26	0.085	8.02241e-05	0	CD14	Endothelial cells	Myeloid-derived suppressor cell	CD14 molecule [Source:HGNC Symbol;Acc:HGNC:1628]
44	3.60428e-09	1.36178	0.26	0.085	8.02241e-05	0	CD14		Platelet	CD14 molecule [Source:HGNC Symbol;Acc:HGNC:1628]
45	3.60428e-09	1.36178	0.26	0.085	8.02241e-05	0	CD14		Urine-derived stem cell	CD14 molecule [Source:HGNC Symbol;Acc:HGNC:1628]
46	3.60428e-09	1.36178	0.26	0.085	8.02241e-05	0	CD14		Cancer stem cell	CD14 molecule [Source:HGNC Symbol;Acc:HGNC:1628]
47	3.60428e-09	1.36178	0.26	0.085	8.02241e-05	0	CD14		Suppressive monocyte	CD14 molecule [Source:HGNC Symbol;Acc:HGNC:1628]
48	3.60428e-09	1.36178	0.26	0.085	8.02241e-05	0	CD14		Monocyte derived dendritic cell	CD14 molecule [Source:HGNC Symbol;Acc:HGNC:1628]
49	3.60428e-09	1.36178	0.26	0.085	8.02241e-05	0	CD14		CD16+ dendritic cell	CD14 molecule [Source:HGNC Symbol;Acc:HGNC:1628]
50	3.60428e-09	1.36178	0.26	0.085	8.02241e-05	0	CD14		Immature myeloid cell	CD14 molecule [Source:HGNC Symbol;Acc:HGNC:1628]
51	3.60428e-09	1.36178	0.26	0.085	8.02241e-05	0	CD14		Eosinophil	CD14 molecule [Source:HGNC Symbol;Acc:HGNC:1628]
52	3.60428e-09	1.36178	0.26	0.085	8.02241e-05	0	CD14		M2 macrophage	CD14 molecule [Source:HGNC Symbol;Acc:HGNC:1628]
53	3.60428e-09	1.36178	0.26	0.085	8.02241e-05	0	CD14		Lymphocyte	CD14 molecule [Source:HGNC Symbol;Acc:HGNC:1628]
54	3.60428e-09	1.36178	0.26	0.085	8.02241e-05	0	CD14		Epithelial cell	CD14 molecule [Source:HGNC Symbol;Acc:HGNC:1628]
55	3.60428e-09	1.36178	0.26	0.085	8.02241e-05	0	CD14		Fibroblast	CD14 molecule [Source:HGNC Symbol;Acc:HGNC:1628]
56	3.60428e-09	1.36178	0.26	0.085	8.02241e-05	0	CD14		CD14+ endothelial progenitor cell	CD14 molecule [Source:HGNC Symbol;Acc:HGNC:1628]
57	3.60428e-09	1.36178	0.26	0.085	8.02241e-05	0	CD14		CD14++CD16- monocyte	CD14 molecule [Source:HGNC Symbol;Acc:HGNC:1628]
58	3.60428e-09	1.36178	0.26	0.085	8.02241e-05	0	CD14		Hematopoietic cell	CD14 molecule [Source:HGNC Symbol;Acc:HGNC:1628]
59	3.60428e-09	1.36178	0.26	0.085	8.02241e-05	0	CD14		Hematopoietic precursor cell	CD14 molecule [Source:HGNC Symbol;Acc:HGNC:1628]
60	3.60428e-09	1.36178	0.26	0.085	8.02241e-05	0	CD14		Bone marrow stem cell	CD14 molecule [Source:HGNC Symbol;Acc:HGNC:1628]
61	3.60428e-09	1.36178	0.26	0.085	8.02241e-05	0	CD14		Circulating progenitor cell	CD14 molecule [Source:HGNC Symbol;Acc:HGNC:1628]
62	3.60428e-09	1.36178	0.26	0.085	8.02241e-05	0	CD14		Adipose-derived stem cell	CD14 molecule [Source:HGNC Symbol;Acc:HGNC:1628]
63	3.60428e-09	1.36178	0.26	0.085	8.02241e-05	0	CD14		Dental pulp stem cell	CD14 molecule [Source:HGNC Symbol;Acc:HGNC:1628]
64	3.60428e-09	1.36178	0.26	0.085	8.02241e-05	0	CD14		Activated CD4+ T cell	CD14 molecule [Source:HGNC Symbol;Acc:HGNC:1628]
65	3.60428e-09	1.36178	0.26	0.085	8.02241e-05	0	CD14		Multipotent mesenchymal stroma cell	CD14 molecule [Source:HGNC Symbol;Acc:HGNC:1628]
66	3.60428e-09	1.36178	0.26	0.085	8.02241e-05	0	CD14		B cell	CD14 molecule [Source:HGNC Symbol;Acc:HGNC:1628]
67	3.60428e-09	1.36178	0.26	0.085	8.02241e-05	0	CD14		Conventional dendritic cell	CD14 molecule [Source:HGNC Symbol;Acc:HGNC:1628]
68	3.60428e-09	1.36178	0.26	0.085	8.02241e-05	0	CD14		Endothelial stem cell	CD14 molecule [Source:HGNC Symbol;Acc:HGNC:1628]
69	3.60428e-09	1.36178	0.26	0.085	8.02241e-05	0	CD14		Glial cell	CD14 molecule [Source:HGNC Symbol;Acc:HGNC:1628]
70	3.60428e-09	1.36178	0.26	0.085	8.02241e-05	0	CD14		Mesoderm cell	CD14 molecule [Source:HGNC Symbol;Acc:HGNC:1628]
71	3.60428e-09	1.36178	0.26	0.085	8.02241e-05	0	CD14		Leukocyte	CD14 molecule [Source:HGNC Symbol;Acc:HGNC:1628]
72	3.60428e-09	1.36178	0.26	0.085	8.02241e-05	0	CD14		Paneth cell	CD14 molecule [Source:HGNC Symbol;Acc:HGNC:1628]
73	3.60428e-09	1.36178	0.26	0.085	8.02241e-05	0	CD14		Granulosa cell	CD14 molecule [Source:HGNC Symbol;Acc:HGNC:1628]
74	3.60428e-09	1.36178	0.26	0.085	8.02241e-05	0	CD14		CD1C+_B dendritic cell	CD14 molecule [Source:HGNC Symbol;Acc:HGNC:1628]
75	3.60428e-09	1.36178	0.26	0.085	8.02241e-05	0	CD14		Megakaryocyte	CD14 molecule [Source:HGNC Symbol;Acc:HGNC:1628]
77	3.60428e-09	1.36178	0.26	0.085	8.02241e-05	0	CD14		Dendritic cell	CD14 molecule [Source:HGNC Symbol;Acc:HGNC:1628]
78	3.60428e-09	1.36178	0.26	0.085	8.02241e-05	0	CD14		Macrophage	CD14 molecule [Source:HGNC Symbol;Acc:HGNC:1628]
81	3.60428e-09	1.36178	0.26	0.085	8.02241e-05	0	CD14		Monocyte	CD14 molecule [Source:HGNC Symbol;Acc:HGNC:1628]
511	1.00721e-08	1.35353	0.422	0.231	0.000224186	0	LINC01426			long intergenic non-protein coding RNA 1426 [Source:HGNC Symbol;Acc:HGNC:50734]
512	2.13597e-06	1.32497	0.285	0.14	0.0475424	0	AP001924.1
513	4.64844e-17	1.30817	0.643	0.342	1.03465e-12	0	PRAG1			PEAK1 related, kinase-activating pseudokinase 1 [Source:HGNC Symbol;Acc:HGNC:25438]
514	4.86693e-13	1.29678	0.682	0.484	1.08328e-08	0	FAM89A	Choroid plexus cells		family with sequence similarity 89 member A [Source:HGNC Symbol;Acc:HGNC:25057]
517	4.88914e-13	1.29281	0.614	0.356	1.08822e-08	0	SCG2	Midbrain_hindbrain	Astrocyte	secretogranin II [Source:HGNC Symbol;Acc:HGNC:10575]
518	4.88914e-13	1.29281	0.614	0.356	1.08822e-08	0	SCG2		Ionocyte cell	secretogranin II [Source:HGNC Symbol;Acc:HGNC:10575]
525	3.69104e-12	1.28591	0.527	0.265	8.21552e-08	0	DIRAS2			DIRAS family GTPase 2 [Source:HGNC Symbol;Acc:HGNC:19323]
526	4.6778e-45	1.27831	0.996	0.852	1.04118e-40	0	PLAC9	Rspo3+	PROCR+ progenitor cell	placenta associated 9 [Source:HGNC Symbol;Acc:HGNC:19255]
528	1.17767e-05	1.25673	0.332	0.188	0.262126	0	AL033523.1
529	0.00102789	1.21998	0.267	0.165	1	0	DCDC2		Ciliated epithelial cell	doublecortin domain containing 2 [Source:HGNC Symbol;Acc:HGNC:18141]
530	2.07165e-07	1.21211	0.43	0.254	0.00461109	0	FABP3	Cardiomyocytes	Cardiomyocyte	fatty acid binding protein 3 [Source:HGNC Symbol;Acc:HGNC:3557]
531	2.07165e-07	1.21211	0.43	0.254	0.00461109	0	FABP3		Trophectoderm cell	fatty acid binding protein 3 [Source:HGNC Symbol;Acc:HGNC:3557]
532	2.07165e-07	1.21211	0.43	0.254	0.00461109	0	FABP3		FGFR1LowNME5- epithelial cell	fatty acid binding protein 3 [Source:HGNC Symbol;Acc:HGNC:3557]
536	1.23098e-08	1.19184	0.383	0.185	0.000273992	0	PPP1R1B	Ta 1	LGR5+ stem cell	protein phosphatase 1 regulatory inhibitor subunit 1B [Source:HGNC Symbol;Acc:HGNC:9287]
539	7.95609e-14	1.13959	0.801	0.593	1.77087e-09	0	NDUFA4L2	Fibroblasts-like cells	Cancer cell	NDUFA4 mitochondrial complex associated like 2 [Source:HGNC Symbol;Acc:HGNC:29836]
546	4.73547e-12	1.13642	0.65	0.419	1.05402e-07	0	TMEM150A			transmembrane protein 150A [Source:HGNC Symbol;Acc:HGNC:24677]
547	1.15703e-19	1.11333	0.816	0.578	2.57532e-15	0	FBLN5	Fibroblasts-like cells	Theca interna cell	fibulin 5 [Source:HGNC Symbol;Acc:HGNC:3602]
549	1.96804e-10	1.10095	0.632	0.425	4.38047e-06	0	COL5A3	Pericytes	FGFR1HighNME5- epithelial cell	collagen type V alpha 3 chain [Source:HGNC Symbol;Acc:HGNC:14864]
550	8.66384e-08	1.08768	0.368	0.188	0.0019284	0	DGCR6		FOXN4+ cell	DiGeorge syndrome critical region gene 6 [Source:HGNC Symbol;Acc:HGNC:2846]
551	8.66384e-08	1.08768	0.368	0.188	0.0019284	0	DGCR6		Ciliated epithelial cell	DiGeorge syndrome critical region gene 6 [Source:HGNC Symbol;Acc:HGNC:2846]
552	1.57786e-15	1.07598	0.783	0.55	3.512e-11	0	CD302		Dendritic cell	CD302 molecule [Source:HGNC Symbol;Acc:HGNC:30843]
553	1.57786e-15	1.07598	0.783	0.55	3.512e-11	0	CD302		Monocyte	CD302 molecule [Source:HGNC Symbol;Acc:HGNC:30843]
555	2.45709e-18	1.06205	0.852	0.652	5.46899e-14	0	PDE1A	Oligodendrocytes	Lymphoid-primed multipotent progenitor cell	phosphodiesterase 1A [Source:HGNC Symbol;Acc:HGNC:8774]
557	1.21987e-15	1.05335	0.906	0.789	2.71518e-11	0	TMEM97		Oligodendrocyte	transmembrane protein 97 [Source:HGNC Symbol;Acc:HGNC:28106]
558	1.21987e-15	1.05335	0.906	0.789	2.71518e-11	0	TMEM97		Acinar cell	transmembrane protein 97 [Source:HGNC Symbol;Acc:HGNC:28106]
559	1.33186e-12	1.04127	0.679	0.453	2.96446e-08	0	OLFML1		Trophectoderm cell	olfactomedin like 1 [Source:HGNC Symbol;Acc:HGNC:24473]
560	1.33186e-12	1.04127	0.679	0.453	2.96446e-08	0	OLFML1		DCLK1+ progenitor cell	olfactomedin like 1 [Source:HGNC Symbol;Acc:HGNC:24473]
561	4.32417e-06	1.03483	0.368	0.205	0.0962473	0	ISG20	Macrophages	Regulatory T (Treg) cell	interferon stimulated exonuclease gene 20 [Source:HGNC Symbol;Acc:HGNC:6130]
562	4.32417e-06	1.03483	0.368	0.205	0.0962473	0	ISG20		B cell	interferon stimulated exonuclease gene 20 [Source:HGNC Symbol;Acc:HGNC:6130]
570	3.39553e-39	1.03123	1	1	7.55778e-35	0	CCDC80	Myofibroblasts	Epiblast cell	coiled-coil domain containing 80 [Source:HGNC Symbol;Acc:HGNC:30649]
571	3.39553e-39	1.03123	1	1	7.55778e-35	0	CCDC80		Astrocyte	coiled-coil domain containing 80 [Source:HGNC Symbol;Acc:HGNC:30649]
572	3.39553e-39	1.03123	1	1	7.55778e-35	0	CCDC80		DCLK1+ progenitor cell	coiled-coil domain containing 80 [Source:HGNC Symbol;Acc:HGNC:30649]
585	5.52473e-05	1.02455	0.343	0.208	1	0	ALPL	Neural cells	Osteoblast	alkaline phosphatase, biomineralization associated [Source:HGNC Symbol;Acc:HGNC:438]
586	5.52473e-05	1.02455	0.343	0.208	1	0	ALPL		Induced pluripotent stem cell	alkaline phosphatase, biomineralization associated [Source:HGNC Symbol;Acc:HGNC:438]
587	5.52473e-05	1.02455	0.343	0.208	1	0	ALPL		Mesenchymal stem cell	alkaline phosphatase, biomineralization associated [Source:HGNC Symbol;Acc:HGNC:438]
588	5.52473e-05	1.02455	0.343	0.208	1	0	ALPL		Astrocyte	alkaline phosphatase, biomineralization associated [Source:HGNC Symbol;Acc:HGNC:438]
589	5.52473e-05	1.02455	0.343	0.208	1	0	ALPL		Brush cell (Tuft cell)	alkaline phosphatase, biomineralization associated [Source:HGNC Symbol;Acc:HGNC:438]
590	5.52473e-05	1.02455	0.343	0.208	1	0	ALPL		Neuroendocrine cell	alkaline phosphatase, biomineralization associated [Source:HGNC Symbol;Acc:HGNC:438]
591	5.52473e-05	1.02455	0.343	0.208	1	0	ALPL		B cell	alkaline phosphatase, biomineralization associated [Source:HGNC Symbol;Acc:HGNC:438]
592	5.52473e-05	1.02455	0.343	0.208	1	0	ALPL		Neutrophil	alkaline phosphatase, biomineralization associated [Source:HGNC Symbol;Acc:HGNC:438]
615	4.04842e-10	1.01638	0.588	0.368	9.01097e-06	0	SGCA	Fibroblasts	Cardiomyocyte	sarcoglycan alpha [Source:HGNC Symbol;Acc:HGNC:10805]
616	4.04842e-10	1.01638	0.588	0.368	9.01097e-06	0	SGCA		Pit progenitor cell	sarcoglycan alpha [Source:HGNC Symbol;Acc:HGNC:10805]
617	4.04842e-10	1.01638	0.588	0.368	9.01097e-06	0	SGCA		PROM1Low progenitor cell	sarcoglycan alpha [Source:HGNC Symbol;Acc:HGNC:10805]
618	0.00254311	1.00843	0.278	0.188	1	0	NAP1L3			nucleosome assembly protein 1 like 3 [Source:HGNC Symbol;Acc:HGNC:7639]
619	4.60942e-14	0.970814	0.773	0.57	1.02596e-09	0	NEGR1	Neural cells	Multilymphoid progenitor cell	neuronal growth regulator 1 [Source:HGNC Symbol;Acc:HGNC:17302]
627	1.43312e-06	0.963696	0.7	0.567	0.0318983	0	PSAT1	Plasma cells	Astrocyte	phosphoserine aminotransferase 1 [Source:HGNC Symbol;Acc:HGNC:19129]
628	1.43312e-06	0.963696	0.7	0.567	0.0318983	0	PSAT1		Oligodendrocyte progenitor cell	phosphoserine aminotransferase 1 [Source:HGNC Symbol;Acc:HGNC:19129]
629	1.43312e-06	0.963696	0.7	0.567	0.0318983	0	PSAT1		Acinar cell	phosphoserine aminotransferase 1 [Source:HGNC Symbol;Acc:HGNC:19129]
633	1.69441e-19	0.961682	0.953	0.755	3.77143e-15	0	PAPPA			pappalysin 1 [Source:HGNC Symbol;Acc:HGNC:8602]
634	4.97225e-08	0.936606	0.448	0.251	0.00110672	0	LRRC32	Platelet	Responder T cell	leucine rich repeat containing 32 [Source:HGNC Symbol;Acc:HGNC:4161]
635	4.97225e-08	0.936606	0.448	0.251	0.00110672	0	LRRC32		MKI67+ progenitor cell	leucine rich repeat containing 32 [Source:HGNC Symbol;Acc:HGNC:4161]
640	0.000490184	0.927544	0.357	0.259	1	0	CHST15		Ionocyte cell	carbohydrate sulfotransferase 15 [Source:HGNC Symbol;Acc:HGNC:18137]
641	0.000490184	0.927544	0.357	0.259	1	0	CHST15		CD1C-CD141- dendritic cell	carbohydrate sulfotransferase 15 [Source:HGNC Symbol;Acc:HGNC:18137]
643	0.000378355	0.910605	0.285	0.179	1	0	CDC42EP5	Mesenchymal-like cells		CDC42 effector protein 5 [Source:HGNC Symbol;Acc:HGNC:17408]
644	0.000746016	0.90424	0.26	0.16	1	0	AC244090.1
645	1.27934e-15	0.903862	0.877	0.778	2.84756e-11	0	SLC8A1	Ventricular cardiomyocytes	Cardiac progenitor cell	solute carrier family 8 member A1 [Source:HGNC Symbol;Acc:HGNC:11068]
646	1.27934e-15	0.903862	0.877	0.778	2.84756e-11	0	SLC8A1		Nephron epithelial cell	solute carrier family 8 member A1 [Source:HGNC Symbol;Acc:HGNC:11068]
655	1.2455e-20	0.902535	0.892	0.647	2.77224e-16	0	IFITM1	Natural killer (NK) cells	Epiblast cell	interferon induced transmembrane protein 1 [Source:HGNC Symbol;Acc:HGNC:5412]
656	1.2455e-20	0.902535	0.892	0.647	2.77224e-16	0	IFITM1		Secretory cell	interferon induced transmembrane protein 1 [Source:HGNC Symbol;Acc:HGNC:5412]
657	1.2455e-20	0.902535	0.892	0.647	2.77224e-16	0	IFITM1		Granulosa cell	interferon induced transmembrane protein 1 [Source:HGNC Symbol;Acc:HGNC:5412]
658	1.2455e-20	0.902535	0.892	0.647	2.77224e-16	0	IFITM1		CD1C-CD141- dendritic cell	interferon induced transmembrane protein 1 [Source:HGNC Symbol;Acc:HGNC:5412]
691	2.88646e-12	0.889355	0.733	0.519	6.42468e-08	0	MAP4K3-DT			MAP4K3 divergent transcript [Source:HGNC Symbol;Acc:HGNC:54056]
692	0.00372665	0.883356	0.329	0.245	1	0	PAX8	Secretory cells		paired box 8 [Source:HGNC Symbol;Acc:HGNC:8622]
703	1.16357e-06	0.877505	0.487	0.311	0.0258987	0	HEY2	Cardiac cells	Epiblast cell	hes related family bHLH transcription factor with YRPW motif 2 [Source:HGNC Symbol;Acc:HGNC:4881]
709	4.21162e-08	0.871864	0.538	0.328	0.000937422	0	GRIA1	Neural cells	Astrocyte	glutamate ionotropic receptor AMPA type subunit 1 [Source:HGNC Symbol;Acc:HGNC:4571]
710	4.662e-05	0.870437	0.31	0.179	1	0	AXIN2			axin 2 [Source:HGNC Symbol;Acc:HGNC:904]
711	0.000474933	0.870426	0.3	0.185	1	0	RGN		Enterocyte progenitor cell	regucalcin [Source:HGNC Symbol;Acc:HGNC:9989]
712	1.84974e-25	0.86999	0.939	0.578	4.11714e-21	0	PTGDS	Monocytes	CD4+ cytotoxic T cell	prostaglandin D2 synthase [Source:HGNC Symbol;Acc:HGNC:9592]
713	1.84974e-25	0.86999	0.939	0.578	4.11714e-21	0	PTGDS		AXL+SIGLEC6+ dendritic cell	prostaglandin D2 synthase [Source:HGNC Symbol;Acc:HGNC:9592]
745	2.93173e-11	0.864687	0.791	0.635	6.52545e-07	0	SAV1		Ionocyte cell	salvador family WW domain containing protein 1 [Source:HGNC Symbol;Acc:HGNC:17795]
746	2.93173e-11	0.864687	0.791	0.635	6.52545e-07	0	SAV1		B cell	salvador family WW domain containing protein 1 [Source:HGNC Symbol;Acc:HGNC:17795]
748	4.30739e-06	0.863943	0.383	0.217	0.0958739	0	MSX2	Mesenchymal cells		msh homeobox 2 [Source:HGNC Symbol;Acc:HGNC:7392]
750	0.000112122	0.861022	0.39	0.262	1	0	PRELP	Rspo3+	SLC16A7+ cell	proline and arginine rich end leucine rich repeat protein [Source:HGNC Symbol;Acc:HGNC:9357]
752	2.22274e-25	0.856255	0.996	0.986	4.94738e-21	0	GNG11	Monocytes	Astrocyte	G protein subunit gamma 11 [Source:HGNC Symbol;Acc:HGNC:4403]
753	2.22274e-25	0.856255	0.996	0.986	4.94738e-21	0	GNG11		MKI67+ progenitor cell	G protein subunit gamma 11 [Source:HGNC Symbol;Acc:HGNC:4403]
754	2.22274e-25	0.856255	0.996	0.986	4.94738e-21	0	GNG11		Endothelial cell	G protein subunit gamma 11 [Source:HGNC Symbol;Acc:HGNC:4403]
782	0.000578257	0.854162	0.318	0.211	1	0	ALDOC	Gliogenic_outer radial glia	Purkinje cell	aldolase, fructose-bisphosphate C [Source:HGNC Symbol;Acc:HGNC:418]
785	2.19025e-36	0.85375	1	1	4.87505e-32	0	CALM2		Monocyte	calmodulin 2 [Source:HGNC Symbol;Acc:HGNC:1445]
787	8.92243e-14	0.84889	0.83	0.652	1.98595e-09	0	RPS6KA2		Multilymphoid progenitor cell	ribosomal protein S6 kinase A2 [Source:HGNC Symbol;Acc:HGNC:10431]
789	3.37172e-09	0.848247	0.708	0.587	7.50478e-05	0	MMAB			metabolism of cobalamin associated B [Source:HGNC Symbol;Acc:HGNC:19331]
790	6.49411e-12	0.840911	0.657	0.37	1.44546e-07	0	SERPING1	Rspo3+	DCLK1+ progenitor cell	serpin family G member 1 [Source:HGNC Symbol;Acc:HGNC:1228]
791	6.49411e-12	0.840911	0.657	0.37	1.44546e-07	0	SERPING1		Endothelial cell	serpin family G member 1 [Source:HGNC Symbol;Acc:HGNC:1228]
796	6.79749e-24	0.837794	0.953	0.815	1.51299e-19	0	CPE	Fibroblasts-like cells	Astrocyte	carboxypeptidase E [Source:HGNC Symbol;Acc:HGNC:2303]
797	6.79749e-24	0.837794	0.953	0.815	1.51299e-19	0	CPE		Brush cell (Tuft cell)	carboxypeptidase E [Source:HGNC Symbol;Acc:HGNC:2303]
798	6.79749e-24	0.837794	0.953	0.815	1.51299e-19	0	CPE		Neuroendocrine cell	carboxypeptidase E [Source:HGNC Symbol;Acc:HGNC:2303]
817	3.60099e-24	0.83745	0.993	0.952	8.01507e-20	0	STC2			stanniocalcin 2 [Source:HGNC Symbol;Acc:HGNC:11374]
818	1.31954e-09	0.835158	0.755	0.618	2.93703e-05	0	FSTL3		Liver bud hepatic cell	follistatin like 3 [Source:HGNC Symbol;Acc:HGNC:3973]
819	1.31954e-09	0.835158	0.755	0.618	2.93703e-05	0	FSTL3		Mesenchymal cell	follistatin like 3 [Source:HGNC Symbol;Acc:HGNC:3973]
820	1.31954e-09	0.835158	0.755	0.618	2.93703e-05	0	FSTL3		Granulosa cell	follistatin like 3 [Source:HGNC Symbol;Acc:HGNC:3973]
822	1.01573e-05	0.83088	0.437	0.276	0.226082	0	SCG5	Midbrain_hindbrain		secretogranin V [Source:HGNC Symbol;Acc:HGNC:10816]
827	5.43385e-19	0.825762	0.924	0.738	1.20947e-14	0	C1orf54	Pericytes		chromosome 1 open reading frame 54 [Source:HGNC Symbol;Acc:HGNC:26258]
830	0.00355585	0.822335	0.264	0.171	1	0	LRRN4CL			LRRN4 C-terminal like [Source:HGNC Symbol;Acc:HGNC:33724]
831	3.69712e-10	0.81913	0.744	0.593	8.22905e-06	0	JAZF1			JAZF zinc finger 1 [Source:HGNC Symbol;Acc:HGNC:28917]
832	5.56273e-17	0.816359	0.863	0.692	1.23815e-12	0	SMARCD3		Monocyte	SWI/SNF related, matrix associated, actin dependent regulator of chromatin, subfamily d, member 3 [Source:HGNC Symbol;Acc:HGNC:11108]
834	2.30337e-05	0.812888	0.509	0.382	0.512684	0	OPN3		Liver bud hepatic cell	opsin 3 [Source:HGNC Symbol;Acc:HGNC:14007]
835	2.65894e-05	0.812417	0.394	0.251	0.591827	0	TRAPPC6A			trafficking protein particle complex subunit 6A [Source:HGNC Symbol;Acc:HGNC:23069]
836	9.00672e-12	0.811693	0.765	0.587	2.00471e-07	0	QPRT	Ectoderm cells	SLC16A7+ cell	quinolinate phosphoribosyltransferase [Source:HGNC Symbol;Acc:HGNC:9755]
837	9.00672e-12	0.811693	0.765	0.587	2.00471e-07	0	QPRT		Granulosa cell	quinolinate phosphoribosyltransferase [Source:HGNC Symbol;Acc:HGNC:9755]
838	9.00672e-12	0.811693	0.765	0.587	2.00471e-07	0	QPRT		Lymphoid-primed multipotent progenitor cell	quinolinate phosphoribosyltransferase [Source:HGNC Symbol;Acc:HGNC:9755]
839	9.00672e-12	0.811693	0.765	0.587	2.00471e-07	0	QPRT		B cell	quinolinate phosphoribosyltransferase [Source:HGNC Symbol;Acc:HGNC:9755]
843	5.88967e-05	0.804834	0.545	0.41	1	0	ANKRD37		Ciliated cell	ankyrin repeat domain 37 [Source:HGNC Symbol;Acc:HGNC:29593]
844	5.88967e-05	0.804834	0.545	0.41	1	0	ANKRD37		Multipotent progenitor cell	ankyrin repeat domain 37 [Source:HGNC Symbol;Acc:HGNC:29593]
845	0.000577417	0.798571	0.31	0.197	1	0	MIR210HG			MIR210 host gene [Source:HGNC Symbol;Acc:HGNC:39524]
846	3.53742e-23	0.79767	0.982	0.934	7.87358e-19	0	NUPR1	Macrophages	Acinar cell	nuclear protein 1, transcriptional regulator [Source:HGNC Symbol;Acc:HGNC:29990]
847	3.53742e-23	0.79767	0.982	0.934	7.87358e-19	0	NUPR1		Granulosa cell	nuclear protein 1, transcriptional regulator [Source:HGNC Symbol;Acc:HGNC:29990]
858	0.00180078	0.796836	0.343	0.236	1	0	LINC01615			long intergenic non-protein coding RNA 1615 [Source:HGNC Symbol;Acc:HGNC:51898]
859	0.00280137	0.795592	0.357	0.262	1	0	USP18			ubiquitin specific peptidase 18 [Source:HGNC Symbol;Acc:HGNC:12616]
860	9.85203e-17	0.792844	0.989	0.974	2.19287e-12	0	DAB2	Immune cells	Trophectoderm cell	DAB adaptor protein 2 [Source:HGNC Symbol;Acc:HGNC:2662]
861	9.85203e-17	0.792844	0.989	0.974	2.19287e-12	0	DAB2		Microglial cell	DAB adaptor protein 2 [Source:HGNC Symbol;Acc:HGNC:2662]
862	9.85203e-17	0.792844	0.989	0.974	2.19287e-12	0	DAB2		Paneth cell	DAB adaptor protein 2 [Source:HGNC Symbol;Acc:HGNC:2662]
863	9.85203e-17	0.792844	0.989	0.974	2.19287e-12	0	DAB2		Endothelial cell	DAB adaptor protein 2 [Source:HGNC Symbol;Acc:HGNC:2662]
864	9.85203e-17	0.792844	0.989	0.974	2.19287e-12	0	DAB2		AXL+SIGLEC6+ dendritic cell	DAB adaptor protein 2 [Source:HGNC Symbol;Acc:HGNC:2662]
865	9.85203e-17	0.792844	0.989	0.974	2.19287e-12	0	DAB2		Plasmacytoid dendritic cell	DAB adaptor protein 2 [Source:HGNC Symbol;Acc:HGNC:2662]
878	3.31668e-10	0.791401	0.679	0.504	7.38226e-06	0	SLC27A1		Fat cell (adipocyte)	solute carrier family 27 member 1 [Source:HGNC Symbol;Acc:HGNC:10995]
879	1.96224e-21	0.791109	0.964	0.88	4.36755e-17	0	RCAN1			regulator of calcineurin 1 [Source:HGNC Symbol;Acc:HGNC:3040]
880	6.26253e-30	0.790769	1	0.989	1.39391e-25	0	IGFBP4	B cells	Astrocyte	insulin like growth factor binding protein 4 [Source:HGNC Symbol;Acc:HGNC:5473]
881	6.26253e-30	0.790769	1	0.989	1.39391e-25	0	IGFBP4		Liver bud hepatic cell	insulin like growth factor binding protein 4 [Source:HGNC Symbol;Acc:HGNC:5473]
882	6.26253e-30	0.790769	1	0.989	1.39391e-25	0	IGFBP4		B cell	insulin like growth factor binding protein 4 [Source:HGNC Symbol;Acc:HGNC:5473]
892	6.17508e-07	0.790224	0.646	0.527	0.0137445	0	CCDC3	Fibroblasts-like cells		coiled-coil domain containing 3 [Source:HGNC Symbol;Acc:HGNC:23813]
894	1.07854e-06	0.788495	0.52	0.339	0.0240062	0	MYO1D	Oligodendrocytes	B cell	myosin ID [Source:HGNC Symbol;Acc:HGNC:7598]
896	0.0033687	0.787975	0.253	0.16	1	0	KBTBD7			kelch repeat and BTB domain containing 7 [Source:HGNC Symbol;Acc:HGNC:25266]
897	1.40929e-18	0.78736	0.931	0.809	3.1368e-14	0	MSMO1	Glia cells	Astrocyte	methylsterol monooxygenase 1 [Source:HGNC Symbol;Acc:HGNC:10545]
899	0.00483965	0.78534	0.329	0.245	1	0	LINC00623			long intergenic non-protein coding RNA 623 [Source:HGNC Symbol;Acc:HGNC:44252]
900	0.00063006	0.78194	0.426	0.308	1	0	MSC	Muscle cells	Enteroendocrine cell	musculin [Source:HGNC Symbol;Acc:HGNC:7321]
901	6.74493e-05	0.776208	0.469	0.345	1	0	SLC66A3			solute carrier family 66 member 3 [Source:HGNC Symbol;Acc:HGNC:28503]
902	0.00130528	0.773068	0.343	0.228	1	0	GLI4			GLI family zinc finger 4 [Source:HGNC Symbol;Acc:HGNC:4320]
903	9.26543e-07	0.770771	0.556	0.39	0.020623	0	CDKL1		Endothelial cell	cyclin dependent kinase like 1 [Source:HGNC Symbol;Acc:HGNC:1781]
904	1.31498e-12	0.768046	0.953	0.863	2.92689e-08	0	INHBA	Fibroblasts-like cells	Paneth cell	inhibin subunit beta A [Source:HGNC Symbol;Acc:HGNC:6066]
907	3.44902e-25	0.762413	0.982	0.872	7.67684e-21	0	C1orf198			chromosome 1 open reading frame 198 [Source:HGNC Symbol;Acc:HGNC:25900]
908	1.32126e-09	0.761789	0.643	0.419	2.94086e-05	0	MSC-AS1			MSC antisense RNA 1 [Source:HGNC Symbol;Acc:HGNC:48724]
909	0.00518595	0.760678	0.256	0.168	1	0	C8orf58			chromosome 8 open reading frame 58 [Source:HGNC Symbol;Acc:HGNC:32233]
910	0.000876308	0.759655	0.433	0.316	1	0	SHISA4		Oligodendrocyte	shisa family member 4 [Source:HGNC Symbol;Acc:HGNC:27139]
911	0.000876308	0.759655	0.433	0.316	1	0	SHISA4		Astrocyte	shisa family member 4 [Source:HGNC Symbol;Acc:HGNC:27139]
912	2.37284e-08	0.758872	0.646	0.447	0.000528146	0	GNA14			G protein subunit alpha 14 [Source:HGNC Symbol;Acc:HGNC:4382]
913	6.28633e-06	0.75703	0.487	0.33	0.139921	0	C5orf56	Dendritic cells
914	1.05469e-06	0.754349	0.646	0.527	0.0234754	0	NSDHL			NAD(P) dependent steroid dehydrogenase-like [Source:HGNC Symbol;Acc:HGNC:13398]
915	0.00054505	0.752808	0.296	0.182	1	0	STARD10	Secretory cells	Goblet cell	StAR related lipid transfer domain containing 10 [Source:HGNC Symbol;Acc:HGNC:10666]
918	4.28603e-05	0.749858	0.509	0.373	0.953985	0	TPD52L1	Choroid plexus cells	Acinar cell	TPD52 like 1 [Source:HGNC Symbol;Acc:HGNC:12006]
922	0.000393916	0.749241	0.527	0.402	1	0	AFF3	Oligodendrocytes	Multilymphoid progenitor cell	ALF transcription elongation factor 3 [Source:HGNC Symbol;Acc:HGNC:6473]
924	0.000393916	0.749241	0.527	0.402	1	0	AFF3		B cell	ALF transcription elongation factor 3 [Source:HGNC Symbol;Acc:HGNC:6473]
926	9.54493e-09	0.749218	0.664	0.507	0.000212451	0	DOK1	Monocytes		docking protein 1 [Source:HGNC Symbol;Acc:HGNC:2990]
927	1.1554e-13	0.747239	0.91	0.806	2.57169e-09	0	SASH1		Astrocyte	SAM and SH3 domain containing 1 [Source:HGNC Symbol;Acc:HGNC:19182]
928	1.1554e-13	0.747239	0.91	0.806	2.57169e-09	0	SASH1		Endothelial cell	SAM and SH3 domain containing 1 [Source:HGNC Symbol;Acc:HGNC:19182]
929	1.1554e-13	0.747239	0.91	0.806	2.57169e-09	0	SASH1		CD1C-CD141- dendritic cell	SAM and SH3 domain containing 1 [Source:HGNC Symbol;Acc:HGNC:19182]
932	0.000813362	0.741735	0.336	0.225	1	0	LYN	Kupffer cells	Astrocyte	LYN proto-oncogene, Src family tyrosine kinase [Source:HGNC Symbol;Acc:HGNC:6735]
933	0.000813362	0.741735	0.336	0.225	1	0	LYN		Microglial cell	LYN proto-oncogene, Src family tyrosine kinase [Source:HGNC Symbol;Acc:HGNC:6735]
934	0.000813362	0.741735	0.336	0.225	1	0	LYN		Paneth cell	LYN proto-oncogene, Src family tyrosine kinase [Source:HGNC Symbol;Acc:HGNC:6735]
935	0.000813362	0.741735	0.336	0.225	1	0	LYN		CD1C-CD141- dendritic cell	LYN proto-oncogene, Src family tyrosine kinase [Source:HGNC Symbol;Acc:HGNC:6735]
936	0.000813362	0.741735	0.336	0.225	1	0	LYN		Monocyte	LYN proto-oncogene, Src family tyrosine kinase [Source:HGNC Symbol;Acc:HGNC:6735]
937	0.000813362	0.741735	0.336	0.225	1	0	LYN		B cell	LYN proto-oncogene, Src family tyrosine kinase [Source:HGNC Symbol;Acc:HGNC:6735]
950	0.000449986	0.74161	0.531	0.422	1	0	SPON2	CD4 T cells	Effector CD8+ memory T (Tem) cell	spondin 2 [Source:HGNC Symbol;Acc:HGNC:11253]
951	0.000449986	0.74161	0.531	0.422	1	0	SPON2		CD4+ cytotoxic T cell	spondin 2 [Source:HGNC Symbol;Acc:HGNC:11253]
952	0.000449986	0.74161	0.531	0.422	1	0	SPON2		DCLK1+ progenitor cell	spondin 2 [Source:HGNC Symbol;Acc:HGNC:11253]
953	0.000449986	0.74161	0.531	0.422	1	0	SPON2		Granulocyte-monocyte progenitor	spondin 2 [Source:HGNC Symbol;Acc:HGNC:11253]
954	0.000449986	0.74161	0.531	0.422	1	0	SPON2		Plasmacytoid dendritic cell	spondin 2 [Source:HGNC Symbol;Acc:HGNC:11253]
1006	5.08195e-06	0.735728	0.52	0.368	0.113114	0	CDC42EP2		Mesenchymal cell	CDC42 effector protein 2 [Source:HGNC Symbol;Acc:HGNC:16263]
1007	5.08195e-06	0.735728	0.52	0.368	0.113114	0	CDC42EP2		Endothelial cell	CDC42 effector protein 2 [Source:HGNC Symbol;Acc:HGNC:16263]
1008	5.08195e-06	0.735728	0.52	0.368	0.113114	0	CDC42EP2		Monocyte	CDC42 effector protein 2 [Source:HGNC Symbol;Acc:HGNC:16263]
1011	4.08187e-09	0.729888	0.866	0.744	9.08543e-05	0	ADM	Hypoxia-induced transcripts	Ionocyte cell	adrenomedullin [Source:HGNC Symbol;Acc:HGNC:259]
1012	4.08187e-09	0.729888	0.866	0.744	9.08543e-05	0	ADM		Secretory progenitor cell	adrenomedullin [Source:HGNC Symbol;Acc:HGNC:259]
1013	4.08187e-09	0.729888	0.866	0.744	9.08543e-05	0	ADM		Monocyte	adrenomedullin [Source:HGNC Symbol;Acc:HGNC:259]
1014	4.08187e-09	0.729888	0.866	0.744	9.08543e-05	0	ADM		Neutrophil	adrenomedullin [Source:HGNC Symbol;Acc:HGNC:259]
1035	1.7e-07	0.728426	0.415	0.217	0.00378387	0	C16orf89	Progenitor cells	Astrocyte	chromosome 16 open reading frame 89 [Source:HGNC Symbol;Acc:HGNC:28687]
1036	1.7e-07	0.728426	0.415	0.217	0.00378387	0	C16orf89		LGR5+ stem cell	chromosome 16 open reading frame 89 [Source:HGNC Symbol;Acc:HGNC:28687]
1037	2.60396e-15	0.727811	0.931	0.769	5.79591e-11	0	COX7A1	Ctec		cytochrome c oxidase subunit 7A1 [Source:HGNC Symbol;Acc:HGNC:2287]
1038	0.00445502	0.722526	0.253	0.165	1	0	DNAJC12		Liver bud hepatic cell	DnaJ heat shock protein family (Hsp40) member C12 [Source:HGNC Symbol;Acc:HGNC:28908]
1039	2.12649e-23	0.721267	0.982	0.954	4.73315e-19	0	CYP51A1		Astrocyte	cytochrome P450 family 51 subfamily A member 1 [Source:HGNC Symbol;Acc:HGNC:2649]
1040	2.12649e-23	0.721267	0.982	0.954	4.73315e-19	0	CYP51A1		Ionocyte cell	cytochrome P450 family 51 subfamily A member 1 [Source:HGNC Symbol;Acc:HGNC:2649]
1041	6.0398e-06	0.720814	0.556	0.399	0.134434	0	GGPS1		SLC16A7+ cell	geranylgeranyl diphosphate synthase 1 [Source:HGNC Symbol;Acc:HGNC:4249]
1042	1.3444e-28	0.714612	1	0.949	2.99237e-24	0	DCN	Mesenchymal-like cells	Astrocyte	decorin [Source:HGNC Symbol;Acc:HGNC:2705]
1043	1.3444e-28	0.714612	1	0.949	2.99237e-24	0	DCN		Neuron	decorin [Source:HGNC Symbol;Acc:HGNC:2705]
1044	1.3444e-28	0.714612	1	0.949	2.99237e-24	0	DCN		DCLK1+ progenitor cell	decorin [Source:HGNC Symbol;Acc:HGNC:2705]
1111	2.54186e-18	0.713584	0.957	0.826	5.65766e-14	0	ITIH5	Vascular cells	Primitive endoderm cell	inter-alpha-trypsin inhibitor heavy chain 5 [Source:HGNC Symbol;Acc:HGNC:21449]
1112	2.54186e-18	0.713584	0.957	0.826	5.65766e-14	0	ITIH5		SLC16A7+ cell	inter-alpha-trypsin inhibitor heavy chain 5 [Source:HGNC Symbol;Acc:HGNC:21449]
1113	7.37462e-07	0.712159	0.639	0.476	0.0164144	0	GCNT4			glucosaminyl (N-acetyl) transferase 4 [Source:HGNC Symbol;Acc:HGNC:17973]
1114	5.59475e-08	0.705721	0.827	0.712	0.00124528	0	WNT5A	Myofibroblasts		Wnt family member 5A [Source:HGNC Symbol;Acc:HGNC:12784]
1116	0.0045498	0.705047	0.343	0.254	1	0	RNF144B		Paneth cell	ring finger protein 144B [Source:HGNC Symbol;Acc:HGNC:21578]
1117	0.0045498	0.705047	0.343	0.254	1	0	RNF144B		CD1C-CD141- dendritic cell	ring finger protein 144B [Source:HGNC Symbol;Acc:HGNC:21578]
1118	0.0045498	0.705047	0.343	0.254	1	0	RNF144B		Monocyte	ring finger protein 144B [Source:HGNC Symbol;Acc:HGNC:21578]
1121	4.61797e-05	0.704681	0.538	0.405	1	0	DUXAP8			double homeobox A pseudogene 8 [Source:HGNC Symbol;Acc:HGNC:32187]
1122	2.81211e-09	0.703247	0.834	0.715	6.25919e-05	0	HMGCS1	Glia cells	Astrocyte	3-hydroxy-3-methylglutaryl-CoA synthase 1 [Source:HGNC Symbol;Acc:HGNC:5007]
1123	2.81211e-09	0.703247	0.834	0.715	6.25919e-05	0	HMGCS1		Multilymphoid progenitor cell	3-hydroxy-3-methylglutaryl-CoA synthase 1 [Source:HGNC Symbol;Acc:HGNC:5007]
1128	2.8223e-08	0.702603	0.755	0.61	0.000628187	0	SLC22A23			solute carrier family 22 member 23 [Source:HGNC Symbol;Acc:HGNC:21106]
1129	4.08251e-13	0.702288	0.957	0.88	9.08686e-09	0	IFIT1	CD4 T cells		interferon induced protein with tetratricopeptide repeats 1 [Source:HGNC Symbol;Acc:HGNC:5407]
1135	2.03867e-12	0.699051	0.931	0.818	4.53767e-08	0	ACAT2	Adipocytes	Oligodendrocyte	acetyl-CoA acetyltransferase 2 [Source:HGNC Symbol;Acc:HGNC:94]
1136	0.000444198	0.698503	0.466	0.353	1	0	FAP		Mesenchymal stromal cell	fibroblast activation protein alpha [Source:HGNC Symbol;Acc:HGNC:3590]
1137	0.000444198	0.698503	0.466	0.353	1	0	FAP		Ito cell (hepatic stellate cell)	fibroblast activation protein alpha [Source:HGNC Symbol;Acc:HGNC:3590]
1138	0.000444198	0.698503	0.466	0.353	1	0	FAP		Fibroblast	fibroblast activation protein alpha [Source:HGNC Symbol;Acc:HGNC:3590]
1139	0.000444198	0.698503	0.466	0.353	1	0	FAP		Alpha cell	fibroblast activation protein alpha [Source:HGNC Symbol;Acc:HGNC:3590]
1140	3.61827e-23	0.696929	0.968	0.895	8.05354e-19	0	YIF1A		Astrocyte	Yip1 interacting factor homolog A, membrane trafficking protein [Source:HGNC Symbol;Acc:HGNC:16688]
1141	7.69034e-11	0.692669	0.913	0.755	1.71172e-06	0	SFTA1P	F.crypt		surfactant associated 1, lncRNA [Source:HGNC Symbol;Acc:HGNC:18383]
1143	2.54967e-12	0.691999	0.888	0.718	5.67506e-08	0	UBE2E2			ubiquitin conjugating enzyme E2 E2 [Source:HGNC Symbol;Acc:HGNC:12478]
1144	7.59996e-13	0.681198	0.913	0.832	1.6916e-08	0	SQLE			squalene epoxidase [Source:HGNC Symbol;Acc:HGNC:11279]
1145	0.00111686	0.680349	0.332	0.225	1	0	YDJC			YdjC chitooligosaccharide deacetylase homolog [Source:HGNC Symbol;Acc:HGNC:27158]
1146	2.5693e-08	0.674632	0.61	0.373	0.000571875	0	MN1		FGFR1HighNME5- epithelial cell	MN1 proto-oncogene, transcriptional regulator [Source:HGNC Symbol;Acc:HGNC:7180]
1147	2.5693e-08	0.674632	0.61	0.373	0.000571875	0	MN1		Multilymphoid progenitor cell	MN1 proto-oncogene, transcriptional regulator [Source:HGNC Symbol;Acc:HGNC:7180]
1148	2.5693e-08	0.674632	0.61	0.373	0.000571875	0	MN1		Monocyte	MN1 proto-oncogene, transcriptional regulator [Source:HGNC Symbol;Acc:HGNC:7180]
1149	2.5693e-08	0.674632	0.61	0.373	0.000571875	0	MN1		Lake et al.Science.Ex1	MN1 proto-oncogene, transcriptional regulator [Source:HGNC Symbol;Acc:HGNC:7180]
1153	0.00155071	0.672421	0.505	0.387	1	0	KLF4	Macrophages	Adipose-derived stromal cell	KLF transcription factor 4 [Source:HGNC Symbol;Acc:HGNC:6348]
1154	0.00155071	0.672421	0.505	0.387	1	0	KLF4		Stem cell	KLF transcription factor 4 [Source:HGNC Symbol;Acc:HGNC:6348]
1155	0.00155071	0.672421	0.505	0.387	1	0	KLF4		Endothelial cell	KLF transcription factor 4 [Source:HGNC Symbol;Acc:HGNC:6348]
1156	0.00155071	0.672421	0.505	0.387	1	0	KLF4		Pluripotent stem cell	KLF transcription factor 4 [Source:HGNC Symbol;Acc:HGNC:6348]
1157	0.00155071	0.672421	0.505	0.387	1	0	KLF4		AXL+SIGLEC6+ dendritic cell	KLF transcription factor 4 [Source:HGNC Symbol;Acc:HGNC:6348]
1158	0.00155071	0.672421	0.505	0.387	1	0	KLF4		Monocyte	KLF transcription factor 4 [Source:HGNC Symbol;Acc:HGNC:6348]
1159	0.00155071	0.672421	0.505	0.387	1	0	KLF4		Morula cell (Blastomere)	KLF transcription factor 4 [Source:HGNC Symbol;Acc:HGNC:6348]
1203	1.13552e-09	0.668034	0.603	0.33	2.52744e-05	0	COL14A1	Epicardium cells	DCLK1+ progenitor cell	collagen type XIV alpha 1 chain [Source:HGNC Symbol;Acc:HGNC:2191]
1204	1.13552e-09	0.668034	0.603	0.33	2.52744e-05	0	COL14A1		Granulosa cell	collagen type XIV alpha 1 chain [Source:HGNC Symbol;Acc:HGNC:2191]
1218	9.46482e-07	0.667475	0.69	0.561	0.0210668	0	ALDH1L2			aldehyde dehydrogenase 1 family member L2 [Source:HGNC Symbol;Acc:HGNC:26777]
1219	2.53295e-15	0.666403	0.921	0.872	5.63784e-11	0	METRNL		Paneth cell	meteorin like, glial cell differentiation regulator [Source:HGNC Symbol;Acc:HGNC:27584]
1220	2.47064e-25	0.665392	0.993	0.954	5.49915e-21	0	PDLIM2	Epicardium cells		PDZ and LIM domain 2 [Source:HGNC Symbol;Acc:HGNC:13992]
1221	3.99546e-18	0.665285	0.964	0.94	8.8931e-14	0	MYO1B			myosin IB [Source:HGNC Symbol;Acc:HGNC:7596]
1222	3.00898e-09	0.663493	0.823	0.664	6.69738e-05	0	ENPP2	Oligodendrocytes		ectonucleotide pyrophosphatase/phosphodiesterase 2 [Source:HGNC Symbol;Acc:HGNC:3357]
1224	0.00217169	0.65996	0.365	0.262	1	0	CCDC115			coiled-coil domain containing 115 [Source:HGNC Symbol;Acc:HGNC:28178]
1225	0.000140625	0.65731	0.44	0.299	1	0	DAAM2		Oligodendrocyte	dishevelled associated activator of morphogenesis 2 [Source:HGNC Symbol;Acc:HGNC:18143]
1226	0.000165664	0.655996	0.61	0.493	1	0	FHOD1			formin homology 2 domain containing 1 [Source:HGNC Symbol;Acc:HGNC:17905]
1227	0.00144235	0.652025	0.368	0.259	1	0	LURAP1L			leucine rich adaptor protein 1 like [Source:HGNC Symbol;Acc:HGNC:31452]
1228	1.02557e-05	0.651881	0.437	0.276	0.228271	0	GP1BB		Megakaryocyte	glycoprotein Ib platelet subunit beta [Source:HGNC Symbol;Acc:HGNC:4440]
1229	1.02557e-05	0.651881	0.437	0.276	0.228271	0	GP1BB		Platelet	glycoprotein Ib platelet subunit beta [Source:HGNC Symbol;Acc:HGNC:4440]
1230	4.42996e-11	0.650196	0.697	0.45	9.86022e-07	0	SELENOP	Macrophages		selenoprotein P [Source:HGNC Symbol;Acc:HGNC:10751]
1231	6.35326e-23	0.648423	0.989	0.866	1.41411e-18	0	CFH	Rspo3+	Liver bud hepatic cell	complement factor H [Source:HGNC Symbol;Acc:HGNC:4883]
1232	6.35326e-23	0.648423	0.989	0.866	1.41411e-18	0	CFH		Secretory cell	complement factor H [Source:HGNC Symbol;Acc:HGNC:4883]
1233	6.35326e-23	0.648423	0.989	0.866	1.41411e-18	0	CFH		Parietal progenitor cell	complement factor H [Source:HGNC Symbol;Acc:HGNC:4883]
1243	1.27182e-09	0.647961	0.809	0.667	2.83081e-05	0	MAP1LC3A		Regulatory T (Treg) cell	microtubule associated protein 1 light chain 3 alpha [Source:HGNC Symbol;Acc:HGNC:6838]
1244	1.27182e-09	0.647961	0.809	0.667	2.83081e-05	0	MAP1LC3A		Exhausted CD4+ T cell	microtubule associated protein 1 light chain 3 alpha [Source:HGNC Symbol;Acc:HGNC:6838]
1245	5.47639e-18	0.645592	0.996	0.972	1.21893e-13	0	TUBA1A	B cells	Microglial cell	tubulin alpha 1a [Source:HGNC Symbol;Acc:HGNC:20766]
1246	5.47639e-18	0.645592	0.996	0.972	1.21893e-13	0	TUBA1A		Ciliated cell	tubulin alpha 1a [Source:HGNC Symbol;Acc:HGNC:20766]
1247	5.47639e-18	0.645592	0.996	0.972	1.21893e-13	0	TUBA1A		CD1C-CD141- dendritic cell	tubulin alpha 1a [Source:HGNC Symbol;Acc:HGNC:20766]
1273	0.00129518	0.643058	0.433	0.339	1	0	ABHD14A			abhydrolase domain containing 14A [Source:HGNC Symbol;Acc:HGNC:24538]
1274	2.70392e-27	0.64257	1	0.994	6.01839e-23	0	IGFBP2	Neural cells	Mesenchymal cell	insulin like growth factor binding protein 2 [Source:HGNC Symbol;Acc:HGNC:5471]
1279	0.000700211	0.641195	0.433	0.311	1	0	NXPH4		B cell	neurexophilin 4 [Source:HGNC Symbol;Acc:HGNC:8078]
1281	3.9573e-16	0.641187	0.989	0.954	8.80815e-12	0	BST2	Ectoderm cells	B cell	bone marrow stromal cell antigen 2 [Source:HGNC Symbol;Acc:HGNC:1119]
1282	3.9573e-16	0.641187	0.989	0.954	8.80815e-12	0	BST2		Microglial cell	bone marrow stromal cell antigen 2 [Source:HGNC Symbol;Acc:HGNC:1119]
1283	3.9573e-16	0.641187	0.989	0.954	8.80815e-12	0	BST2		Exhausted CD8+ T cell	bone marrow stromal cell antigen 2 [Source:HGNC Symbol;Acc:HGNC:1119]
1284	3.9573e-16	0.641187	0.989	0.954	8.80815e-12	0	BST2		Regulatory T (Treg) cell	bone marrow stromal cell antigen 2 [Source:HGNC Symbol;Acc:HGNC:1119]
1285	3.9573e-16	0.641187	0.989	0.954	8.80815e-12	0	BST2		Exhausted CD4+ T cell	bone marrow stromal cell antigen 2 [Source:HGNC Symbol;Acc:HGNC:1119]
1286	3.9573e-16	0.641187	0.989	0.954	8.80815e-12	0	BST2		Endothelial cell	bone marrow stromal cell antigen 2 [Source:HGNC Symbol;Acc:HGNC:1119]
1299	0.000369281	0.638117	0.466	0.339	1	0	TBC1D12			TBC1 domain family member 12 [Source:HGNC Symbol;Acc:HGNC:29082]
1300	0.00231012	0.638024	0.408	0.308	1	0	TTC13		Multilymphoid progenitor cell	tetratricopeptide repeat domain 13 [Source:HGNC Symbol;Acc:HGNC:26204]
1302	0.000265739	0.636868	0.458	0.316	1	0	AC016747.1
1303	0.00274219	0.636173	0.289	0.194	1	0	PLCE1-AS1			PLCE1 antisense RNA 1 [Source:HGNC Symbol;Acc:HGNC:45193]
1304	6.26467e-07	0.635708	0.661	0.51	0.0139439	0	DHCR7		Oligodendrocyte	7-dehydrocholesterol reductase [Source:HGNC Symbol;Acc:HGNC:2860]
1305	6.26467e-07	0.635708	0.661	0.51	0.0139439	0	DHCR7		Astrocyte	7-dehydrocholesterol reductase [Source:HGNC Symbol;Acc:HGNC:2860]
1306	6.26467e-07	0.635708	0.661	0.51	0.0139439	0	DHCR7		1-cell stage cell (Blastomere)	7-dehydrocholesterol reductase [Source:HGNC Symbol;Acc:HGNC:2860]
1308	0.00150699	0.634175	0.588	0.516	1	0	KIT	Leukemic stem cells (ISCS)	Gonocyte	KIT proto-oncogene, receptor tyrosine kinase [Source:HGNC Symbol;Acc:HGNC:6342]
1309	0.00150699	0.634175	0.588	0.516	1	0	KIT		Pancreatic stem cell	KIT proto-oncogene, receptor tyrosine kinase [Source:HGNC Symbol;Acc:HGNC:6342]
1310	0.00150699	0.634175	0.588	0.516	1	0	KIT		Adipose-derived stem cell	KIT proto-oncogene, receptor tyrosine kinase [Source:HGNC Symbol;Acc:HGNC:6342]
1311	0.00150699	0.634175	0.588	0.516	1	0	KIT		Urine-derived stem cell	KIT proto-oncogene, receptor tyrosine kinase [Source:HGNC Symbol;Acc:HGNC:6342]
1312	0.00150699	0.634175	0.588	0.516	1	0	KIT		Monocyte	KIT proto-oncogene, receptor tyrosine kinase [Source:HGNC Symbol;Acc:HGNC:6342]
1313	0.00150699	0.634175	0.588	0.516	1	0	KIT		Endometrial stem cell	KIT proto-oncogene, receptor tyrosine kinase [Source:HGNC Symbol;Acc:HGNC:6342]
1314	0.00150699	0.634175	0.588	0.516	1	0	KIT		Oviduct-derived stem cell	KIT proto-oncogene, receptor tyrosine kinase [Source:HGNC Symbol;Acc:HGNC:6342]
1315	0.00150699	0.634175	0.588	0.516	1	0	KIT		Retinal progenitor cell	KIT proto-oncogene, receptor tyrosine kinase [Source:HGNC Symbol;Acc:HGNC:6342]
1316	0.00150699	0.634175	0.588	0.516	1	0	KIT		Vascular stem cell	KIT proto-oncogene, receptor tyrosine kinase [Source:HGNC Symbol;Acc:HGNC:6342]
1317	0.00150699	0.634175	0.588	0.516	1	0	KIT		Vascular progenitor cell	KIT proto-oncogene, receptor tyrosine kinase [Source:HGNC Symbol;Acc:HGNC:6342]
1318	0.00150699	0.634175	0.588	0.516	1	0	KIT		Muscle-derived cell	KIT proto-oncogene, receptor tyrosine kinase [Source:HGNC Symbol;Acc:HGNC:6342]
1319	0.00150699	0.634175	0.588	0.516	1	0	KIT		Hematopoietic precursor cell	KIT proto-oncogene, receptor tyrosine kinase [Source:HGNC Symbol;Acc:HGNC:6342]
1320	0.00150699	0.634175	0.588	0.516	1	0	KIT		Limbal epithelial stem cell	KIT proto-oncogene, receptor tyrosine kinase [Source:HGNC Symbol;Acc:HGNC:6342]
1321	0.00150699	0.634175	0.588	0.516	1	0	KIT		Dendritic cell progenitor	KIT proto-oncogene, receptor tyrosine kinase [Source:HGNC Symbol;Acc:HGNC:6342]
1322	0.00150699	0.634175	0.588	0.516	1	0	KIT		Epithelial cell	KIT proto-oncogene, receptor tyrosine kinase [Source:HGNC Symbol;Acc:HGNC:6342]
1323	0.00150699	0.634175	0.588	0.516	1	0	KIT		Luminal progenitor	KIT proto-oncogene, receptor tyrosine kinase [Source:HGNC Symbol;Acc:HGNC:6342]
1324	0.00150699	0.634175	0.588	0.516	1	0	KIT		Endothelial progenitor cell	KIT proto-oncogene, receptor tyrosine kinase [Source:HGNC Symbol;Acc:HGNC:6342]
1325	0.00150699	0.634175	0.588	0.516	1	0	KIT		Mesenchymal stromal cell	KIT proto-oncogene, receptor tyrosine kinase [Source:HGNC Symbol;Acc:HGNC:6342]
1326	0.00150699	0.634175	0.588	0.516	1	0	KIT		Basophil	KIT proto-oncogene, receptor tyrosine kinase [Source:HGNC Symbol;Acc:HGNC:6342]
1327	0.00150699	0.634175	0.588	0.516	1	0	KIT		Cardiac progenitor cell	KIT proto-oncogene, receptor tyrosine kinase [Source:HGNC Symbol;Acc:HGNC:6342]
1328	0.00150699	0.634175	0.588	0.516	1	0	KIT		Endothelial cell	KIT proto-oncogene, receptor tyrosine kinase [Source:HGNC Symbol;Acc:HGNC:6342]
1329	0.00150699	0.634175	0.588	0.516	1	0	KIT		Endothelial stem cell	KIT proto-oncogene, receptor tyrosine kinase [Source:HGNC Symbol;Acc:HGNC:6342]
1330	0.00150699	0.634175	0.588	0.516	1	0	KIT		Lymphoid cell	KIT proto-oncogene, receptor tyrosine kinase [Source:HGNC Symbol;Acc:HGNC:6342]
1331	0.00150699	0.634175	0.588	0.516	1	0	KIT		Myeloid cell	KIT proto-oncogene, receptor tyrosine kinase [Source:HGNC Symbol;Acc:HGNC:6342]
1332	0.00150699	0.634175	0.588	0.516	1	0	KIT		Specialist antigen presenting cell	KIT proto-oncogene, receptor tyrosine kinase [Source:HGNC Symbol;Acc:HGNC:6342]
1333	0.00150699	0.634175	0.588	0.516	1	0	KIT		Primitive endoderm cell	KIT proto-oncogene, receptor tyrosine kinase [Source:HGNC Symbol;Acc:HGNC:6342]
1334	0.00150699	0.634175	0.588	0.516	1	0	KIT		Lake et al.Science.In4	KIT proto-oncogene, receptor tyrosine kinase [Source:HGNC Symbol;Acc:HGNC:6342]
1335	0.00150699	0.634175	0.588	0.516	1	0	KIT		Mast cell	KIT proto-oncogene, receptor tyrosine kinase [Source:HGNC Symbol;Acc:HGNC:6342]
1511	1.70826e-18	0.633578	0.989	0.96	3.80224e-14	0	VAMP5	Pericytes	Exhausted CD8+ T cell	vesicle associated membrane protein 5 [Source:HGNC Symbol;Acc:HGNC:12646]
1512	1.70826e-18	0.633578	0.989	0.96	3.80224e-14	0	VAMP5		Liver bud hepatic cell	vesicle associated membrane protein 5 [Source:HGNC Symbol;Acc:HGNC:12646]
1513	1.70826e-18	0.633578	0.989	0.96	3.80224e-14	0	VAMP5		CD1C-CD141- dendritic cell	vesicle associated membrane protein 5 [Source:HGNC Symbol;Acc:HGNC:12646]
1519	6.94541e-11	0.632885	0.942	0.835	1.54591e-06	0	EEF1E1			eukaryotic translation elongation factor 1 epsilon 1 [Source:HGNC Symbol;Acc:HGNC:3212]
1520	0.00074635	0.632162	0.484	0.376	1	0	CRELD1			cysteine rich with EGF like domains 1 [Source:HGNC Symbol;Acc:HGNC:14630]
1521	6.0214e-06	0.630604	0.466	0.288	0.134024	0	MFAP4	Epicardium cells	FGFR1HighNME5- epithelial cell	microfibril associated protein 4 [Source:HGNC Symbol;Acc:HGNC:7035]
1522	6.0214e-06	0.630604	0.466	0.288	0.134024	0	MFAP4		PROCR+ progenitor cell	microfibril associated protein 4 [Source:HGNC Symbol;Acc:HGNC:7035]
1523	6.0214e-06	0.630604	0.466	0.288	0.134024	0	MFAP4		Granulosa cell	microfibril associated protein 4 [Source:HGNC Symbol;Acc:HGNC:7035]
1545	1.40745e-13	0.630506	0.935	0.86	3.13269e-09	0	IDI1		Astrocyte	isopentenyl-diphosphate delta isomerase 1 [Source:HGNC Symbol;Acc:HGNC:5387]
1546	1.40745e-13	0.630506	0.935	0.86	3.13269e-09	0	IDI1		Liver bud hepatic cell	isopentenyl-diphosphate delta isomerase 1 [Source:HGNC Symbol;Acc:HGNC:5387]
1547	3.19328e-27	0.630012	0.989	0.977	7.10759e-23	0	PRDX5	Secretory cells	Exhausted CD8+ T cell	peroxiredoxin 5 [Source:HGNC Symbol;Acc:HGNC:9355]
1548	3.19328e-27	0.630012	0.989	0.977	7.10759e-23	0	PRDX5		Regulatory T (Treg) cell	peroxiredoxin 5 [Source:HGNC Symbol;Acc:HGNC:9355]
1549	3.19328e-27	0.630012	0.989	0.977	7.10759e-23	0	PRDX5		Ciliated cell	peroxiredoxin 5 [Source:HGNC Symbol;Acc:HGNC:9355]
1550	3.19328e-27	0.630012	0.989	0.977	7.10759e-23	0	PRDX5		Monocyte	peroxiredoxin 5 [Source:HGNC Symbol;Acc:HGNC:9355]
1562	7.34864e-12	0.6298	0.892	0.775	1.63566e-07	0	SLC25A1			solute carrier family 25 member 1 [Source:HGNC Symbol;Acc:HGNC:10979]
1563	8.5464e-05	0.628877	0.596	0.47	1	0	SIGIRR	T cells		single Ig and TIR domain containing [Source:HGNC Symbol;Acc:HGNC:30575]
1564	6.21267e-06	0.628823	0.628	0.484	0.138282	0	HMGCL			3-hydroxy-3-methylglutaryl-CoA lyase [Source:HGNC Symbol;Acc:HGNC:5005]
1565	1.539e-24	0.628496	1	1	3.42552e-20	0	ISG15	Plasmablasts	Regulatory T (Treg) cell	ISG15 ubiquitin like modifier [Source:HGNC Symbol;Acc:HGNC:4053]
1566	1.539e-24	0.628496	1	1	3.42552e-20	0	ISG15		Secretory progenitor cell	ISG15 ubiquitin like modifier [Source:HGNC Symbol;Acc:HGNC:4053]
1567	1.539e-24	0.628496	1	1	3.42552e-20	0	ISG15		CD1C-CD141- dendritic cell	ISG15 ubiquitin like modifier [Source:HGNC Symbol;Acc:HGNC:4053]
1605	1.51814e-07	0.625169	0.751	0.607	0.00337907	0	PYCR1	T cells	B cell	pyrroline-5-carboxylate reductase 1 [Source:HGNC Symbol;Acc:HGNC:9721]
1607	5.70989e-07	0.619043	0.755	0.638	0.0127091	0	TEX264		Astrocyte	testis expressed 264, ER-phagy receptor [Source:HGNC Symbol;Acc:HGNC:30247]
1608	5.70989e-07	0.619043	0.755	0.638	0.0127091	0	TEX264		Endothelial cell	testis expressed 264, ER-phagy receptor [Source:HGNC Symbol;Acc:HGNC:30247]
1609	1.8016e-21	0.617111	0.982	0.972	4.01e-17	0	BNIP3L	Red cells	Monocyte	BCL2 interacting protein 3 like [Source:HGNC Symbol;Acc:HGNC:1085]
1615	1.04022e-20	0.616256	0.989	0.96	2.31532e-16	0	MXRA7		Beta cell	matrix remodeling associated 7 [Source:HGNC Symbol;Acc:HGNC:7541]
1616	0.0002376	0.613412	0.531	0.39	1	0	SOD3	Rspo3+		superoxide dismutase 3 [Source:HGNC Symbol;Acc:HGNC:11181]
1618	8.3759e-06	0.613341	0.971	0.92	0.186431	0	S100A4	T cells	Endothelial cell	S100 calcium binding protein A4 [Source:HGNC Symbol;Acc:HGNC:10494]
1619	8.3759e-06	0.613341	0.971	0.92	0.186431	0	S100A4		CD1C-CD141- dendritic cell	S100 calcium binding protein A4 [Source:HGNC Symbol;Acc:HGNC:10494]
1620	8.3759e-06	0.613341	0.971	0.92	0.186431	0	S100A4		Monocyte	S100 calcium binding protein A4 [Source:HGNC Symbol;Acc:HGNC:10494]
1696	0.000282881	0.613139	0.603	0.481	1	0	TSTD2			thiosulfate sulfurtransferase like domain containing 2 [Source:HGNC Symbol;Acc:HGNC:30087]
1697	1.7241e-06	0.612934	0.773	0.667	0.038375	0	WARS	Tumor cells	Exhausted CD8+ T cell	tryptophanyl-tRNA synthetase 1 [Source:HGNC Symbol;Acc:HGNC:12729]
1698	1.7241e-06	0.612934	0.773	0.667	0.038375	0	WARS		Exhausted CD4+ T cell	tryptophanyl-tRNA synthetase 1 [Source:HGNC Symbol;Acc:HGNC:12729]
1699	1.7241e-06	0.612934	0.773	0.667	0.038375	0	WARS		Ciliated epithelial cell	tryptophanyl-tRNA synthetase 1 [Source:HGNC Symbol;Acc:HGNC:12729]
1700	1.7241e-06	0.612934	0.773	0.667	0.038375	0	WARS		CD1C-CD141- dendritic cell	tryptophanyl-tRNA synthetase 1 [Source:HGNC Symbol;Acc:HGNC:12729]
1701	1.7241e-06	0.612934	0.773	0.667	0.038375	0	WARS		Monocyte	tryptophanyl-tRNA synthetase 1 [Source:HGNC Symbol;Acc:HGNC:12729]
1718	6.57013e-19	0.60985	1	0.983	1.46238e-14	0	CYP1B1	Nsc	FGFR1HighNME5- epithelial cell	cytochrome P450 family 1 subfamily B member 1 [Source:HGNC Symbol;Acc:HGNC:2597]
1719	6.57013e-19	0.60985	1	0.983	1.46238e-14	0	CYP1B1		Monocyte	cytochrome P450 family 1 subfamily B member 1 [Source:HGNC Symbol;Acc:HGNC:2597]
1736	1.98497e-10	0.609344	0.975	0.906	4.41814e-06	0	ERCC6			ERCC excision repair 6, chromatin remodeling factor [Source:HGNC Symbol;Acc:HGNC:3438]
1737	1.68289e-20	0.607925	0.964	0.929	3.74578e-16	0	CPQ			carboxypeptidase Q [Source:HGNC Symbol;Acc:HGNC:16910]
1738	5.01545e-08	0.607292	0.776	0.59	0.00111634	0	BEX4		Naive CD8+ T cell	brain expressed X-linked 4 [Source:HGNC Symbol;Acc:HGNC:25475]
1739	5.01545e-08	0.607292	0.776	0.59	0.00111634	0	BEX4		Plasmacytoid dendritic cell	brain expressed X-linked 4 [Source:HGNC Symbol;Acc:HGNC:25475]
1741	3.89016e-11	0.60724	0.982	0.94	8.65873e-07	0	COL8A1	Modsmc	DCLK1+ progenitor cell	collagen type VIII alpha 1 chain [Source:HGNC Symbol;Acc:HGNC:2215]
1743	2.58446e-09	0.606522	0.874	0.684	5.75249e-05	0	STC1	Pc		stanniocalcin 1 [Source:HGNC Symbol;Acc:HGNC:11373]

## Sheet: Cluster 1
	p_val	avg_log2FC	pct.1	pct.2	p_val_adj	cluster	gene	cell_type_singleCellBase	cellName_cell_markers_db	description
0	1.9211e-15	3.79735	0.304	0.068	4.27598e-11	1	MYH11	Perivascular cells	Vascular smooth muscle cell	myosin heavy chain 11 [Source:HGNC Symbol;Acc:HGNC:7569]
1	1.9211e-15	3.79735	0.304	0.068	4.27598e-11	1	MYH11		AXL+SIGLEC6+ dendritic cell	myosin heavy chain 11 [Source:HGNC Symbol;Acc:HGNC:7569]
2	1.9211e-15	3.79735	0.304	0.068	4.27598e-11	1	MYH11		Lake et al.Science.In4	myosin heavy chain 11 [Source:HGNC Symbol;Acc:HGNC:7569]
84	5.23049e-18	3.45897	0.367	0.089	1.1642e-13	1	KISS1			KiSS-1 metastasis suppressor [Source:HGNC Symbol;Acc:HGNC:6341]
85	4.11313e-17	3.21045	0.361	0.087	9.15501e-13	1	NEFM	Midbrain_hindbrain		neurofilament medium chain [Source:HGNC Symbol;Acc:HGNC:7734]
88	3.60004e-11	2.19227	0.266	0.07	8.01297e-07	1	POU2F2		Regulatory T (Treg) cell	POU class 2 homeobox 2 [Source:HGNC Symbol;Acc:HGNC:9213]
89	3.60004e-11	2.19227	0.266	0.07	8.01297e-07	1	POU2F2		Multilymphoid progenitor cell	POU class 2 homeobox 2 [Source:HGNC Symbol;Acc:HGNC:9213]
90	3.60004e-11	2.19227	0.266	0.07	8.01297e-07	1	POU2F2		CD1C-CD141- dendritic cell	POU class 2 homeobox 2 [Source:HGNC Symbol;Acc:HGNC:9213]
91	3.60004e-11	2.19227	0.266	0.07	8.01297e-07	1	POU2F2		Monocyte	POU class 2 homeobox 2 [Source:HGNC Symbol;Acc:HGNC:9213]
95	3.60004e-11	2.19227	0.266	0.07	8.01297e-07	1	POU2F2		B cell	POU class 2 homeobox 2 [Source:HGNC Symbol;Acc:HGNC:9213]
97	3.73877e-13	2.07621	0.487	0.211	8.32175e-09	1	TSLP			thymic stromal lymphopoietin [Source:HGNC Symbol;Acc:HGNC:30743]
98	1.99763e-41	2.04085	0.956	0.553	4.44633e-37	1	MYOCD	Cardiac cells		myocardin [Source:HGNC Symbol;Acc:HGNC:16067]
100	1.30872e-25	1.97916	0.703	0.279	2.91295e-21	1	PRUNE2		Epiblast cell	prune homolog 2 with BCH domain [Source:HGNC Symbol;Acc:HGNC:25209]
101	1.30872e-25	1.97916	0.703	0.279	2.91295e-21	1	PRUNE2		Ciliated epithelial cell	prune homolog 2 with BCH domain [Source:HGNC Symbol;Acc:HGNC:25209]
102	2.32156e-15	1.94182	0.443	0.153	5.16734e-11	1	INA		Interneuron	internexin neuronal intermediate filament protein alpha [Source:HGNC Symbol;Acc:HGNC:6057]
103	5.96132e-16	1.92762	0.538	0.228	1.32687e-11	1	AIF1L	Endothelial cells	Astrocyte	allograft inflammatory factor 1 like [Source:HGNC Symbol;Acc:HGNC:28904]
104	1.17758e-15	1.90391	0.411	0.13	2.62105e-11	1	KCNMB1	Myofibroblasts	Pit progenitor cell	potassium calcium-activated channel subfamily M regulatory beta subunit 1 [Source:HGNC Symbol;Acc:HGNC:6285]
105	1.17758e-15	1.90391	0.411	0.13	2.62105e-11	1	KCNMB1		Multilymphoid progenitor cell	potassium calcium-activated channel subfamily M regulatory beta subunit 1 [Source:HGNC Symbol;Acc:HGNC:6285]
107	1.69041e-12	1.88388	0.342	0.104	3.76251e-08	1	RAB33A		Oligodendrocyte	RAB33A, member RAS oncogene family [Source:HGNC Symbol;Acc:HGNC:9773]
108	1.69041e-12	1.88388	0.342	0.104	3.76251e-08	1	RAB33A		Multilymphoid progenitor cell	RAB33A, member RAS oncogene family [Source:HGNC Symbol;Acc:HGNC:9773]
110	9.4483e-16	1.85981	0.525	0.206	2.103e-11	1	TMEM178B			transmembrane protein 178B [Source:HGNC Symbol;Acc:HGNC:44112]
111	1.42738e-11	1.85666	0.291	0.081	3.17706e-07	1	GPR183	CD8 T cells	Naive CD8+ T cell	G protein-coupled receptor 183 [Source:HGNC Symbol;Acc:HGNC:3128]
112	1.42738e-11	1.85666	0.291	0.081	3.17706e-07	1	GPR183		Naive CD4+ T cell	G protein-coupled receptor 183 [Source:HGNC Symbol;Acc:HGNC:3128]
113	1.42738e-11	1.85666	0.291	0.081	3.17706e-07	1	GPR183		Plasmacytoid dendritic cell	G protein-coupled receptor 183 [Source:HGNC Symbol;Acc:HGNC:3128]
115	1.42738e-11	1.85666	0.291	0.081	3.17706e-07	1	GPR183		B cell	G protein-coupled receptor 183 [Source:HGNC Symbol;Acc:HGNC:3128]
153	5.12037e-50	1.85526	0.994	0.879	1.13969e-45	1	ACTG2	Fibroblasts-like cells		actin gamma 2, smooth muscle [Source:HGNC Symbol;Acc:HGNC:145]
162	3.20078e-12	1.83549	0.519	0.27	7.1243e-08	1	CDH8			cadherin 8 [Source:HGNC Symbol;Acc:HGNC:1767]
163	4.05196e-29	1.80713	0.816	0.432	9.01885e-25	1	SPOCD1			SPOC domain containing 1 [Source:HGNC Symbol;Acc:HGNC:26338]
164	2.7767e-20	1.76796	0.778	0.54	6.18038e-16	1	PPP1R12B	Ventricular cardiomyocytes	Ionocyte cell	protein phosphatase 1 regulatory subunit 12B [Source:HGNC Symbol;Acc:HGNC:7619]
165	1.55598e-12	1.72009	0.652	0.368	3.46331e-08	1	ITGA7	Pericytes	Astrocyte	integrin subunit alpha 7 [Source:HGNC Symbol;Acc:HGNC:6143]
167	4.16997e-14	1.70679	0.456	0.166	9.28151e-10	1	LIN7A		Monocyte	lin-7 homolog A, crumbs cell polarity complex component [Source:HGNC Symbol;Acc:HGNC:17787]
169	5.08347e-05	1.7026	0.253	0.128	1	1	HMGA2-AS1			HMGA2 antisense RNA 1 [Source:HGNC Symbol;Acc:HGNC:53973]
170	8.82661e-11	1.69272	0.487	0.257	1.96463e-06	1	ADAMTS7			ADAM metallopeptidase with thrombospondin type 1 motif 7 [Source:HGNC Symbol;Acc:HGNC:223]
171	6.428e-26	1.66298	0.899	0.628	1.43074e-21	1	OXTR		Ciliated epithelial cell	oxytocin receptor [Source:HGNC Symbol;Acc:HGNC:8529]
172	1.33272e-16	1.66104	0.734	0.421	2.96637e-12	1	MYLK	Perivascular cells	Basal epithelial cell	myosin light chain kinase [Source:HGNC Symbol;Acc:HGNC:7590]
184	2.54763e-09	1.63706	0.38	0.162	5.67051e-05	1	PDCD1LG2	Myeloid cells	Conventional dendritic cell	programmed cell death 1 ligand 2 [Source:HGNC Symbol;Acc:HGNC:18731]
185	2.54763e-09	1.63706	0.38	0.162	5.67051e-05	1	PDCD1LG2		Plasmacytoid dendritic cell	programmed cell death 1 ligand 2 [Source:HGNC Symbol;Acc:HGNC:18731]
190	8.71292e-09	1.6249	0.31	0.121	0.000193932	1	KALRN			kalirin RhoGEF kinase [Source:HGNC Symbol;Acc:HGNC:4814]
191	2.6103e-15	1.61588	0.627	0.315	5.81001e-11	1	ADAM19		Exhausted CD4+ T cell	ADAM metallopeptidase domain 19 [Source:HGNC Symbol;Acc:HGNC:197]
192	2.6103e-15	1.61588	0.627	0.315	5.81001e-11	1	ADAM19		Lymphoid-primed multipotent progenitor cell	ADAM metallopeptidase domain 19 [Source:HGNC Symbol;Acc:HGNC:197]
193	2.6103e-15	1.61588	0.627	0.315	5.81001e-11	1	ADAM19		Plasmacytoid dendritic cell	ADAM metallopeptidase domain 19 [Source:HGNC Symbol;Acc:HGNC:197]
194	2.6103e-15	1.61588	0.627	0.315	5.81001e-11	1	ADAM19		B cell	ADAM metallopeptidase domain 19 [Source:HGNC Symbol;Acc:HGNC:197]
198	1.32225e-32	1.61319	0.949	0.609	2.94306e-28	1	CNN1	Stromal cells	Smooth muscle cell	calponin 1 [Source:HGNC Symbol;Acc:HGNC:2155]
199	1.32225e-32	1.61319	0.949	0.609	2.94306e-28	1	CNN1		Pit progenitor cell	calponin 1 [Source:HGNC Symbol;Acc:HGNC:2155]
200	1.32225e-32	1.61319	0.949	0.609	2.94306e-28	1	CNN1		Vascular smooth muscle cell	calponin 1 [Source:HGNC Symbol;Acc:HGNC:2155]
222	2.40223e-25	1.60652	0.93	0.738	5.34688e-21	1	RGS4	Cardiac cells		regulator of G protein signaling 4 [Source:HGNC Symbol;Acc:HGNC:10000]
224	3.43704e-06	1.60125	0.266	0.117	0.0765017	1	CRISPLD2	Neutrophils	Monocyte	cysteine rich secretory protein LCCL domain containing 2 [Source:HGNC Symbol;Acc:HGNC:25248]
228	8.25767e-11	1.58753	0.38	0.145	1.83799e-06	1	FMN2	Stem cells		formin 2 [Source:HGNC Symbol;Acc:HGNC:14074]
229	1.96457e-06	1.586	0.259	0.106	0.0437274	1	ACTA2-AS1			ACTA2 antisense RNA 1 [Source:HGNC Symbol;Acc:HGNC:45169]
230	3.67108e-07	1.55609	0.285	0.121	0.00817109	1	CSPG4	Lung vsmcs	Neural crest cell	chondroitin sulfate proteoglycan 4 [Source:HGNC Symbol;Acc:HGNC:2466]
231	3.67108e-07	1.55609	0.285	0.121	0.00817109	1	CSPG4		Stem cell	chondroitin sulfate proteoglycan 4 [Source:HGNC Symbol;Acc:HGNC:2466]
232	3.67108e-07	1.55609	0.285	0.121	0.00817109	1	CSPG4		Mesenchymal stem cell	chondroitin sulfate proteoglycan 4 [Source:HGNC Symbol;Acc:HGNC:2466]
233	3.67108e-07	1.55609	0.285	0.121	0.00817109	1	CSPG4		Adventitial cell	chondroitin sulfate proteoglycan 4 [Source:HGNC Symbol;Acc:HGNC:2466]
234	3.67108e-07	1.55609	0.285	0.121	0.00817109	1	CSPG4		Oligodendrocyte	chondroitin sulfate proteoglycan 4 [Source:HGNC Symbol;Acc:HGNC:2466]
275	1.28692e-12	1.54792	0.715	0.485	2.86442e-08	1	PTTG1	G2m_s npcs	Neural progenitor cell	PTTG1 regulator of sister chromatid separation, securin [Source:HGNC Symbol;Acc:HGNC:9690]
276	1.28692e-12	1.54792	0.715	0.485	2.86442e-08	1	PTTG1		Interneuron	PTTG1 regulator of sister chromatid separation, securin [Source:HGNC Symbol;Acc:HGNC:9690]
277	1.28692e-12	1.54792	0.715	0.485	2.86442e-08	1	PTTG1		Regulatory T (Treg) cell	PTTG1 regulator of sister chromatid separation, securin [Source:HGNC Symbol;Acc:HGNC:9690]
278	1.28692e-12	1.54792	0.715	0.485	2.86442e-08	1	PTTG1		Exhausted CD4+ T cell	PTTG1 regulator of sister chromatid separation, securin [Source:HGNC Symbol;Acc:HGNC:9690]
279	1.28692e-12	1.54792	0.715	0.485	2.86442e-08	1	PTTG1		Basal cell	PTTG1 regulator of sister chromatid separation, securin [Source:HGNC Symbol;Acc:HGNC:9690]
280	1.28692e-12	1.54792	0.715	0.485	2.86442e-08	1	PTTG1		MKI67+ progenitor cell	PTTG1 regulator of sister chromatid separation, securin [Source:HGNC Symbol;Acc:HGNC:9690]
281	1.28692e-12	1.54792	0.715	0.485	2.86442e-08	1	PTTG1		Endothelial cell	PTTG1 regulator of sister chromatid separation, securin [Source:HGNC Symbol;Acc:HGNC:9690]
355	4.65364e-05	1.5344	0.272	0.14	1	1	POSTN	Mesenchymal-like cells	Ionocyte cell	periostin [Source:HGNC Symbol;Acc:HGNC:16953]
356	4.65364e-05	1.5344	0.272	0.14	1	1	POSTN		FGFR1HighNME5- epithelial cell	periostin [Source:HGNC Symbol;Acc:HGNC:16953]
357	4.65364e-05	1.5344	0.272	0.14	1	1	POSTN		Monocyte	periostin [Source:HGNC Symbol;Acc:HGNC:16953]
358	4.65364e-05	1.5344	0.272	0.14	1	1	POSTN		Lake et al.Science.Ex8	periostin [Source:HGNC Symbol;Acc:HGNC:16953]
427	6.1267e-17	1.52916	0.696	0.379	1.36368e-12	1	MGARP		Granulosa cell	mitochondria localized glutamic acid rich protein [Source:HGNC Symbol;Acc:HGNC:29969]
428	2.3539e-36	1.52778	0.994	0.985	5.23931e-32	1	ACTA2	Lung vsmcs	Peritubular myoid cell	actin alpha 2, smooth muscle [Source:HGNC Symbol;Acc:HGNC:130]
429	2.3539e-36	1.52778	0.994	0.985	5.23931e-32	1	ACTA2		Mesangial cell	actin alpha 2, smooth muscle [Source:HGNC Symbol;Acc:HGNC:130]
430	2.3539e-36	1.52778	0.994	0.985	5.23931e-32	1	ACTA2		Mesenchymal stromal cell	actin alpha 2, smooth muscle [Source:HGNC Symbol;Acc:HGNC:130]
431	2.3539e-36	1.52778	0.994	0.985	5.23931e-32	1	ACTA2		Regulatory T (Treg) cell	actin alpha 2, smooth muscle [Source:HGNC Symbol;Acc:HGNC:130]
432	2.3539e-36	1.52778	0.994	0.985	5.23931e-32	1	ACTA2		Basal epithelial cell	actin alpha 2, smooth muscle [Source:HGNC Symbol;Acc:HGNC:130]
554	2.29402e-09	1.51233	0.411	0.185	5.10604e-05	1	AL139317.5
555	1.80988e-08	1.49984	0.367	0.157	0.000402844	1	MCAM	Fibroblasts	Endometrial stem cell	melanoma cell adhesion molecule [Source:HGNC Symbol;Acc:HGNC:6934]
556	1.80988e-08	1.49984	0.367	0.157	0.000402844	1	MCAM		Oviduct-derived stem cell	melanoma cell adhesion molecule [Source:HGNC Symbol;Acc:HGNC:6934]
557	1.80988e-08	1.49984	0.367	0.157	0.000402844	1	MCAM		T helper17 (Th17) cell	melanoma cell adhesion molecule [Source:HGNC Symbol;Acc:HGNC:6934]
558	1.80988e-08	1.49984	0.367	0.157	0.000402844	1	MCAM		Tumor-propagating cell	melanoma cell adhesion molecule [Source:HGNC Symbol;Acc:HGNC:6934]
559	1.80988e-08	1.49984	0.367	0.157	0.000402844	1	MCAM		Smooth muscle cell	melanoma cell adhesion molecule [Source:HGNC Symbol;Acc:HGNC:6934]
560	1.80988e-08	1.49984	0.367	0.157	0.000402844	1	MCAM		Circulating progenitor cell	melanoma cell adhesion molecule [Source:HGNC Symbol;Acc:HGNC:6934]
561	1.80988e-08	1.49984	0.367	0.157	0.000402844	1	MCAM		Limbal epithelial stem cell	melanoma cell adhesion molecule [Source:HGNC Symbol;Acc:HGNC:6934]
562	1.80988e-08	1.49984	0.367	0.157	0.000402844	1	MCAM		Progenitor cell	melanoma cell adhesion molecule [Source:HGNC Symbol;Acc:HGNC:6934]
563	1.80988e-08	1.49984	0.367	0.157	0.000402844	1	MCAM		Stromal cell	melanoma cell adhesion molecule [Source:HGNC Symbol;Acc:HGNC:6934]
564	1.80988e-08	1.49984	0.367	0.157	0.000402844	1	MCAM		Endothelial stem cell	melanoma cell adhesion molecule [Source:HGNC Symbol;Acc:HGNC:6934]
565	1.80988e-08	1.49984	0.367	0.157	0.000402844	1	MCAM		Granulosa cell	melanoma cell adhesion molecule [Source:HGNC Symbol;Acc:HGNC:6934]
566	1.80988e-08	1.49984	0.367	0.157	0.000402844	1	MCAM		Neural stem cell	melanoma cell adhesion molecule [Source:HGNC Symbol;Acc:HGNC:6934]
567	1.80988e-08	1.49984	0.367	0.157	0.000402844	1	MCAM		Neural tube cell	melanoma cell adhesion molecule [Source:HGNC Symbol;Acc:HGNC:6934]
568	1.80988e-08	1.49984	0.367	0.157	0.000402844	1	MCAM		Mesenchymal stromal cell	melanoma cell adhesion molecule [Source:HGNC Symbol;Acc:HGNC:6934]
569	1.80988e-08	1.49984	0.367	0.157	0.000402844	1	MCAM		SLC16A7+ cell	melanoma cell adhesion molecule [Source:HGNC Symbol;Acc:HGNC:6934]
675	2.62407e-12	1.48483	0.595	0.321	5.84066e-08	1	CENPW	Xcr1-cd1s	Neural progenitor cell	centromere protein W [Source:HGNC Symbol;Acc:HGNC:21488]
676	2.62407e-12	1.48483	0.595	0.321	5.84066e-08	1	CENPW		MKI67+ progenitor cell	centromere protein W [Source:HGNC Symbol;Acc:HGNC:21488]
683	6.86612e-26	1.48245	0.873	0.617	1.52826e-21	1	FBLIM1		SLC16A7+ cell	filamin binding LIM protein 1 [Source:HGNC Symbol;Acc:HGNC:24686]
684	2.67651e-14	1.47853	0.595	0.279	5.95738e-10	1	AL359764.2
685	3.72025e-12	1.4775	0.367	0.117	8.28053e-08	1	CDCP1		Muscle satellite cell	CUB domain containing protein 1 [Source:HGNC Symbol;Acc:HGNC:24357]
686	3.72025e-12	1.4775	0.367	0.117	8.28053e-08	1	CDCP1		Neural stem cell	CUB domain containing protein 1 [Source:HGNC Symbol;Acc:HGNC:24357]
687	3.72025e-12	1.4775	0.367	0.117	8.28053e-08	1	CDCP1		Granulosa cell	CUB domain containing protein 1 [Source:HGNC Symbol;Acc:HGNC:24357]
689	7.84847e-18	1.46864	0.696	0.323	1.74691e-13	1	TK1	Mep-cc	MKI67+ progenitor cell	thymidine kinase 1 [Source:HGNC Symbol;Acc:HGNC:11830]
699	2.24912e-09	1.44956	0.405	0.181	5.00608e-05	1	LINC02614			long intergenic non-protein coding RNA 2614 [Source:HGNC Symbol;Acc:HGNC:54072]
700	1.76596e-10	1.42749	0.551	0.306	3.93067e-06	1	IL11		Neuron	interleukin 11 [Source:HGNC Symbol;Acc:HGNC:5966]
701	1.97289e-14	1.424	0.62	0.315	4.39125e-10	1	PRELID2		SLC16A7+ cell	PRELI domain containing 2 [Source:HGNC Symbol;Acc:HGNC:28306]
702	1.97289e-14	1.424	0.62	0.315	4.39125e-10	1	PRELID2		CD141+CLEC9A+ dendritic cell	PRELI domain containing 2 [Source:HGNC Symbol;Acc:HGNC:28306]
704	2.32183e-07	1.42038	0.323	0.14	0.00516794	1	KCTD16	Neural cells		potassium channel tetramerization domain containing 16 [Source:HGNC Symbol;Acc:HGNC:29244]
705	8.40876e-14	1.41956	0.601	0.283	1.87162e-09	1	BIRC5	G2m_s npcs	Epithelial cell	baculoviral IAP repeat containing 5 [Source:HGNC Symbol;Acc:HGNC:593]
706	8.40876e-14	1.41956	0.601	0.283	1.87162e-09	1	BIRC5		Neural progenitor cell	baculoviral IAP repeat containing 5 [Source:HGNC Symbol;Acc:HGNC:593]
707	8.40876e-14	1.41956	0.601	0.283	1.87162e-09	1	BIRC5		MKI67+ progenitor cell	baculoviral IAP repeat containing 5 [Source:HGNC Symbol;Acc:HGNC:593]
708	8.40876e-14	1.41956	0.601	0.283	1.87162e-09	1	BIRC5		Endothelial cell	baculoviral IAP repeat containing 5 [Source:HGNC Symbol;Acc:HGNC:593]
755	1.71804e-06	1.41907	0.335	0.164	0.0382401	1	PDE3A			phosphodiesterase 3A [Source:HGNC Symbol;Acc:HGNC:8778]
756	1.45107e-10	1.40116	0.728	0.543	3.22978e-06	1	NABP1		Microglial cell	nucleic acid binding protein 1 [Source:HGNC Symbol;Acc:HGNC:26232]
757	1.45107e-10	1.40116	0.728	0.543	3.22978e-06	1	NABP1		Monocyte	nucleic acid binding protein 1 [Source:HGNC Symbol;Acc:HGNC:26232]
759	1.91159e-10	1.3978	0.557	0.289	4.25481e-06	1	LY6K			lymphocyte antigen 6 family member K [Source:HGNC Symbol;Acc:HGNC:24225]
760	9.0791e-09	1.36974	0.43	0.217	0.000202083	1	ALDH1B1		Cancer stem cell	aldehyde dehydrogenase 1 family member B1 [Source:HGNC Symbol;Acc:HGNC:407]
761	9.0791e-09	1.36974	0.43	0.217	0.000202083	1	ALDH1B1		Pit progenitor cell	aldehyde dehydrogenase 1 family member B1 [Source:HGNC Symbol;Acc:HGNC:407]
762	7.809e-07	1.36726	0.259	0.102	0.0173813	1	RDH5			retinol dehydrogenase 5 [Source:HGNC Symbol;Acc:HGNC:9940]
763	8.06131e-07	1.36595	0.291	0.126	0.0179429	1	MARCH4
764	7.13678e-14	1.3629	0.924	0.8	1.5885e-09	1	CASP3	Lymphocyte cells	Progenitor cell	caspase 3 [Source:HGNC Symbol;Acc:HGNC:1504]
765	7.13678e-14	1.3629	0.924	0.8	1.5885e-09	1	CASP3		Exhausted CD8+ T cell	caspase 3 [Source:HGNC Symbol;Acc:HGNC:1504]
766	7.13678e-14	1.3629	0.924	0.8	1.5885e-09	1	CASP3		FOXN4+ cell	caspase 3 [Source:HGNC Symbol;Acc:HGNC:1504]
767	7.13678e-14	1.3629	0.924	0.8	1.5885e-09	1	CASP3		Multipotent progenitor cell	caspase 3 [Source:HGNC Symbol;Acc:HGNC:1504]
768	2.01787e-17	1.35698	0.69	0.313	4.49137e-13	1	ADAMTS6		Pit cell	ADAM metallopeptidase with thrombospondin type 1 motif 6 [Source:HGNC Symbol;Acc:HGNC:222]
769	2.01787e-17	1.35698	0.69	0.313	4.49137e-13	1	ADAMTS6		Multilymphoid progenitor cell	ADAM metallopeptidase with thrombospondin type 1 motif 6 [Source:HGNC Symbol;Acc:HGNC:222]
771	2.98218e-13	1.35094	0.709	0.44	6.63773e-09	1	RASSF3		Pit progenitor cell	Ras association domain family member 3 [Source:HGNC Symbol;Acc:HGNC:14271]
772	2.98218e-13	1.35094	0.709	0.44	6.63773e-09	1	RASSF3		Lake et al.Science.Ex8	Ras association domain family member 3 [Source:HGNC Symbol;Acc:HGNC:14271]
774	5.95218e-29	1.34726	0.975	0.874	1.32484e-24	1	KCTD20			potassium channel tetramerization domain containing 20 [Source:HGNC Symbol;Acc:HGNC:21052]
775	8.86333e-21	1.34321	0.899	0.717	1.9728e-16	1	C11orf96	Pericytes	Endothelial cell	chromosome 11 open reading frame 96 [Source:HGNC Symbol;Acc:HGNC:38675]
776	1.15556e-07	1.33717	0.456	0.245	0.00257205	1	CES1	Enteroendocrine cells	Ciliated epithelial cell	carboxylesterase 1 [Source:HGNC Symbol;Acc:HGNC:1863]
777	1.15556e-07	1.33717	0.456	0.245	0.00257205	1	CES1		CD1C+_B dendritic cell	carboxylesterase 1 [Source:HGNC Symbol;Acc:HGNC:1863]
778	1.15556e-07	1.33717	0.456	0.245	0.00257205	1	CES1		Monocyte	carboxylesterase 1 [Source:HGNC Symbol;Acc:HGNC:1863]
786	2.33202e-11	1.33606	0.57	0.287	5.19061e-07	1	CCBE1	Hepatic stellate cells	SLC16A7+ cell	collagen and calcium binding EGF domains 1 [Source:HGNC Symbol;Acc:HGNC:29426]
787	2.33202e-11	1.33606	0.57	0.287	5.19061e-07	1	CCBE1		PROM1High progenitor cell	collagen and calcium binding EGF domains 1 [Source:HGNC Symbol;Acc:HGNC:29426]
788	1.87069e-11	1.3339	0.633	0.353	4.16378e-07	1	NRXN3	Neural cells	Interneuron	neurexin 3 [Source:HGNC Symbol;Acc:HGNC:8010]
789	1.87069e-11	1.3339	0.633	0.353	4.16378e-07	1	NRXN3		Pit progenitor cell	neurexin 3 [Source:HGNC Symbol;Acc:HGNC:8010]
790	2.17069e-19	1.32761	0.759	0.404	4.83152e-15	1	MET	Tumor cells	Hepatocyte	MET proto-oncogene, receptor tyrosine kinase [Source:HGNC Symbol;Acc:HGNC:7029]
791	2.17069e-19	1.32761	0.759	0.404	4.83152e-15	1	MET		Liver bud hepatic cell	MET proto-oncogene, receptor tyrosine kinase [Source:HGNC Symbol;Acc:HGNC:7029]
794	6.99161e-14	1.32212	0.69	0.391	1.55619e-09	1	MICAL1		Oligodendrocyte	microtubule associated monooxygenase, calponin and LIM domain containing 1 [Source:HGNC Symbol;Acc:HGNC:20619]
795	3.55032e-27	1.32117	0.924	0.679	7.90231e-23	1	LMOD1	Myofibroblasts		leiomodin 1 [Source:HGNC Symbol;Acc:HGNC:6647]
796	1.2234e-05	1.29493	0.614	0.489	0.272304	1	SGCD	Mesenchymal-like cells		sarcoglycan delta [Source:HGNC Symbol;Acc:HGNC:10807]
798	3.77053e-11	1.29378	0.494	0.234	8.39244e-07	1	ARHGDIB	Fibroblasts-like cells	Microglial cell	Rho GDP dissociation inhibitor beta [Source:HGNC Symbol;Acc:HGNC:679]
799	3.77053e-11	1.29378	0.494	0.234	8.39244e-07	1	ARHGDIB		Paneth cell	Rho GDP dissociation inhibitor beta [Source:HGNC Symbol;Acc:HGNC:679]
800	3.77053e-11	1.29378	0.494	0.234	8.39244e-07	1	ARHGDIB		Granulosa cell	Rho GDP dissociation inhibitor beta [Source:HGNC Symbol;Acc:HGNC:679]
801	3.77053e-11	1.29378	0.494	0.234	8.39244e-07	1	ARHGDIB		Monocyte	Rho GDP dissociation inhibitor beta [Source:HGNC Symbol;Acc:HGNC:679]
834	1.71388e-17	1.28999	0.816	0.557	3.81476e-13	1	PRPS1		Ciliated cell	phosphoribosyl pyrophosphate synthetase 1 [Source:HGNC Symbol;Acc:HGNC:9462]
835	3.44604e-13	1.28813	0.595	0.285	7.6702e-09	1	BCAR3			BCAR3 adaptor protein, NSP family member [Source:HGNC Symbol;Acc:HGNC:973]
836	7.77802e-08	1.28365	0.728	0.566	0.00173123	1	SYNPO2	Stromal cells		synaptopodin 2 [Source:HGNC Symbol;Acc:HGNC:17732]
841	6.82953e-09	1.28117	0.373	0.153	0.000152012	1	STOX2			storkhead box 2 [Source:HGNC Symbol;Acc:HGNC:25450]
842	4.81275e-27	1.26673	0.975	0.902	1.07122e-22	1	SRGN	Monocytes	Megakaryocyte	serglycin [Source:HGNC Symbol;Acc:HGNC:9361]
843	4.81275e-27	1.26673	0.975	0.902	1.07122e-22	1	SRGN		Microglial cell	serglycin [Source:HGNC Symbol;Acc:HGNC:9361]
844	4.81275e-27	1.26673	0.975	0.902	1.07122e-22	1	SRGN		Exhausted CD8+ T cell	serglycin [Source:HGNC Symbol;Acc:HGNC:9361]
845	4.81275e-27	1.26673	0.975	0.902	1.07122e-22	1	SRGN		Exhausted CD4+ T cell	serglycin [Source:HGNC Symbol;Acc:HGNC:9361]
846	4.81275e-27	1.26673	0.975	0.902	1.07122e-22	1	SRGN		Paneth cell	serglycin [Source:HGNC Symbol;Acc:HGNC:9361]
847	4.81275e-27	1.26673	0.975	0.902	1.07122e-22	1	SRGN		Granulosa cell	serglycin [Source:HGNC Symbol;Acc:HGNC:9361]
848	4.81275e-27	1.26673	0.975	0.902	1.07122e-22	1	SRGN		Monocyte	serglycin [Source:HGNC Symbol;Acc:HGNC:9361]
914	1.2159e-06	1.25116	0.468	0.272	0.0270636	1	DAB2IP			DAB2 interacting protein [Source:HGNC Symbol;Acc:HGNC:17294]
915	0.00154079	1.24731	0.253	0.147	1	1	FGF5	Ectoderm cells		fibroblast growth factor 5 [Source:HGNC Symbol;Acc:HGNC:3683]
916	0.000236828	1.22331	0.316	0.189	1	1	BX322234.1
917	0.000241157	1.22001	0.266	0.143	1	1	BMPER	Fibroblasts	Pit progenitor cell	BMP binding endothelial regulator [Source:HGNC Symbol;Acc:HGNC:24154]
919	3.07704e-10	1.20965	0.595	0.332	6.84888e-06	1	TNFAIP3	Myeloid cells	Cancer stem cell	TNF alpha induced protein 3 [Source:HGNC Symbol;Acc:HGNC:11896]
920	3.07704e-10	1.20965	0.595	0.332	6.84888e-06	1	TNFAIP3		Exhausted CD8+ T cell	TNF alpha induced protein 3 [Source:HGNC Symbol;Acc:HGNC:11896]
921	3.07704e-10	1.20965	0.595	0.332	6.84888e-06	1	TNFAIP3		Regulatory T (Treg) cell	TNF alpha induced protein 3 [Source:HGNC Symbol;Acc:HGNC:11896]
922	3.07704e-10	1.20965	0.595	0.332	6.84888e-06	1	TNFAIP3		Paneth cell	TNF alpha induced protein 3 [Source:HGNC Symbol;Acc:HGNC:11896]
923	3.07704e-10	1.20965	0.595	0.332	6.84888e-06	1	TNFAIP3		Multilymphoid progenitor cell	TNF alpha induced protein 3 [Source:HGNC Symbol;Acc:HGNC:11896]
924	3.07704e-10	1.20965	0.595	0.332	6.84888e-06	1	TNFAIP3		Plasmacytoid dendritic cell	TNF alpha induced protein 3 [Source:HGNC Symbol;Acc:HGNC:11896]
925	3.07704e-10	1.20965	0.595	0.332	6.84888e-06	1	TNFAIP3		Monocyte	TNF alpha induced protein 3 [Source:HGNC Symbol;Acc:HGNC:11896]
939	1.93714e-18	1.20366	0.975	0.851	4.31169e-14	1	RGS5	Lung vsmcs	Primitive endoderm cell	regulator of G protein signaling 5 [Source:HGNC Symbol;Acc:HGNC:10001]
951	0.00129741	1.20317	0.278	0.177	1	1	SPON1		DCLK1+ progenitor cell	spondin 1 [Source:HGNC Symbol;Acc:HGNC:11252]
952	0.00129741	1.20317	0.278	0.177	1	1	SPON1		Multilymphoid progenitor cell	spondin 1 [Source:HGNC Symbol;Acc:HGNC:11252]
954	5.21038e-06	1.20144	0.411	0.234	0.115973	1	PRKG1		Purkinje cell	protein kinase cGMP-dependent 1 [Source:HGNC Symbol;Acc:HGNC:9414]
955	0.00123393	1.19767	0.272	0.16	1	1	SUSD5			sushi domain containing 5 [Source:HGNC Symbol;Acc:HGNC:29061]
956	1.38257e-20	1.19654	0.886	0.715	3.07732e-16	1	CTPS1			CTP synthase 1 [Source:HGNC Symbol;Acc:HGNC:2519]
957	1.15835e-05	1.19329	0.316	0.162	0.257826	1	LINC02015			long intergenic non-protein coding RNA 2015 [Source:HGNC Symbol;Acc:HGNC:52850]
958	6.64839e-10	1.18964	0.506	0.251	1.4798e-05	1	BIRC3	Mast cells	Paneth cell	baculoviral IAP repeat containing 3 [Source:HGNC Symbol;Acc:HGNC:591]
959	6.64839e-10	1.18964	0.506	0.251	1.4798e-05	1	BIRC3		Granulosa cell	baculoviral IAP repeat containing 3 [Source:HGNC Symbol;Acc:HGNC:591]
961	6.64839e-10	1.18964	0.506	0.251	1.4798e-05	1	BIRC3		B cell	baculoviral IAP repeat containing 3 [Source:HGNC Symbol;Acc:HGNC:591]
983	1.03341e-05	1.18926	0.259	0.117	0.230017	1	AP002833.1
984	1.20031e-08	1.1787	0.443	0.232	0.000267164	1	DUSP4	Lymphocyte cells	Primitive endoderm cell	dual specificity phosphatase 4 [Source:HGNC Symbol;Acc:HGNC:3070]
985	1.20031e-08	1.1787	0.443	0.232	0.000267164	1	DUSP4		Exhausted CD8+ T cell	dual specificity phosphatase 4 [Source:HGNC Symbol;Acc:HGNC:3070]
986	1.20031e-08	1.1787	0.443	0.232	0.000267164	1	DUSP4		Regulatory T (Treg) cell	dual specificity phosphatase 4 [Source:HGNC Symbol;Acc:HGNC:3070]
987	1.20031e-08	1.1787	0.443	0.232	0.000267164	1	DUSP4		Exhausted CD4+ T cell	dual specificity phosphatase 4 [Source:HGNC Symbol;Acc:HGNC:3070]
988	1.20031e-08	1.1787	0.443	0.232	0.000267164	1	DUSP4		Multilymphoid progenitor cell	dual specificity phosphatase 4 [Source:HGNC Symbol;Acc:HGNC:3070]
1002	1.27169e-20	1.17596	1	0.926	2.83054e-16	1	GREM1	Fibroblasts	Stromal cell	gremlin 1, DAN family BMP antagonist [Source:HGNC Symbol;Acc:HGNC:2001]
1003	1.27169e-20	1.17596	1	0.926	2.83054e-16	1	GREM1		Beta cell	gremlin 1, DAN family BMP antagonist [Source:HGNC Symbol;Acc:HGNC:2001]
1004	8.74504e-07	1.17223	0.38	0.187	0.0194647	1	CENPM	Epithelial cells	Neural progenitor cell	centromere protein M [Source:HGNC Symbol;Acc:HGNC:18352]
1005	8.74504e-07	1.17223	0.38	0.187	0.0194647	1	CENPM		FOXN4+ cell	centromere protein M [Source:HGNC Symbol;Acc:HGNC:18352]
1006	8.74504e-07	1.17223	0.38	0.187	0.0194647	1	CENPM		Goblet cell	centromere protein M [Source:HGNC Symbol;Acc:HGNC:18352]
1007	8.74504e-07	1.17223	0.38	0.187	0.0194647	1	CENPM		B cell	centromere protein M [Source:HGNC Symbol;Acc:HGNC:18352]
1014	5.71447e-05	1.16911	0.259	0.126	1	1	KRTAP1-5			keratin associated protein 1-5 [Source:HGNC Symbol;Acc:HGNC:16777]
1015	0.00395437	1.1675	0.316	0.215	1	1	AC113383.1
1016	0.0002327	1.16705	0.291	0.164	1	1	ADGRG1	Dn(p)	Neural stem cell	adhesion G protein-coupled receptor G1 [Source:HGNC Symbol;Acc:HGNC:4512]
1017	0.0002327	1.16705	0.291	0.164	1	1	ADGRG1		Neural progenitor cell	adhesion G protein-coupled receptor G1 [Source:HGNC Symbol;Acc:HGNC:4512]
1018	0.0002327	1.16705	0.291	0.164	1	1	ADGRG1		Astrocyte	adhesion G protein-coupled receptor G1 [Source:HGNC Symbol;Acc:HGNC:4512]
1019	0.0002327	1.16705	0.291	0.164	1	1	ADGRG1		Effector CD8+ memory T (Tem) cell	adhesion G protein-coupled receptor G1 [Source:HGNC Symbol;Acc:HGNC:4512]
1020	0.0002327	1.16705	0.291	0.164	1	1	ADGRG1		CD4+ cytotoxic T cell	adhesion G protein-coupled receptor G1 [Source:HGNC Symbol;Acc:HGNC:4512]
1026	7.98143e-09	1.16631	0.975	0.981	0.000177651	1	MT2A	Natural killer (NK) cells	Liver bud hepatic cell	metallothionein 2A [Source:HGNC Symbol;Acc:HGNC:7406]
1027	7.98143e-09	1.16631	0.975	0.981	0.000177651	1	MT2A		Granulosa cell	metallothionein 2A [Source:HGNC Symbol;Acc:HGNC:7406]
1028	7.98143e-09	1.16631	0.975	0.981	0.000177651	1	MT2A		CD1C-CD141- dendritic cell	metallothionein 2A [Source:HGNC Symbol;Acc:HGNC:7406]
1086	4.00922e-08	1.15535	0.481	0.245	0.000892371	1	CENPH			centromere protein H [Source:HGNC Symbol;Acc:HGNC:17268]
1087	3.39711e-14	1.14345	0.797	0.568	7.56128e-10	1	NAV3			neuron navigator 3 [Source:HGNC Symbol;Acc:HGNC:15998]
1088	2.15208e-07	1.13753	0.513	0.311	0.00479011	1	SERTAD4-AS1			SERTAD4 antisense RNA 1 [Source:HGNC Symbol;Acc:HGNC:32019]
1089	3.14771e-07	1.13492	0.456	0.249	0.00700618	1	KLHL23		Ionocyte cell	kelch like family member 23 [Source:HGNC Symbol;Acc:HGNC:27506]
1090	2.83528e-13	1.12681	0.924	0.857	6.31077e-09	1	PPME1		Trophectoderm cell	protein phosphatase methylesterase 1 [Source:HGNC Symbol;Acc:HGNC:30178]
1091	1.989e-05	1.12674	0.399	0.236	0.442711	1	ULBP2	CD4 T cells		UL16 binding protein 2 [Source:HGNC Symbol;Acc:HGNC:14894]
1092	2.31373e-10	1.12271	0.861	0.76	5.1499e-06	1	CARMN	Muscle cells		cardiac mesoderm enhancer-associated non-coding RNA [Source:HGNC Symbol;Acc:HGNC:42872]
1093	4.45459e-06	1.11819	0.335	0.17	0.0991503	1	KIF20A	Cardiomyocytes		kinesin family member 20A [Source:HGNC Symbol;Acc:HGNC:9787]
1095	1.21506e-05	1.11818	0.532	0.36	0.270449	1	HMGA2	Neuroglial cells	Granulosa cell	high mobility group AT-hook 2 [Source:HGNC Symbol;Acc:HGNC:5009]
1099	6.6499e-07	1.11355	0.405	0.211	0.0148013	1	HHIP-AS1	Myofibroblasts		HHIP antisense RNA 1 [Source:HGNC Symbol;Acc:HGNC:44182]
1100	2.66194e-06	1.11303	0.62	0.438	0.0592494	1	PCDH18	Fibroblasts-like cells	FGFR1HighNME5- epithelial cell	protocadherin 18 [Source:HGNC Symbol;Acc:HGNC:14268]
1101	1.72488e-15	1.11246	0.797	0.511	3.83923e-11	1	SMTN	Muscle cells	Stem cell	smoothelin [Source:HGNC Symbol;Acc:HGNC:11126]
1102	1.72488e-15	1.11246	0.797	0.511	3.83923e-11	1	SMTN		Endothelial cell	smoothelin [Source:HGNC Symbol;Acc:HGNC:11126]
1104	3.11447e-05	1.11187	0.304	0.153	0.69322	1	GGTLC2			gamma-glutamyltransferase light chain 2 [Source:HGNC Symbol;Acc:HGNC:18596]
1105	4.59905e-06	1.11134	0.304	0.138	0.102366	1	JPH2			junctophilin 2 [Source:HGNC Symbol;Acc:HGNC:14202]
1106	2.44252e-20	1.11008	0.918	0.849	5.43655e-16	1	HERC4		Lymphoid-primed multipotent progenitor cell	HECT and RLD domain containing E3 ubiquitin protein ligase 4 [Source:HGNC Symbol;Acc:HGNC:24521]
1108	3.87536e-07	1.10788	0.487	0.296	0.00862578	1	CARD10			caspase recruitment domain family member 10 [Source:HGNC Symbol;Acc:HGNC:16422]
1109	5.654e-11	1.10376	0.684	0.421	1.25847e-06	1	CACNB4		Secretory progenitor cell	calcium voltage-gated channel auxiliary subunit beta 4 [Source:HGNC Symbol;Acc:HGNC:1404]
1110	5.654e-11	1.10376	0.684	0.421	1.25847e-06	1	CACNB4		Lymphoid-primed multipotent progenitor cell	calcium voltage-gated channel auxiliary subunit beta 4 [Source:HGNC Symbol;Acc:HGNC:1404]
1111	5.654e-11	1.10376	0.684	0.421	1.25847e-06	1	CACNB4		B cell	calcium voltage-gated channel auxiliary subunit beta 4 [Source:HGNC Symbol;Acc:HGNC:1404]
1114	5.62115e-11	1.08546	0.639	0.357	1.25116e-06	1	PCLAF	Myeloid cells	Neural progenitor cell	PCNA clamp associated factor [Source:HGNC Symbol;Acc:HGNC:28961]
1124	4.42953e-12	1.08135	0.81	0.63	9.85924e-08	1	CSRP1	Muscle cells	Liver bud hepatic cell	cysteine and glycine rich protein 1 [Source:HGNC Symbol;Acc:HGNC:2469]
1125	4.42953e-12	1.08135	0.81	0.63	9.85924e-08	1	CSRP1		CD141+CLEC9A+ dendritic cell	cysteine and glycine rich protein 1 [Source:HGNC Symbol;Acc:HGNC:2469]
1127	0.000127773	1.0812	0.316	0.179	1	1	ICAM1	Preadipocytes	Myeloid-derived suppressor cell	intercellular adhesion molecule 1 [Source:HGNC Symbol;Acc:HGNC:5344]
1128	0.000127773	1.0812	0.316	0.179	1	1	ICAM1		Oviduct-derived stem cell	intercellular adhesion molecule 1 [Source:HGNC Symbol;Acc:HGNC:5344]
1129	0.000127773	1.0812	0.316	0.179	1	1	ICAM1		Adipose-derived stem cell	intercellular adhesion molecule 1 [Source:HGNC Symbol;Acc:HGNC:5344]
1130	0.000127773	1.0812	0.316	0.179	1	1	ICAM1		Mesenchymal progenitor cell	intercellular adhesion molecule 1 [Source:HGNC Symbol;Acc:HGNC:5344]
1131	0.000127773	1.0812	0.316	0.179	1	1	ICAM1		Eosinophil	intercellular adhesion molecule 1 [Source:HGNC Symbol;Acc:HGNC:5344]
1132	0.000127773	1.0812	0.316	0.179	1	1	ICAM1		Macrophage	intercellular adhesion molecule 1 [Source:HGNC Symbol;Acc:HGNC:5344]
1133	0.000127773	1.0812	0.316	0.179	1	1	ICAM1		Basophil	intercellular adhesion molecule 1 [Source:HGNC Symbol;Acc:HGNC:5344]
1134	0.000127773	1.0812	0.316	0.179	1	1	ICAM1		Endothelial stem cell	intercellular adhesion molecule 1 [Source:HGNC Symbol;Acc:HGNC:5344]
1135	0.000127773	1.0812	0.316	0.179	1	1	ICAM1		Epithelial cell	intercellular adhesion molecule 1 [Source:HGNC Symbol;Acc:HGNC:5344]
1136	0.000127773	1.0812	0.316	0.179	1	1	ICAM1		Mesoderm cell	intercellular adhesion molecule 1 [Source:HGNC Symbol;Acc:HGNC:5344]
1137	0.000127773	1.0812	0.316	0.179	1	1	ICAM1		Stromal cell	intercellular adhesion molecule 1 [Source:HGNC Symbol;Acc:HGNC:5344]
1138	0.000127773	1.0812	0.316	0.179	1	1	ICAM1		Mesenchymal stromal cell	intercellular adhesion molecule 1 [Source:HGNC Symbol;Acc:HGNC:5344]
1139	0.000127773	1.0812	0.316	0.179	1	1	ICAM1		DCLK1+ progenitor cell	intercellular adhesion molecule 1 [Source:HGNC Symbol;Acc:HGNC:5344]
1140	0.000127773	1.0812	0.316	0.179	1	1	ICAM1		Paneth cell	intercellular adhesion molecule 1 [Source:HGNC Symbol;Acc:HGNC:5344]
1141	0.000127773	1.0812	0.316	0.179	1	1	ICAM1		Granulosa cell	intercellular adhesion molecule 1 [Source:HGNC Symbol;Acc:HGNC:5344]
1142	0.000127773	1.0812	0.316	0.179	1	1	ICAM1		Vascular endothelial cell	intercellular adhesion molecule 1 [Source:HGNC Symbol;Acc:HGNC:5344]
1143	0.000127773	1.0812	0.316	0.179	1	1	ICAM1		Multilymphoid progenitor cell	intercellular adhesion molecule 1 [Source:HGNC Symbol;Acc:HGNC:5344]
1267	3.57682e-06	1.08008	0.513	0.357	0.0796129	1	RUNDC1		B cell	RUN domain containing 1 [Source:HGNC Symbol;Acc:HGNC:25418]
1269	2.0806e-05	1.06397	0.829	0.747	0.4631	1	USP53	Fibroblasts	Ionocyte cell	ubiquitin specific peptidase 53 [Source:HGNC Symbol;Acc:HGNC:29255]
1270	5.38427e-11	1.06213	0.778	0.64	1.19843e-06	1	HMGA1	T cells	Circulating fetal cell	high mobility group AT-hook 1 [Source:HGNC Symbol;Acc:HGNC:5010]
1272	1.27466e-09	1.06159	0.582	0.34	2.83713e-05	1	CDKN3	Cardiomyocytes	Neural progenitor cell	cyclin dependent kinase inhibitor 3 [Source:HGNC Symbol;Acc:HGNC:1791]
1273	1.27466e-09	1.06159	0.582	0.34	2.83713e-05	1	CDKN3		MKI67+ progenitor cell	cyclin dependent kinase inhibitor 3 [Source:HGNC Symbol;Acc:HGNC:1791]
1274	1.27466e-09	1.06159	0.582	0.34	2.83713e-05	1	CDKN3		Granulocyte-monocyte progenitor	cyclin dependent kinase inhibitor 3 [Source:HGNC Symbol;Acc:HGNC:1791]
1292	5.17929e-30	1.05891	0.987	0.934	1.15281e-25	1	CRIM1		Plasmacytoid dendritic cell	cysteine rich transmembrane BMP regulator 1 [Source:HGNC Symbol;Acc:HGNC:2359]
1293	5.17929e-30	1.05891	0.987	0.934	1.15281e-25	1	CRIM1		Lake et al.Science.In3	cysteine rich transmembrane BMP regulator 1 [Source:HGNC Symbol;Acc:HGNC:2359]
1296	8.78021e-21	1.05337	0.987	0.981	1.9543e-16	1	COL4A1	Tip cells	Primitive endoderm cell	collagen type IV alpha 1 chain [Source:HGNC Symbol;Acc:HGNC:2202]
1306	2.13065e-05	1.04565	0.411	0.238	0.474239	1	RASGRP1			RAS guanyl releasing protein 1 [Source:HGNC Symbol;Acc:HGNC:9878]
1307	5.43749e-08	1.04418	0.348	0.143	0.00121028	1	LRRC2		SLC16A7+ cell	leucine rich repeat containing 2 [Source:HGNC Symbol;Acc:HGNC:14676]
1308	1.91692e-06	1.04146	0.424	0.23	0.0426667	1	GAS6		Microglial cell	growth arrest specific 6 [Source:HGNC Symbol;Acc:HGNC:4168]
1309	1.91692e-06	1.04146	0.424	0.23	0.0426667	1	GAS6		Plasmacytoid dendritic cell	growth arrest specific 6 [Source:HGNC Symbol;Acc:HGNC:4168]
1311	5.70069e-06	1.03986	0.43	0.251	0.126886	1	ACOX3			acyl-CoA oxidase 3, pristanoyl [Source:HGNC Symbol;Acc:HGNC:121]
1312	6.04345e-19	1.03894	0.892	0.649	1.34515e-14	1	NID2	Endothelial cells	Primitive endoderm cell	nidogen 2 [Source:HGNC Symbol;Acc:HGNC:13389]
1313	6.04345e-19	1.03894	0.892	0.649	1.34515e-14	1	NID2		Oocyte	nidogen 2 [Source:HGNC Symbol;Acc:HGNC:13389]
1315	5.55993e-25	1.03423	0.962	0.891	1.23753e-20	1	PDLIM5	Ventricular cardiomyocytes	Astrocyte	PDZ and LIM domain 5 [Source:HGNC Symbol;Acc:HGNC:17468]
1316	5.55993e-25	1.03423	0.962	0.891	1.23753e-20	1	PDLIM5		CD1C-CD141- dendritic cell	PDZ and LIM domain 5 [Source:HGNC Symbol;Acc:HGNC:17468]
1317	5.55993e-25	1.03423	0.962	0.891	1.23753e-20	1	PDLIM5		Lake et al.Science.Ex8	PDZ and LIM domain 5 [Source:HGNC Symbol;Acc:HGNC:17468]
1320	3.08853e-12	1.03177	0.892	0.723	6.87446e-08	1	FLNC			filamin C [Source:HGNC Symbol;Acc:HGNC:3756]
1321	1.22405e-06	1.01891	0.506	0.319	0.0272448	1	PPP1R3C		Astrocyte	protein phosphatase 1 regulatory subunit 3C [Source:HGNC Symbol;Acc:HGNC:9293]
1322	3.16826e-05	1.0177	0.291	0.145	0.705191	1	IQGAP3		MKI67+ progenitor cell	IQ motif containing GTPase activating protein 3 [Source:HGNC Symbol;Acc:HGNC:20669]
1323	5.19263e-07	1.01446	0.462	0.257	0.0115578	1	CENPN		Neural progenitor cell	centromere protein N [Source:HGNC Symbol;Acc:HGNC:30873]
1324	5.19263e-07	1.01446	0.462	0.257	0.0115578	1	CENPN		Endothelial cell	centromere protein N [Source:HGNC Symbol;Acc:HGNC:30873]
1326	0.000341298	1.01302	0.329	0.196	1	1	TRIP13		SLC16A7+ cell	thyroid hormone receptor interactor 13 [Source:HGNC Symbol;Acc:HGNC:12307]
1327	4.59269e-19	1.01267	0.905	0.806	1.02224e-14	1	COTL1	B cells	Exhausted CD8+ T cell	coactosin like F-actin binding protein 1 [Source:HGNC Symbol;Acc:HGNC:18304]
1328	4.59269e-19	1.01267	0.905	0.806	1.02224e-14	1	COTL1		Mesenchymal cell	coactosin like F-actin binding protein 1 [Source:HGNC Symbol;Acc:HGNC:18304]
1329	4.59269e-19	1.01267	0.905	0.806	1.02224e-14	1	COTL1		Paneth cell	coactosin like F-actin binding protein 1 [Source:HGNC Symbol;Acc:HGNC:18304]
1330	4.59269e-19	1.01267	0.905	0.806	1.02224e-14	1	COTL1		Endothelial cell	coactosin like F-actin binding protein 1 [Source:HGNC Symbol;Acc:HGNC:18304]
1331	4.59269e-19	1.01267	0.905	0.806	1.02224e-14	1	COTL1		Multilymphoid progenitor cell	coactosin like F-actin binding protein 1 [Source:HGNC Symbol;Acc:HGNC:18304]
1332	4.59269e-19	1.01267	0.905	0.806	1.02224e-14	1	COTL1		Monocyte	coactosin like F-actin binding protein 1 [Source:HGNC Symbol;Acc:HGNC:18304]
1390	5.6311e-06	1.00905	0.411	0.238	0.125337	1	DOP1B			DOP1 leucine zipper like protein B [Source:HGNC Symbol;Acc:HGNC:1291]
1391	1.80554e-37	1.00833	1	0.964	4.01877e-33	1	ACTN1	Neural cells	Trophectoderm cell	actinin alpha 1 [Source:HGNC Symbol;Acc:HGNC:163]
1392	1.80554e-37	1.00833	1	0.964	4.01877e-33	1	ACTN1		Naive CD8+ T cell	actinin alpha 1 [Source:HGNC Symbol;Acc:HGNC:163]
1393	1.80554e-37	1.00833	1	0.964	4.01877e-33	1	ACTN1		Naive CD4+ T cell	actinin alpha 1 [Source:HGNC Symbol;Acc:HGNC:163]
1394	1.80554e-37	1.00833	1	0.964	4.01877e-33	1	ACTN1		FOXN4+ cell	actinin alpha 1 [Source:HGNC Symbol;Acc:HGNC:163]
1395	1.80554e-37	1.00833	1	0.964	4.01877e-33	1	ACTN1		CD141+CLEC9A+ dendritic cell	actinin alpha 1 [Source:HGNC Symbol;Acc:HGNC:163]
1396	1.80554e-37	1.00833	1	0.964	4.01877e-33	1	ACTN1		Monocyte	actinin alpha 1 [Source:HGNC Symbol;Acc:HGNC:163]
1415	0.00305069	1.00706	0.259	0.16	1	1	LINC00672
1416	1.3123e-07	1.00693	0.462	0.245	0.00292093	1	NT5DC3		Ionocyte cell	5'-nucleotidase domain containing 3 [Source:HGNC Symbol;Acc:HGNC:30826]
1417	0.000188737	0.995353	0.405	0.26	1	1	AC027237.3
1418	0.000748394	0.993133	0.709	0.621	1	1	PTGIS		Exhausted CD8+ T cell	prostaglandin I2 synthase [Source:HGNC Symbol;Acc:HGNC:9603]
1419	2.9758e-09	0.992238	0.715	0.5	6.62353e-05	1	TNS1	Pericytes	Astrocyte	tensin 1 [Source:HGNC Symbol;Acc:HGNC:11973]
1420	1.6963e-09	0.990683	0.684	0.43	3.77563e-05	1	ARHGEF28			Rho guanine nucleotide exchange factor 28 [Source:HGNC Symbol;Acc:HGNC:30322]
1421	4.75185e-24	0.990119	0.975	0.97	1.05767e-19	1	C12orf75	Natural killer (NK) cells	Microglial cell	chromosome 12 open reading frame 75 [Source:HGNC Symbol;Acc:HGNC:35164]
1422	4.75185e-24	0.990119	0.975	0.97	1.05767e-19	1	C12orf75		Effector CD8+ memory T (Tem) cell	chromosome 12 open reading frame 75 [Source:HGNC Symbol;Acc:HGNC:35164]
1423	4.75185e-24	0.990119	0.975	0.97	1.05767e-19	1	C12orf75		CD4+ cytotoxic T cell	chromosome 12 open reading frame 75 [Source:HGNC Symbol;Acc:HGNC:35164]
1424	4.75185e-24	0.990119	0.975	0.97	1.05767e-19	1	C12orf75		Ciliated cell	chromosome 12 open reading frame 75 [Source:HGNC Symbol;Acc:HGNC:35164]
1445	1.81119e-06	0.986786	0.43	0.24	0.0403135	1	HHIP	Myofibroblasts		hedgehog interacting protein [Source:HGNC Symbol;Acc:HGNC:14866]
1446	7.79217e-09	0.985787	0.937	0.885	0.000173438	1	UBE2S	G2m_s npcs	Multipotent progenitor cell	ubiquitin conjugating enzyme E2 S [Source:HGNC Symbol;Acc:HGNC:17895]
1450	0.000187749	0.977801	0.291	0.157	1	1	TRPC4			transient receptor potential cation channel subfamily C member 4 [Source:HGNC Symbol;Acc:HGNC:12336]
1451	2.11029e-18	0.975049	0.987	0.974	4.69709e-14	1	RND3		Astrocyte	Rho family GTPase 3 [Source:HGNC Symbol;Acc:HGNC:671]
1452	2.11029e-18	0.975049	0.987	0.974	4.69709e-14	1	RND3		Oligodendrocyte progenitor cell	Rho family GTPase 3 [Source:HGNC Symbol;Acc:HGNC:671]
1453	2.11029e-18	0.975049	0.987	0.974	4.69709e-14	1	RND3		Granulosa cell	Rho family GTPase 3 [Source:HGNC Symbol;Acc:HGNC:671]
1455	0.00228507	0.970742	0.253	0.153	1	1	ABCC4	Endothelial cells	Oocyte	ATP binding cassette subfamily C member 4 [Source:HGNC Symbol;Acc:HGNC:55]
1457	0.000228385	0.964711	0.772	0.723	1	1	STK38L			serine/threonine kinase 38 like [Source:HGNC Symbol;Acc:HGNC:17848]
1458	7.87748e-11	0.960337	0.766	0.545	1.75337e-06	1	LIMS2	Dn(q)	Oligodendrocyte	LIM zinc finger domain containing 2 [Source:HGNC Symbol;Acc:HGNC:16084]
1459	7.87748e-11	0.960337	0.766	0.545	1.75337e-06	1	LIMS2		Pit progenitor cell	LIM zinc finger domain containing 2 [Source:HGNC Symbol;Acc:HGNC:16084]
1460	7.87748e-11	0.960337	0.766	0.545	1.75337e-06	1	LIMS2		Multilymphoid progenitor cell	LIM zinc finger domain containing 2 [Source:HGNC Symbol;Acc:HGNC:16084]
1462	0.000282737	0.956971	0.456	0.302	1	1	RNASEH2A	Fibroblasts	Neural progenitor cell	ribonuclease H2 subunit A [Source:HGNC Symbol;Acc:HGNC:18518]
1463	3.15821e-46	0.95616	1	1	7.02955e-42	1	VIM	Natural killer (NK) cells	Mesenchymal stromal cell	vimentin [Source:HGNC Symbol;Acc:HGNC:12692]
1464	3.15821e-46	0.95616	1	1	7.02955e-42	1	VIM		Limbal mesenchymal cell	vimentin [Source:HGNC Symbol;Acc:HGNC:12692]
1465	3.15821e-46	0.95616	1	1	7.02955e-42	1	VIM		Cancer cell	vimentin [Source:HGNC Symbol;Acc:HGNC:12692]
1466	3.15821e-46	0.95616	1	1	7.02955e-42	1	VIM		Trophoblast cell	vimentin [Source:HGNC Symbol;Acc:HGNC:12692]
1467	3.15821e-46	0.95616	1	1	7.02955e-42	1	VIM		Epithelial cell	vimentin [Source:HGNC Symbol;Acc:HGNC:12692]
1468	3.15821e-46	0.95616	1	1	7.02955e-42	1	VIM		Stromal cell	vimentin [Source:HGNC Symbol;Acc:HGNC:12692]
1469	3.15821e-46	0.95616	1	1	7.02955e-42	1	VIM		Myofibroblast	vimentin [Source:HGNC Symbol;Acc:HGNC:12692]
1470	3.15821e-46	0.95616	1	1	7.02955e-42	1	VIM		Basal epithelial cell	vimentin [Source:HGNC Symbol;Acc:HGNC:12692]
1471	3.15821e-46	0.95616	1	1	7.02955e-42	1	VIM		Glial cell	vimentin [Source:HGNC Symbol;Acc:HGNC:12692]
1472	3.15821e-46	0.95616	1	1	7.02955e-42	1	VIM		Neural crest cell	vimentin [Source:HGNC Symbol;Acc:HGNC:12692]
1473	3.15821e-46	0.95616	1	1	7.02955e-42	1	VIM		Radial glial cell	vimentin [Source:HGNC Symbol;Acc:HGNC:12692]
1474	3.15821e-46	0.95616	1	1	7.02955e-42	1	VIM		Neural progenitor cell	vimentin [Source:HGNC Symbol;Acc:HGNC:12692]
1475	3.15821e-46	0.95616	1	1	7.02955e-42	1	VIM		Interneuron	vimentin [Source:HGNC Symbol;Acc:HGNC:12692]
1476	3.15821e-46	0.95616	1	1	7.02955e-42	1	VIM		Astrocyte	vimentin [Source:HGNC Symbol;Acc:HGNC:12692]
1477	3.15821e-46	0.95616	1	1	7.02955e-42	1	VIM		Liver bud hepatic cell	vimentin [Source:HGNC Symbol;Acc:HGNC:12692]
1478	3.15821e-46	0.95616	1	1	7.02955e-42	1	VIM		Ciliated cell	vimentin [Source:HGNC Symbol;Acc:HGNC:12692]
1479	3.15821e-46	0.95616	1	1	7.02955e-42	1	VIM		Granulocyte-monocyte progenitor	vimentin [Source:HGNC Symbol;Acc:HGNC:12692]
1480	3.15821e-46	0.95616	1	1	7.02955e-42	1	VIM		Monocyte	vimentin [Source:HGNC Symbol;Acc:HGNC:12692]
1943	0.000374502	0.955197	0.304	0.174	1	1	CDCA3	Xcr1-cd1s	Neural progenitor cell	cell division cycle associated 3 [Source:HGNC Symbol;Acc:HGNC:14624]
1945	2.12518e-11	0.954448	0.854	0.732	4.73023e-07	1	EDIL3			EGF like repeats and discoidin domains 3 [Source:HGNC Symbol;Acc:HGNC:3173]
1946	5.60813e-11	0.95262	0.766	0.515	1.24826e-06	1	HACD2			3-hydroxyacyl-CoA dehydratase 2 [Source:HGNC Symbol;Acc:HGNC:9640]
1947	9.84496e-06	0.950786	0.399	0.221	0.219129	1	C5orf46			chromosome 5 open reading frame 46 [Source:HGNC Symbol;Acc:HGNC:33768]
1948	1.65322e-08	0.948447	0.671	0.44	0.000367973	1	EXOC6			exocyst complex component 6 [Source:HGNC Symbol;Acc:HGNC:23196]
1949	0.009969	0.947986	0.259	0.172	1	1	VPS37C			VPS37C subunit of ESCRT-I [Source:HGNC Symbol;Acc:HGNC:26097]
1950	5.29517e-14	0.941463	0.905	0.868	1.1786e-09	1	SMS	Fibroblasts	Regulatory T (Treg) cell	spermine synthase [Source:HGNC Symbol;Acc:HGNC:11123]
1953	3.45597e-05	0.940546	0.506	0.345	0.769229	1	COL7A1		SLC16A7+ cell	collagen type VII alpha 1 chain [Source:HGNC Symbol;Acc:HGNC:2214]
1954	4.77988e-05	0.937032	0.525	0.368	1	1	RFLNB		Trophectoderm cell	refilin B [Source:HGNC Symbol;Acc:HGNC:28705]
1955	3.51646e-10	0.930673	0.639	0.37	7.82693e-06	1	PRC1	G2m_s npcs	Neural progenitor cell	protein regulator of cytokinesis 1 [Source:HGNC Symbol;Acc:HGNC:9341]
1956	3.51646e-10	0.930673	0.639	0.37	7.82693e-06	1	PRC1		MKI67+ progenitor cell	protein regulator of cytokinesis 1 [Source:HGNC Symbol;Acc:HGNC:9341]
1957	8.32795e-21	0.927006	0.943	0.802	1.85363e-16	1	HACD1		Regulatory T (Treg) cell	3-hydroxyacyl-CoA dehydratase 1 [Source:HGNC Symbol;Acc:HGNC:9639]
1958	8.32795e-21	0.927006	0.943	0.802	1.85363e-16	1	HACD1		Pit progenitor cell	3-hydroxyacyl-CoA dehydratase 1 [Source:HGNC Symbol;Acc:HGNC:9639]
1959	3.78251e-05	0.926216	0.342	0.183	0.841911	1	LINC01409			long intergenic non-protein coding RNA 1409 [Source:HGNC Symbol;Acc:HGNC:50701]
1960	8.96671e-06	0.923937	0.481	0.304	0.199581	1	PHF19		MKI67+ progenitor cell	PHD finger protein 19 [Source:HGNC Symbol;Acc:HGNC:24566]
1961	4.12564e-08	0.917563	0.646	0.411	0.000918286	1	PODXL	Stem cells	Nephron epithelial cell	podocalyxin like [Source:HGNC Symbol;Acc:HGNC:9171]
1962	4.12564e-08	0.917563	0.646	0.411	0.000918286	1	PODXL		Cancer cell	podocalyxin like [Source:HGNC Symbol;Acc:HGNC:9171]
1963	4.12564e-08	0.917563	0.646	0.411	0.000918286	1	PODXL		Cancer stem cell	podocalyxin like [Source:HGNC Symbol;Acc:HGNC:9171]
1964	4.12564e-08	0.917563	0.646	0.411	0.000918286	1	PODXL		Endothelial cell	podocalyxin like [Source:HGNC Symbol;Acc:HGNC:9171]
1965	4.12564e-08	0.917563	0.646	0.411	0.000918286	1	PODXL		Hemangioblast	podocalyxin like [Source:HGNC Symbol;Acc:HGNC:9171]
1966	4.12564e-08	0.917563	0.646	0.411	0.000918286	1	PODXL		Secretory cell	podocalyxin like [Source:HGNC Symbol;Acc:HGNC:9171]
1967	4.12564e-08	0.917563	0.646	0.411	0.000918286	1	PODXL		MKI67+ progenitor cell	podocalyxin like [Source:HGNC Symbol;Acc:HGNC:9171]
2017	1.62685e-05	0.914728	0.525	0.34	0.362103	1	C8orf88			chromosome 8 open reading frame 88 [Source:HGNC Symbol;Acc:HGNC:44672]
2018	7.61008e-05	0.912261	0.532	0.385	1	1	SFRP1	Glia cells	Neural progenitor cell	secreted frizzled related protein 1 [Source:HGNC Symbol;Acc:HGNC:10776]
2019	7.61008e-05	0.912261	0.532	0.385	1	1	SFRP1		DCLK1+ progenitor cell	secreted frizzled related protein 1 [Source:HGNC Symbol;Acc:HGNC:10776]
2036	2.15835e-07	0.910759	0.899	0.906	0.00480405	1	STMN1	Midbrain_hindbrain	Immature neuron	stathmin 1 [Source:HGNC Symbol;Acc:HGNC:6510]
2037	2.15835e-07	0.910759	0.899	0.906	0.00480405	1	STMN1		Astrocyte	stathmin 1 [Source:HGNC Symbol;Acc:HGNC:6510]
2038	2.15835e-07	0.910759	0.899	0.906	0.00480405	1	STMN1		Microglial cell	stathmin 1 [Source:HGNC Symbol;Acc:HGNC:6510]
2039	2.15835e-07	0.910759	0.899	0.906	0.00480405	1	STMN1		Endothelial cell	stathmin 1 [Source:HGNC Symbol;Acc:HGNC:6510]
2040	2.15835e-07	0.910759	0.899	0.906	0.00480405	1	STMN1		Plasmacytoid dendritic cell	stathmin 1 [Source:HGNC Symbol;Acc:HGNC:6510]
2106	0.000254087	0.907864	0.424	0.283	1	1	MAPKBP1		Multilymphoid progenitor cell	mitogen-activated protein kinase binding protein 1 [Source:HGNC Symbol;Acc:HGNC:29536]
2108	2.05031e-30	0.907131	1	0.998	4.56358e-26	1	TAGLN	Lung vsmcs	Smooth muscle cell	transgelin [Source:HGNC Symbol;Acc:HGNC:11553]
2109	2.05031e-30	0.907131	1	0.998	4.56358e-26	1	TAGLN		CD1C-CD141- dendritic cell	transgelin [Source:HGNC Symbol;Acc:HGNC:11553]
2171	0.00382308	0.906355	0.278	0.183	1	1	ZNF641			zinc finger protein 641 [Source:HGNC Symbol;Acc:HGNC:31834]
2172	5.22856e-09	0.905428	0.823	0.696	0.000116377	1	ITGA5	Epithelial cells	Myeloid-derived suppressor cell	integrin subunit alpha 5 [Source:HGNC Symbol;Acc:HGNC:6141]
2173	5.22856e-09	0.905428	0.823	0.696	0.000116377	1	ITGA5		Cancer stem cell	integrin subunit alpha 5 [Source:HGNC Symbol;Acc:HGNC:6141]
2174	5.22856e-09	0.905428	0.823	0.696	0.000116377	1	ITGA5		Endothelial stem cell	integrin subunit alpha 5 [Source:HGNC Symbol;Acc:HGNC:6141]
2175	5.22856e-09	0.905428	0.823	0.696	0.000116377	1	ITGA5		Hematopoietic stem cell	integrin subunit alpha 5 [Source:HGNC Symbol;Acc:HGNC:6141]
2176	5.22856e-09	0.905428	0.823	0.696	0.000116377	1	ITGA5		Mesenchymal stromal cell	integrin subunit alpha 5 [Source:HGNC Symbol;Acc:HGNC:6141]
2177	5.22856e-09	0.905428	0.823	0.696	0.000116377	1	ITGA5		Endothelial cell	integrin subunit alpha 5 [Source:HGNC Symbol;Acc:HGNC:6141]
2178	5.22856e-09	0.905428	0.823	0.696	0.000116377	1	ITGA5		CD1C+_A dendritic cell	integrin subunit alpha 5 [Source:HGNC Symbol;Acc:HGNC:6141]
2179	5.22856e-09	0.905428	0.823	0.696	0.000116377	1	ITGA5		CD1C+_B dendritic cell	integrin subunit alpha 5 [Source:HGNC Symbol;Acc:HGNC:6141]
2183	1.57741e-22	0.90411	0.962	0.853	3.511e-18	1	MSRB3		SLC16A7+ cell	methionine sulfoxide reductase B3 [Source:HGNC Symbol;Acc:HGNC:27375]
2184	2.8795e-05	0.899233	0.671	0.506	0.640918	1	CKS1B	CD8 T cells	Neural progenitor cell	CDC28 protein kinase regulatory subunit 1B [Source:HGNC Symbol;Acc:HGNC:19083]
2185	2.8795e-05	0.899233	0.671	0.506	0.640918	1	CKS1B		Endothelial cell	CDC28 protein kinase regulatory subunit 1B [Source:HGNC Symbol;Acc:HGNC:19083]
2193	9.32607e-06	0.897481	0.506	0.334	0.20758	1	STK10	Mt-hi	Effector CD8+ memory T (Tem) cell	serine/threonine kinase 10 [Source:HGNC Symbol;Acc:HGNC:11388]
2194	9.32607e-06	0.897481	0.506	0.334	0.20758	1	STK10		Multilymphoid progenitor cell	serine/threonine kinase 10 [Source:HGNC Symbol;Acc:HGNC:11388]
2195	9.32607e-06	0.897481	0.506	0.334	0.20758	1	STK10		CD1C-CD141- dendritic cell	serine/threonine kinase 10 [Source:HGNC Symbol;Acc:HGNC:11388]
2198	1.63161e-09	0.894623	0.715	0.528	3.63163e-05	1	SPHK1	Nsc		sphingosine kinase 1 [Source:HGNC Symbol;Acc:HGNC:11240]
2201	0.00465721	0.891669	0.418	0.332	1	1	INTU		SLC16A7+ cell	inturned planar cell polarity protein [Source:HGNC Symbol;Acc:HGNC:29239]
2202	0.00465721	0.891669	0.418	0.332	1	1	INTU		B cell	inturned planar cell polarity protein [Source:HGNC Symbol;Acc:HGNC:29239]
2204	2.49519e-12	0.8903	0.759	0.474	5.5538e-08	1	ADGRE5		B cell	adhesion G protein-coupled receptor E5 [Source:HGNC Symbol;Acc:HGNC:1711]
2205	2.49519e-12	0.8903	0.759	0.474	5.5538e-08	1	ADGRE5		Fibroblast	adhesion G protein-coupled receptor E5 [Source:HGNC Symbol;Acc:HGNC:1711]
2206	2.49519e-12	0.8903	0.759	0.474	5.5538e-08	1	ADGRE5		Mesenchymal stromal cell	adhesion G protein-coupled receptor E5 [Source:HGNC Symbol;Acc:HGNC:1711]
2207	2.49519e-12	0.8903	0.759	0.474	5.5538e-08	1	ADGRE5		Ciliated epithelial cell	adhesion G protein-coupled receptor E5 [Source:HGNC Symbol;Acc:HGNC:1711]
2208	0.00131676	0.889736	0.266	0.153	1	1	CIT			citron rho-interacting serine/threonine kinase [Source:HGNC Symbol;Acc:HGNC:1985]
2209	7.12462e-16	0.88882	0.899	0.734	1.5858e-11	1	SGIP1		Multilymphoid progenitor cell	SH3GL interacting endocytic adaptor 1 [Source:HGNC Symbol;Acc:HGNC:25412]
2211	1.63453e-06	0.888665	0.367	0.179	0.0363814	1	MSTN			myostatin [Source:HGNC Symbol;Acc:HGNC:4223]
2212	2.21521e-05	0.887905	0.43	0.266	0.493062	1	PLCB4		Ionocyte cell	phospholipase C beta 4 [Source:HGNC Symbol;Acc:HGNC:9059]
2213	4.52068e-06	0.887271	0.563	0.406	0.100621	1	EOGT			EGF domain specific O-linked N-acetylglucosamine transferase [Source:HGNC Symbol;Acc:HGNC:28526]
2214	0.000810141	0.884651	0.285	0.162	1	1	STAC			SH3 and cysteine rich domain [Source:HGNC Symbol;Acc:HGNC:11353]
2215	0.00314415	0.884038	0.386	0.277	1	1	ALDH1A2	Epicardial cells	Cancer stem cell	aldehyde dehydrogenase 1 family member A2 [Source:HGNC Symbol;Acc:HGNC:15472]
2217	2.9469e-13	0.88217	0.975	0.928	6.55922e-09	1	THBS1	Iast	Ionocyte cell	thrombospondin 1 [Source:HGNC Symbol;Acc:HGNC:11785]
2218	2.9469e-13	0.88217	0.975	0.928	6.55922e-09	1	THBS1		Monocyte	thrombospondin 1 [Source:HGNC Symbol;Acc:HGNC:11785]
2235	1.51522e-10	0.878788	0.81	0.655	3.37257e-06	1	TRAF5		Exhausted CD8+ T cell	TNF receptor associated factor 5 [Source:HGNC Symbol;Acc:HGNC:12035]
2236	1.51522e-10	0.878788	0.81	0.655	3.37257e-06	1	TRAF5		B cell	TNF receptor associated factor 5 [Source:HGNC Symbol;Acc:HGNC:12035]
2238	0.000232233	0.876326	0.43	0.281	1	1	CYFIP2		Secretory cell	cytoplasmic FMR1 interacting protein 2 [Source:HGNC Symbol;Acc:HGNC:13760]
2239	0.000232233	0.876326	0.43	0.281	1	1	CYFIP2		Multilymphoid progenitor cell	cytoplasmic FMR1 interacting protein 2 [Source:HGNC Symbol;Acc:HGNC:13760]
2241	0.000232233	0.876326	0.43	0.281	1	1	CYFIP2		B cell	cytoplasmic FMR1 interacting protein 2 [Source:HGNC Symbol;Acc:HGNC:13760]
2243	0.000307652	0.873989	0.418	0.274	1	1	NFKB2		B cell	nuclear factor kappa B subunit 2 [Source:HGNC Symbol;Acc:HGNC:7795]
2245	1.87353e-12	0.864475	0.854	0.681	4.17011e-08	1	PIEZO1		Multilymphoid progenitor cell	piezo type mechanosensitive ion channel component 1 [Source:HGNC Symbol;Acc:HGNC:28993]
2246	1.87353e-12	0.864475	0.854	0.681	4.17011e-08	1	PIEZO1		CD1C-CD141- dendritic cell	piezo type mechanosensitive ion channel component 1 [Source:HGNC Symbol;Acc:HGNC:28993]
2249	2.50833e-05	0.864298	0.557	0.406	0.558304	1	SUN2		CD4+ cytotoxic T cell	Sad1 and UNC84 domain containing 2 [Source:HGNC Symbol;Acc:HGNC:14210]
2250	6.687e-09	0.863981	0.582	0.34	0.000148839	1	FLNB		Plasmacytoid dendritic cell	filamin B [Source:HGNC Symbol;Acc:HGNC:3755]
2252	1.66062e-06	0.863696	0.329	0.149	0.0369622	1	MYBL2	Progenitor cells	Granulocyte-monocyte progenitor	MYB proto-oncogene like 2 [Source:HGNC Symbol;Acc:HGNC:7548]
2253	1.66062e-06	0.863696	0.329	0.149	0.0369622	1	MYBL2		Plasmacytoid dendritic cell	MYB proto-oncogene like 2 [Source:HGNC Symbol;Acc:HGNC:7548]
2254	1.66062e-06	0.863696	0.329	0.149	0.0369622	1	MYBL2		B cell	MYB proto-oncogene like 2 [Source:HGNC Symbol;Acc:HGNC:7548]
2258	3.10262e-05	0.859979	0.316	0.157	0.690581	1	LAMA5		SLC16A7+ cell	laminin subunit alpha 5 [Source:HGNC Symbol;Acc:HGNC:6485]
2259	3.10262e-05	0.859979	0.316	0.157	0.690581	1	LAMA5		Pit progenitor cell	laminin subunit alpha 5 [Source:HGNC Symbol;Acc:HGNC:6485]
2260	1.14747e-12	0.858918	0.924	0.762	2.55404e-08	1	MRVI1
2261	0.00229288	0.858909	0.31	0.2	1	1	KLHL21		FGFR1HighNME5- epithelial cell	kelch like family member 21 [Source:HGNC Symbol;Acc:HGNC:29041]
2262	1.22724e-10	0.858214	0.854	0.76	2.7316e-06	1	KIF13A			kinesin family member 13A [Source:HGNC Symbol;Acc:HGNC:14566]
2263	0.00237436	0.851524	0.399	0.289	1	1	TEAD3			TEA domain transcription factor 3 [Source:HGNC Symbol;Acc:HGNC:11716]
2264	0.00754321	0.850611	0.342	0.238	1	1	ADAM33		FGFR1HighNME5- epithelial cell	ADAM metallopeptidase domain 33 [Source:HGNC Symbol;Acc:HGNC:15478]
2265	0.00754321	0.850611	0.342	0.238	1	1	ADAM33		AXL+SIGLEC6+ dendritic cell	ADAM metallopeptidase domain 33 [Source:HGNC Symbol;Acc:HGNC:15478]
2267	2.32262e-33	0.849481	1	0.998	5.16969e-29	1	TPM2	Stem cells	Tuft progenitor cell	tropomyosin 2 [Source:HGNC Symbol;Acc:HGNC:12011]
2268	2.32262e-33	0.849481	1	0.998	5.16969e-29	1	TPM2		Multilymphoid progenitor cell	tropomyosin 2 [Source:HGNC Symbol;Acc:HGNC:12011]
2269	2.32262e-33	0.849481	1	0.998	5.16969e-29	1	TPM2		Plasmacytoid dendritic cell	tropomyosin 2 [Source:HGNC Symbol;Acc:HGNC:12011]
2332	2.63796e-18	0.849189	0.975	0.902	5.87156e-14	1	LASP1		Regulatory T (Treg) cell	LIM and SH3 protein 1 [Source:HGNC Symbol;Acc:HGNC:6513]
2333	2.63796e-18	0.849189	0.975	0.902	5.87156e-14	1	LASP1		Exhausted CD4+ T cell	LIM and SH3 protein 1 [Source:HGNC Symbol;Acc:HGNC:6513]
2334	9.00148e-11	0.848693	0.823	0.653	2.00355e-06	1	AOPEP			aminopeptidase O (putative) [Source:HGNC Symbol;Acc:HGNC:1361]
2335	0.000185881	0.848076	0.304	0.17	1	1	FAM24B	Ionocytes		family with sequence similarity 24 member B [Source:HGNC Symbol;Acc:HGNC:23475]
2336	1.9925e-12	0.846524	1	0.968	4.4349e-08	1	UGP2		Regulatory T (Treg) cell	UDP-glucose pyrophosphorylase 2 [Source:HGNC Symbol;Acc:HGNC:12527]
2337	1.9925e-12	0.846524	1	0.968	4.4349e-08	1	UGP2		Liver bud hepatic cell	UDP-glucose pyrophosphorylase 2 [Source:HGNC Symbol;Acc:HGNC:12527]
2338	1.37619e-05	0.843202	0.823	0.717	0.306313	1	COBLL1	L2_3_cux2	Plasmacytoid dendritic cell	cordon-bleu WH2 repeat protein like 1 [Source:HGNC Symbol;Acc:HGNC:23571]
2340	1.37619e-05	0.843202	0.823	0.717	0.306313	1	COBLL1		B cell	cordon-bleu WH2 repeat protein like 1 [Source:HGNC Symbol;Acc:HGNC:23571]
2346	0.0095351	0.841537	0.285	0.189	1	1	MIR222HG			miR222/221 cluster host gene [Source:HGNC Symbol;Acc:HGNC:49555]
2347	5.22499e-07	0.840418	0.582	0.364	0.0116298	1	IL4R	B cells	Eosinophil	interleukin 4 receptor [Source:HGNC Symbol;Acc:HGNC:6015]
2348	5.22499e-07	0.840418	0.582	0.364	0.0116298	1	IL4R		Myeloid-derived suppressor cell	interleukin 4 receptor [Source:HGNC Symbol;Acc:HGNC:6015]
2349	5.22499e-07	0.840418	0.582	0.364	0.0116298	1	IL4R		Mesenchymal stem cell	interleukin 4 receptor [Source:HGNC Symbol;Acc:HGNC:6015]
2350	5.22499e-07	0.840418	0.582	0.364	0.0116298	1	IL4R		Mesenchymal stromal cell	interleukin 4 receptor [Source:HGNC Symbol;Acc:HGNC:6015]
2355	1.64346e-06	0.840349	0.43	0.236	0.0365801	1	TINAGL1	Pericytes		tubulointerstitial nephritis antigen like 1 [Source:HGNC Symbol;Acc:HGNC:19168]
2357	6.66922e-07	0.839189	0.899	0.845	0.0148444	1	HMGN2	Progenitor cells	Neural progenitor cell	high mobility group nucleosomal binding domain 2 [Source:HGNC Symbol;Acc:HGNC:4986]
2358	6.66922e-07	0.839189	0.899	0.845	0.0148444	1	HMGN2		Endothelial cell	high mobility group nucleosomal binding domain 2 [Source:HGNC Symbol;Acc:HGNC:4986]
2359	6.66922e-07	0.839189	0.899	0.845	0.0148444	1	HMGN2		Granulosa cell	high mobility group nucleosomal binding domain 2 [Source:HGNC Symbol;Acc:HGNC:4986]
2367	1.95666e-18	0.838028	0.962	0.932	4.35514e-14	1	SPCS3			signal peptidase complex subunit 3 [Source:HGNC Symbol;Acc:HGNC:26212]
2368	9.24584e-09	0.837541	0.804	0.602	0.000205794	1	CPED1		Microglial cell	cadherin like and PC-esterase domain containing 1 [Source:HGNC Symbol;Acc:HGNC:26159]
2369	6.8576e-11	0.837416	0.848	0.715	1.52636e-06	1	BZW2			basic leucine zipper and W2 domains 2 [Source:HGNC Symbol;Acc:HGNC:18808]
2370	6.00516e-12	0.826752	0.899	0.77	1.33663e-07	1	ITGA3		Cancer stem cell	integrin subunit alpha 3 [Source:HGNC Symbol;Acc:HGNC:6139]
2371	6.00516e-12	0.826752	0.899	0.77	1.33663e-07	1	ITGA3		Hematopoietic stem cell	integrin subunit alpha 3 [Source:HGNC Symbol;Acc:HGNC:6139]
2372	6.00516e-12	0.826752	0.899	0.77	1.33663e-07	1	ITGA3		Mesenchymal stromal cell	integrin subunit alpha 3 [Source:HGNC Symbol;Acc:HGNC:6139]
2373	3.18503e-20	0.820069	0.987	0.966	7.08925e-16	1	NEXN	Muscle cells		nexilin F-actin binding protein [Source:HGNC Symbol;Acc:HGNC:29557]
2375	1.81502e-06	0.815566	0.785	0.668	0.0403986	1	MINDY2			MINDY lysine 48 deubiquitinase 2 [Source:HGNC Symbol;Acc:HGNC:26954]
2376	1.97269e-05	0.81368	0.658	0.526	0.439082	1	HOMER3	Neural cells	Brush cell (Tuft cell)	homer scaffold protein 3 [Source:HGNC Symbol;Acc:HGNC:17514]
2377	1.97269e-05	0.81368	0.658	0.526	0.439082	1	HOMER3		Neuroendocrine cell	homer scaffold protein 3 [Source:HGNC Symbol;Acc:HGNC:17514]
2378	0.000276513	0.812305	0.646	0.564	1	1	MT1E	Erythrocytes	Astrocyte	metallothionein 1E [Source:HGNC Symbol;Acc:HGNC:7397]
2379	0.000276513	0.812305	0.646	0.564	1	1	MT1E		Liver bud hepatic cell	metallothionein 1E [Source:HGNC Symbol;Acc:HGNC:7397]
2380	0.000276513	0.812305	0.646	0.564	1	1	MT1E		Granulosa cell	metallothionein 1E [Source:HGNC Symbol;Acc:HGNC:7397]
2381	0.000276513	0.812305	0.646	0.564	1	1	MT1E		B cell	metallothionein 1E [Source:HGNC Symbol;Acc:HGNC:7397]
2414	3.86021e-08	0.812104	0.69	0.468	0.000859206	1	DOCK10			dedicator of cytokinesis 10 [Source:HGNC Symbol;Acc:HGNC:23479]
2415	6.27783e-05	0.811837	0.405	0.243	1	1	RBM20	Cardiomyocytes	Lake et al.Science.Ex6	RNA binding motif protein 20 [Source:HGNC Symbol;Acc:HGNC:27424]
2417	4.44362e-12	0.809924	0.88	0.653	9.8906e-08	1	NIPAL3			NIPA like domain containing 3 [Source:HGNC Symbol;Acc:HGNC:25233]
2418	0.0021143	0.809707	0.367	0.243	1	1	SNX11			sorting nexin 11 [Source:HGNC Symbol;Acc:HGNC:14975]
2419	2.69513e-07	0.809096	0.576	0.351	0.00599883	1	CDH13	Endothelial cells	Oligodendrocyte	cadherin 13 [Source:HGNC Symbol;Acc:HGNC:1753]
2420	0.000150131	0.808304	0.576	0.436	1	1	MATN2	Theca cells	DCLK1+ progenitor cell	matrilin 2 [Source:HGNC Symbol;Acc:HGNC:6908]
2422	0.000173489	0.807435	0.544	0.394	1	1	AC008522.1
2423	2.78895e-14	0.805721	0.962	0.943	6.20764e-10	1	JAG1	Ln-normalised top marker genes	Cancer stem cell	jagged canonical Notch ligand 1 [Source:HGNC Symbol;Acc:HGNC:6188]
2424	2.78895e-14	0.805721	0.962	0.943	6.20764e-10	1	JAG1		Microglial cell	jagged canonical Notch ligand 1 [Source:HGNC Symbol;Acc:HGNC:6188]
2425	2.78895e-14	0.805721	0.962	0.943	6.20764e-10	1	JAG1		Lake et al.Science.Ex1	jagged canonical Notch ligand 1 [Source:HGNC Symbol;Acc:HGNC:6188]
2455	2.84664e-05	0.803312	0.468	0.287	0.633606	1	EMILIN2		Granulosa cell	elastin microfibril interfacer 2 [Source:HGNC Symbol;Acc:HGNC:19881]
2456	2.84664e-05	0.803312	0.468	0.287	0.633606	1	EMILIN2		Monocyte	elastin microfibril interfacer 2 [Source:HGNC Symbol;Acc:HGNC:19881]
2459	1.33412e-11	0.802171	0.886	0.828	2.96948e-07	1	DRAM1			DNA damage regulated autophagy modulator 1 [Source:HGNC Symbol;Acc:HGNC:25645]
2460	2.28257e-14	0.800976	0.886	0.796	5.08054e-10	1	VASP	T cells	CD1C-CD141- dendritic cell	vasodilator stimulated phosphoprotein [Source:HGNC Symbol;Acc:HGNC:12652]
2461	2.28257e-14	0.800976	0.886	0.796	5.08054e-10	1	VASP		Monocyte	vasodilator stimulated phosphoprotein [Source:HGNC Symbol;Acc:HGNC:12652]
2464	4.86244e-16	0.799607	0.943	0.872	1.08228e-11	1	PLP2	Basal cells	Liver bud hepatic cell	proteolipid protein 2 [Source:HGNC Symbol;Acc:HGNC:9087]
2465	4.86244e-16	0.799607	0.943	0.872	1.08228e-11	1	PLP2		Basal cell	proteolipid protein 2 [Source:HGNC Symbol;Acc:HGNC:9087]
2466	4.86244e-16	0.799607	0.943	0.872	1.08228e-11	1	PLP2		Plasmacytoid dendritic cell	proteolipid protein 2 [Source:HGNC Symbol;Acc:HGNC:9087]
2467	4.86244e-16	0.799607	0.943	0.872	1.08228e-11	1	PLP2		Monocyte	proteolipid protein 2 [Source:HGNC Symbol;Acc:HGNC:9087]
2468	4.86244e-16	0.799607	0.943	0.872	1.08228e-11	1	PLP2		B cell	proteolipid protein 2 [Source:HGNC Symbol;Acc:HGNC:9087]
2480	0.00279538	0.799239	0.475	0.37	1	1	AC026124.1
2481	0.00376504	0.798131	0.278	0.172	1	1	SH3D21			SH3 domain containing 21 [Source:HGNC Symbol;Acc:HGNC:26236]
2482	2.93191e-05	0.797499	0.487	0.296	0.652584	1	ERCC2			ERCC excision repair 2, TFIIH core complex helicase subunit [Source:HGNC Symbol;Acc:HGNC:3434]
2483	1.70421e-07	0.795643	0.437	0.213	0.00379322	1	CEP55	Cycling T cells		centrosomal protein 55 [Source:HGNC Symbol;Acc:HGNC:1161]
2484	1.65272e-07	0.793479	0.671	0.494	0.00367863	1	EHBP1L1		SLC16A7+ cell	EH domain binding protein 1 like 1 [Source:HGNC Symbol;Acc:HGNC:30682]
2485	4.34367e-05	0.788502	0.513	0.34	0.966813	1	LINC00960			long intergenic non-protein coding RNA 960 [Source:HGNC Symbol;Acc:HGNC:48710]
2486	0.00347696	0.788024	0.475	0.374	1	1	ENTPD1	Endothelial cells	B cell	ectonucleoside triphosphate diphosphohydrolase 1 [Source:HGNC Symbol;Acc:HGNC:3363]
2487	0.00347696	0.788024	0.475	0.374	1	1	ENTPD1		Megakaryocyte erythroid cell	ectonucleoside triphosphate diphosphohydrolase 1 [Source:HGNC Symbol;Acc:HGNC:3363]
2488	0.00347696	0.788024	0.475	0.374	1	1	ENTPD1		Specialist antigen presenting cell	ectonucleoside triphosphate diphosphohydrolase 1 [Source:HGNC Symbol;Acc:HGNC:3363]
2489	0.00347696	0.788024	0.475	0.374	1	1	ENTPD1		T cell	ectonucleoside triphosphate diphosphohydrolase 1 [Source:HGNC Symbol;Acc:HGNC:3363]
2490	0.00347696	0.788024	0.475	0.374	1	1	ENTPD1		T helper cell	ectonucleoside triphosphate diphosphohydrolase 1 [Source:HGNC Symbol;Acc:HGNC:3363]
2491	0.00347696	0.788024	0.475	0.374	1	1	ENTPD1		Microglial cell	ectonucleoside triphosphate diphosphohydrolase 1 [Source:HGNC Symbol;Acc:HGNC:3363]
2492	0.00347696	0.788024	0.475	0.374	1	1	ENTPD1		Exhausted CD8+ T cell	ectonucleoside triphosphate diphosphohydrolase 1 [Source:HGNC Symbol;Acc:HGNC:3363]
2493	0.00347696	0.788024	0.475	0.374	1	1	ENTPD1		Exhausted CD4+ T cell	ectonucleoside triphosphate diphosphohydrolase 1 [Source:HGNC Symbol;Acc:HGNC:3363]
2494	0.00347696	0.788024	0.475	0.374	1	1	ENTPD1		CD1C+_A dendritic cell	ectonucleoside triphosphate diphosphohydrolase 1 [Source:HGNC Symbol;Acc:HGNC:3363]
2495	0.00347696	0.788024	0.475	0.374	1	1	ENTPD1		Endothelial cell	ectonucleoside triphosphate diphosphohydrolase 1 [Source:HGNC Symbol;Acc:HGNC:3363]
2519	2.44743e-06	0.786443	0.741	0.579	0.0544748	1	AC092807.3
2520	5.5909e-15	0.786365	0.962	0.866	1.24442e-10	1	TP53I11		Multilymphoid progenitor cell	tumor protein p53 inducible protein 11 [Source:HGNC Symbol;Acc:HGNC:16842]
2521	5.5909e-15	0.786365	0.962	0.866	1.24442e-10	1	TP53I11		Plasmacytoid dendritic cell	tumor protein p53 inducible protein 11 [Source:HGNC Symbol;Acc:HGNC:16842]
2524	2.18509e-05	0.785851	0.57	0.404	0.486356	1	TRPC6	Mesenchymal cells		transient receptor potential cation channel subfamily C member 6 [Source:HGNC Symbol;Acc:HGNC:12338]
2525	1.9044e-15	0.784978	1	0.96	4.2388e-11	1	PPP1R14A	Oligodendrocytes	Oligodendrocyte	protein phosphatase 1 regulatory inhibitor subunit 14A [Source:HGNC Symbol;Acc:HGNC:14871]
2526	1.9044e-15	0.784978	1	0.96	4.2388e-11	1	PPP1R14A		Pit progenitor cell	protein phosphatase 1 regulatory inhibitor subunit 14A [Source:HGNC Symbol;Acc:HGNC:14871]
2527	1.9044e-15	0.784978	1	0.96	4.2388e-11	1	PPP1R14A		AXL+SIGLEC6+ dendritic cell	protein phosphatase 1 regulatory inhibitor subunit 14A [Source:HGNC Symbol;Acc:HGNC:14871]
2541	0.000205828	0.782692	0.424	0.264	1	1	SLX4IP		Multipotent progenitor cell	SLX4 interacting protein [Source:HGNC Symbol;Acc:HGNC:16225]
2542	0.0066269	0.782533	0.291	0.191	1	1	SHMT1			serine hydroxymethyltransferase 1 [Source:HGNC Symbol;Acc:HGNC:10850]
2543	0.00578641	0.782244	0.348	0.247	1	1	CACNA1C		Multilymphoid progenitor cell	calcium voltage-gated channel subunit alpha1 C [Source:HGNC Symbol;Acc:HGNC:1390]
2545	4.68231e-26	0.781683	1	0.981	1.04219e-21	1	PLS3	Subplate	Neuron	plastin 3 [Source:HGNC Symbol;Acc:HGNC:9091]
2546	4.68231e-26	0.781683	1	0.981	1.04219e-21	1	PLS3		Interneuron	plastin 3 [Source:HGNC Symbol;Acc:HGNC:9091]
2549	3.74931e-06	0.78063	0.722	0.564	0.0834521	1	SCUBE3			signal peptide, CUB domain and EGF like domain containing 3 [Source:HGNC Symbol;Acc:HGNC:13655]
2550	9.16552e-08	0.780581	0.905	0.811	0.00204006	1	HSPG2	Pericytes		heparan sulfate proteoglycan 2 [Source:HGNC Symbol;Acc:HGNC:5273]
2552	2.43509e-17	0.780335	1	0.987	5.42003e-13	1	VCL		Effector CD8+ memory T (Tem) cell	vinculin [Source:HGNC Symbol;Acc:HGNC:12665]
2553	2.43509e-17	0.780335	1	0.987	5.42003e-13	1	VCL		CD4+ cytotoxic T cell	vinculin [Source:HGNC Symbol;Acc:HGNC:12665]
2554	2.43509e-17	0.780335	1	0.987	5.42003e-13	1	VCL		Monocyte	vinculin [Source:HGNC Symbol;Acc:HGNC:12665]
2556	0.000246856	0.777065	0.544	0.396	1	1	HMGB3	Epithelial cells	Neural progenitor cell	high mobility group box 3 [Source:HGNC Symbol;Acc:HGNC:5004]
2557	0.000246856	0.777065	0.544	0.396	1	1	HMGB3		Endothelial cell	high mobility group box 3 [Source:HGNC Symbol;Acc:HGNC:5004]
2558	0.000246856	0.777065	0.544	0.396	1	1	HMGB3		Granulosa cell	high mobility group box 3 [Source:HGNC Symbol;Acc:HGNC:5004]
2559	0.000246856	0.777065	0.544	0.396	1	1	HMGB3		B cell	high mobility group box 3 [Source:HGNC Symbol;Acc:HGNC:5004]
2570	1.9582e-11	0.776008	0.892	0.802	4.35856e-07	1	ATP8B1		Trophectoderm cell	ATPase phospholipid transporting 8B1 [Source:HGNC Symbol;Acc:HGNC:3706]
2571	1.9582e-11	0.776008	0.892	0.802	4.35856e-07	1	ATP8B1		Lake et al.Science.Ex8	ATPase phospholipid transporting 8B1 [Source:HGNC Symbol;Acc:HGNC:3706]
2573	8.04807e-05	0.773803	0.38	0.217	1	1	FOXM1		Cancer stem cell	forkhead box M1 [Source:HGNC Symbol;Acc:HGNC:3818]
2574	0.000483104	0.771962	0.456	0.326	1	1	AC093908.1
2575	0.00141421	0.771573	0.823	0.677	1	1	THBS2	Epithelial cells	FGFR1HighNME5- epithelial cell	thrombospondin 2 [Source:HGNC Symbol;Acc:HGNC:11786]
2576	0.00141421	0.771573	0.823	0.677	1	1	THBS2		DCLK1+ progenitor cell	thrombospondin 2 [Source:HGNC Symbol;Acc:HGNC:11786]
2577	2.93092e-14	0.769848	0.987	0.953	6.52365e-10	1	SERPINE1	B cells	Liver bud hepatic cell	serpin family E member 1 [Source:HGNC Symbol;Acc:HGNC:8583]
2579	1.77855e-10	0.768402	0.918	0.736	3.9587e-06	1	SLC25A4	Cardiomyocytes		solute carrier family 25 member 4 [Source:HGNC Symbol;Acc:HGNC:10990]
2581	4.68096e-13	0.765862	0.962	0.815	1.04189e-08	1	IL32	Pericytes	T helper cell	interleukin 32 [Source:HGNC Symbol;Acc:HGNC:16830]
2582	4.68096e-13	0.765862	0.962	0.815	1.04189e-08	1	IL32		Acinar cell	interleukin 32 [Source:HGNC Symbol;Acc:HGNC:16830]
2583	4.68096e-13	0.765862	0.962	0.815	1.04189e-08	1	IL32		Enterocyte progenitor cell	interleukin 32 [Source:HGNC Symbol;Acc:HGNC:16830]
2617	0.0020344	0.764638	0.386	0.264	1	1	IMPA2		Ionocyte cell	inositol monophosphatase 2 [Source:HGNC Symbol;Acc:HGNC:6051]
2618	2.14124e-15	0.764637	0.987	0.983	4.76598e-11	1	FLNA	Muscle cells	Effector CD8+ memory T (Tem) cell	filamin A [Source:HGNC Symbol;Acc:HGNC:3754]
2619	2.14124e-15	0.764637	0.987	0.983	4.76598e-11	1	FLNA		CD1C-CD141- dendritic cell	filamin A [Source:HGNC Symbol;Acc:HGNC:3754]
2621	0.000130522	0.764072	0.506	0.353	1	1	PM20D2			peptidase M20 domain containing 2 [Source:HGNC Symbol;Acc:HGNC:21408]
2622	1.45755e-16	0.762499	0.962	0.864	3.24422e-12	1	ANXA6	T cells	Trophectoderm cell	annexin A6 [Source:HGNC Symbol;Acc:HGNC:544]
2623	0.000834243	0.761326	0.316	0.191	1	1	CCNB2	Xcr1-cd1s	Neural progenitor cell	cyclin B2 [Source:HGNC Symbol;Acc:HGNC:1580]
2624	0.000834243	0.761326	0.316	0.191	1	1	CCNB2		MKI67+ progenitor cell	cyclin B2 [Source:HGNC Symbol;Acc:HGNC:1580]
2633	7.22748e-09	0.758134	0.816	0.685	0.000160869	1	ARHGAP10		FGFR1HighNME5- epithelial cell	Rho GTPase activating protein 10 [Source:HGNC Symbol;Acc:HGNC:26099]
2634	1.19853e-12	0.755295	0.981	0.915	2.66768e-08	1	LOXL2	Fibroblasts-like cells		lysyl oxidase like 2 [Source:HGNC Symbol;Acc:HGNC:6666]
2635	1.18313e-05	0.755248	0.633	0.445	0.263342	1	PPIF	Dendritic cells	Acinar cell	peptidylprolyl isomerase F [Source:HGNC Symbol;Acc:HGNC:9259]
2636	1.18313e-05	0.755248	0.633	0.445	0.263342	1	PPIF		Liver bud hepatic cell	peptidylprolyl isomerase F [Source:HGNC Symbol;Acc:HGNC:9259]
2637	1.18313e-05	0.755248	0.633	0.445	0.263342	1	PPIF		Paneth cell	peptidylprolyl isomerase F [Source:HGNC Symbol;Acc:HGNC:9259]
2638	1.18313e-05	0.755248	0.633	0.445	0.263342	1	PPIF		Monocyte	peptidylprolyl isomerase F [Source:HGNC Symbol;Acc:HGNC:9259]
2640	2.22522e-15	0.755173	0.975	0.977	4.9529e-11	1	COL4A2	Tip cells	Primitive endoderm cell	collagen type IV alpha 2 chain [Source:HGNC Symbol;Acc:HGNC:2203]
2648	6.72556e-06	0.753872	0.608	0.406	0.149698	1	TYMS	Np1	FOXN4+ cell	thymidylate synthetase [Source:HGNC Symbol;Acc:HGNC:12441]
2659	0.00751449	0.753097	0.253	0.162	1	1	CENPV			centromere protein V [Source:HGNC Symbol;Acc:HGNC:29920]
2660	5.99038e-10	0.751115	0.81	0.628	1.33334e-05	1	CCDC81		Ciliated cell	coiled-coil domain containing 81 [Source:HGNC Symbol;Acc:HGNC:26281]
2661	5.99038e-10	0.751115	0.81	0.628	1.33334e-05	1	CCDC81		Ciliated epithelial cell	coiled-coil domain containing 81 [Source:HGNC Symbol;Acc:HGNC:26281]
2662	5.99038e-10	0.751115	0.81	0.628	1.33334e-05	1	CCDC81		B cell	coiled-coil domain containing 81 [Source:HGNC Symbol;Acc:HGNC:26281]
2664	1.26262e-07	0.747954	0.861	0.789	0.00281034	1	FRYL	T cells	Ionocyte cell	FRY like transcription coactivator [Source:HGNC Symbol;Acc:HGNC:29127]
2665	2.35081e-25	0.74673	1	1	5.23243e-21	1	MYL9	Lung vsmcs		myosin light chain 9 [Source:HGNC Symbol;Acc:HGNC:15754]
2676	2.39936e-07	0.744294	0.785	0.604	0.00534049	1	FGF1	Cholangiocytes	Brush cell (Tuft cell)	fibroblast growth factor 1 [Source:HGNC Symbol;Acc:HGNC:3665]
2677	2.39936e-07	0.744294	0.785	0.604	0.00534049	1	FGF1		Neuroendocrine cell	fibroblast growth factor 1 [Source:HGNC Symbol;Acc:HGNC:3665]
2678	0.000164746	0.744026	0.468	0.326	1	1	TTLL7		Ciliated epithelial cell	tubulin tyrosine ligase like 7 [Source:HGNC Symbol;Acc:HGNC:26242]
2679	6.52257e-12	0.743731	0.861	0.636	1.45179e-07	1	RAB3B	Enteroendocrine cells		RAB3B, member RAS oncogene family [Source:HGNC Symbol;Acc:HGNC:9778]
2680	7.93287e-06	0.743153	0.582	0.372	0.17657	1	CRIM1-DT			CRIM1 divergent transcript [Source:HGNC Symbol;Acc:HGNC:54057]
2681	9.15693e-05	0.742655	0.703	0.613	1	1	RGMB	Epithelial cells	Oligodendrocyte	repulsive guidance molecule BMP co-receptor b [Source:HGNC Symbol;Acc:HGNC:26896]
2682	9.15693e-05	0.742655	0.703	0.613	1	1	RGMB		LGR5+ stem cell	repulsive guidance molecule BMP co-receptor b [Source:HGNC Symbol;Acc:HGNC:26896]
2683	9.15693e-05	0.742655	0.703	0.613	1	1	RGMB		B cell	repulsive guidance molecule BMP co-receptor b [Source:HGNC Symbol;Acc:HGNC:26896]
2689	0.000585043	0.741123	0.253	0.132	1	1	TROAP	B cells	FGFR1HighNME5- epithelial cell	trophinin associated protein [Source:HGNC Symbol;Acc:HGNC:12327]
2690	0.000585043	0.741123	0.253	0.132	1	1	TROAP		MKI67+ progenitor cell	trophinin associated protein [Source:HGNC Symbol;Acc:HGNC:12327]
2691	0.000585043	0.741123	0.253	0.132	1	1	TROAP		1-cell stage cell (Blastomere)	trophinin associated protein [Source:HGNC Symbol;Acc:HGNC:12327]
2693	5.39538e-08	0.739064	0.69	0.47	0.0012009	1	ECSCR	Microvascular	MKI67+ progenitor cell	endothelial cell surface expressed chemotaxis and apoptosis regulator [Source:HGNC Symbol;Acc:HGNC:35454]
2696	0.000144801	0.736076	0.291	0.151	1	1	MT1F	Erythrocytes	Liver bud hepatic cell	metallothionein 1F [Source:HGNC Symbol;Acc:HGNC:7398]
2697	0.000144801	0.736076	0.291	0.151	1	1	MT1F		Granulosa cell	metallothionein 1F [Source:HGNC Symbol;Acc:HGNC:7398]
2698	0.000144801	0.736076	0.291	0.151	1	1	MT1F		Mast cell	metallothionein 1F [Source:HGNC Symbol;Acc:HGNC:7398]
2701	0.000216753	0.735761	0.5	0.362	1	1	NPM3			nucleophosmin/nucleoplasmin 3 [Source:HGNC Symbol;Acc:HGNC:7931]
2702	3.71731e-05	0.735519	0.658	0.515	0.827398	1	MAGI1			membrane associated guanylate kinase, WW and PDZ domain containing 1 [Source:HGNC Symbol;Acc:HGNC:946]
2703	1.7453e-08	0.735027	1	0.994	0.000388469	1	FN1	Mesenchymal-like cells	Mesangial cell	fibronectin 1 [Source:HGNC Symbol;Acc:HGNC:3778]
2704	1.7453e-08	0.735027	1	0.994	0.000388469	1	FN1		Myofibroblast	fibronectin 1 [Source:HGNC Symbol;Acc:HGNC:3778]
2705	1.7453e-08	0.735027	1	0.994	0.000388469	1	FN1		Granulosa cell	fibronectin 1 [Source:HGNC Symbol;Acc:HGNC:3778]
2706	1.7453e-08	0.735027	1	0.994	0.000388469	1	FN1		Mesenchymal stem cell	fibronectin 1 [Source:HGNC Symbol;Acc:HGNC:3778]
2707	1.7453e-08	0.735027	1	0.994	0.000388469	1	FN1		Primitive endoderm cell	fibronectin 1 [Source:HGNC Symbol;Acc:HGNC:3778]
2708	1.7453e-08	0.735027	1	0.994	0.000388469	1	FN1		Endothelial cell	fibronectin 1 [Source:HGNC Symbol;Acc:HGNC:3778]
2780	1.26654e-05	0.73485	0.703	0.572	0.281907	1	SNHG3			small nucleolar RNA host gene 3 [Source:HGNC Symbol;Acc:HGNC:10118]
2781	0.00128814	0.734168	0.386	0.253	1	1	TTTY14			testis-specific transcript, Y-linked 14 [Source:HGNC Symbol;Acc:HGNC:18495]
2782	0.000374298	0.732867	0.595	0.47	1	1	PPP1R14B-AS1			PPP1R14B antisense RNA 1 [Source:HGNC Symbol;Acc:HGNC:54233]
2783	4.209e-11	0.73069	1	0.991	9.36839e-07	1	TUBA1B	CD8 T cells	Neural progenitor cell	tubulin alpha 1b [Source:HGNC Symbol;Acc:HGNC:18809]
2784	4.209e-11	0.73069	1	0.991	9.36839e-07	1	TUBA1B		Liver bud hepatic cell	tubulin alpha 1b [Source:HGNC Symbol;Acc:HGNC:18809]
2795	7.19224e-24	0.730328	1	1	1.60085e-19	1	ITGB1	Mesenchymal cells	Dental pulp stem cell	integrin subunit beta 1 [Source:HGNC Symbol;Acc:HGNC:6153]
2796	7.19224e-24	0.730328	1	1	1.60085e-19	1	ITGB1		Urine-derived stem cell	integrin subunit beta 1 [Source:HGNC Symbol;Acc:HGNC:6153]
2797	7.19224e-24	0.730328	1	1	1.60085e-19	1	ITGB1		Endometrial stem cell	integrin subunit beta 1 [Source:HGNC Symbol;Acc:HGNC:6153]
2798	7.19224e-24	0.730328	1	1	1.60085e-19	1	ITGB1		Oviduct-derived stem cell	integrin subunit beta 1 [Source:HGNC Symbol;Acc:HGNC:6153]
2799	7.19224e-24	0.730328	1	1	1.60085e-19	1	ITGB1		Spermatogonium	integrin subunit beta 1 [Source:HGNC Symbol;Acc:HGNC:6153]
2800	7.19224e-24	0.730328	1	1	1.60085e-19	1	ITGB1		Adipose progenitor cell	integrin subunit beta 1 [Source:HGNC Symbol;Acc:HGNC:6153]
2801	7.19224e-24	0.730328	1	1	1.60085e-19	1	ITGB1		Endometrial stromal stem cell	integrin subunit beta 1 [Source:HGNC Symbol;Acc:HGNC:6153]
2802	7.19224e-24	0.730328	1	1	1.60085e-19	1	ITGB1		Activated CD4+ T cell	integrin subunit beta 1 [Source:HGNC Symbol;Acc:HGNC:6153]
2803	7.19224e-24	0.730328	1	1	1.60085e-19	1	ITGB1		Dedifferentiation adipocyte	integrin subunit beta 1 [Source:HGNC Symbol;Acc:HGNC:6153]
2804	7.19224e-24	0.730328	1	1	1.60085e-19	1	ITGB1		Cancer cell	integrin subunit beta 1 [Source:HGNC Symbol;Acc:HGNC:6153]
2805	7.19224e-24	0.730328	1	1	1.60085e-19	1	ITGB1		Liver stem cell	integrin subunit beta 1 [Source:HGNC Symbol;Acc:HGNC:6153]
2806	7.19224e-24	0.730328	1	1	1.60085e-19	1	ITGB1		Bone marrow stem cell	integrin subunit beta 1 [Source:HGNC Symbol;Acc:HGNC:6153]
2807	7.19224e-24	0.730328	1	1	1.60085e-19	1	ITGB1		Keratinocyte	integrin subunit beta 1 [Source:HGNC Symbol;Acc:HGNC:6153]
2808	7.19224e-24	0.730328	1	1	1.60085e-19	1	ITGB1		Cardiac progenitor cell	integrin subunit beta 1 [Source:HGNC Symbol;Acc:HGNC:6153]
2809	7.19224e-24	0.730328	1	1	1.60085e-19	1	ITGB1		Induced pluripotent stem cell	integrin subunit beta 1 [Source:HGNC Symbol;Acc:HGNC:6153]
2810	7.19224e-24	0.730328	1	1	1.60085e-19	1	ITGB1		Endothelial cell	integrin subunit beta 1 [Source:HGNC Symbol;Acc:HGNC:6153]
2811	7.19224e-24	0.730328	1	1	1.60085e-19	1	ITGB1		Endothelial stem cell	integrin subunit beta 1 [Source:HGNC Symbol;Acc:HGNC:6153]
2812	7.19224e-24	0.730328	1	1	1.60085e-19	1	ITGB1		Mesoderm cell	integrin subunit beta 1 [Source:HGNC Symbol;Acc:HGNC:6153]
2813	7.19224e-24	0.730328	1	1	1.60085e-19	1	ITGB1		Neural crest cell	integrin subunit beta 1 [Source:HGNC Symbol;Acc:HGNC:6153]
2814	7.19224e-24	0.730328	1	1	1.60085e-19	1	ITGB1		Neural stem cell	integrin subunit beta 1 [Source:HGNC Symbol;Acc:HGNC:6153]
2815	7.19224e-24	0.730328	1	1	1.60085e-19	1	ITGB1		Platelet	integrin subunit beta 1 [Source:HGNC Symbol;Acc:HGNC:6153]
2816	7.19224e-24	0.730328	1	1	1.60085e-19	1	ITGB1		Epidermal stem cell	integrin subunit beta 1 [Source:HGNC Symbol;Acc:HGNC:6153]
2817	7.19224e-24	0.730328	1	1	1.60085e-19	1	ITGB1		Pericyte	integrin subunit beta 1 [Source:HGNC Symbol;Acc:HGNC:6153]
2818	7.19224e-24	0.730328	1	1	1.60085e-19	1	ITGB1		Colorectal stem cell	integrin subunit beta 1 [Source:HGNC Symbol;Acc:HGNC:6153]
2819	7.19224e-24	0.730328	1	1	1.60085e-19	1	ITGB1		CD1C-CD141- dendritic cell	integrin subunit beta 1 [Source:HGNC Symbol;Acc:HGNC:6153]
2977	3.99502e-11	0.722293	0.905	0.804	8.89213e-07	1	MAP2K3	Erythrocytes	Exhausted CD8+ T cell	mitogen-activated protein kinase kinase 3 [Source:HGNC Symbol;Acc:HGNC:6843]
2978	3.99502e-11	0.722293	0.905	0.804	8.89213e-07	1	MAP2K3		Regulatory T (Treg) cell	mitogen-activated protein kinase kinase 3 [Source:HGNC Symbol;Acc:HGNC:6843]
2979	3.99502e-11	0.722293	0.905	0.804	8.89213e-07	1	MAP2K3		Monocyte	mitogen-activated protein kinase kinase 3 [Source:HGNC Symbol;Acc:HGNC:6843]
2981	6.67994e-06	0.721688	0.759	0.674	0.148682	1	LBH	Pericytes	Ionocyte cell	LBH regulator of WNT signaling pathway [Source:HGNC Symbol;Acc:HGNC:29532]
2982	7.71179e-18	0.720168	0.785	0.381	1.71649e-13	1	ANLN	Multiciliated cells	Astrocyte	anillin, actin binding protein [Source:HGNC Symbol;Acc:HGNC:14082]
2983	7.71179e-18	0.720168	0.785	0.381	1.71649e-13	1	ANLN		MKI67+ progenitor cell	anillin, actin binding protein [Source:HGNC Symbol;Acc:HGNC:14082]
2986	0.000718781	0.719677	0.481	0.338	1	1	BOP1		Enterocyte progenitor cell	BOP1 ribosomal biogenesis factor [Source:HGNC Symbol;Acc:HGNC:15519]
2987	5.87077e-10	0.718425	0.854	0.672	1.30672e-05	1	IDH2		Endothelial cell	isocitrate dehydrogenase (NADP(+)) 2 [Source:HGNC Symbol;Acc:HGNC:5383]
2989	4.57727e-06	0.717887	0.759	0.643	0.101881	1	EHD1		CD1C-CD141- dendritic cell	EH domain containing 1 [Source:HGNC Symbol;Acc:HGNC:3242]
2990	4.57727e-06	0.717887	0.759	0.643	0.101881	1	EHD1		Monocyte	EH domain containing 1 [Source:HGNC Symbol;Acc:HGNC:3242]
2993	6.07632e-09	0.716937	0.848	0.619	0.000135247	1	NCEH1			neutral cholesterol ester hydrolase 1 [Source:HGNC Symbol;Acc:HGNC:29260]
2994	5.96661e-08	0.715561	0.899	0.736	0.00132805	1	ITGA8	Interstitial cells	Mesangial cell	integrin subunit alpha 8 [Source:HGNC Symbol;Acc:HGNC:6144]
2995	5.96661e-08	0.715561	0.899	0.736	0.00132805	1	ITGA8		Lake et al.Science.Ex6	integrin subunit alpha 8 [Source:HGNC Symbol;Acc:HGNC:6144]
3009	8.18364e-06	0.714985	0.665	0.481	0.182152	1	TFAP2C	Hair cells	Epithelial cell	transcription factor AP-2 gamma [Source:HGNC Symbol;Acc:HGNC:11744]
3010	0.000794244	0.712715	0.487	0.343	1	1	KIAA1217		Lake et al.Science.Ex6	KIAA1217 [Source:HGNC Symbol;Acc:HGNC:25428]
3012	4.19057e-07	0.709808	0.804	0.621	0.00932737	1	SLC16A3	Lymphocyte cells	Monocyte	solute carrier family 16 member 3 [Source:HGNC Symbol;Acc:HGNC:10924]
3014	7.83155e-14	0.709151	0.924	0.828	1.74315e-09	1	SRPK1			SRSF protein kinase 1 [Source:HGNC Symbol;Acc:HGNC:11305]
3015	6.97994e-19	0.707378	0.994	0.945	1.5536e-14	1	FERMT2	Neural cells	Astrocyte	FERM domain containing kindlin 2 [Source:HGNC Symbol;Acc:HGNC:15767]
3016	0.00480027	0.706926	0.348	0.243	1	1	PLCB3			phospholipase C beta 3 [Source:HGNC Symbol;Acc:HGNC:9056]
3017	7.8061e-06	0.704509	0.741	0.598	0.173748	1	MTRNR2L8		Granulosa cell
3018	7.8061e-06	0.704509	0.741	0.598	0.173748	1	MTRNR2L8		Monocyte
3019	7.8061e-06	0.704509	0.741	0.598	0.173748	1	MTRNR2L8		B cell
3023	3.89473e-05	0.701853	0.703	0.551	0.866889	1	WDR36			WD repeat domain 36 [Source:HGNC Symbol;Acc:HGNC:30696]
3024	0.00221417	0.700642	0.424	0.3	1	1	CCDC9B			coiled-coil domain containing 9B [Source:HGNC Symbol;Acc:HGNC:33488]
3025	9.23268e-11	0.700327	0.892	0.749	2.05501e-06	1	DPYSL3	Neural cells	Neural stem cell	dihydropyrimidinase like 3 [Source:HGNC Symbol;Acc:HGNC:3015]
3026	9.23268e-11	0.700327	0.892	0.749	2.05501e-06	1	DPYSL3		Neural progenitor cell	dihydropyrimidinase like 3 [Source:HGNC Symbol;Acc:HGNC:3015]
3027	9.23268e-11	0.700327	0.892	0.749	2.05501e-06	1	DPYSL3		Lymphoid-primed multipotent progenitor cell	dihydropyrimidinase like 3 [Source:HGNC Symbol;Acc:HGNC:3015]
3029	1.48601e-18	0.699617	1	0.994	3.30755e-14	1	CAV1	Pericytes	Basal cell	caveolin 1 [Source:HGNC Symbol;Acc:HGNC:1527]
3030	1.48601e-18	0.699617	1	0.994	3.30755e-14	1	CAV1		Multilymphoid progenitor cell	caveolin 1 [Source:HGNC Symbol;Acc:HGNC:1527]
3031	1.48601e-18	0.699617	1	0.994	3.30755e-14	1	CAV1		B cell	caveolin 1 [Source:HGNC Symbol;Acc:HGNC:1527]
3079	9.51379e-07	0.695615	0.797	0.577	0.0211758	1	DDX3Y		SLC16A7+ cell	DEAD-box helicase 3 Y-linked [Source:HGNC Symbol;Acc:HGNC:2699]
3080	3.37894e-12	0.693001	0.911	0.804	7.52084e-08	1	PLOD1			procollagen-lysine,2-oxoglutarate 5-dioxygenase 1 [Source:HGNC Symbol;Acc:HGNC:9081]
3081	7.73412e-11	0.691249	0.93	0.853	1.72146e-06	1	PCSK7			proprotein convertase subtilisin/kexin type 7 [Source:HGNC Symbol;Acc:HGNC:8748]
3082	3.44657e-10	0.69006	0.93	0.864	7.67138e-06	1	PXDN	Fibroblasts	Ionocyte cell	peroxidasin [Source:HGNC Symbol;Acc:HGNC:14966]
3084	1.22562e-07	0.689825	0.81	0.709	0.00272799	1	ANKRD28	T cells		ankyrin repeat domain 28 [Source:HGNC Symbol;Acc:HGNC:29024]
3086	5.31796e-11	0.688172	0.943	0.851	1.18367e-06	1	ARSJ	L5_6_fezf2	Lake et al.Science.Ex5	arylsulfatase family member J [Source:HGNC Symbol;Acc:HGNC:26286]
3088	3.806e-06	0.682948	0.373	0.187	0.0847139	1	DLGAP5	Cycling T cells	Neural progenitor cell	DLG associated protein 5 [Source:HGNC Symbol;Acc:HGNC:16864]
3089	3.806e-06	0.682948	0.373	0.187	0.0847139	1	DLGAP5		MKI67+ progenitor cell	DLG associated protein 5 [Source:HGNC Symbol;Acc:HGNC:16864]
3090	3.806e-06	0.682948	0.373	0.187	0.0847139	1	DLGAP5		Endothelial cell	DLG associated protein 5 [Source:HGNC Symbol;Acc:HGNC:16864]
3096	0.00266002	0.682756	0.291	0.177	1	1	AL078459.1
3097	5.78207e-27	0.681636	1	0.996	1.28697e-22	1	CAVIN1			caveolae associated protein 1 [Source:HGNC Symbol;Acc:HGNC:9688]
3098	0.00381392	0.681105	0.392	0.281	1	1	TMEM106A		Multilymphoid progenitor cell	transmembrane protein 106A [Source:HGNC Symbol;Acc:HGNC:28288]
3100	0.00501438	0.678784	0.665	0.596	1	1	CX3CL1	Endothelial cells	Cancer stem cell	C-X3-C motif chemokine ligand 1 [Source:HGNC Symbol;Acc:HGNC:10647]
3101	0.00501438	0.678784	0.665	0.596	1	1	CX3CL1		Secretory cell	C-X3-C motif chemokine ligand 1 [Source:HGNC Symbol;Acc:HGNC:10647]
3102	1.50266e-07	0.676018	0.829	0.651	0.00334463	1	GNA11		Ionocyte cell	G protein subunit alpha 11 [Source:HGNC Symbol;Acc:HGNC:4379]
3103	0.000188536	0.675804	0.532	0.374	1	1	MOGS			mannosyl-oligosaccharide glucosidase [Source:HGNC Symbol;Acc:HGNC:24862]
3104	0.00332827	0.67475	0.475	0.357	1	1	PRR34-AS1			PRR34 antisense RNA 1 [Source:HGNC Symbol;Acc:HGNC:50499]
3105	2.28263e-18	0.671334	0.975	0.726	5.08067e-14	1	DIAPH3	Corticotropes	FGFR1LowNME5- epithelial cell	diaphanous related formin 3 [Source:HGNC Symbol;Acc:HGNC:15480]
3107	0.000750729	0.670901	0.437	0.302	1	1	SHROOM2			shroom family member 2 [Source:HGNC Symbol;Acc:HGNC:630]
3108	0.000542496	0.667228	0.5	0.349	1	1	CDKL5			cyclin dependent kinase like 5 [Source:HGNC Symbol;Acc:HGNC:11411]
3109	0.00371386	0.6649	0.348	0.226	1	1	IPO11			importin 11 [Source:HGNC Symbol;Acc:HGNC:20628]
3110	5.79352e-07	0.664548	0.918	0.845	0.0128952	1	ATP2B4		AXL+SIGLEC6+ dendritic cell	ATPase plasma membrane Ca2+ transporting 4 [Source:HGNC Symbol;Acc:HGNC:817]
3112	3.45564e-10	0.664508	0.911	0.683	7.69157e-06	1	RANGAP1			Ran GTPase activating protein 1 [Source:HGNC Symbol;Acc:HGNC:9854]
3113	0.000104052	0.66302	0.741	0.649	1	1	CENPX	Proliferating cells		centromere protein X [Source:HGNC Symbol;Acc:HGNC:11422]
3114	2.82522e-10	0.662849	0.905	0.817	6.28837e-06	1	MRGPRF			MAS related GPR family member F [Source:HGNC Symbol;Acc:HGNC:24828]
3115	0.00111663	0.660638	0.335	0.206	1	1	ST3GAL3			ST3 beta-galactoside alpha-2,3-sialyltransferase 3 [Source:HGNC Symbol;Acc:HGNC:10866]
3116	0.000880226	0.660124	0.418	0.274	1	1	CEP170B			centrosomal protein 170B [Source:HGNC Symbol;Acc:HGNC:20362]
3117	0.000163074	0.659052	0.595	0.464	1	1	ETV6	Dendritic cells		ETS variant transcription factor 6 [Source:HGNC Symbol;Acc:HGNC:3495]
3118	0.00376096	0.657914	0.937	0.97	1	1	H2AFZ	Stem cells	Neural progenitor cell
3119	0.00376096	0.657914	0.937	0.97	1	1	H2AFZ		Astrocyte
3120	0.00376096	0.657914	0.937	0.97	1	1	H2AFZ		Endothelial cell
3138	0.00204058	0.657709	0.532	0.436	1	1	YRDC		Mesenchymal cell	yrdC N6-threonylcarbamoyltransferase domain containing [Source:HGNC Symbol;Acc:HGNC:28905]
3139	0.00204058	0.657709	0.532	0.436	1	1	YRDC		8-cell stage cell (Blastomere)	yrdC N6-threonylcarbamoyltransferase domain containing [Source:HGNC Symbol;Acc:HGNC:28905]
3141	4.9159e-09	0.652128	0.835	0.704	0.000109418	1	FAM107B	Plasma cells		family with sequence similarity 107 member B [Source:HGNC Symbol;Acc:HGNC:23726]
3142	0.00264093	0.649877	0.468	0.345	1	1	FAM118A			family with sequence similarity 118 member A [Source:HGNC Symbol;Acc:HGNC:1313]
3143	4.19069e-06	0.648867	0.835	0.738	0.0932763	1	TFRC	Erythroblasts	Myeloid-derived suppressor cell	transferrin receptor [Source:HGNC Symbol;Acc:HGNC:11763]
3144	4.19069e-06	0.648867	0.835	0.738	0.0932763	1	TFRC		Hepatoblast	transferrin receptor [Source:HGNC Symbol;Acc:HGNC:11763]
3145	4.19069e-06	0.648867	0.835	0.738	0.0932763	1	TFRC		Mesenchymal cell	transferrin receptor [Source:HGNC Symbol;Acc:HGNC:11763]
3146	4.19069e-06	0.648867	0.835	0.738	0.0932763	1	TFRC		Endothelial cell	transferrin receptor [Source:HGNC Symbol;Acc:HGNC:11763]
3147	4.19069e-06	0.648867	0.835	0.738	0.0932763	1	TFRC		Hematopoietic cell	transferrin receptor [Source:HGNC Symbol;Acc:HGNC:11763]
3148	4.19069e-06	0.648867	0.835	0.738	0.0932763	1	TFRC		Oral keratinocyte stem cell	transferrin receptor [Source:HGNC Symbol;Acc:HGNC:11763]
3149	4.19069e-06	0.648867	0.835	0.738	0.0932763	1	TFRC		B cell	transferrin receptor [Source:HGNC Symbol;Acc:HGNC:11763]
3150	4.19069e-06	0.648867	0.835	0.738	0.0932763	1	TFRC		Adipose-derived stromal cell	transferrin receptor [Source:HGNC Symbol;Acc:HGNC:11763]
3151	4.19069e-06	0.648867	0.835	0.738	0.0932763	1	TFRC		Megakaryocyte progenitor cell	transferrin receptor [Source:HGNC Symbol;Acc:HGNC:11763]
3152	4.19069e-06	0.648867	0.835	0.738	0.0932763	1	TFRC		Activated CD4+ T cell	transferrin receptor [Source:HGNC Symbol;Acc:HGNC:11763]
3153	4.19069e-06	0.648867	0.835	0.738	0.0932763	1	TFRC		Keratinocyte	transferrin receptor [Source:HGNC Symbol;Acc:HGNC:11763]
3154	4.19069e-06	0.648867	0.835	0.738	0.0932763	1	TFRC		Erythroblast	transferrin receptor [Source:HGNC Symbol;Acc:HGNC:11763]
3155	4.19069e-06	0.648867	0.835	0.738	0.0932763	1	TFRC		Erythroid cell	transferrin receptor [Source:HGNC Symbol;Acc:HGNC:11763]
3156	4.19069e-06	0.648867	0.835	0.738	0.0932763	1	TFRC		Adipose-derived stem cell	transferrin receptor [Source:HGNC Symbol;Acc:HGNC:11763]
3157	4.19069e-06	0.648867	0.835	0.738	0.0932763	1	TFRC		Mast cell progenitor	transferrin receptor [Source:HGNC Symbol;Acc:HGNC:11763]
3158	4.19069e-06	0.648867	0.835	0.738	0.0932763	1	TFRC		Stem cell	transferrin receptor [Source:HGNC Symbol;Acc:HGNC:11763]
3159	4.19069e-06	0.648867	0.835	0.738	0.0932763	1	TFRC		Circulating fetal cell	transferrin receptor [Source:HGNC Symbol;Acc:HGNC:11763]
3160	4.19069e-06	0.648867	0.835	0.738	0.0932763	1	TFRC		Macrophage	transferrin receptor [Source:HGNC Symbol;Acc:HGNC:11763]
3161	4.19069e-06	0.648867	0.835	0.738	0.0932763	1	TFRC		Mesoderm cell	transferrin receptor [Source:HGNC Symbol;Acc:HGNC:11763]
3162	4.19069e-06	0.648867	0.835	0.738	0.0932763	1	TFRC		Proerythroblast	transferrin receptor [Source:HGNC Symbol;Acc:HGNC:11763]
3163	4.19069e-06	0.648867	0.835	0.738	0.0932763	1	TFRC		Cancer stem cell	transferrin receptor [Source:HGNC Symbol;Acc:HGNC:11763]
3164	4.19069e-06	0.648867	0.835	0.738	0.0932763	1	TFRC		Mesenchymal stromal cell	transferrin receptor [Source:HGNC Symbol;Acc:HGNC:11763]
3165	4.19069e-06	0.648867	0.835	0.738	0.0932763	1	TFRC		Trophectoderm cell	transferrin receptor [Source:HGNC Symbol;Acc:HGNC:11763]
3166	4.19069e-06	0.648867	0.835	0.738	0.0932763	1	TFRC		Exhausted CD8+ T cell	transferrin receptor [Source:HGNC Symbol;Acc:HGNC:11763]
3167	4.19069e-06	0.648867	0.835	0.738	0.0932763	1	TFRC		Regulatory T (Treg) cell	transferrin receptor [Source:HGNC Symbol;Acc:HGNC:11763]
3168	4.19069e-06	0.648867	0.835	0.738	0.0932763	1	TFRC		Granulosa cell	transferrin receptor [Source:HGNC Symbol;Acc:HGNC:11763]
3278	0.000963021	0.647114	0.506	0.347	1	1	CIC			capicua transcriptional repressor [Source:HGNC Symbol;Acc:HGNC:14214]
3279	4.4449e-06	0.642681	0.665	0.485	0.0989347	1	MICALL1		Pit progenitor cell	MICAL like 1 [Source:HGNC Symbol;Acc:HGNC:29804]
3280	2.33961e-05	0.642393	0.684	0.504	0.520751	1	NUDT1		Endothelial cell	nudix hydrolase 1 [Source:HGNC Symbol;Acc:HGNC:8048]
3282	0.00931337	0.640474	0.272	0.179	1	1	ARHGAP22			Rho GTPase activating protein 22 [Source:HGNC Symbol;Acc:HGNC:30320]
3283	9.51986e-22	0.63984	1	0.97	2.11893e-17	1	MSN		Microglial cell	moesin [Source:HGNC Symbol;Acc:HGNC:7373]
3284	9.51986e-22	0.63984	1	0.97	2.11893e-17	1	MSN		CD1C-CD141- dendritic cell	moesin [Source:HGNC Symbol;Acc:HGNC:7373]
3285	9.51986e-22	0.63984	1	0.97	2.11893e-17	1	MSN		Monocyte	moesin [Source:HGNC Symbol;Acc:HGNC:7373]
3288	0.00292885	0.63665	0.272	0.164	1	1	QPCT	Melanocytes	Monocyte	glutaminyl-peptide cyclotransferase [Source:HGNC Symbol;Acc:HGNC:9753]
3290	0.00292885	0.63665	0.272	0.164	1	1	QPCT		Neutrophil	glutaminyl-peptide cyclotransferase [Source:HGNC Symbol;Acc:HGNC:9753]
3296	0.000629656	0.635138	0.5	0.372	1	1	LRRC8A		Astrocyte	leucine rich repeat containing 8 VRAC subunit A [Source:HGNC Symbol;Acc:HGNC:19027]
3297	9.14898e-06	0.634806	0.785	0.632	0.203638	1	MICAL2		Regulatory T (Treg) cell	microtubule associated monooxygenase, calponin and LIM domain containing 2 [Source:HGNC Symbol;Acc:HGNC:24693]
3298	9.14898e-06	0.634806	0.785	0.632	0.203638	1	MICAL2		CD1C+_B dendritic cell	microtubule associated monooxygenase, calponin and LIM domain containing 2 [Source:HGNC Symbol;Acc:HGNC:24693]
3300	6.74564e-12	0.634743	0.937	0.938	1.50144e-07	1	SERPINH1	Ectoderm cells		serpin family H member 1 [Source:HGNC Symbol;Acc:HGNC:1546]
3301	4.48586e-06	0.63452	0.608	0.428	0.0998464	1	CCNB1	Xcr1-cd1s	Neural progenitor cell	cyclin B1 [Source:HGNC Symbol;Acc:HGNC:1579]
3302	4.48586e-06	0.63452	0.608	0.428	0.0998464	1	CCNB1		MKI67+ progenitor cell	cyclin B1 [Source:HGNC Symbol;Acc:HGNC:1579]
3303	4.48586e-06	0.63452	0.608	0.428	0.0998464	1	CCNB1		B cell	cyclin B1 [Source:HGNC Symbol;Acc:HGNC:1579]
3329	8.71657e-05	0.633016	0.785	0.674	1	1	RAMP1	Epicardium cells	Astrocyte	receptor activity modifying protein 1 [Source:HGNC Symbol;Acc:HGNC:9843]
3330	8.71657e-05	0.633016	0.785	0.674	1	1	RAMP1		Oligodendrocyte progenitor cell	receptor activity modifying protein 1 [Source:HGNC Symbol;Acc:HGNC:9843]
3339	2.17632e-13	0.632811	0.975	0.9	4.84406e-09	1	AXL		Dendritic cell progenitor	AXL receptor tyrosine kinase [Source:HGNC Symbol;Acc:HGNC:905]
3340	2.17632e-13	0.632811	0.975	0.9	4.84406e-09	1	AXL		Microglial cell	AXL receptor tyrosine kinase [Source:HGNC Symbol;Acc:HGNC:905]
3341	2.17632e-13	0.632811	0.975	0.9	4.84406e-09	1	AXL		AXL+SIGLEC6+ dendritic cell	AXL receptor tyrosine kinase [Source:HGNC Symbol;Acc:HGNC:905]
3343	0.000221498	0.631547	0.62	0.474	1	1	STARD4-AS1			STARD4 antisense RNA 1 [Source:HGNC Symbol;Acc:HGNC:44117]
3344	2.68075e-07	0.631169	0.69	0.498	0.00596681	1	CKB	AML cells	Ciliated cell	creatine kinase B [Source:HGNC Symbol;Acc:HGNC:1991]
3345	2.68075e-07	0.631169	0.69	0.498	0.00596681	1	CKB		CD1C-CD141- dendritic cell	creatine kinase B [Source:HGNC Symbol;Acc:HGNC:1991]
3368	0.00120258	0.631029	0.424	0.274	1	1	C8orf34		Ciliated epithelial cell	chromosome 8 open reading frame 34 [Source:HGNC Symbol;Acc:HGNC:30905]
3369	0.00712198	0.630195	0.544	0.46	1	1	GCN1			GCN1 activator of EIF2AK4 [Source:HGNC Symbol;Acc:HGNC:4199]
3370	0.00190822	0.628761	0.449	0.311	1	1	RRP9		Mesenchymal cell	ribosomal RNA processing 9, U3 small nucleolar RNA binding protein [Source:HGNC Symbol;Acc:HGNC:16829]
3371	3.2012e-09	0.628217	0.949	0.94	7.12524e-05	1	CITED2	Neural cells	Monocyte	Cbp/p300 interacting transactivator with Glu/Asp rich carboxy-terminal domain 2 [Source:HGNC Symbol;Acc:HGNC:1987]
3379	4.19977e-07	0.627748	0.842	0.785	0.00934784	1	SNTB2			syntrophin beta 2 [Source:HGNC Symbol;Acc:HGNC:11169]
3380	1.11428e-05	0.627601	0.873	0.866	0.248015	1	JPT1			Jupiter microtubule associated homolog 1 [Source:HGNC Symbol;Acc:HGNC:14569]
3381	0.00077668	0.62747	0.506	0.357	1	1	WNT5B	Fibroblasts		Wnt family member 5B [Source:HGNC Symbol;Acc:HGNC:16265]
3382	0.000214747	0.620037	0.532	0.362	1	1	TFAP2A	Amniotic ectoderm-like cells		transcription factor AP-2 alpha [Source:HGNC Symbol;Acc:HGNC:11742]
3387	3.63782e-08	0.617965	0.835	0.783	0.000809707	1	COMMD7			COMM domain containing 7 [Source:HGNC Symbol;Acc:HGNC:16223]
3388	0.0033078	0.61733	0.538	0.43	1	1	FAM13A			family with sequence similarity 13 member A [Source:HGNC Symbol;Acc:HGNC:19367]
3389	0.000494515	0.614561	0.532	0.389	1	1	PRR5L		Secretory cell	proline rich 5 like [Source:HGNC Symbol;Acc:HGNC:25878]
3390	0.000349777	0.613648	0.304	0.172	1	1	DOCK2		Microglial cell	dedicator of cytokinesis 2 [Source:HGNC Symbol;Acc:HGNC:2988]
3391	0.000349777	0.613648	0.304	0.172	1	1	DOCK2		Paneth cell	dedicator of cytokinesis 2 [Source:HGNC Symbol;Acc:HGNC:2988]
3392	0.000349777	0.613648	0.304	0.172	1	1	DOCK2		Monocyte	dedicator of cytokinesis 2 [Source:HGNC Symbol;Acc:HGNC:2988]
3394	0.00821996	0.613486	0.475	0.396	1	1	LCLAT1			lysocardiolipin acyltransferase 1 [Source:HGNC Symbol;Acc:HGNC:26756]
3395	3.44941e-15	0.613088	0.956	0.851	7.67769e-11	1	TGFB1I1	Myofibroblasts		transforming growth factor beta 1 induced transcript 1 [Source:HGNC Symbol;Acc:HGNC:11767]
3396	0.0086323	0.610971	0.316	0.211	1	1	NLGN4Y			neuroligin 4 Y-linked [Source:HGNC Symbol;Acc:HGNC:15529]
3397	2.32606e-09	0.609933	0.93	0.806	5.17734e-05	1	FXYD5	Endothelial cells	Alpha cell	FXYD domain containing ion transport regulator 5 [Source:HGNC Symbol;Acc:HGNC:4029]
3398	2.32606e-09	0.609933	0.93	0.806	5.17734e-05	1	FXYD5		Granulosa cell	FXYD domain containing ion transport regulator 5 [Source:HGNC Symbol;Acc:HGNC:4029]
3399	2.32606e-09	0.609933	0.93	0.806	5.17734e-05	1	FXYD5		Monocyte	FXYD domain containing ion transport regulator 5 [Source:HGNC Symbol;Acc:HGNC:4029]
3422	0.00622467	0.607491	0.57	0.483	1	1	SLC7A6OS			solute carrier family 7 member 6 opposite strand [Source:HGNC Symbol;Acc:HGNC:25807]
3423	4.61102e-14	0.606822	0.949	0.953	1.02632e-09	1	MBNL1		Microglial cell	muscleblind like splicing regulator 1 [Source:HGNC Symbol;Acc:HGNC:6923]
3424	4.61102e-14	0.606822	0.949	0.953	1.02632e-09	1	MBNL1		Liver bud hepatic cell	muscleblind like splicing regulator 1 [Source:HGNC Symbol;Acc:HGNC:6923]
3425	0.000118214	0.605589	0.677	0.562	1	1	RWDD2B			RWD domain containing 2B [Source:HGNC Symbol;Acc:HGNC:1302]
3426	4.79471e-08	0.605082	0.886	0.734	0.00106721	1	ANKRD13A		Lake et al.Science.Ex8	ankyrin repeat domain 13A [Source:HGNC Symbol;Acc:HGNC:21268]
3427	4.79471e-08	0.605082	0.886	0.734	0.00106721	1	ANKRD13A		B cell	ankyrin repeat domain 13A [Source:HGNC Symbol;Acc:HGNC:21268]
3430	0.00369178	0.604803	0.918	0.877	1	1	COL12A1			collagen type XII alpha 1 chain [Source:HGNC Symbol;Acc:HGNC:2188]
3431	0.000297124	0.603217	0.899	0.845	1	1	SACS		Enteroendocrine cell	sacsin molecular chaperone [Source:HGNC Symbol;Acc:HGNC:10519]
3432	0.000306779	0.602951	0.715	0.64	1	1	GNPTAB		Multilymphoid progenitor cell	N-acetylglucosamine-1-phosphate transferase subunits alpha and beta [Source:HGNC Symbol;Acc:HGNC:29670]
3434	9.88912e-06	0.602269	0.658	0.474	0.220112	1	EPS8L2		SLC16A7+ cell	EPS8 like 2 [Source:HGNC Symbol;Acc:HGNC:21296]

## Sheet: Cluster 2
	p_val	avg_log2FC	pct.1	pct.2	p_val_adj	cluster	gene	cell_type_singleCellBase	cellName_cell_markers_db	description
0	6.56655e-21	4.92107	0.26	0.018	1.46158e-16	2	SLC6A1	Neural cells	GABAergic neuron	solute carrier family 6 member 1 [Source:HGNC Symbol;Acc:HGNC:11042]
1	6.56655e-21	4.92107	0.26	0.018	1.46158e-16	2	SLC6A1		Astrocyte	solute carrier family 6 member 1 [Source:HGNC Symbol;Acc:HGNC:11042]
2	6.0498e-17	3.85545	0.26	0.027	1.34656e-12	2	UNC5B	Pvalb	Epiblast cell	unc-5 netrin receptor B [Source:HGNC Symbol;Acc:HGNC:12568]
4	4.03026e-20	3.49948	0.411	0.068	8.97054e-16	2	CMKLR1	Myeloid cells	Paneth cell	chemerin chemokine-like receptor 1 [Source:HGNC Symbol;Acc:HGNC:2121]
5	4.03026e-20	3.49948	0.411	0.068	8.97054e-16	2	CMKLR1		Plasmacytoid dendritic cell	chemerin chemokine-like receptor 1 [Source:HGNC Symbol;Acc:HGNC:2121]
13	3.06801e-20	3.49937	0.452	0.09	6.82877e-16	2	ABCA9		SLC16A7+ cell	ATP binding cassette subfamily A member 9 [Source:HGNC Symbol;Acc:HGNC:39]
14	3.06801e-20	3.49937	0.452	0.09	6.82877e-16	2	ABCA9		Multilymphoid progenitor cell	ATP binding cassette subfamily A member 9 [Source:HGNC Symbol;Acc:HGNC:39]
16	1.08147e-27	3.39278	0.699	0.193	2.40713e-23	2	RANBP3L			RAN binding protein 3 like [Source:HGNC Symbol;Acc:HGNC:26353]
17	3.78624e-22	3.20271	0.877	0.535	8.42741e-18	2	AKR1C1		Acinar cell	aldo-keto reductase family 1 member C1 [Source:HGNC Symbol;Acc:HGNC:384]
18	3.78624e-22	3.20271	0.877	0.535	8.42741e-18	2	AKR1C1		Liver bud hepatic cell	aldo-keto reductase family 1 member C1 [Source:HGNC Symbol;Acc:HGNC:384]
19	3.78624e-22	3.20271	0.877	0.535	8.42741e-18	2	AKR1C1		B cell	aldo-keto reductase family 1 member C1 [Source:HGNC Symbol;Acc:HGNC:384]
21	2.21053e-12	3.15025	0.301	0.061	4.9202e-08	2	SLC1A2	Astrocytes		solute carrier family 1 member 2 [Source:HGNC Symbol;Acc:HGNC:10940]
22	7.43244e-22	3.12863	0.699	0.218	1.65431e-17	2	AKR1C2	M cells	Acinar cell	aldo-keto reductase family 1 member C2 [Source:HGNC Symbol;Acc:HGNC:385]
23	7.43244e-22	3.12863	0.699	0.218	1.65431e-17	2	AKR1C2		Liver bud hepatic cell	aldo-keto reductase family 1 member C2 [Source:HGNC Symbol;Acc:HGNC:385]
24	0.000315474	3.0876	0.397	0.241	1	2	CTSS	Promyelocytes	Microglial cell	cathepsin S [Source:HGNC Symbol;Acc:HGNC:2545]
25	0.000315474	3.0876	0.397	0.241	1	2	CTSS		Ciliated cell	cathepsin S [Source:HGNC Symbol;Acc:HGNC:2545]
26	0.000315474	3.0876	0.397	0.241	1	2	CTSS		CD1C-CD141- dendritic cell	cathepsin S [Source:HGNC Symbol;Acc:HGNC:2545]
27	0.000315474	3.0876	0.397	0.241	1	2	CTSS		Monocyte	cathepsin S [Source:HGNC Symbol;Acc:HGNC:2545]
42	0.00628419	3.07737	0.329	0.22	1	2	CD68	Monocytes	Circulating fetal cell	CD68 molecule [Source:HGNC Symbol;Acc:HGNC:1693]
43	0.00628419	3.07737	0.329	0.22	1	2	CD68		Infiltrated mononuclear cell	CD68 molecule [Source:HGNC Symbol;Acc:HGNC:1693]
44	0.00628419	3.07737	0.329	0.22	1	2	CD68		Neutrophil	CD68 molecule [Source:HGNC Symbol;Acc:HGNC:1693]
45	0.00628419	3.07737	0.329	0.22	1	2	CD68		Dendritic cell	CD68 molecule [Source:HGNC Symbol;Acc:HGNC:1693]
46	0.00628419	3.07737	0.329	0.22	1	2	CD68		M2 macrophage	CD68 molecule [Source:HGNC Symbol;Acc:HGNC:1693]
47	0.00628419	3.07737	0.329	0.22	1	2	CD68		B cell	CD68 molecule [Source:HGNC Symbol;Acc:HGNC:1693]
48	0.00628419	3.07737	0.329	0.22	1	2	CD68		Glial cell	CD68 molecule [Source:HGNC Symbol;Acc:HGNC:1693]
49	0.00628419	3.07737	0.329	0.22	1	2	CD68		Lymphoid cell	CD68 molecule [Source:HGNC Symbol;Acc:HGNC:1693]
50	0.00628419	3.07737	0.329	0.22	1	2	CD68		Megakaryocyte erythroid cell	CD68 molecule [Source:HGNC Symbol;Acc:HGNC:1693]
51	0.00628419	3.07737	0.329	0.22	1	2	CD68		Myeloid cell	CD68 molecule [Source:HGNC Symbol;Acc:HGNC:1693]
52	0.00628419	3.07737	0.329	0.22	1	2	CD68		Natural killer cell	CD68 molecule [Source:HGNC Symbol;Acc:HGNC:1693]
53	0.00628419	3.07737	0.329	0.22	1	2	CD68		Specialist antigen presenting cell	CD68 molecule [Source:HGNC Symbol;Acc:HGNC:1693]
54	0.00628419	3.07737	0.329	0.22	1	2	CD68		CD14+CD16+ monocyte	CD68 molecule [Source:HGNC Symbol;Acc:HGNC:1693]
55	0.00628419	3.07737	0.329	0.22	1	2	CD68		Paneth cell	CD68 molecule [Source:HGNC Symbol;Acc:HGNC:1693]
56	0.00628419	3.07737	0.329	0.22	1	2	CD68		CD1C-CD141- dendritic cell	CD68 molecule [Source:HGNC Symbol;Acc:HGNC:1693]
58	0.00628419	3.07737	0.329	0.22	1	2	CD68		Monocyte	CD68 molecule [Source:HGNC Symbol;Acc:HGNC:1693]
212	7.24382e-27	3.01696	0.589	0.112	1.61233e-22	2	SLC1A3	Neural cells	Radial glial cell	solute carrier family 1 member 3 [Source:HGNC Symbol;Acc:HGNC:10941]
217	1.7701e-11	2.94516	0.37	0.101	3.93989e-07	2	ATP1A2	Vascular cells	Astrocyte	ATPase Na+/K+ transporting subunit alpha 2 [Source:HGNC Symbol;Acc:HGNC:800]
218	2.59076e-08	2.93794	0.329	0.11	0.000576651	2	TFF3	E.secretory	Ciliated epithelial cell	trefoil factor 3 [Source:HGNC Symbol;Acc:HGNC:11757]
232	2.0677e-09	2.92833	0.288	0.072	4.60229e-05	2	EGR3	B cells	Pancreatic polypeptide cell	early growth response 3 [Source:HGNC Symbol;Acc:HGNC:3240]
233	2.0677e-09	2.92833	0.288	0.072	4.60229e-05	2	EGR3		Microglial cell	early growth response 3 [Source:HGNC Symbol;Acc:HGNC:3240]
234	2.18522e-26	2.89232	0.712	0.205	4.86386e-22	2	MTUS1		Lymphoid-primed multipotent progenitor cell	microtubule associated scaffold protein 1 [Source:HGNC Symbol;Acc:HGNC:29789]
236	2.70844e-11	2.81096	0.342	0.086	6.02844e-07	2	EPHA7			EPH receptor A7 [Source:HGNC Symbol;Acc:HGNC:3390]
237	3.42974e-14	2.71086	0.384	0.088	7.63392e-10	2	FAM49A	Neural cells	Paneth cell
238	3.42974e-14	2.71086	0.384	0.088	7.63392e-10	2	FAM49A		Monocyte
240	5.31022e-16	2.58065	0.562	0.198	1.18195e-11	2	TLE1		Mucosal-associated invariant T cell	TLE family member 1, transcriptional corepressor [Source:HGNC Symbol;Acc:HGNC:11837]
241	5.31022e-16	2.58065	0.562	0.198	1.18195e-11	2	TLE1		B cell	TLE family member 1, transcriptional corepressor [Source:HGNC Symbol;Acc:HGNC:11837]
243	4.81619e-11	2.57275	0.425	0.144	1.07199e-06	2	PLXDC2	Oligodendrocytes	Microglial cell	plexin domain containing 2 [Source:HGNC Symbol;Acc:HGNC:21013]
244	4.81619e-11	2.57275	0.425	0.144	1.07199e-06	2	PLXDC2		Ionocyte cell	plexin domain containing 2 [Source:HGNC Symbol;Acc:HGNC:21013]
245	4.81619e-11	2.57275	0.425	0.144	1.07199e-06	2	PLXDC2		Monocyte	plexin domain containing 2 [Source:HGNC Symbol;Acc:HGNC:21013]
247	5.32779e-08	2.56993	0.274	0.081	0.00118586	2	CYGB	Fibroblasts-like cells	Ciliated cell	cytoglobin [Source:HGNC Symbol;Acc:HGNC:16505]
251	1.48262e-10	2.55984	0.37	0.11	3.30001e-06	2	HGF		Liver stem cell	hepatocyte growth factor [Source:HGNC Symbol;Acc:HGNC:4893]
252	1.48262e-10	2.55984	0.37	0.11	3.30001e-06	2	HGF		Cancer stem cell	hepatocyte growth factor [Source:HGNC Symbol;Acc:HGNC:4893]
253	1.48262e-10	2.55984	0.37	0.11	3.30001e-06	2	HGF		Astrocyte	hepatocyte growth factor [Source:HGNC Symbol;Acc:HGNC:4893]
254	1.48262e-10	2.55984	0.37	0.11	3.30001e-06	2	HGF		Granulocyte-monocyte progenitor	hepatocyte growth factor [Source:HGNC Symbol;Acc:HGNC:4893]
255	1.48262e-10	2.55984	0.37	0.11	3.30001e-06	2	HGF		Lake et al.Science.Ex8	hepatocyte growth factor [Source:HGNC Symbol;Acc:HGNC:4893]
258	2.12461e-05	2.5291	0.548	0.351	0.472896	2	APOE	Erythrocytes	Cytotoxic T cell	apolipoprotein E [Source:HGNC Symbol;Acc:HGNC:613]
259	2.12461e-05	2.5291	0.548	0.351	0.472896	2	APOE		Megakaryocyte erythroid cell	apolipoprotein E [Source:HGNC Symbol;Acc:HGNC:613]
260	2.12461e-05	2.5291	0.548	0.351	0.472896	2	APOE		Myeloid cell	apolipoprotein E [Source:HGNC Symbol;Acc:HGNC:613]
261	2.12461e-05	2.5291	0.548	0.351	0.472896	2	APOE		T cell	apolipoprotein E [Source:HGNC Symbol;Acc:HGNC:613]
262	2.12461e-05	2.5291	0.548	0.351	0.472896	2	APOE		T helper cell	apolipoprotein E [Source:HGNC Symbol;Acc:HGNC:613]
263	2.12461e-05	2.5291	0.548	0.351	0.472896	2	APOE		Microglial cell	apolipoprotein E [Source:HGNC Symbol;Acc:HGNC:613]
264	2.12461e-05	2.5291	0.548	0.351	0.472896	2	APOE		Secretory progenitor cell	apolipoprotein E [Source:HGNC Symbol;Acc:HGNC:613]
447	3.35884e-10	2.51959	0.411	0.142	7.47611e-06	2	PDGFRL	Fibroblasts	FGFR1HighNME5- epithelial cell	platelet derived growth factor receptor like [Source:HGNC Symbol;Acc:HGNC:8805]
448	3.35884e-10	2.51959	0.411	0.142	7.47611e-06	2	PDGFRL		DCLK1+ progenitor cell	platelet derived growth factor receptor like [Source:HGNC Symbol;Acc:HGNC:8805]
449	2.13405e-05	2.49168	0.26	0.099	0.474997	2	RAB3IL1		Microglial cell	RAB3A interacting protein like 1 [Source:HGNC Symbol;Acc:HGNC:9780]
450	2.29164e-16	2.45957	0.534	0.159	5.10073e-12	2	AC092958.1
451	2.32983e-20	2.45794	0.562	0.137	5.18573e-16	2	KCNE3	Hla-dr+clec9a cd1c+ btla- cells	Granulocyte-monocyte progenitor	potassium voltage-gated channel subfamily E regulatory subunit 3 [Source:HGNC Symbol;Acc:HGNC:6243]
453	1.44507e-11	2.45688	0.603	0.276	3.21643e-07	2	AGT	Fibroblasts-like cells	Enterocyte progenitor cell	angiotensinogen [Source:HGNC Symbol;Acc:HGNC:333]
456	1.7538e-05	2.44172	0.452	0.249	0.390361	2	RSAD2	Neutrophils	Alpha cell	radical S-adenosyl methionine domain containing 2 [Source:HGNC Symbol;Acc:HGNC:30908]
457	1.7538e-05	2.44172	0.452	0.249	0.390361	2	RSAD2		SLC16A7+ cell	radical S-adenosyl methionine domain containing 2 [Source:HGNC Symbol;Acc:HGNC:30908]
458	1.7538e-05	2.44172	0.452	0.249	0.390361	2	RSAD2		Paneth cell	radical S-adenosyl methionine domain containing 2 [Source:HGNC Symbol;Acc:HGNC:30908]
465	2.80175e-12	2.43386	0.384	0.099	6.23614e-08	2	PID1	Fibroblasts	Oligodendrocyte	phosphotyrosine interaction domain containing 1 [Source:HGNC Symbol;Acc:HGNC:26084]
466	2.80175e-12	2.43386	0.384	0.099	6.23614e-08	2	PID1		Liver bud hepatic cell	phosphotyrosine interaction domain containing 1 [Source:HGNC Symbol;Acc:HGNC:26084]
467	2.80175e-12	2.43386	0.384	0.099	6.23614e-08	2	PID1		CD1C+_A dendritic cell	phosphotyrosine interaction domain containing 1 [Source:HGNC Symbol;Acc:HGNC:26084]
468	2.80175e-12	2.43386	0.384	0.099	6.23614e-08	2	PID1		CD1C+_B dendritic cell	phosphotyrosine interaction domain containing 1 [Source:HGNC Symbol;Acc:HGNC:26084]
471	1.97775e-09	2.41841	0.397	0.135	4.40207e-05	2	HERC5			HECT and RLD domain containing E3 ubiquitin protein ligase 5 [Source:HGNC Symbol;Acc:HGNC:24368]
472	1.20771e-06	2.41812	0.288	0.103	0.0268812	2	GUCY1B1			guanylate cyclase 1 soluble subunit beta 1 [Source:HGNC Symbol;Acc:HGNC:4687]
473	5.17298e-10	2.39924	0.411	0.148	1.1514e-05	2	AL031651.2
474	7.86167e-25	2.39091	0.932	0.681	1.74985e-20	2	PLA2R1			phospholipase A2 receptor 1 [Source:HGNC Symbol;Acc:HGNC:9042]
475	2.18557e-13	2.37962	0.562	0.202	4.86463e-09	2	SLC40A1	Myeloid cells	Naive CD4+ T cell	solute carrier family 40 member 1 [Source:HGNC Symbol;Acc:HGNC:10909]
477	3.41298e-09	2.32958	0.438	0.177	7.5966e-05	2	LUCAT1			lung cancer associated transcript 1 [Source:HGNC Symbol;Acc:HGNC:48498]
478	3.00754e-08	2.31816	0.274	0.074	0.000669417	2	SNED1		Naive CD8+ T cell	sushi, nidogen and EGF like domains 1 [Source:HGNC Symbol;Acc:HGNC:24696]
479	1.25457e-09	2.31002	0.384	0.133	2.79242e-05	2	NTN1	Astrocytes	Pit cell	netrin 1 [Source:HGNC Symbol;Acc:HGNC:8029]
480	1.44711e-07	2.3054	0.37	0.146	0.00322098	2	CGNL1	Endothelial cells	Ionocyte cell	cingulin like 1 [Source:HGNC Symbol;Acc:HGNC:25931]
481	8.86673e-20	2.29775	0.781	0.359	1.97356e-15	2	KIAA1755			KIAA1755 [Source:HGNC Symbol;Acc:HGNC:29372]
482	9.66796e-28	2.27645	0.945	0.577	2.1519e-23	2	MAF	T cells	Induced pluripotent stem cell	MAF bZIP transcription factor [Source:HGNC Symbol;Acc:HGNC:6776]
483	9.66796e-28	2.27645	0.945	0.577	2.1519e-23	2	MAF		T helper17 (Th17) cell	MAF bZIP transcription factor [Source:HGNC Symbol;Acc:HGNC:6776]
484	9.66796e-28	2.27645	0.945	0.577	2.1519e-23	2	MAF		T helper2 (Th2) cell	MAF bZIP transcription factor [Source:HGNC Symbol;Acc:HGNC:6776]
485	9.66796e-28	2.27645	0.945	0.577	2.1519e-23	2	MAF		Neuron	MAF bZIP transcription factor [Source:HGNC Symbol;Acc:HGNC:6776]
486	9.66796e-28	2.27645	0.945	0.577	2.1519e-23	2	MAF		Interneuron	MAF bZIP transcription factor [Source:HGNC Symbol;Acc:HGNC:6776]
487	9.66796e-28	2.27645	0.945	0.577	2.1519e-23	2	MAF		Microglial cell	MAF bZIP transcription factor [Source:HGNC Symbol;Acc:HGNC:6776]
488	9.66796e-28	2.27645	0.945	0.577	2.1519e-23	2	MAF		Regulatory T (Treg) cell	MAF bZIP transcription factor [Source:HGNC Symbol;Acc:HGNC:6776]
489	9.66796e-28	2.27645	0.945	0.577	2.1519e-23	2	MAF		Exhausted CD4+ T cell	MAF bZIP transcription factor [Source:HGNC Symbol;Acc:HGNC:6776]
490	9.66796e-28	2.27645	0.945	0.577	2.1519e-23	2	MAF		Ionocyte cell	MAF bZIP transcription factor [Source:HGNC Symbol;Acc:HGNC:6776]
491	9.66796e-28	2.27645	0.945	0.577	2.1519e-23	2	MAF		Paneth cell	MAF bZIP transcription factor [Source:HGNC Symbol;Acc:HGNC:6776]
492	9.66796e-28	2.27645	0.945	0.577	2.1519e-23	2	MAF		Multilymphoid progenitor cell	MAF bZIP transcription factor [Source:HGNC Symbol;Acc:HGNC:6776]
530	1.43905e-07	2.22999	0.26	0.072	0.00320303	2	NTRK3			neurotrophic receptor tyrosine kinase 3 [Source:HGNC Symbol;Acc:HGNC:8033]
531	2.42107e-13	2.20577	0.89	0.663	5.38881e-09	2	GPNMB	Oligodendrocytes	Macrophage	glycoprotein nmb [Source:HGNC Symbol;Acc:HGNC:4462]
532	2.42107e-13	2.20577	0.89	0.663	5.38881e-09	2	GPNMB		Basal cell	glycoprotein nmb [Source:HGNC Symbol;Acc:HGNC:4462]
537	1.25992e-06	2.18941	0.425	0.213	0.0280433	2	IQCD		Ciliated epithelial cell	IQ motif containing D [Source:HGNC Symbol;Acc:HGNC:25168]
538	0.000580557	2.17931	0.26	0.128	1	2	RILP			Rab interacting lysosomal protein [Source:HGNC Symbol;Acc:HGNC:30266]
539	6.91806e-12	2.15643	0.575	0.254	1.53982e-07	2	ITGA10			integrin subunit alpha 10 [Source:HGNC Symbol;Acc:HGNC:6135]
540	1.04065e-06	2.15431	0.356	0.15	0.0231629	2	ANGPT2	Endothelial cells	SLC16A7+ cell	angiopoietin 2 [Source:HGNC Symbol;Acc:HGNC:485]
542	3.76989e-13	2.14152	0.466	0.133	8.39101e-09	2	METTL7A		Microglial cell	thiol methyltransferase 1A [Source:HGNC Symbol;Acc:HGNC:24550]
543	7.89767e-08	2.12643	0.356	0.132	0.00175786	2	RBP1	Neural cells	Myofibroblast	retinol binding protein 1 [Source:HGNC Symbol;Acc:HGNC:9919]
544	7.89767e-08	2.12643	0.356	0.132	0.00175786	2	RBP1		Microglial cell	retinol binding protein 1 [Source:HGNC Symbol;Acc:HGNC:9919]
545	7.89767e-08	2.12643	0.356	0.132	0.00175786	2	RBP1		Liver bud hepatic cell	retinol binding protein 1 [Source:HGNC Symbol;Acc:HGNC:9919]
561	5.74945e-09	2.10237	0.452	0.178	0.000127971	2	CALCRL	Endothelial cells	MKI67+ progenitor cell	calcitonin receptor like receptor [Source:HGNC Symbol;Acc:HGNC:16709]
562	2.62458e-05	2.09429	0.26	0.099	0.58418	2	PGF			placental growth factor [Source:HGNC Symbol;Acc:HGNC:8893]
563	6.6537e-18	2.09173	0.863	0.6	1.48098e-13	2	AKR1C3		Acinar cell	aldo-keto reductase family 1 member C3 [Source:HGNC Symbol;Acc:HGNC:386]
564	6.6537e-18	2.09173	0.863	0.6	1.48098e-13	2	AKR1C3		CD4+ cytotoxic T cell	aldo-keto reductase family 1 member C3 [Source:HGNC Symbol;Acc:HGNC:386]
565	6.84519e-07	2.06853	0.315	0.115	0.015236	2	FLVCR2			FLVCR heme transporter 2 [Source:HGNC Symbol;Acc:HGNC:20105]
566	6.28592e-06	2.06679	0.342	0.153	0.139912	2	SLC7A11-AS1			SLC7A11 antisense RNA 1 [Source:HGNC Symbol;Acc:HGNC:44064]
567	5.72051e-14	2.06085	0.493	0.144	1.27327e-09	2	HTR2B	Neural cells		5-hydroxytryptamine receptor 2B [Source:HGNC Symbol;Acc:HGNC:5294]
568	1.23078e-12	2.05737	0.904	0.782	2.73947e-08	2	TSC22D1	Megakaryocytes	Microglial cell	TSC22 domain family member 1 [Source:HGNC Symbol;Acc:HGNC:16826]
569	1.23078e-12	2.05737	0.904	0.782	2.73947e-08	2	TSC22D1		Multilymphoid progenitor cell	TSC22 domain family member 1 [Source:HGNC Symbol;Acc:HGNC:16826]
570	1.23078e-12	2.05737	0.904	0.782	2.73947e-08	2	TSC22D1		Mast cell	TSC22 domain family member 1 [Source:HGNC Symbol;Acc:HGNC:16826]
578	1.88268e-10	2.05183	0.466	0.175	4.19048e-06	2	CXCL12	Fibroblasts-like cells	Epiblast cell	C-X-C motif chemokine ligand 12 [Source:HGNC Symbol;Acc:HGNC:10672]
583	1.45562e-08	2.03528	0.425	0.171	0.000323993	2	VSTM4		SLC16A7+ cell	V-set and transmembrane domain containing 4 [Source:HGNC Symbol;Acc:HGNC:26470]
584	1.45562e-08	2.03528	0.425	0.171	0.000323993	2	VSTM4		FGFR1HighNME5- epithelial cell	V-set and transmembrane domain containing 4 [Source:HGNC Symbol;Acc:HGNC:26470]
585	1.50169e-13	2.02286	0.726	0.418	3.34246e-09	2	RAB27B		Megakaryocyte	RAB27B, member RAS oncogene family [Source:HGNC Symbol;Acc:HGNC:9767]
586	2.85997e-07	2.00735	0.548	0.328	0.00636572	2	ETV1	Interstitial cells	Delta cell	ETS variant transcription factor 1 [Source:HGNC Symbol;Acc:HGNC:3490]
587	2.85997e-07	2.00735	0.548	0.328	0.00636572	2	ETV1		Pancreatic polypeptide cell	ETS variant transcription factor 1 [Source:HGNC Symbol;Acc:HGNC:3490]
588	2.85997e-07	2.00735	0.548	0.328	0.00636572	2	ETV1		Epiblast cell	ETS variant transcription factor 1 [Source:HGNC Symbol;Acc:HGNC:3490]
589	2.85997e-07	2.00735	0.548	0.328	0.00636572	2	ETV1		Astrocyte	ETS variant transcription factor 1 [Source:HGNC Symbol;Acc:HGNC:3490]
590	2.85997e-07	2.00735	0.548	0.328	0.00636572	2	ETV1		Oligodendrocyte progenitor cell	ETS variant transcription factor 1 [Source:HGNC Symbol;Acc:HGNC:3490]
591	2.85997e-07	2.00735	0.548	0.328	0.00636572	2	ETV1		Exhausted CD8+ T cell	ETS variant transcription factor 1 [Source:HGNC Symbol;Acc:HGNC:3490]
604	6.3746e-08	2.00531	0.411	0.171	0.00141886	2	LDLRAD4		Regulatory T (Treg) cell	low density lipoprotein receptor class A domain containing 4 [Source:HGNC Symbol;Acc:HGNC:1224]
605	1.1338e-11	2.00528	0.685	0.359	2.52362e-07	2	IFIT2	Natural killer (NK) cells	DCLK1+ progenitor cell	interferon induced protein with tetratricopeptide repeats 2 [Source:HGNC Symbol;Acc:HGNC:5409]
606	1.1338e-11	2.00528	0.685	0.359	2.52362e-07	2	IFIT2		CD1C-CD141- dendritic cell	interferon induced protein with tetratricopeptide repeats 2 [Source:HGNC Symbol;Acc:HGNC:5409]
617	4.771e-05	1.96995	0.26	0.103	1	2	FRMD6-AS1			FRMD6 antisense RNA 2 [Source:HGNC Symbol;Acc:HGNC:43637]
618	3.06201e-09	1.9617	0.425	0.16	6.81542e-05	2	TMEM140			transmembrane protein 140 [Source:HGNC Symbol;Acc:HGNC:21870]
619	3.77741e-09	1.95846	0.548	0.261	8.40775e-05	2	DIO2	Myofibroblasts	Astrocyte	iodothyronine deiodinase 2 [Source:HGNC Symbol;Acc:HGNC:2884]
620	1.03967e-10	1.94674	0.479	0.177	2.31409e-06	2	IL34	F.crypt		interleukin 34 [Source:HGNC Symbol;Acc:HGNC:28529]
622	8.02038e-22	1.93537	0.959	0.751	1.78518e-17	2	BTG1	Cajal-Retzius cells	Multilymphoid progenitor cell	BTG anti-proliferation factor 1 [Source:HGNC Symbol;Acc:HGNC:1130]
623	8.02038e-22	1.93537	0.959	0.751	1.78518e-17	2	BTG1		Monocyte	BTG anti-proliferation factor 1 [Source:HGNC Symbol;Acc:HGNC:1130]
626	1.56212e-07	1.93127	0.329	0.11	0.00347697	2	TENM4		FGFR1HighNME5- epithelial cell	teneurin transmembrane protein 4 [Source:HGNC Symbol;Acc:HGNC:29945]
627	8.19984e-09	1.92869	0.384	0.133	0.000182512	2	CCDC102B	Fibroblasts-like cells		coiled-coil domain containing 102B [Source:HGNC Symbol;Acc:HGNC:26295]
628	0.00209037	1.90964	0.26	0.141	1	2	AC016831.7	Monocytes
629	4.92731e-12	1.90104	0.658	0.332	1.09672e-07	2	ABLIM1	CD4 T cells	Naive CD8+ T cell	actin binding LIM protein 1 [Source:HGNC Symbol;Acc:HGNC:78]
630	4.92731e-12	1.90104	0.658	0.332	1.09672e-07	2	ABLIM1		Naive CD4+ T cell	actin binding LIM protein 1 [Source:HGNC Symbol;Acc:HGNC:78]
633	1.52302e-05	1.89074	0.356	0.166	0.338994	2	CPAMD8			C3 and PZP like alpha-2-macroglobulin domain containing 8 [Source:HGNC Symbol;Acc:HGNC:23228]
634	5.07033e-09	1.88781	0.479	0.216	0.000112855	2	WNT2B	Epicardial cells		Wnt family member 2B [Source:HGNC Symbol;Acc:HGNC:12781]
635	7.48297e-07	1.88323	0.425	0.204	0.0166556	2	MIR34AHG			MIR34A host gene [Source:HGNC Symbol;Acc:HGNC:51913]
636	1.81288e-09	1.87632	0.493	0.205	4.0351e-05	2	SOBP		B cell	sine oculis binding protein homolog [Source:HGNC Symbol;Acc:HGNC:29256]
638	3.63285e-15	1.87163	0.959	0.915	8.08599e-11	2	PTN	Gliogenic_outer radial glia	Nucleus pulposus cell	pleiotrophin [Source:HGNC Symbol;Acc:HGNC:9630]
639	3.63285e-15	1.87163	0.959	0.915	8.08599e-11	2	PTN		Neural cell	pleiotrophin [Source:HGNC Symbol;Acc:HGNC:9630]
640	3.63285e-15	1.87163	0.959	0.915	8.08599e-11	2	PTN		Astrocyte	pleiotrophin [Source:HGNC Symbol;Acc:HGNC:9630]
641	3.63285e-15	1.87163	0.959	0.915	8.08599e-11	2	PTN		Oligodendrocyte progenitor cell	pleiotrophin [Source:HGNC Symbol;Acc:HGNC:9630]
642	3.63285e-15	1.87163	0.959	0.915	8.08599e-11	2	PTN		Endothelial cell	pleiotrophin [Source:HGNC Symbol;Acc:HGNC:9630]
710	6.86019e-12	1.87115	0.644	0.335	1.52694e-07	2	FLRT2	Fibroblasts-like cells	FGFR1HighNME5- epithelial cell	fibronectin leucine rich transmembrane protein 2 [Source:HGNC Symbol;Acc:HGNC:3761]
711	6.86019e-12	1.87115	0.644	0.335	1.52694e-07	2	FLRT2		PROCR+ progenitor cell	fibronectin leucine rich transmembrane protein 2 [Source:HGNC Symbol;Acc:HGNC:3761]
712	6.86019e-12	1.87115	0.644	0.335	1.52694e-07	2	FLRT2		Endothelial cell	fibronectin leucine rich transmembrane protein 2 [Source:HGNC Symbol;Acc:HGNC:3761]
714	5.71563e-06	1.8704	0.356	0.16	0.127219	2	C2CD6			C2 calcium dependent domain containing 6 [Source:HGNC Symbol;Acc:HGNC:14438]
715	7.51427e-09	1.84435	0.411	0.15	0.000167253	2	GDF15	Endothelial cells	LGR5+ stem cell	growth differentiation factor 15 [Source:HGNC Symbol;Acc:HGNC:30142]
718	2.49293e-05	1.83318	0.301	0.133	0.554875	2	ZBTB46			zinc finger and BTB domain containing 46 [Source:HGNC Symbol;Acc:HGNC:16094]
719	0.00535886	1.8314	0.26	0.153	1	2	SPATA18		Ciliated epithelial cell	spermatogenesis associated 18 [Source:HGNC Symbol;Acc:HGNC:29579]
720	5.42963e-06	1.8305	0.342	0.144	0.120853	2	CNTNAP3		Lake et al.Science.Ex6	contactin associated protein family member 3 [Source:HGNC Symbol;Acc:HGNC:13834]
722	0.00768071	1.824	0.26	0.144	1	2	APOD	Mesenchymal-like cells	Oligodendrocyte	apolipoprotein D [Source:HGNC Symbol;Acc:HGNC:612]
723	0.00768071	1.824	0.26	0.144	1	2	APOD		Oligodendrocyte progenitor cell	apolipoprotein D [Source:HGNC Symbol;Acc:HGNC:612]
734	3.58154e-07	1.81697	0.479	0.249	0.0079718	2	TM4SF18	Pericytes		transmembrane 4 L six family member 18 [Source:HGNC Symbol;Acc:HGNC:25181]
737	5.52507e-10	1.81248	0.63	0.324	1.22977e-05	2	RAP2B		Effector CD8+ memory T (Tem) cell	RAP2B, member of RAS oncogene family [Source:HGNC Symbol;Acc:HGNC:9862]
738	5.52507e-10	1.81248	0.63	0.324	1.22977e-05	2	RAP2B		CD4+ cytotoxic T cell	RAP2B, member of RAS oncogene family [Source:HGNC Symbol;Acc:HGNC:9862]
739	5.52507e-10	1.81248	0.63	0.324	1.22977e-05	2	RAP2B		Paneth cell	RAP2B, member of RAS oncogene family [Source:HGNC Symbol;Acc:HGNC:9862]
740	4.21904e-07	1.81021	0.301	0.099	0.00939074	2	CXCL6	Club cells	Secretory cell	C-X-C motif chemokine ligand 6 [Source:HGNC Symbol;Acc:HGNC:10643]
743	6.3158e-15	1.79609	0.945	0.854	1.40577e-10	2	CTSL	CD4 T cells	Astrocyte	cathepsin L [Source:HGNC Symbol;Acc:HGNC:2537]
744	6.3158e-15	1.79609	0.945	0.854	1.40577e-10	2	CTSL		Microglial cell	cathepsin L [Source:HGNC Symbol;Acc:HGNC:2537]
745	6.3158e-15	1.79609	0.945	0.854	1.40577e-10	2	CTSL		Endothelial cell	cathepsin L [Source:HGNC Symbol;Acc:HGNC:2537]
746	6.3158e-15	1.79609	0.945	0.854	1.40577e-10	2	CTSL		Paneth cell	cathepsin L [Source:HGNC Symbol;Acc:HGNC:2537]
747	4.1568e-13	1.77636	0.726	0.386	9.2522e-09	2	PCBP3			poly(rC) binding protein 3 [Source:HGNC Symbol;Acc:HGNC:8651]
748	1.6992e-05	1.76705	0.384	0.198	0.378207	2	FGD6		Lymphoid-primed multipotent progenitor cell	FYVE, RhoGEF and PH domain containing 6 [Source:HGNC Symbol;Acc:HGNC:21740]
750	1.17385e-10	1.76612	0.644	0.355	2.61275e-06	2	SLC16A6		Monocyte	solute carrier family 16 member 6 [Source:HGNC Symbol;Acc:HGNC:10927]
752	0.000159879	1.75865	0.356	0.193	1	2	DNM3OS			DNM3 opposite strand/antisense RNA [Source:HGNC Symbol;Acc:HGNC:41228]
753	4.77275e-05	1.75318	0.288	0.119	1	2	LINC00894
754	2.82388e-07	1.75058	0.548	0.303	0.0062854	2	ADRA2A		Lake et al.Science.Ex8	adrenoceptor alpha 2A [Source:HGNC Symbol;Acc:HGNC:281]
757	6.19073e-20	1.74374	0.945	0.692	1.37793e-15	2	TGFBR2	Endothelial cells	Ionocyte cell	transforming growth factor beta receptor 2 [Source:HGNC Symbol;Acc:HGNC:11773]
758	6.19073e-20	1.74374	0.945	0.692	1.37793e-15	2	TGFBR2		Plasmacytoid dendritic cell	transforming growth factor beta receptor 2 [Source:HGNC Symbol;Acc:HGNC:11773]
760	0.000213502	1.74219	0.274	0.124	1	2	LMO2	B cells	Germinal center B cell	LIM domain only 2 [Source:HGNC Symbol;Acc:HGNC:6642]
761	0.000213502	1.74219	0.274	0.124	1	2	LMO2		B cell	LIM domain only 2 [Source:HGNC Symbol;Acc:HGNC:6642]
762	0.000213502	1.74219	0.274	0.124	1	2	LMO2		Paneth cell	LIM domain only 2 [Source:HGNC Symbol;Acc:HGNC:6642]
766	7.18085e-11	1.73548	0.493	0.186	1.59831e-06	2	PITPNC1	Endothelial cells		phosphatidylinositol transfer protein cytoplasmic 1 [Source:HGNC Symbol;Acc:HGNC:21045]
767	0.00126653	1.73468	0.384	0.245	1	2	LPAR6	Mesenchymal-like cells	Microglial cell	lysophosphatidic acid receptor 6 [Source:HGNC Symbol;Acc:HGNC:15520]
768	0.00126653	1.73468	0.384	0.245	1	2	LPAR6		Paneth cell	lysophosphatidic acid receptor 6 [Source:HGNC Symbol;Acc:HGNC:15520]
771	9.34432e-06	1.72378	0.329	0.141	0.207986	2	RGS17			regulator of G protein signaling 17 [Source:HGNC Symbol;Acc:HGNC:14088]
772	7.9512e-08	1.72333	0.411	0.168	0.00176978	2	RFTN2		Oligodendrocyte progenitor cell	raftlin family member 2 [Source:HGNC Symbol;Acc:HGNC:26402]
773	1.26117e-15	1.71772	0.562	0.164	2.80712e-11	2	DCDC2		Ciliated epithelial cell	doublecortin domain containing 2 [Source:HGNC Symbol;Acc:HGNC:18141]
774	5.67103e-11	1.71517	0.726	0.445	1.26226e-06	2	NRP1	Endothelial cells	Regulatory T (Treg) cell	neuropilin 1 [Source:HGNC Symbol;Acc:HGNC:8004]
775	5.67103e-11	1.71517	0.726	0.445	1.26226e-06	2	NRP1		Megakaryocyte erythroid cell	neuropilin 1 [Source:HGNC Symbol;Acc:HGNC:8004]
776	5.67103e-11	1.71517	0.726	0.445	1.26226e-06	2	NRP1		Specialist antigen presenting cell	neuropilin 1 [Source:HGNC Symbol;Acc:HGNC:8004]
777	5.67103e-11	1.71517	0.726	0.445	1.26226e-06	2	NRP1		T cell	neuropilin 1 [Source:HGNC Symbol;Acc:HGNC:8004]
778	5.67103e-11	1.71517	0.726	0.445	1.26226e-06	2	NRP1		Mesenchymal stem cell	neuropilin 1 [Source:HGNC Symbol;Acc:HGNC:8004]
779	5.67103e-11	1.71517	0.726	0.445	1.26226e-06	2	NRP1		Mesenchymal stromal cell	neuropilin 1 [Source:HGNC Symbol;Acc:HGNC:8004]
780	5.67103e-11	1.71517	0.726	0.445	1.26226e-06	2	NRP1		Dendritic cell	neuropilin 1 [Source:HGNC Symbol;Acc:HGNC:8004]
781	5.67103e-11	1.71517	0.726	0.445	1.26226e-06	2	NRP1		Astrocyte	neuropilin 1 [Source:HGNC Symbol;Acc:HGNC:8004]
782	5.67103e-11	1.71517	0.726	0.445	1.26226e-06	2	NRP1		FGFR1HighNME5- epithelial cell	neuropilin 1 [Source:HGNC Symbol;Acc:HGNC:8004]
783	5.67103e-11	1.71517	0.726	0.445	1.26226e-06	2	NRP1		MKI67+ progenitor cell	neuropilin 1 [Source:HGNC Symbol;Acc:HGNC:8004]
784	5.67103e-11	1.71517	0.726	0.445	1.26226e-06	2	NRP1		Endothelial cell	neuropilin 1 [Source:HGNC Symbol;Acc:HGNC:8004]
786	5.67103e-11	1.71517	0.726	0.445	1.26226e-06	2	NRP1		Plasmacytoid dendritic cell	neuropilin 1 [Source:HGNC Symbol;Acc:HGNC:8004]
852	0.00136021	1.71484	0.356	0.211	1	2	RGCC	T cells	Astrocyte	regulator of cell cycle [Source:HGNC Symbol;Acc:HGNC:20369]
853	0.00136021	1.71484	0.356	0.211	1	2	RGCC		MKI67+ progenitor cell	regulator of cell cycle [Source:HGNC Symbol;Acc:HGNC:20369]
868	0.00547708	1.71129	0.288	0.173	1	2	EDA2R			ectodysplasin A2 receptor [Source:HGNC Symbol;Acc:HGNC:17756]
869	9.07884e-05	1.71061	0.288	0.13	1	2	POLM			DNA polymerase mu [Source:HGNC Symbol;Acc:HGNC:9185]
870	0.00422035	1.70787	0.274	0.157	1	2	PRR5		Astrocyte	proline rich 5 [Source:HGNC Symbol;Acc:HGNC:31682]
871	1.24652e-17	1.70758	0.918	0.814	2.77451e-13	2	SVIL		Naive CD4+ T cell	supervillin [Source:HGNC Symbol;Acc:HGNC:11480]
872	1.24652e-17	1.70758	0.918	0.814	2.77451e-13	2	SVIL		Mesenchymal cell	supervillin [Source:HGNC Symbol;Acc:HGNC:11480]
873	1.24652e-17	1.70758	0.918	0.814	2.77451e-13	2	SVIL		Ionocyte cell	supervillin [Source:HGNC Symbol;Acc:HGNC:11480]
874	1.24652e-17	1.70758	0.918	0.814	2.77451e-13	2	SVIL		CD1C-CD141- dendritic cell	supervillin [Source:HGNC Symbol;Acc:HGNC:11480]
876	0.00203739	1.7008	0.397	0.283	1	2	BTG2	Dendritic cells	Astrocyte	BTG anti-proliferation factor 2 [Source:HGNC Symbol;Acc:HGNC:1131]
877	0.00203739	1.7008	0.397	0.283	1	2	BTG2		Microglial cell	BTG anti-proliferation factor 2 [Source:HGNC Symbol;Acc:HGNC:1131]
878	0.00203739	1.7008	0.397	0.283	1	2	BTG2		Monocyte	BTG anti-proliferation factor 2 [Source:HGNC Symbol;Acc:HGNC:1131]
892	5.75687e-07	1.6871	0.548	0.306	0.0128136	2	GPRC5C		Epiblast cell	G protein-coupled receptor class C group 5 member C [Source:HGNC Symbol;Acc:HGNC:13309]
893	5.96152e-10	1.68599	0.479	0.178	1.32692e-05	2	ABCA8	Endothelial cells		ATP binding cassette subfamily A member 8 [Source:HGNC Symbol;Acc:HGNC:38]
896	0.00041583	1.68382	0.274	0.133	1	2	ADAMTS10			ADAM metallopeptidase with thrombospondin type 1 motif 10 [Source:HGNC Symbol;Acc:HGNC:13201]
897	4.05893e-08	1.6821	0.575	0.335	0.000903437	2	PTGFR	Fibroblasts	Pancreatic polypeptide cell	prostaglandin F receptor [Source:HGNC Symbol;Acc:HGNC:9600]
898	3.01225e-06	1.68072	0.397	0.184	0.0670467	2	FAM43A		Ionocyte cell	family with sequence similarity 43 member A [Source:HGNC Symbol;Acc:HGNC:26888]
899	0.00183956	1.67943	0.356	0.229	1	2	TP53INP1	Plasma cells	Regulatory T (Treg) cell	tumor protein p53 inducible nuclear protein 1 [Source:HGNC Symbol;Acc:HGNC:18022]
900	0.00183956	1.67943	0.356	0.229	1	2	TP53INP1		B cell	tumor protein p53 inducible nuclear protein 1 [Source:HGNC Symbol;Acc:HGNC:18022]
902	0.000294839	1.67819	0.342	0.189	1	2	SPATA13		Monocyte	spermatogenesis associated 13 [Source:HGNC Symbol;Acc:HGNC:23222]
904	1.23599e-17	1.67124	0.959	0.789	2.75108e-13	2	IFI44L	Dendritic cells	SLC16A7+ cell	interferon induced protein 44 like [Source:HGNC Symbol;Acc:HGNC:17817]
905	1.23599e-17	1.67124	0.959	0.789	2.75108e-13	2	IFI44L		Multilymphoid progenitor cell	interferon induced protein 44 like [Source:HGNC Symbol;Acc:HGNC:17817]
906	1.23599e-17	1.67124	0.959	0.789	2.75108e-13	2	IFI44L		Plasmacytoid dendritic cell	interferon induced protein 44 like [Source:HGNC Symbol;Acc:HGNC:17817]
934	7.53822e-10	1.66282	0.671	0.393	1.67786e-05	2	CLEC2B	Fibroblasts	Endothelial cell	C-type lectin domain family 2 member B [Source:HGNC Symbol;Acc:HGNC:2053]
935	7.53822e-10	1.66282	0.671	0.393	1.67786e-05	2	CLEC2B		Paneth cell	C-type lectin domain family 2 member B [Source:HGNC Symbol;Acc:HGNC:2053]
940	1.50995e-08	1.66243	0.589	0.337	0.000336085	2	C21orf91		Regulatory T (Treg) cell	chromosome 21 open reading frame 91 [Source:HGNC Symbol;Acc:HGNC:16459]
941	4.17663e-06	1.65979	0.411	0.196	0.0929635	2	TGFB3		Ionocyte cell	transforming growth factor beta 3 [Source:HGNC Symbol;Acc:HGNC:11769]
942	1.72959e-07	1.65935	0.438	0.186	0.00384972	2	DAPK2	CD4 T cells	LGR5+ stem cell	death associated protein kinase 2 [Source:HGNC Symbol;Acc:HGNC:2675]
943	1.72959e-07	1.65935	0.438	0.186	0.00384972	2	DAPK2		Plasmacytoid dendritic cell	death associated protein kinase 2 [Source:HGNC Symbol;Acc:HGNC:2675]
945	1.96674e-22	1.65726	0.904	0.622	4.37757e-18	2	PBX1	Stem cells		PBX homeobox 1 [Source:HGNC Symbol;Acc:HGNC:8632]
950	7.52493e-06	1.65485	0.425	0.231	0.16749	2	ANKRD10-IT1			ANKRD10 intronic transcript 1 [Source:HGNC Symbol;Acc:HGNC:39891]
951	4.50507e-11	1.64998	0.671	0.357	1.00274e-06	2	PIEZO2	Fibroblasts	DCLK1+ progenitor cell	piezo type mechanosensitive ion channel component 2 [Source:HGNC Symbol;Acc:HGNC:26270]
952	7.77168e-06	1.64305	0.534	0.339	0.172982	2	ZNF704		Ionocyte cell	zinc finger protein 704 [Source:HGNC Symbol;Acc:HGNC:32291]
953	2.34895e-10	1.62356	0.575	0.258	5.2283e-06	2	DDIT4	Dendritic cells	Regulatory T (Treg) cell	DNA damage inducible transcript 4 [Source:HGNC Symbol;Acc:HGNC:24944]
956	0.000222531	1.61465	0.438	0.286	1	2	C16orf89	Progenitor cells	Astrocyte	chromosome 16 open reading frame 89 [Source:HGNC Symbol;Acc:HGNC:28687]
957	0.000222531	1.61465	0.438	0.286	1	2	C16orf89		LGR5+ stem cell	chromosome 16 open reading frame 89 [Source:HGNC Symbol;Acc:HGNC:28687]
958	4.79243e-23	1.61102	0.973	0.843	1.0667e-18	2	NBL1			NBL1, DAN family BMP antagonist [Source:HGNC Symbol;Acc:HGNC:7650]
959	3.15503e-05	1.60004	0.452	0.261	0.702246	2	MLPH	Tumor cells	SLC16A7+ cell	melanophilin [Source:HGNC Symbol;Acc:HGNC:29643]
960	3.15503e-05	1.60004	0.452	0.261	0.702246	2	MLPH		Ciliated epithelial cell	melanophilin [Source:HGNC Symbol;Acc:HGNC:29643]
961	3.15503e-05	1.60004	0.452	0.261	0.702246	2	MLPH		Goblet cell	melanophilin [Source:HGNC Symbol;Acc:HGNC:29643]
962	3.15503e-05	1.60004	0.452	0.261	0.702246	2	MLPH		Mast cell	melanophilin [Source:HGNC Symbol;Acc:HGNC:29643]
964	6.52596e-07	1.59787	0.438	0.2	0.0145255	2	ARHGAP6	Hepatic stellate cells		Rho GTPase activating protein 6 [Source:HGNC Symbol;Acc:HGNC:676]
965	2.1083e-12	1.59768	0.767	0.476	4.69266e-08	2	MAPK10		SLC16A7+ cell	mitogen-activated protein kinase 10 [Source:HGNC Symbol;Acc:HGNC:6872]
966	2.1083e-12	1.59768	0.767	0.476	4.69266e-08	2	MAPK10		DCLK1+ progenitor cell	mitogen-activated protein kinase 10 [Source:HGNC Symbol;Acc:HGNC:6872]
967	2.29615e-06	1.59397	0.466	0.229	0.0511077	2	HMCN1		MKI67+ progenitor cell	hemicentin 1 [Source:HGNC Symbol;Acc:HGNC:19194]
968	0.000556146	1.58641	0.301	0.159	1	2	STARD9		FGFR1HighNME5- epithelial cell	StAR related lipid transfer domain containing 9 [Source:HGNC Symbol;Acc:HGNC:19162]
969	0.000814605	1.58063	0.356	0.209	1	2	KMT2E-AS1			KMT2E antisense RNA 1 [Source:HGNC Symbol;Acc:HGNC:40845]
970	2.15292e-09	1.57857	0.836	0.62	4.79197e-05	2	SOX4	Natural killer (NK) cells	Astrocyte	SRY-box transcription factor 4 [Source:HGNC Symbol;Acc:HGNC:11200]
971	2.15292e-09	1.57857	0.836	0.62	4.79197e-05	2	SOX4		Oligodendrocyte progenitor cell	SRY-box transcription factor 4 [Source:HGNC Symbol;Acc:HGNC:11200]
972	2.15292e-09	1.57857	0.836	0.62	4.79197e-05	2	SOX4		Microglial cell	SRY-box transcription factor 4 [Source:HGNC Symbol;Acc:HGNC:11200]
973	2.15292e-09	1.57857	0.836	0.62	4.79197e-05	2	SOX4		Regulatory T (Treg) cell	SRY-box transcription factor 4 [Source:HGNC Symbol;Acc:HGNC:11200]
974	2.15292e-09	1.57857	0.836	0.62	4.79197e-05	2	SOX4		Brush cell (Tuft cell)	SRY-box transcription factor 4 [Source:HGNC Symbol;Acc:HGNC:11200]
975	2.15292e-09	1.57857	0.836	0.62	4.79197e-05	2	SOX4		Neuroendocrine cell	SRY-box transcription factor 4 [Source:HGNC Symbol;Acc:HGNC:11200]
976	2.15292e-09	1.57857	0.836	0.62	4.79197e-05	2	SOX4		Endothelial cell	SRY-box transcription factor 4 [Source:HGNC Symbol;Acc:HGNC:11200]
977	2.15292e-09	1.57857	0.836	0.62	4.79197e-05	2	SOX4		Multilymphoid progenitor cell	SRY-box transcription factor 4 [Source:HGNC Symbol;Acc:HGNC:11200]
978	2.15292e-09	1.57857	0.836	0.62	4.79197e-05	2	SOX4		AXL+SIGLEC6+ dendritic cell	SRY-box transcription factor 4 [Source:HGNC Symbol;Acc:HGNC:11200]
979	2.15292e-09	1.57857	0.836	0.62	4.79197e-05	2	SOX4		Cancer stem cell	SRY-box transcription factor 4 [Source:HGNC Symbol;Acc:HGNC:11200]
1120	0.000812298	1.57747	0.274	0.137	1	2	NANOS1		Enteroendocrine cell	nanos C2HC-type zinc finger 1 [Source:HGNC Symbol;Acc:HGNC:23044]
1121	0.00184106	1.57216	0.288	0.155	1	2	ODF3B	Multiciliated cells	Ciliated cell	ciliary microtubule associated protein 1B [Source:HGNC Symbol;Acc:HGNC:34388]
1122	0.00184106	1.57216	0.288	0.155	1	2	ODF3B		Ciliated epithelial cell	ciliary microtubule associated protein 1B [Source:HGNC Symbol;Acc:HGNC:34388]
1123	0.00184106	1.57216	0.288	0.155	1	2	ODF3B		Paneth cell	ciliary microtubule associated protein 1B [Source:HGNC Symbol;Acc:HGNC:34388]
1124	0.00184106	1.57216	0.288	0.155	1	2	ODF3B		Monocyte	ciliary microtubule associated protein 1B [Source:HGNC Symbol;Acc:HGNC:34388]
1126	2.53498e-12	1.56616	0.808	0.6	5.64236e-08	2	ZIC2	Neural cells		Zic family member 2 [Source:HGNC Symbol;Acc:HGNC:12873]
1127	0.000289771	1.55785	0.274	0.123	1	2	AC092957.1
1128	2.14291e-08	1.5441	0.521	0.24	0.000476969	2	PPP1R1B	Ta 1	LGR5+ stem cell	protein phosphatase 1 regulatory inhibitor subunit 1B [Source:HGNC Symbol;Acc:HGNC:9287]
1131	1.32644e-11	1.54324	0.849	0.744	2.95239e-07	2	SLC7A11		Plasmacytoid dendritic cell	solute carrier family 7 member 11 [Source:HGNC Symbol;Acc:HGNC:11059]
1132	1.32644e-11	1.54324	0.849	0.744	2.95239e-07	2	SLC7A11		Lake et al.Science.In2	solute carrier family 7 member 11 [Source:HGNC Symbol;Acc:HGNC:11059]
1135	0.000891926	1.53953	0.288	0.148	1	2	ARHGAP28			Rho GTPase activating protein 28 [Source:HGNC Symbol;Acc:HGNC:25509]
1136	8.29955e-05	1.53762	0.288	0.126	1	2	SPTLC3		DCLK1+ progenitor cell	serine palmitoyltransferase long chain base subunit 3 [Source:HGNC Symbol;Acc:HGNC:16253]
1137	1.74793e-06	1.53632	0.466	0.236	0.0389054	2	MIR29B2CHG			MIR29B2 and MIR29C host gene [Source:HGNC Symbol;Acc:HGNC:32018]
1138	9.64014e-07	1.53371	0.534	0.299	0.021457	2	AL360181.3
1139	0.000634394	1.52988	0.425	0.259	1	2	SMOC1	Progenitor cells	Ionocyte cell	SPARC related modular calcium binding 1 [Source:HGNC Symbol;Acc:HGNC:20318]
1144	1.41582e-05	1.52727	0.548	0.36	0.315133	2	BOC		DCLK1+ progenitor cell	BOC cell adhesion associated, oncogene regulated [Source:HGNC Symbol;Acc:HGNC:17173]
1145	1.41582e-05	1.52727	0.548	0.36	0.315133	2	BOC		Cancer stem cell	BOC cell adhesion associated, oncogene regulated [Source:HGNC Symbol;Acc:HGNC:17173]
1148	3.62571e-06	1.52056	0.411	0.193	0.080701	2	CXCL1	Monocytes	Secretory cell	C-X-C motif chemokine ligand 1 [Source:HGNC Symbol;Acc:HGNC:4602]
1149	3.62571e-06	1.52056	0.411	0.193	0.080701	2	CXCL1		Monocyte	C-X-C motif chemokine ligand 1 [Source:HGNC Symbol;Acc:HGNC:4602]
1150	3.62571e-06	1.52056	0.411	0.193	0.080701	2	CXCL1		Neutrophil	C-X-C motif chemokine ligand 1 [Source:HGNC Symbol;Acc:HGNC:4602]
1168	1.7042e-14	1.50909	0.877	0.636	3.79321e-10	2	FCHO2			FCH and mu domain containing endocytic adaptor 2 [Source:HGNC Symbol;Acc:HGNC:25180]
1169	0.00100595	1.50557	0.384	0.236	1	2	S1PR3		SLC16A7+ cell	sphingosine-1-phosphate receptor 3 [Source:HGNC Symbol;Acc:HGNC:3167]
1170	2.64047e-08	1.50492	0.548	0.292	0.000587716	2	NDRG1		AXL+SIGLEC6+ dendritic cell	N-myc downstream regulated 1 [Source:HGNC Symbol;Acc:HGNC:7679]
1172	0.00831945	1.50277	0.288	0.18	1	2	IL6R	T cells	B cell	interleukin 6 receptor [Source:HGNC Symbol;Acc:HGNC:6019]
1173	0.00831945	1.50277	0.288	0.18	1	2	IL6R		Mast cell	interleukin 6 receptor [Source:HGNC Symbol;Acc:HGNC:6019]
1174	0.00831945	1.50277	0.288	0.18	1	2	IL6R		Megakaryocyte erythroid cell	interleukin 6 receptor [Source:HGNC Symbol;Acc:HGNC:6019]
1175	0.00831945	1.50277	0.288	0.18	1	2	IL6R		T cell	interleukin 6 receptor [Source:HGNC Symbol;Acc:HGNC:6019]
1176	0.00831945	1.50277	0.288	0.18	1	2	IL6R		Follicular helper (Tfh) T cell	interleukin 6 receptor [Source:HGNC Symbol;Acc:HGNC:6019]
1177	0.00831945	1.50277	0.288	0.18	1	2	IL6R		T helper cell	interleukin 6 receptor [Source:HGNC Symbol;Acc:HGNC:6019]
1178	0.00831945	1.50277	0.288	0.18	1	2	IL6R		Microglial cell	interleukin 6 receptor [Source:HGNC Symbol;Acc:HGNC:6019]
1179	0.00831945	1.50277	0.288	0.18	1	2	IL6R		SLC16A7+ cell	interleukin 6 receptor [Source:HGNC Symbol;Acc:HGNC:6019]
1180	0.00831945	1.50277	0.288	0.18	1	2	IL6R		Monocyte	interleukin 6 receptor [Source:HGNC Symbol;Acc:HGNC:6019]
1181	1.38804e-10	1.49885	0.808	0.622	3.08949e-06	2	PHF10	T cells		PHD finger protein 10 [Source:HGNC Symbol;Acc:HGNC:18250]
1182	1.5353e-05	1.49686	0.466	0.281	0.341727	2	ZCCHC14			zinc finger CCHC-type containing 14 [Source:HGNC Symbol;Acc:HGNC:24134]
1183	0.000545351	1.49651	0.329	0.177	1	2	RNU5A-1			RNA, U5A small nuclear 1 [Source:HGNC Symbol;Acc:HGNC:10211]
1184	5.57768e-14	1.49534	0.795	0.414	1.24148e-09	2	PAMR1	Fibroblasts	FGFR1HighNME5- epithelial cell	peptidase domain containing associated with muscle regeneration 1 [Source:HGNC Symbol;Acc:HGNC:24554]
1185	5.57768e-14	1.49534	0.795	0.414	1.24148e-09	2	PAMR1		DCLK1+ progenitor cell	peptidase domain containing associated with muscle regeneration 1 [Source:HGNC Symbol;Acc:HGNC:24554]
1188	1.63205e-06	1.49287	0.548	0.364	0.0363262	2	MCC		Lake et al.Science.Ex6	MCC regulator of WNT signaling pathway [Source:HGNC Symbol;Acc:HGNC:6935]
1190	6.40092e-11	1.48457	0.699	0.405	1.42472e-06	2	RGL1			ral guanine nucleotide dissociation stimulator like 1 [Source:HGNC Symbol;Acc:HGNC:30281]
1191	8.74402e-09	1.48102	0.904	0.715	0.000194624	2	PTGDS	Monocytes	CD4+ cytotoxic T cell	prostaglandin D2 synthase [Source:HGNC Symbol;Acc:HGNC:9592]
1192	8.74402e-09	1.48102	0.904	0.715	0.000194624	2	PTGDS		AXL+SIGLEC6+ dendritic cell	prostaglandin D2 synthase [Source:HGNC Symbol;Acc:HGNC:9592]
1224	0.00195181	1.48023	0.288	0.159	1	2	FAXDC2			fatty acid hydroxylase domain containing 2 [Source:HGNC Symbol;Acc:HGNC:1334]
1225	7.50265e-09	1.46326	0.658	0.386	0.000166994	2	PDE7B		Exhausted CD8+ T cell	phosphodiesterase 7B [Source:HGNC Symbol;Acc:HGNC:8792]
1226	7.50265e-09	1.46326	0.658	0.386	0.000166994	2	PDE7B		Exhausted CD4+ T cell	phosphodiesterase 7B [Source:HGNC Symbol;Acc:HGNC:8792]
1227	2.2279e-05	1.45787	0.438	0.24	0.495886	2	ADAMTS15			ADAM metallopeptidase with thrombospondin type 1 motif 15 [Source:HGNC Symbol;Acc:HGNC:16305]
1228	0.00432415	1.45635	0.342	0.216	1	2	NTM	Neuroendocrine cells	Neural progenitor cell	neurotrimin [Source:HGNC Symbol;Acc:HGNC:17941]
1230	0.000426859	1.44998	0.342	0.184	1	2	LRRK2	AT2 cells	Monocyte	leucine rich repeat kinase 2 [Source:HGNC Symbol;Acc:HGNC:18618]
1232	1.02917e-12	1.44943	0.918	0.732	2.29073e-08	2	JUNB	Monocytes	Circulating fetal cell	JunB proto-oncogene, AP-1 transcription factor subunit [Source:HGNC Symbol;Acc:HGNC:6205]
1233	1.02917e-12	1.44943	0.918	0.732	2.29073e-08	2	JUNB		Astrocyte	JunB proto-oncogene, AP-1 transcription factor subunit [Source:HGNC Symbol;Acc:HGNC:6205]
1234	1.02917e-12	1.44943	0.918	0.732	2.29073e-08	2	JUNB		Microglial cell	JunB proto-oncogene, AP-1 transcription factor subunit [Source:HGNC Symbol;Acc:HGNC:6205]
1235	1.02917e-12	1.44943	0.918	0.732	2.29073e-08	2	JUNB		Multilymphoid progenitor cell	JunB proto-oncogene, AP-1 transcription factor subunit [Source:HGNC Symbol;Acc:HGNC:6205]
1262	2.78628e-06	1.44725	0.562	0.342	0.062017	2	KLHL24	Progenitor cells		kelch like family member 24 [Source:HGNC Symbol;Acc:HGNC:25947]
1263	1.54054e-08	1.44394	0.699	0.479	0.000342893	2	EFNB2	Glia cells	Endothelial cell	ephrin B2 [Source:HGNC Symbol;Acc:HGNC:3227]
1264	1.54054e-08	1.44394	0.699	0.479	0.000342893	2	EFNB2		Multilymphoid progenitor cell	ephrin B2 [Source:HGNC Symbol;Acc:HGNC:3227]
1272	1.46033e-09	1.44376	0.726	0.474	3.25041e-05	2	IER5L			immediate early response 5 like [Source:HGNC Symbol;Acc:HGNC:23679]
1273	6.40049e-05	1.43813	0.479	0.297	1	2	LTBP2	Endothelial cells	Ionocyte cell	latent transforming growth factor beta binding protein 2 [Source:HGNC Symbol;Acc:HGNC:6715]
1274	2.00794e-08	1.43069	0.644	0.4	0.000446927	2	NR2F2-AS1	Pericytes		NR2F2 antisense RNA 1 [Source:HGNC Symbol;Acc:HGNC:44222]
1275	5.6653e-07	1.43037	0.575	0.341	0.0126098	2	NAB1		Exhausted CD8+ T cell	NGFI-A binding protein 1 [Source:HGNC Symbol;Acc:HGNC:7626]
1276	5.6653e-07	1.43037	0.575	0.341	0.0126098	2	NAB1		Regulatory T (Treg) cell	NGFI-A binding protein 1 [Source:HGNC Symbol;Acc:HGNC:7626]
1277	5.6653e-07	1.43037	0.575	0.341	0.0126098	2	NAB1		Exhausted CD4+ T cell	NGFI-A binding protein 1 [Source:HGNC Symbol;Acc:HGNC:7626]
1278	1.24492e-07	1.42999	0.699	0.515	0.00277094	2	ARHGAP24	Oligodendrocytes	Multilymphoid progenitor cell	Rho GTPase activating protein 24 [Source:HGNC Symbol;Acc:HGNC:25361]
1280	1.24492e-07	1.42999	0.699	0.515	0.00277094	2	ARHGAP24		B cell	Rho GTPase activating protein 24 [Source:HGNC Symbol;Acc:HGNC:25361]
1282	0.000283794	1.4287	0.425	0.247	1	2	GABPB1-IT1			GABPB1 intronic transcript [Source:HGNC Symbol;Acc:HGNC:25469]
1283	2.60438e-06	1.42728	0.644	0.434	0.0579683	2	RNF24			ring finger protein 24 [Source:HGNC Symbol;Acc:HGNC:13779]
1284	0.00606325	1.42343	0.274	0.164	1	2	C1orf115			chromosome 1 open reading frame 115 [Source:HGNC Symbol;Acc:HGNC:25873]
1285	1.9004e-08	1.42103	0.603	0.321	0.00042299	2	AC058791.1
1286	1.88326e-12	1.41967	0.945	0.879	4.19177e-08	2	ZFP36L1	Nsc_radial glia	Microglial cell	ZFP36 ring finger protein like 1 [Source:HGNC Symbol;Acc:HGNC:1107]
1287	1.88326e-12	1.41967	0.945	0.879	4.19177e-08	2	ZFP36L1		Exhausted CD8+ T cell	ZFP36 ring finger protein like 1 [Source:HGNC Symbol;Acc:HGNC:1107]
1288	1.88326e-12	1.41967	0.945	0.879	4.19177e-08	2	ZFP36L1		Regulatory T (Treg) cell	ZFP36 ring finger protein like 1 [Source:HGNC Symbol;Acc:HGNC:1107]
1289	1.88326e-12	1.41967	0.945	0.879	4.19177e-08	2	ZFP36L1		Multilymphoid progenitor cell	ZFP36 ring finger protein like 1 [Source:HGNC Symbol;Acc:HGNC:1107]
1301	0.00717347	1.41868	0.37	0.27	1	2	MFAP2	Epicardium cells	Neural progenitor cell	microfibril associated protein 2 [Source:HGNC Symbol;Acc:HGNC:7033]
1302	0.00717347	1.41868	0.37	0.27	1	2	MFAP2		Granulosa cell	microfibril associated protein 2 [Source:HGNC Symbol;Acc:HGNC:7033]
1304	9.15683e-09	1.41017	0.753	0.566	0.000203813	2	MARCKSL1	Tip cells	Oligodendrocyte	MARCKS like 1 [Source:HGNC Symbol;Acc:HGNC:7142]
1305	9.15683e-09	1.41017	0.753	0.566	0.000203813	2	MARCKSL1		B cell	MARCKS like 1 [Source:HGNC Symbol;Acc:HGNC:7142]
1319	8.64375e-05	1.40963	0.479	0.315	1	2	PCCA			propionyl-CoA carboxylase subunit alpha [Source:HGNC Symbol;Acc:HGNC:8653]
1320	1.15411e-06	1.40124	0.603	0.4	0.0256882	2	LINC00513			long intergenic non-protein coding RNA 513 [Source:HGNC Symbol;Acc:HGNC:43566]
1321	6.42441e-05	1.40028	0.288	0.121	1	2	PLA2G4A			phospholipase A2 group IVA [Source:HGNC Symbol;Acc:HGNC:9035]
1322	2.57461e-08	1.39731	0.781	0.622	0.000573057	2	METTL14			methyltransferase 14, N6-adenosine-methyltransferase subunit [Source:HGNC Symbol;Acc:HGNC:29330]
1323	0.0054632	1.39593	0.301	0.191	1	2	HS1BP3			HCLS1 binding protein 3 [Source:HGNC Symbol;Acc:HGNC:24979]
1324	2.29717e-08	1.3937	0.384	0.133	0.000511303	2	CP	Endoderm cells	Secretory cell	ceruloplasmin [Source:HGNC Symbol;Acc:HGNC:2295]
1325	2.29717e-08	1.3937	0.384	0.133	0.000511303	2	CP		Ciliated epithelial cell	ceruloplasmin [Source:HGNC Symbol;Acc:HGNC:2295]
1326	2.29717e-08	1.3937	0.384	0.133	0.000511303	2	CP		Granulocyte-monocyte progenitor	ceruloplasmin [Source:HGNC Symbol;Acc:HGNC:2295]
1352	5.74888e-19	1.3932	0.973	0.841	1.27958e-14	2	TCF4	Stem cells	Microglial cell	transcription factor 4 [Source:HGNC Symbol;Acc:HGNC:11634]
1353	5.74888e-19	1.3932	0.973	0.841	1.27958e-14	2	TCF4		Multilymphoid progenitor cell	transcription factor 4 [Source:HGNC Symbol;Acc:HGNC:11634]
1354	5.74888e-19	1.3932	0.973	0.841	1.27958e-14	2	TCF4		Cancer stem cell	transcription factor 4 [Source:HGNC Symbol;Acc:HGNC:11634]
1357	5.74888e-19	1.3932	0.973	0.841	1.27958e-14	2	TCF4		Plasmacytoid dendritic cell	transcription factor 4 [Source:HGNC Symbol;Acc:HGNC:11634]
1358	5.74888e-19	1.3932	0.973	0.841	1.27958e-14	2	TCF4		B cell	transcription factor 4 [Source:HGNC Symbol;Acc:HGNC:11634]
1424	8.84623e-24	1.39213	0.959	0.899	1.96899e-19	2	ADD3	Endothelial cells	Primitive endoderm cell	adducin 3 [Source:HGNC Symbol;Acc:HGNC:245]
1425	8.84623e-24	1.39213	0.959	0.899	1.96899e-19	2	ADD3		Astrocyte	adducin 3 [Source:HGNC Symbol;Acc:HGNC:245]
1428	0.000169478	1.39196	0.562	0.398	1	2	HMBOX1			homeobox containing 1 [Source:HGNC Symbol;Acc:HGNC:26137]
1429	0.000248875	1.39134	0.425	0.254	1	2	OSGIN2			oxidative stress induced growth inhibitor family member 2 [Source:HGNC Symbol;Acc:HGNC:1355]
1430	2.86175e-06	1.39084	0.575	0.366	0.0636967	2	TNS2			tensin 2 [Source:HGNC Symbol;Acc:HGNC:19737]
1431	6.09681e-22	1.385	0.959	0.885	1.35703e-17	2	PPFIBP1	Endothelial cells	Plasmacytoid dendritic cell	PPFIA binding protein 1 [Source:HGNC Symbol;Acc:HGNC:9249]
1435	0.00627148	1.38475	0.342	0.231	1	2	BHLHE40	Lymphocyte cells	Decidual cell	basic helix-loop-helix family member e40 [Source:HGNC Symbol;Acc:HGNC:1046]
1436	0.00627148	1.38475	0.342	0.231	1	2	BHLHE40		Myoepithelial cell	basic helix-loop-helix family member e40 [Source:HGNC Symbol;Acc:HGNC:1046]
1437	0.00627148	1.38475	0.342	0.231	1	2	BHLHE40		AXL+SIGLEC6+ dendritic cell	basic helix-loop-helix family member e40 [Source:HGNC Symbol;Acc:HGNC:1046]
1443	4.91827e-05	1.38354	0.438	0.245	1	2	SLC9A9		Microglial cell	solute carrier family 9 member A9 [Source:HGNC Symbol;Acc:HGNC:20653]
1444	4.91827e-05	1.38354	0.438	0.245	1	2	SLC9A9		Exhausted CD4+ T cell	solute carrier family 9 member A9 [Source:HGNC Symbol;Acc:HGNC:20653]
1445	4.91827e-05	1.38354	0.438	0.245	1	2	SLC9A9		Paneth cell	solute carrier family 9 member A9 [Source:HGNC Symbol;Acc:HGNC:20653]
1446	4.91827e-05	1.38354	0.438	0.245	1	2	SLC9A9		CD141+CLEC9A+ dendritic cell	solute carrier family 9 member A9 [Source:HGNC Symbol;Acc:HGNC:20653]
1448	1.23491e-14	1.38344	0.904	0.84	2.74866e-10	2	PDGFRA	Adipocytes	Preadipocyte progenitor cell	platelet derived growth factor receptor alpha [Source:HGNC Symbol;Acc:HGNC:8803]
1449	1.23491e-14	1.38344	0.904	0.84	2.74866e-10	2	PDGFRA		Hepatoblast	platelet derived growth factor receptor alpha [Source:HGNC Symbol;Acc:HGNC:8803]
1450	1.23491e-14	1.38344	0.904	0.84	2.74866e-10	2	PDGFRA		Mesenchymal cell	platelet derived growth factor receptor alpha [Source:HGNC Symbol;Acc:HGNC:8803]
1451	1.23491e-14	1.38344	0.904	0.84	2.74866e-10	2	PDGFRA		Stem cell	platelet derived growth factor receptor alpha [Source:HGNC Symbol;Acc:HGNC:8803]
1452	1.23491e-14	1.38344	0.904	0.84	2.74866e-10	2	PDGFRA		Glial cell	platelet derived growth factor receptor alpha [Source:HGNC Symbol;Acc:HGNC:8803]
1453	1.23491e-14	1.38344	0.904	0.84	2.74866e-10	2	PDGFRA		Megakaryocyte erythroid cell	platelet derived growth factor receptor alpha [Source:HGNC Symbol;Acc:HGNC:8803]
1454	1.23491e-14	1.38344	0.904	0.84	2.74866e-10	2	PDGFRA		Neural stem cell	platelet derived growth factor receptor alpha [Source:HGNC Symbol;Acc:HGNC:8803]
1455	1.23491e-14	1.38344	0.904	0.84	2.74866e-10	2	PDGFRA		Stromal cell	platelet derived growth factor receptor alpha [Source:HGNC Symbol;Acc:HGNC:8803]
1456	1.23491e-14	1.38344	0.904	0.84	2.74866e-10	2	PDGFRA		T cell	platelet derived growth factor receptor alpha [Source:HGNC Symbol;Acc:HGNC:8803]
1457	1.23491e-14	1.38344	0.904	0.84	2.74866e-10	2	PDGFRA		T helper cell	platelet derived growth factor receptor alpha [Source:HGNC Symbol;Acc:HGNC:8803]
1458	1.23491e-14	1.38344	0.904	0.84	2.74866e-10	2	PDGFRA		Primitive endoderm cell	platelet derived growth factor receptor alpha [Source:HGNC Symbol;Acc:HGNC:8803]
1459	1.23491e-14	1.38344	0.904	0.84	2.74866e-10	2	PDGFRA		Oligodendrocyte precursor cell	platelet derived growth factor receptor alpha [Source:HGNC Symbol;Acc:HGNC:8803]
1460	1.23491e-14	1.38344	0.904	0.84	2.74866e-10	2	PDGFRA		Granulosa cell	platelet derived growth factor receptor alpha [Source:HGNC Symbol;Acc:HGNC:8803]
1461	1.23491e-14	1.38344	0.904	0.84	2.74866e-10	2	PDGFRA		Lake et al.Science.In4	platelet derived growth factor receptor alpha [Source:HGNC Symbol;Acc:HGNC:8803]
1640	0.000102629	1.38228	0.329	0.157	1	2	FAM171B			family with sequence similarity 171 member B [Source:HGNC Symbol;Acc:HGNC:29412]
1641	0.00115875	1.37774	0.329	0.184	1	2	PCDHGA10			protocadherin gamma subfamily A, 10 [Source:HGNC Symbol;Acc:HGNC:8697]
1642	3.4144e-05	1.37275	0.534	0.373	0.759976	2	ABCC1			ATP binding cassette subfamily C member 1 [Source:HGNC Symbol;Acc:HGNC:51]
1643	0.000700944	1.36934	0.397	0.25	1	2	FOXF2	Mural cells		forkhead box F2 [Source:HGNC Symbol;Acc:HGNC:3810]
1647	0.0027753	1.36791	0.274	0.15	1	2	ALOX12-AS1			ALOX12 antisense RNA 1 [Source:HGNC Symbol;Acc:HGNC:51342]
1648	0.00549051	1.36564	0.342	0.223	1	2	FDXR			ferredoxin reductase [Source:HGNC Symbol;Acc:HGNC:3642]
1649	1.18657e-05	1.36407	0.562	0.387	0.264107	2	C14orf132		SLC16A7+ cell	chromosome 14 open reading frame 132 [Source:HGNC Symbol;Acc:HGNC:20346]
1650	0.000179028	1.3618	0.548	0.377	1	2	LHFPL2	Microglia cells	Microglial cell	LHFPL tetraspan subfamily member 2 [Source:HGNC Symbol;Acc:HGNC:6588]
1651	7.42673e-07	1.35361	0.671	0.488	0.0165304	2	NOVA1	Midbrain_hindbrain	Oligodendrocyte progenitor cell	NOVA alternative splicing regulator 1 [Source:HGNC Symbol;Acc:HGNC:7886]
1652	7.42673e-07	1.35361	0.671	0.488	0.0165304	2	NOVA1		Ciliated epithelial cell	NOVA alternative splicing regulator 1 [Source:HGNC Symbol;Acc:HGNC:7886]
1653	2.92762e-06	1.35299	0.753	0.614	0.065163	2	MEDAG			mesenteric estrogen dependent adipogenesis [Source:HGNC Symbol;Acc:HGNC:25926]
1654	0.00151332	1.34596	0.384	0.241	1	2	SYNGAP1		SLC16A7+ cell	synaptic Ras GTPase activating protein 1 [Source:HGNC Symbol;Acc:HGNC:11497]
1655	0.00360052	1.34149	0.342	0.225	1	2	KANSL1L	Epi_gcm2	SLC16A7+ cell	KAT8 regulatory NSL complex subunit 1 like [Source:HGNC Symbol;Acc:HGNC:26310]
1656	0.000238879	1.33158	0.507	0.386	1	2	TNRC6C			trinucleotide repeat containing adaptor 6C [Source:HGNC Symbol;Acc:HGNC:29318]
1657	0.000136591	1.32931	0.507	0.359	1	2	DGLUCY			D-glutamate cyclase [Source:HGNC Symbol;Acc:HGNC:20498]
1658	0.00170272	1.32731	0.411	0.283	1	2	AC022400.6
1659	0.00962623	1.32664	0.26	0.148	1	2	AC008875.3
1660	0.00216236	1.32573	0.384	0.24	1	2	A4GALT		Cancer stem cell	alpha 1,4-galactosyltransferase (P blood group) [Source:HGNC Symbol;Acc:HGNC:18149]
1661	0.00158015	1.32112	0.37	0.236	1	2	TBX3		Induced pluripotent stem cell	T-box transcription factor 3 [Source:HGNC Symbol;Acc:HGNC:11602]
1662	0.00158015	1.32112	0.37	0.236	1	2	TBX3		Osteoblast	T-box transcription factor 3 [Source:HGNC Symbol;Acc:HGNC:11602]
1663	5.82386e-05	1.31944	0.534	0.369	1	2	HEY2	Cardiac cells	Epiblast cell	hes related family bHLH transcription factor with YRPW motif 2 [Source:HGNC Symbol;Acc:HGNC:4881]
1669	1.46121e-14	1.31535	0.918	0.751	3.25236e-10	2	FBLN2	Fibroblasts	Astrocyte	fibulin 2 [Source:HGNC Symbol;Acc:HGNC:3601]
1670	1.46121e-14	1.31535	0.918	0.751	3.25236e-10	2	FBLN2		LGR5+ stem cell	fibulin 2 [Source:HGNC Symbol;Acc:HGNC:3601]
1671	0.00604838	1.30981	0.329	0.209	1	2	ZNF154		SLC16A7+ cell	zinc finger protein 154 [Source:HGNC Symbol;Acc:HGNC:12939]
1672	5.25057e-06	1.30762	0.589	0.355	0.116867	2	PLAAT4			phospholipase A and acyltransferase 4 [Source:HGNC Symbol;Acc:HGNC:9869]
1673	5.99248e-08	1.30509	0.753	0.586	0.00133381	2	CREBRF			CREB3 regulatory factor [Source:HGNC Symbol;Acc:HGNC:24050]
1674	0.00155623	1.3043	0.384	0.236	1	2	CD82	Dn(early)	Astrocyte	CD82 molecule [Source:HGNC Symbol;Acc:HGNC:6210]
1675	0.00155623	1.3043	0.384	0.236	1	2	CD82		Oligodendrocyte progenitor cell	CD82 molecule [Source:HGNC Symbol;Acc:HGNC:6210]
1676	0.00155623	1.3043	0.384	0.236	1	2	CD82		Exhausted CD8+ T cell	CD82 molecule [Source:HGNC Symbol;Acc:HGNC:6210]
1677	0.00155623	1.3043	0.384	0.236	1	2	CD82		Regulatory T (Treg) cell	CD82 molecule [Source:HGNC Symbol;Acc:HGNC:6210]
1678	0.00155623	1.3043	0.384	0.236	1	2	CD82		Exhausted CD4+ T cell	CD82 molecule [Source:HGNC Symbol;Acc:HGNC:6210]
1679	0.00155623	1.3043	0.384	0.236	1	2	CD82		SLC16A7+ cell	CD82 molecule [Source:HGNC Symbol;Acc:HGNC:6210]
1680	0.00155623	1.3043	0.384	0.236	1	2	CD82		B cell	CD82 molecule [Source:HGNC Symbol;Acc:HGNC:6210]
1681	0.00155623	1.3043	0.384	0.236	1	2	CD82		Mast cell	CD82 molecule [Source:HGNC Symbol;Acc:HGNC:6210]
1684	8.94769e-07	1.29781	0.658	0.445	0.0199158	2	KLF9			KLF transcription factor 9 [Source:HGNC Symbol;Acc:HGNC:1123]
1685	0.00249881	1.29564	0.452	0.366	1	2	DENND4A			DENN domain containing 4A [Source:HGNC Symbol;Acc:HGNC:24321]
1686	2.96179e-20	1.29475	0.973	0.953	6.59236e-16	2	UACA	Fibroblasts-like cells		uveal autoantigen with coiled-coil domains and ankyrin repeats [Source:HGNC Symbol;Acc:HGNC:15947]
1687	6.25624e-06	1.29442	0.712	0.526	0.139251	2	GGT5	Preadipocytes	Granulosa cell	gamma-glutamyltransferase 5 [Source:HGNC Symbol;Acc:HGNC:4260]
1691	1.69742e-05	1.293	0.753	0.589	0.377811	2	ADIRF	Endothelial cells	Mast cell	adipogenesis regulatory factor [Source:HGNC Symbol;Acc:HGNC:24043]
1699	0.000157528	1.29216	0.575	0.42	1	2	CNTNAP3B			contactin associated protein family member 3B [Source:HGNC Symbol;Acc:HGNC:32035]
1700	8.12794e-13	1.29123	0.904	0.811	1.80912e-08	2	SNX9		Exhausted CD8+ T cell	sorting nexin 9 [Source:HGNC Symbol;Acc:HGNC:14973]
1701	8.12794e-13	1.29123	0.904	0.811	1.80912e-08	2	SNX9		Regulatory T (Treg) cell	sorting nexin 9 [Source:HGNC Symbol;Acc:HGNC:14973]
1702	2.74719e-12	1.29059	0.89	0.715	6.11469e-08	2	EBF1	B cells	Follicular B cell	EBF transcription factor 1 [Source:HGNC Symbol;Acc:HGNC:3126]
1703	2.74719e-12	1.29059	0.89	0.715	6.11469e-08	2	EBF1		Marginal zone B cell	EBF transcription factor 1 [Source:HGNC Symbol;Acc:HGNC:3126]
1704	2.74719e-12	1.29059	0.89	0.715	6.11469e-08	2	EBF1		MKI67+ progenitor cell	EBF transcription factor 1 [Source:HGNC Symbol;Acc:HGNC:3126]
1705	2.74719e-12	1.29059	0.89	0.715	6.11469e-08	2	EBF1		Lymphoid-primed multipotent progenitor cell	EBF transcription factor 1 [Source:HGNC Symbol;Acc:HGNC:3126]
1707	2.74719e-12	1.29059	0.89	0.715	6.11469e-08	2	EBF1		B cell	EBF transcription factor 1 [Source:HGNC Symbol;Acc:HGNC:3126]
1737	3.61822e-18	1.28329	0.945	0.847	8.05343e-14	2	PDGFRB	Lung vsmcs	Adipose-derived stem cell	platelet derived growth factor receptor beta [Source:HGNC Symbol;Acc:HGNC:8804]
1738	3.61822e-18	1.28329	0.945	0.847	8.05343e-14	2	PDGFRB		Endometrial stem cell	platelet derived growth factor receptor beta [Source:HGNC Symbol;Acc:HGNC:8804]
1739	3.61822e-18	1.28329	0.945	0.847	8.05343e-14	2	PDGFRB		Oviduct-derived stem cell	platelet derived growth factor receptor beta [Source:HGNC Symbol;Acc:HGNC:8804]
1740	3.61822e-18	1.28329	0.945	0.847	8.05343e-14	2	PDGFRB		Vascular smooth muscle cell	platelet derived growth factor receptor beta [Source:HGNC Symbol;Acc:HGNC:8804]
1741	3.61822e-18	1.28329	0.945	0.847	8.05343e-14	2	PDGFRB		Glial cell	platelet derived growth factor receptor beta [Source:HGNC Symbol;Acc:HGNC:8804]
1742	3.61822e-18	1.28329	0.945	0.847	8.05343e-14	2	PDGFRB		Hematopoietic stem cell	platelet derived growth factor receptor beta [Source:HGNC Symbol;Acc:HGNC:8804]
1743	3.61822e-18	1.28329	0.945	0.847	8.05343e-14	2	PDGFRB		Megakaryocyte erythroid cell	platelet derived growth factor receptor beta [Source:HGNC Symbol;Acc:HGNC:8804]
1744	3.61822e-18	1.28329	0.945	0.847	8.05343e-14	2	PDGFRB		Stromal cell	platelet derived growth factor receptor beta [Source:HGNC Symbol;Acc:HGNC:8804]
1745	3.61822e-18	1.28329	0.945	0.847	8.05343e-14	2	PDGFRB		T cell	platelet derived growth factor receptor beta [Source:HGNC Symbol;Acc:HGNC:8804]
1746	3.61822e-18	1.28329	0.945	0.847	8.05343e-14	2	PDGFRB		T helper cell	platelet derived growth factor receptor beta [Source:HGNC Symbol;Acc:HGNC:8804]
1747	3.61822e-18	1.28329	0.945	0.847	8.05343e-14	2	PDGFRB		Mesenchymal stromal cell	platelet derived growth factor receptor beta [Source:HGNC Symbol;Acc:HGNC:8804]
1748	3.61822e-18	1.28329	0.945	0.847	8.05343e-14	2	PDGFRB		Astrocyte	platelet derived growth factor receptor beta [Source:HGNC Symbol;Acc:HGNC:8804]
1749	3.61822e-18	1.28329	0.945	0.847	8.05343e-14	2	PDGFRB		FGFR1HighNME5- epithelial cell	platelet derived growth factor receptor beta [Source:HGNC Symbol;Acc:HGNC:8804]
1945	0.00169779	1.2823	0.425	0.281	1	2	FZD8		Multilymphoid progenitor cell	frizzled class receptor 8 [Source:HGNC Symbol;Acc:HGNC:4046]
1947	2.49772e-09	1.27897	0.822	0.622	5.55943e-05	2	H1F0		Ionocyte cell
1948	2.49772e-09	1.27897	0.822	0.622	5.55943e-05	2	H1F0		Tuft progenitor cell
1949	9.34908e-05	1.27797	0.507	0.314	1	2	ADCY3		Regulatory T (Treg) cell	adenylate cyclase 3 [Source:HGNC Symbol;Acc:HGNC:234]
1950	1.45087e-15	1.27744	0.973	0.903	3.22934e-11	2	WWTR1			WW domain containing transcription regulator 1 [Source:HGNC Symbol;Acc:HGNC:24042]
1951	0.00429081	1.27734	0.274	0.155	1	2	TRAPPC9			trafficking protein particle complex subunit 9 [Source:HGNC Symbol;Acc:HGNC:30832]
1952	0.00163493	1.27534	0.37	0.227	1	2	ORAI3			ORAI calcium release-activated calcium modulator 3 [Source:HGNC Symbol;Acc:HGNC:28185]
1953	0.00284101	1.2743	0.288	0.16	1	2	DUSP18			dual specificity phosphatase 18 [Source:HGNC Symbol;Acc:HGNC:18484]
1954	1.47212e-10	1.27143	0.849	0.705	3.27663e-06	2	PRPSAP1			phosphoribosyl pyrophosphate synthetase associated protein 1 [Source:HGNC Symbol;Acc:HGNC:9466]
1955	3.32837e-05	1.27138	0.644	0.477	0.740828	2	CTHRC1	Endothelial cells	DCLK1+ progenitor cell	collagen triple helix repeat containing 1 [Source:HGNC Symbol;Acc:HGNC:18831]
1958	0.00807127	1.27132	0.329	0.209	1	2	RNF44			ring finger protein 44 [Source:HGNC Symbol;Acc:HGNC:19180]
1959	0.00467229	1.27061	0.397	0.283	1	2	AL359555.4
1960	6.02063e-06	1.26911	0.685	0.51	0.134007	2	PAQR5			progestin and adipoQ receptor family member 5 [Source:HGNC Symbol;Acc:HGNC:29645]
1961	1.3326e-07	1.266	0.699	0.49	0.00296611	2	CLK1		SLC16A7+ cell	CDC like kinase 1 [Source:HGNC Symbol;Acc:HGNC:2068]
1962	5.77194e-05	1.25929	0.521	0.355	1	2	CBLB		Exhausted CD8+ T cell	Cbl proto-oncogene B [Source:HGNC Symbol;Acc:HGNC:1542]
1963	2.95932e-06	1.25915	0.74	0.625	0.0658685	2	EHD3	Gc-ec		EH domain containing 3 [Source:HGNC Symbol;Acc:HGNC:3244]
1965	1.81785e-07	1.25895	0.712	0.465	0.00404617	2	ECM2			extracellular matrix protein 2 [Source:HGNC Symbol;Acc:HGNC:3154]
1966	0.000885211	1.25858	0.329	0.18	1	2	CRACR2B	Epithelial cells		calcium release activated channel regulator 2B [Source:HGNC Symbol;Acc:HGNC:28703]
1967	0.00327776	1.2425	0.438	0.328	1	2	JCAD			junctional cadherin 5 associated [Source:HGNC Symbol;Acc:HGNC:29283]
1968	1.25449e-10	1.22889	0.877	0.679	2.79224e-06	2	PGM2L1			phosphoglucomutase 2 like 1 [Source:HGNC Symbol;Acc:HGNC:20898]
1969	9.90216e-05	1.22807	0.274	0.11	1	2	FRZB	Nsc	Delta cell	frizzled related protein [Source:HGNC Symbol;Acc:HGNC:3959]
1970	9.90216e-05	1.22807	0.274	0.11	1	2	FRZB		Primitive endoderm cell	frizzled related protein [Source:HGNC Symbol;Acc:HGNC:3959]
1993	2.56085e-09	1.2269	0.795	0.616	5.69995e-05	2	LINC-PINT	Plasma cells		long intergenic non-protein coding RNA, p53 induced transcript [Source:HGNC Symbol;Acc:HGNC:26885]
1994	0.00222031	1.21917	0.288	0.157	1	2	AUXG01000058.1
1995	2.29989e-07	1.21909	0.712	0.49	0.00511909	2	MMP2	Fibroblasts-like cells	Stromal cell	matrix metallopeptidase 2 [Source:HGNC Symbol;Acc:HGNC:7166]
1996	2.29989e-07	1.21909	0.712	0.49	0.00511909	2	MMP2		Oligodendrocyte progenitor cell	matrix metallopeptidase 2 [Source:HGNC Symbol;Acc:HGNC:7166]
1997	2.29989e-07	1.21909	0.712	0.49	0.00511909	2	MMP2		FGFR1HighNME5- epithelial cell	matrix metallopeptidase 2 [Source:HGNC Symbol;Acc:HGNC:7166]
1998	2.29989e-07	1.21909	0.712	0.49	0.00511909	2	MMP2		DCLK1+ progenitor cell	matrix metallopeptidase 2 [Source:HGNC Symbol;Acc:HGNC:7166]
1999	2.29989e-07	1.21909	0.712	0.49	0.00511909	2	MMP2		Granulosa cell	matrix metallopeptidase 2 [Source:HGNC Symbol;Acc:HGNC:7166]
2013	0.006873	1.2147	0.452	0.369	1	2	ARSG			arylsulfatase G [Source:HGNC Symbol;Acc:HGNC:24102]
2014	2.32107e-05	1.21067	0.699	0.541	0.516623	2	SELENOP	Macrophages		selenoprotein P [Source:HGNC Symbol;Acc:HGNC:10751]
2015	7.61527e-06	1.20735	0.616	0.467	0.169501	2	SESTD1		B cell	SEC14 and spectrin domain containing 1 [Source:HGNC Symbol;Acc:HGNC:18379]
2017	4.01941e-06	1.20532	0.548	0.348	0.089464	2	AC016831.5
2018	6.37107e-09	1.20476	0.863	0.768	0.000141807	2	ZEB1	Cancer stem cells	Exhausted CD4+ T cell	zinc finger E-box binding homeobox 1 [Source:HGNC Symbol;Acc:HGNC:11642]
2019	6.37107e-09	1.20476	0.863	0.768	0.000141807	2	ZEB1		Endothelial cell	zinc finger E-box binding homeobox 1 [Source:HGNC Symbol;Acc:HGNC:11642]
2020	6.37107e-09	1.20476	0.863	0.768	0.000141807	2	ZEB1		AXL+SIGLEC6+ dendritic cell	zinc finger E-box binding homeobox 1 [Source:HGNC Symbol;Acc:HGNC:11642]
2038	2.17396e-05	1.2047	0.603	0.456	0.483881	2	ANKRD10		Exhausted CD8+ T cell	ankyrin repeat domain 10 [Source:HGNC Symbol;Acc:HGNC:20265]
2039	2.17396e-05	1.2047	0.603	0.456	0.483881	2	ANKRD10		Regulatory T (Treg) cell	ankyrin repeat domain 10 [Source:HGNC Symbol;Acc:HGNC:20265]
2040	2.6655e-05	1.2003	0.479	0.279	0.593288	2	GABRE			gamma-aminobutyric acid type A receptor subunit epsilon [Source:HGNC Symbol;Acc:HGNC:4085]
2041	5.15391e-06	1.19967	0.726	0.625	0.114716	2	ZMIZ1			zinc finger MIZ-type containing 1 [Source:HGNC Symbol;Acc:HGNC:16493]
2042	0.000351992	1.19897	0.507	0.341	1	2	AFAP1L2	Mesenchymal-like cells	Oligodendrocyte	actin filament associated protein 1 like 2 [Source:HGNC Symbol;Acc:HGNC:25901]
2043	0.000351992	1.19897	0.507	0.341	1	2	AFAP1L2		Exhausted CD8+ T cell	actin filament associated protein 1 like 2 [Source:HGNC Symbol;Acc:HGNC:25901]
2044	0.000351992	1.19897	0.507	0.341	1	2	AFAP1L2		FGFR1HighNME5- epithelial cell	actin filament associated protein 1 like 2 [Source:HGNC Symbol;Acc:HGNC:25901]
2048	0.000299891	1.19839	0.507	0.377	1	2	FBXW4			F-box and WD repeat domain containing 4 [Source:HGNC Symbol;Acc:HGNC:10847]
2049	1.074e-07	1.19682	0.753	0.555	0.0023905	2	MXI1			MAX interactor 1, dimerization protein [Source:HGNC Symbol;Acc:HGNC:7534]
2050	0.00264042	1.19681	0.356	0.222	1	2	TCN2			transcobalamin 2 [Source:HGNC Symbol;Acc:HGNC:11653]
2051	4.49613e-05	1.19678	0.63	0.485	1	2	RORA	Lymphocyte cells	Mucosal-associated invariant T cell	RAR related orphan receptor A [Source:HGNC Symbol;Acc:HGNC:10258]
2055	0.00419689	1.19586	0.342	0.211	1	2	CLK2			CDC like kinase 2 [Source:HGNC Symbol;Acc:HGNC:2069]
2056	2.26956e-09	1.19399	0.699	0.447	5.05159e-05	2	SLC44A1		Platelet	solute carrier family 44 member 1 [Source:HGNC Symbol;Acc:HGNC:18798]
2057	2.26956e-09	1.19399	0.699	0.447	5.05159e-05	2	SLC44A1		B cell	solute carrier family 44 member 1 [Source:HGNC Symbol;Acc:HGNC:18798]
2059	0.00352697	1.1914	0.384	0.261	1	2	AF117829.1
2060	0.00304513	1.18741	0.288	0.162	1	2	MFSD6			major facilitator superfamily domain containing 6 [Source:HGNC Symbol;Acc:HGNC:24711]
2061	6.81153e-10	1.18524	1	1	1.51611e-05	2	FTL	Microglia cells	Microglial cell	ferritin light chain [Source:HGNC Symbol;Acc:HGNC:3999]
2062	6.81153e-10	1.18524	1	1	1.51611e-05	2	FTL		CD1C-CD141- dendritic cell	ferritin light chain [Source:HGNC Symbol;Acc:HGNC:3999]
2063	6.81153e-10	1.18524	1	1	1.51611e-05	2	FTL		Neutrophil	ferritin light chain [Source:HGNC Symbol;Acc:HGNC:3999]
2064	6.81153e-10	1.18524	1	1	1.51611e-05	2	FTL		1-cell stage cell (Blastomere)	ferritin light chain [Source:HGNC Symbol;Acc:HGNC:3999]
2096	2.26116e-05	1.18433	0.726	0.622	0.503288	2	PRXL2A			peroxiredoxin like 2A [Source:HGNC Symbol;Acc:HGNC:28651]
2097	1.06709e-15	1.18346	0.945	0.883	2.37513e-11	2	ZIC1	Eye field module	Fat cell (adipocyte)	Zic family member 1 [Source:HGNC Symbol;Acc:HGNC:12872]
2098	1.06709e-15	1.18346	0.945	0.883	2.37513e-11	2	ZIC1		Neural stem cell	Zic family member 1 [Source:HGNC Symbol;Acc:HGNC:12872]
2105	3.83141e-09	1.1831	0.877	0.737	8.52795e-05	2	HCFC1R1	Mctec		host cell factor C1 regulator 1 [Source:HGNC Symbol;Acc:HGNC:21198]
2106	0.00137182	1.18148	0.384	0.234	1	2	SOCS3	Fibroblasts	Monocyte	suppressor of cytokine signaling 3 [Source:HGNC Symbol;Acc:HGNC:19391]
2118	0.000127903	1.18131	0.575	0.405	1	2	FOXD1	Stromal cells		forkhead box D1 [Source:HGNC Symbol;Acc:HGNC:3802]
2120	0.003117	1.17941	0.425	0.312	1	2	STIM2			stromal interaction molecule 2 [Source:HGNC Symbol;Acc:HGNC:19205]
2121	0.00677536	1.17861	0.315	0.207	1	2	LRP4	Fibroblasts	Epiblast cell	LDL receptor related protein 4 [Source:HGNC Symbol;Acc:HGNC:6696]
2122	0.00677536	1.17861	0.315	0.207	1	2	LRP4		Astrocyte	LDL receptor related protein 4 [Source:HGNC Symbol;Acc:HGNC:6696]
2123	3.00623e-09	1.17409	0.849	0.746	6.69127e-05	2	RAB31	Nsc	Astrocyte	RAB31, member RAS oncogene family [Source:HGNC Symbol;Acc:HGNC:9771]
2124	3.00623e-09	1.17409	0.849	0.746	6.69127e-05	2	RAB31		Oligodendrocyte progenitor cell	RAB31, member RAS oncogene family [Source:HGNC Symbol;Acc:HGNC:9771]
2125	3.00623e-09	1.17409	0.849	0.746	6.69127e-05	2	RAB31		Microglial cell	RAB31, member RAS oncogene family [Source:HGNC Symbol;Acc:HGNC:9771]
2126	3.00623e-09	1.17409	0.849	0.746	6.69127e-05	2	RAB31		Liver bud hepatic cell	RAB31, member RAS oncogene family [Source:HGNC Symbol;Acc:HGNC:9771]
2127	3.00623e-09	1.17409	0.849	0.746	6.69127e-05	2	RAB31		Multilymphoid progenitor cell	RAB31, member RAS oncogene family [Source:HGNC Symbol;Acc:HGNC:9771]
2128	3.00623e-09	1.17409	0.849	0.746	6.69127e-05	2	RAB31		Monocyte	RAB31, member RAS oncogene family [Source:HGNC Symbol;Acc:HGNC:9771]
2131	0.0056439	1.17406	0.384	0.263	1	2	SLC35E2B			solute carrier family 35 member E2B [Source:HGNC Symbol;Acc:HGNC:33941]
2132	3.4281e-15	1.17337	0.959	0.885	7.63026e-11	2	TFPI	Lymph	Astrocyte	tissue factor pathway inhibitor [Source:HGNC Symbol;Acc:HGNC:11760]
2133	3.4281e-15	1.17337	0.959	0.885	7.63026e-11	2	TFPI		Ionocyte cell	tissue factor pathway inhibitor [Source:HGNC Symbol;Acc:HGNC:11760]
2134	3.4281e-15	1.17337	0.959	0.885	7.63026e-11	2	TFPI		MKI67+ progenitor cell	tissue factor pathway inhibitor [Source:HGNC Symbol;Acc:HGNC:11760]
2138	1.39827e-09	1.17057	0.767	0.492	3.11226e-05	2	LINC01197
2139	3.31481e-10	1.16543	0.904	0.811	7.37811e-06	2	ISLR	Mesenchymal-like cells	FGFR1HighNME5- epithelial cell	immunoglobulin superfamily containing leucine rich repeat [Source:HGNC Symbol;Acc:HGNC:6133]
2140	3.31481e-10	1.16543	0.904	0.811	7.37811e-06	2	ISLR		Enteroendocrine cell	immunoglobulin superfamily containing leucine rich repeat [Source:HGNC Symbol;Acc:HGNC:6133]
2141	3.31481e-10	1.16543	0.904	0.811	7.37811e-06	2	ISLR		DCLK1+ progenitor cell	immunoglobulin superfamily containing leucine rich repeat [Source:HGNC Symbol;Acc:HGNC:6133]
2145	0.00248149	1.16271	0.521	0.396	1	2	ZIC4	Nsc_radial glia		Zic family member 4 [Source:HGNC Symbol;Acc:HGNC:20393]
2146	0.00283678	1.16084	0.425	0.317	1	2	ITGA2	Natural killer (NK) cells	Monocyte	integrin subunit alpha 2 [Source:HGNC Symbol;Acc:HGNC:6137]
2147	0.00283678	1.16084	0.425	0.317	1	2	ITGA2		Natural killer cell	integrin subunit alpha 2 [Source:HGNC Symbol;Acc:HGNC:6137]
2148	0.00283678	1.16084	0.425	0.317	1	2	ITGA2		Platelet	integrin subunit alpha 2 [Source:HGNC Symbol;Acc:HGNC:6137]
2149	0.00283678	1.16084	0.425	0.317	1	2	ITGA2		Mesenchymal stromal cell	integrin subunit alpha 2 [Source:HGNC Symbol;Acc:HGNC:6137]
2150	0.00283678	1.16084	0.425	0.317	1	2	ITGA2		Exhausted CD4+ T cell	integrin subunit alpha 2 [Source:HGNC Symbol;Acc:HGNC:6137]
2156	0.00630847	1.15915	0.315	0.196	1	2	ZNF334			zinc finger protein 334 [Source:HGNC Symbol;Acc:HGNC:15806]
2157	0.000543722	1.15908	0.493	0.342	1	2	LRIG1		Stem cell	leucine rich repeats and immunoglobulin like domains 1 [Source:HGNC Symbol;Acc:HGNC:17360]
2158	0.000543722	1.15908	0.493	0.342	1	2	LRIG1		Ciliated epithelial cell	leucine rich repeats and immunoglobulin like domains 1 [Source:HGNC Symbol;Acc:HGNC:17360]
2159	4.10288e-07	1.15226	0.74	0.643	0.00913219	2	ZCCHC24		Oligodendrocyte	zinc finger CCHC-type containing 24 [Source:HGNC Symbol;Acc:HGNC:26911]
2160	4.10288e-07	1.15226	0.74	0.643	0.00913219	2	ZCCHC24		Endothelial cell	zinc finger CCHC-type containing 24 [Source:HGNC Symbol;Acc:HGNC:26911]
2162	0.000123958	1.15221	0.63	0.449	1	2	SCG2	Midbrain_hindbrain	Astrocyte	secretogranin II [Source:HGNC Symbol;Acc:HGNC:10575]
2163	0.000123958	1.15221	0.63	0.449	1	2	SCG2		Ionocyte cell	secretogranin II [Source:HGNC Symbol;Acc:HGNC:10575]
2170	0.00192584	1.14964	0.507	0.386	1	2	RXRA		Neural stem cell	retinoid X receptor alpha [Source:HGNC Symbol;Acc:HGNC:10477]
2171	0.00192584	1.14964	0.507	0.386	1	2	RXRA		CD1C-CD141- dendritic cell	retinoid X receptor alpha [Source:HGNC Symbol;Acc:HGNC:10477]
2172	0.00192584	1.14964	0.507	0.386	1	2	RXRA		Monocyte	retinoid X receptor alpha [Source:HGNC Symbol;Acc:HGNC:10477]
2175	0.00123648	1.14542	0.452	0.315	1	2	MEGF9		Ionocyte cell	multiple EGF like domains 9 [Source:HGNC Symbol;Acc:HGNC:3234]
2176	0.00123648	1.14542	0.452	0.315	1	2	MEGF9		Monocyte	multiple EGF like domains 9 [Source:HGNC Symbol;Acc:HGNC:3234]
2178	3.04513e-06	1.14438	0.644	0.438	0.0677785	2	JUP		Basal cell	junction plakoglobin [Source:HGNC Symbol;Acc:HGNC:6207]
2179	3.04513e-06	1.14438	0.644	0.438	0.0677785	2	JUP		B cell	junction plakoglobin [Source:HGNC Symbol;Acc:HGNC:6207]
2181	1.22751e-06	1.14306	0.781	0.697	0.0273219	2	HIPK2		Oligodendrocyte	homeodomain interacting protein kinase 2 [Source:HGNC Symbol;Acc:HGNC:14402]
2182	0.00147611	1.142	0.329	0.178	1	2	NUDT6		B cell	nudix hydrolase 6 [Source:HGNC Symbol;Acc:HGNC:8053]
2184	0.00033983	1.14136	0.548	0.4	1	2	ZNF277		SLC16A7+ cell	zinc finger protein 277 [Source:HGNC Symbol;Acc:HGNC:13070]
2185	0.000345128	1.14136	0.521	0.366	1	2	RBM43			RNA binding motif protein 43 [Source:HGNC Symbol;Acc:HGNC:24790]
2186	1.67105e-11	1.14106	0.932	0.877	3.71943e-07	2	ITIH5	Vascular cells	Primitive endoderm cell	inter-alpha-trypsin inhibitor heavy chain 5 [Source:HGNC Symbol;Acc:HGNC:21449]
2187	1.67105e-11	1.14106	0.932	0.877	3.71943e-07	2	ITIH5		SLC16A7+ cell	inter-alpha-trypsin inhibitor heavy chain 5 [Source:HGNC Symbol;Acc:HGNC:21449]
2188	0.00181742	1.13921	0.507	0.422	1	2	CLMP	Fibroblasts	SLC16A7+ cell	CXADR like membrane protein [Source:HGNC Symbol;Acc:HGNC:24039]
2189	2.59298e-22	1.13868	1	0.989	5.77146e-18	2	TKT	Stem cells	CD1C-CD141- dendritic cell	transketolase [Source:HGNC Symbol;Acc:HGNC:11834]
2190	2.59298e-22	1.13868	1	0.989	5.77146e-18	2	TKT		Monocyte	transketolase [Source:HGNC Symbol;Acc:HGNC:11834]
2197	0.000214311	1.13859	0.479	0.308	1	2	FRMD8			FERM domain containing 8 [Source:HGNC Symbol;Acc:HGNC:25462]
2198	0.000461275	1.13856	0.603	0.452	1	2	SPON2	CD4 T cells	Effector CD8+ memory T (Tem) cell	spondin 2 [Source:HGNC Symbol;Acc:HGNC:11253]
2199	0.000461275	1.13856	0.603	0.452	1	2	SPON2		CD4+ cytotoxic T cell	spondin 2 [Source:HGNC Symbol;Acc:HGNC:11253]
2200	0.000461275	1.13856	0.603	0.452	1	2	SPON2		DCLK1+ progenitor cell	spondin 2 [Source:HGNC Symbol;Acc:HGNC:11253]
2201	0.000461275	1.13856	0.603	0.452	1	2	SPON2		Granulocyte-monocyte progenitor	spondin 2 [Source:HGNC Symbol;Acc:HGNC:11253]
2202	0.000461275	1.13856	0.603	0.452	1	2	SPON2		Plasmacytoid dendritic cell	spondin 2 [Source:HGNC Symbol;Acc:HGNC:11253]
2254	6.38741e-06	1.13588	0.644	0.425	0.142171	2	COL14A1	Epicardium cells	DCLK1+ progenitor cell	collagen type XIV alpha 1 chain [Source:HGNC Symbol;Acc:HGNC:2191]
2255	6.38741e-06	1.13588	0.644	0.425	0.142171	2	COL14A1		Granulosa cell	collagen type XIV alpha 1 chain [Source:HGNC Symbol;Acc:HGNC:2191]
2269	0.00330521	1.13497	0.342	0.204	1	2	FAM160B2
2270	0.000267234	1.13345	0.493	0.321	1	2	SMAD1		Endothelial cell	SMAD family member 1 [Source:HGNC Symbol;Acc:HGNC:6767]
2272	8.43209e-05	1.13322	0.438	0.259	1	2	ANGPT1	Pericytes		angiopoietin 1 [Source:HGNC Symbol;Acc:HGNC:484]
2274	0.0032668	1.1323	0.329	0.202	1	2	CCDC85C		Ionocyte cell	coiled-coil domain containing 85C [Source:HGNC Symbol;Acc:HGNC:35459]
2275	0.0032668	1.1323	0.329	0.202	1	2	CCDC85C		Multilymphoid progenitor cell	coiled-coil domain containing 85C [Source:HGNC Symbol;Acc:HGNC:35459]
2277	1.88009e-05	1.12829	0.521	0.305	0.418471	2	KCNK2			potassium two pore domain channel subfamily K member 2 [Source:HGNC Symbol;Acc:HGNC:6277]
2278	3.81698e-07	1.12818	0.712	0.555	0.00849583	2	ANKRD50			ankyrin repeat domain containing 50 [Source:HGNC Symbol;Acc:HGNC:29223]
2279	0.000942423	1.12677	0.425	0.272	1	2	MSX2	Mesenchymal cells		msh homeobox 2 [Source:HGNC Symbol;Acc:HGNC:7392]
2281	1.72072e-06	1.1267	0.753	0.551	0.0382998	2	RNF152		Lake et al.Science.Ex8	ring finger protein 152 [Source:HGNC Symbol;Acc:HGNC:26811]
2283	0.000815084	1.12398	0.562	0.479	1	2	NUDT4	Erythrocytes		nudix hydrolase 4 [Source:HGNC Symbol;Acc:HGNC:8051]
2285	2.48226e-08	1.11925	0.904	0.735	0.000552501	2	IFITM1	Natural killer (NK) cells	Epiblast cell	interferon induced transmembrane protein 1 [Source:HGNC Symbol;Acc:HGNC:5412]
2286	2.48226e-08	1.11925	0.904	0.735	0.000552501	2	IFITM1		Secretory cell	interferon induced transmembrane protein 1 [Source:HGNC Symbol;Acc:HGNC:5412]
2287	2.48226e-08	1.11925	0.904	0.735	0.000552501	2	IFITM1		Granulosa cell	interferon induced transmembrane protein 1 [Source:HGNC Symbol;Acc:HGNC:5412]
2288	2.48226e-08	1.11925	0.904	0.735	0.000552501	2	IFITM1		CD1C-CD141- dendritic cell	interferon induced transmembrane protein 1 [Source:HGNC Symbol;Acc:HGNC:5412]
2321	2.13504e-06	1.11925	0.795	0.686	0.0475217	2	ZBTB1		Mesenchymal cell	zinc finger and BTB domain containing 1 [Source:HGNC Symbol;Acc:HGNC:20259]
2322	1.477e-07	1.11721	0.685	0.431	0.00328751	2	ABCA1	Endothelial cells	Astrocyte	ATP binding cassette subfamily A member 1 [Source:HGNC Symbol;Acc:HGNC:29]
2323	1.477e-07	1.11721	0.685	0.431	0.00328751	2	ABCA1		Paneth cell	ATP binding cassette subfamily A member 1 [Source:HGNC Symbol;Acc:HGNC:29]
2324	1.477e-07	1.11721	0.685	0.431	0.00328751	2	ABCA1		Mast cell	ATP binding cassette subfamily A member 1 [Source:HGNC Symbol;Acc:HGNC:29]
2326	5.24915e-08	1.11521	0.849	0.712	0.00116836	2	PMEPA1			prostate transmembrane protein, androgen induced 1 [Source:HGNC Symbol;Acc:HGNC:14107]
2327	0.00227534	1.11092	0.507	0.434	1	2	MBOAT2		Alpha cell	membrane bound O-acyltransferase domain containing 2 [Source:HGNC Symbol;Acc:HGNC:25193]
2328	0.00227534	1.11092	0.507	0.434	1	2	MBOAT2		SLC16A7+ cell	membrane bound O-acyltransferase domain containing 2 [Source:HGNC Symbol;Acc:HGNC:25193]
2329	1.63522e-12	1.11078	0.973	0.98	3.63966e-08	2	NEAT1	Beta cells		nuclear paraspeckle assembly transcript 1 [Source:HGNC Symbol;Acc:HGNC:30815]
2331	0.00829486	1.10877	0.479	0.389	1	2	SLC38A6			solute carrier family 38 member 6 [Source:HGNC Symbol;Acc:HGNC:19863]
2332	2.19177e-12	1.10638	0.986	0.912	4.87843e-08	2	CFH	Rspo3+	Liver bud hepatic cell	complement factor H [Source:HGNC Symbol;Acc:HGNC:4883]
2333	2.19177e-12	1.10638	0.986	0.912	4.87843e-08	2	CFH		Secretory cell	complement factor H [Source:HGNC Symbol;Acc:HGNC:4883]
2334	2.19177e-12	1.10638	0.986	0.912	4.87843e-08	2	CFH		Parietal progenitor cell	complement factor H [Source:HGNC Symbol;Acc:HGNC:4883]
2344	3.27418e-08	1.10501	0.822	0.723	0.000728766	2	ZMAT3		SLC16A7+ cell	zinc finger matrin-type 3 [Source:HGNC Symbol;Acc:HGNC:29983]
2345	3.27418e-08	1.10501	0.822	0.723	0.000728766	2	ZMAT3		Multilymphoid progenitor cell	zinc finger matrin-type 3 [Source:HGNC Symbol;Acc:HGNC:29983]
2347	4.91925e-11	1.10249	0.973	0.827	1.09493e-06	2	FOS	Monocytes	Neuron	Fos proto-oncogene, AP-1 transcription factor subunit [Source:HGNC Symbol;Acc:HGNC:3796]
2348	4.91925e-11	1.10249	0.973	0.827	1.09493e-06	2	FOS		Astrocyte	Fos proto-oncogene, AP-1 transcription factor subunit [Source:HGNC Symbol;Acc:HGNC:3796]
2349	4.91925e-11	1.10249	0.973	0.827	1.09493e-06	2	FOS		Microglial cell	Fos proto-oncogene, AP-1 transcription factor subunit [Source:HGNC Symbol;Acc:HGNC:3796]
2350	4.91925e-11	1.10249	0.973	0.827	1.09493e-06	2	FOS		Neutrophil	Fos proto-oncogene, AP-1 transcription factor subunit [Source:HGNC Symbol;Acc:HGNC:3796]
2412	0.00519368	1.09893	0.342	0.214	1	2	JHY			junctional cadherin complex regulator [Source:HGNC Symbol;Acc:HGNC:26288]
2413	6.11375e-10	1.09854	0.89	0.726	1.3608e-05	2	SCPEP1		Granulosa cell	serine carboxypeptidase 1 [Source:HGNC Symbol;Acc:HGNC:29507]
2414	6.11375e-10	1.09854	0.89	0.726	1.3608e-05	2	SCPEP1		CD1C-CD141- dendritic cell	serine carboxypeptidase 1 [Source:HGNC Symbol;Acc:HGNC:29507]
2415	6.11375e-10	1.09854	0.89	0.726	1.3608e-05	2	SCPEP1		Monocyte	serine carboxypeptidase 1 [Source:HGNC Symbol;Acc:HGNC:29507]
2416	6.11375e-10	1.09854	0.89	0.726	1.3608e-05	2	SCPEP1		B cell	serine carboxypeptidase 1 [Source:HGNC Symbol;Acc:HGNC:29507]
2421	2.20694e-17	1.09448	0.973	0.971	4.91221e-13	2	NR2F2	Endothelial cells	Endothelial cell	nuclear receptor subfamily 2 group F member 2 [Source:HGNC Symbol;Acc:HGNC:7976]
2422	2.20694e-17	1.09448	0.973	0.971	4.91221e-13	2	NR2F2		Granulosa cell	nuclear receptor subfamily 2 group F member 2 [Source:HGNC Symbol;Acc:HGNC:7976]
2433	1.3056e-05	1.08429	0.699	0.548	0.290599	2	DPYD		Oligodendrocyte	dihydropyrimidine dehydrogenase [Source:HGNC Symbol;Acc:HGNC:3012]
2434	1.3056e-05	1.08429	0.699	0.548	0.290599	2	DPYD		Monocyte	dihydropyrimidine dehydrogenase [Source:HGNC Symbol;Acc:HGNC:3012]
2436	5.85555e-07	1.08082	0.726	0.544	0.0130333	2	HBP1			HMG-box transcription factor 1 [Source:HGNC Symbol;Acc:HGNC:23200]
2437	0.00140267	1.07831	0.507	0.384	1	2	Z83843.1
2438	0.00724551	1.07699	0.37	0.24	1	2	ZNF181			zinc finger protein 181 [Source:HGNC Symbol;Acc:HGNC:12971]
2439	0.000266792	1.07495	0.589	0.472	1	2	SNHG19			small nucleolar RNA host gene 19 [Source:HGNC Symbol;Acc:HGNC:49574]
2440	2.45722e-05	1.07345	0.616	0.434	0.546927	2	IRF2BPL		Ionocyte cell	interferon regulatory factor 2 binding protein like [Source:HGNC Symbol;Acc:HGNC:14282]
2441	0.000159939	1.07159	0.562	0.422	1	2	TRIM69		Regulatory T (Treg) cell	tripartite motif containing 69 [Source:HGNC Symbol;Acc:HGNC:17857]
2442	0.00677737	1.06826	0.411	0.292	1	2	RBAK			RB associated KRAB zinc finger [Source:HGNC Symbol;Acc:HGNC:17680]
2443	0.00578369	1.06789	0.534	0.458	1	2	BNC2			basonuclin 2 [Source:HGNC Symbol;Acc:HGNC:30988]
2444	0.0031318	1.06365	0.425	0.297	1	2	WWOX		SLC16A7+ cell	WW domain containing oxidoreductase [Source:HGNC Symbol;Acc:HGNC:12799]
2445	0.0031318	1.06365	0.425	0.297	1	2	WWOX		Endothelial cell	WW domain containing oxidoreductase [Source:HGNC Symbol;Acc:HGNC:12799]
2446	0.0031318	1.06365	0.425	0.297	1	2	WWOX		Multilymphoid progenitor cell	WW domain containing oxidoreductase [Source:HGNC Symbol;Acc:HGNC:12799]
2449	1.06835e-07	1.06322	0.795	0.724	0.00237794	2	AMOTL1		Primitive endoderm cell	angiomotin like 1 [Source:HGNC Symbol;Acc:HGNC:17811]
2450	6.40481e-11	1.06231	0.849	0.71	1.42558e-06	2	PCMTD1		SLC16A7+ cell	protein-L-isoaspartate (D-aspartate) O-methyltransferase domain containing 1 [Source:HGNC Symbol;Acc:HGNC:30483]
2451	6.40481e-11	1.06231	0.849	0.71	1.42558e-06	2	PCMTD1		Plasmacytoid dendritic cell	protein-L-isoaspartate (D-aspartate) O-methyltransferase domain containing 1 [Source:HGNC Symbol;Acc:HGNC:30483]
2452	6.40481e-11	1.06231	0.849	0.71	1.42558e-06	2	PCMTD1		B cell	protein-L-isoaspartate (D-aspartate) O-methyltransferase domain containing 1 [Source:HGNC Symbol;Acc:HGNC:30483]
2453	6.40481e-11	1.06231	0.849	0.71	1.42558e-06	2	PCMTD1		Oocyte	protein-L-isoaspartate (D-aspartate) O-methyltransferase domain containing 1 [Source:HGNC Symbol;Acc:HGNC:30483]
2457	0.00568764	1.06163	0.342	0.225	1	2	LINC00909
2458	0.00043645	1.06153	0.589	0.461	1	2	PIK3R1	Natural killer (NK) cells	Primitive endoderm cell	phosphoinositide-3-kinase regulatory subunit 1 [Source:HGNC Symbol;Acc:HGNC:8979]
2459	0.00043645	1.06153	0.589	0.461	1	2	PIK3R1		Multilymphoid progenitor cell	phosphoinositide-3-kinase regulatory subunit 1 [Source:HGNC Symbol;Acc:HGNC:8979]
2467	3.20368e-05	1.06082	0.712	0.649	0.713076	2	BHMT2		Liver bud hepatic cell	betaine--homocysteine S-methyltransferase 2 [Source:HGNC Symbol;Acc:HGNC:1048]
2468	3.20368e-05	1.06082	0.712	0.649	0.713076	2	BHMT2		SLC16A7+ cell	betaine--homocysteine S-methyltransferase 2 [Source:HGNC Symbol;Acc:HGNC:1048]
2469	5.09106e-14	1.05988	0.945	0.818	1.13317e-09	2	WLS	Nsc_radial glia	Ionocyte cell	Wnt ligand secretion mediator [Source:HGNC Symbol;Acc:HGNC:30238]
2470	0.00383192	1.05008	0.616	0.566	1	2	WIPF1		Paneth cell	WAS/WASL interacting protein family member 1 [Source:HGNC Symbol;Acc:HGNC:12736]
2471	0.00383192	1.05008	0.616	0.566	1	2	WIPF1		Monocyte	WAS/WASL interacting protein family member 1 [Source:HGNC Symbol;Acc:HGNC:12736]
2473	0.0024276	1.04938	0.507	0.396	1	2	SGK3		Beta cell	serum/glucocorticoid regulated kinase family member 3 [Source:HGNC Symbol;Acc:HGNC:10812]
2474	0.0024276	1.04938	0.507	0.396	1	2	SGK3		SLC16A7+ cell	serum/glucocorticoid regulated kinase family member 3 [Source:HGNC Symbol;Acc:HGNC:10812]
2475	9.01574e-05	1.04924	0.671	0.53	1	2	PAG1		Microglial cell	phosphoprotein membrane anchor with glycosphingolipid microdomains 1 [Source:HGNC Symbol;Acc:HGNC:30043]
2476	9.01574e-05	1.04924	0.671	0.53	1	2	PAG1		Multilymphoid progenitor cell	phosphoprotein membrane anchor with glycosphingolipid microdomains 1 [Source:HGNC Symbol;Acc:HGNC:30043]
2477	9.01574e-05	1.04924	0.671	0.53	1	2	PAG1		CD1C-CD141- dendritic cell	phosphoprotein membrane anchor with glycosphingolipid microdomains 1 [Source:HGNC Symbol;Acc:HGNC:30043]
2480	0.00437331	1.04681	0.644	0.609	1	2	CACNA1A			calcium voltage-gated channel subunit alpha1 A [Source:HGNC Symbol;Acc:HGNC:1388]
2481	1.1501e-10	1.0446	0.904	0.753	2.5599e-06	2	RSRP1		SLC16A7+ cell	arginine and serine rich protein 1 [Source:HGNC Symbol;Acc:HGNC:25234]
2482	9.28266e-16	1.04014	0.959	0.845	2.06613e-11	2	CCNG1		Endothelial cell	cyclin G1 [Source:HGNC Symbol;Acc:HGNC:1592]
2483	9.28266e-16	1.04014	0.959	0.845	2.06613e-11	2	CCNG1		Granulosa cell	cyclin G1 [Source:HGNC Symbol;Acc:HGNC:1592]
2486	3.57352e-11	1.04006	0.836	0.571	7.95395e-07	2	LAMA2	Stromal cells	FGFR1HighNME5- epithelial cell	laminin subunit alpha 2 [Source:HGNC Symbol;Acc:HGNC:6482]
2487	3.57352e-11	1.04006	0.836	0.571	7.95395e-07	2	LAMA2		DCLK1+ progenitor cell	laminin subunit alpha 2 [Source:HGNC Symbol;Acc:HGNC:6482]
2488	3.57352e-11	1.04006	0.836	0.571	7.95395e-07	2	LAMA2		Lake et al.Science.Ex2	laminin subunit alpha 2 [Source:HGNC Symbol;Acc:HGNC:6482]
2498	0.000205208	1.03913	0.521	0.366	1	2	TTC8			tetratricopeptide repeat domain 8 [Source:HGNC Symbol;Acc:HGNC:20087]
2499	0.00349179	1.03817	0.37	0.241	1	2	TMEM200B			transmembrane protein 200B [Source:HGNC Symbol;Acc:HGNC:33785]
2500	0.000304261	1.03686	0.575	0.456	1	2	PGPEP1		Monocyte	pyroglutamyl-peptidase I [Source:HGNC Symbol;Acc:HGNC:13568]
2502	9.10247e-06	1.03429	0.74	0.616	0.202603	2	SLC12A2	Epithelial cells	Ionocyte cell	solute carrier family 12 member 2 [Source:HGNC Symbol;Acc:HGNC:10911]
2503	9.10247e-06	1.03429	0.74	0.616	0.202603	2	SLC12A2		Plasmacytoid dendritic cell	solute carrier family 12 member 2 [Source:HGNC Symbol;Acc:HGNC:10911]
2505	0.00784638	1.031	0.37	0.254	1	2	ZNF524			zinc finger protein 524 [Source:HGNC Symbol;Acc:HGNC:28322]
2506	0.00100676	1.02882	0.452	0.299	1	2	HECA			hdc homolog, cell cycle regulator [Source:HGNC Symbol;Acc:HGNC:21041]
2507	0.00230817	1.02854	0.89	0.877	1	2	FABP5	Pericytes	Epidermal transit amplifying cell	fatty acid binding protein 5 [Source:HGNC Symbol;Acc:HGNC:3560]
2508	0.00230817	1.02854	0.89	0.877	1	2	FABP5		Endothelial cell	fatty acid binding protein 5 [Source:HGNC Symbol;Acc:HGNC:3560]
2509	0.00230817	1.02854	0.89	0.877	1	2	FABP5		Astrocyte	fatty acid binding protein 5 [Source:HGNC Symbol;Acc:HGNC:3560]
2510	0.00230817	1.02854	0.89	0.877	1	2	FABP5		Microglial cell	fatty acid binding protein 5 [Source:HGNC Symbol;Acc:HGNC:3560]
2511	0.00230817	1.02854	0.89	0.877	1	2	FABP5		Basal cell	fatty acid binding protein 5 [Source:HGNC Symbol;Acc:HGNC:3560]
2512	0.00230817	1.02854	0.89	0.877	1	2	FABP5		Granulosa cell	fatty acid binding protein 5 [Source:HGNC Symbol;Acc:HGNC:3560]
2584	0.000893909	1.02771	0.644	0.593	1	2	OGFRL1		Secretory progenitor cell	opioid growth factor receptor like 1 [Source:HGNC Symbol;Acc:HGNC:21378]
2585	0.000893909	1.02771	0.644	0.593	1	2	OGFRL1		Paneth cell	opioid growth factor receptor like 1 [Source:HGNC Symbol;Acc:HGNC:21378]
2586	0.000893909	1.02771	0.644	0.593	1	2	OGFRL1		Monocyte	opioid growth factor receptor like 1 [Source:HGNC Symbol;Acc:HGNC:21378]
2588	1.03998e-08	1.02629	0.877	0.726	0.000231479	2	MSX1	Choroid plexus cells	Neural stem cell	msh homeobox 1 [Source:HGNC Symbol;Acc:HGNC:7391]
2591	1.03655e-08	1.02616	0.918	0.78	0.000230715	2	PLSCR1		Exhausted CD8+ T cell	phospholipid scramblase 1 [Source:HGNC Symbol;Acc:HGNC:9092]
2592	1.03655e-08	1.02616	0.918	0.78	0.000230715	2	PLSCR1		Monocyte	phospholipid scramblase 1 [Source:HGNC Symbol;Acc:HGNC:9092]
2594	7.54374e-10	1.02507	0.822	0.701	1.67909e-05	2	CHMP1B			charged multivesicular body protein 1B [Source:HGNC Symbol;Acc:HGNC:24287]
2595	2.42626e-08	1.02234	0.795	0.562	0.000540038	2	CEBPD	Neuroglial cells	Microglial cell	CCAAT enhancer binding protein delta [Source:HGNC Symbol;Acc:HGNC:1835]
2596	2.42626e-08	1.02234	0.795	0.562	0.000540038	2	CEBPD		Mucosal-associated invariant T cell	CCAAT enhancer binding protein delta [Source:HGNC Symbol;Acc:HGNC:1835]
2597	2.42626e-08	1.02234	0.795	0.562	0.000540038	2	CEBPD		Granulosa cell	CCAAT enhancer binding protein delta [Source:HGNC Symbol;Acc:HGNC:1835]
2598	2.42626e-08	1.02234	0.795	0.562	0.000540038	2	CEBPD		Monocyte	CCAAT enhancer binding protein delta [Source:HGNC Symbol;Acc:HGNC:1835]
2619	0.000159988	1.02034	0.726	0.632	1	2	ISYNA1	Muscle cells	FOXN4+ cell	inositol-3-phosphate synthase 1 [Source:HGNC Symbol;Acc:HGNC:29821]
2620	0.000159988	1.02034	0.726	0.632	1	2	ISYNA1		FGFR1LowNME5- epithelial cell	inositol-3-phosphate synthase 1 [Source:HGNC Symbol;Acc:HGNC:29821]
2621	0.000159988	1.02034	0.726	0.632	1	2	ISYNA1		Granulosa cell	inositol-3-phosphate synthase 1 [Source:HGNC Symbol;Acc:HGNC:29821]
2623	8.63066e-17	1.02009	0.959	0.937	1.92101e-12	2	ZBTB20		Microglial cell	zinc finger and BTB domain containing 20 [Source:HGNC Symbol;Acc:HGNC:13503]
2624	8.63066e-17	1.02009	0.959	0.937	1.92101e-12	2	ZBTB20		Granulosa cell	zinc finger and BTB domain containing 20 [Source:HGNC Symbol;Acc:HGNC:13503]
2626	0.0033496	1.01485	0.425	0.312	1	2	ROBO1		Primitive endoderm cell	roundabout guidance receptor 1 [Source:HGNC Symbol;Acc:HGNC:10249]
2627	0.000567147	1.01005	0.548	0.405	1	2	CEP164		SLC16A7+ cell	centrosomal protein 164 [Source:HGNC Symbol;Acc:HGNC:29182]
2628	4.6731e-08	1.00782	0.849	0.668	0.00104014	2	ANKH			ANKH inorganic pyrophosphate transport regulator [Source:HGNC Symbol;Acc:HGNC:15492]
2629	0.000555168	1.00715	0.562	0.405	1	2	SPRY2	Endothelial cells	Astrocyte	sprouty RTK signaling antagonist 2 [Source:HGNC Symbol;Acc:HGNC:11270]
2630	2.92801e-08	1.00701	0.973	0.87	0.000651716	2	IFIT3	Natural killer (NK) cells	DCLK1+ progenitor cell	interferon induced protein with tetratricopeptide repeats 3 [Source:HGNC Symbol;Acc:HGNC:5411]
2631	2.92801e-08	1.00701	0.973	0.87	0.000651716	2	IFIT3		CD1C-CD141- dendritic cell	interferon induced protein with tetratricopeptide repeats 3 [Source:HGNC Symbol;Acc:HGNC:5411]
2657	4.63808e-07	1.00682	0.781	0.683	0.0103234	2	CAVIN2	Myeloid cells		caveolae associated protein 2 [Source:HGNC Symbol;Acc:HGNC:10690]
2658	0.0021372	1.00476	0.534	0.427	1	2	PRRG1			proline rich and Gla domain 1 [Source:HGNC Symbol;Acc:HGNC:9469]
2659	0.00035371	1.00447	0.534	0.38	1	2	EPB41L4A-AS1			EPB41L4A antisense RNA 1 [Source:HGNC Symbol;Acc:HGNC:30749]
2660	0.00401269	1.00159	0.466	0.364	1	2	ABTB1		Monocyte	ankyrin repeat and BTB domain containing 1 [Source:HGNC Symbol;Acc:HGNC:18275]
2662	0.000151887	1.00037	0.603	0.494	1	2	CALCOCO1			calcium binding and coiled-coil domain 1 [Source:HGNC Symbol;Acc:HGNC:29306]
2663	3.32104e-07	0.998747	0.808	0.708	0.00739197	2	PHLDB2		Primitive endoderm cell	pleckstrin homology like domain family B member 2 [Source:HGNC Symbol;Acc:HGNC:29573]
2664	0.00358633	0.998453	0.356	0.216	1	2	TCP11L2			t-complex 11 like 2 [Source:HGNC Symbol;Acc:HGNC:28627]
2665	0.0066787	0.998181	0.507	0.44	1	2	ANKRA2		Oocyte	ankyrin repeat family A member 2 [Source:HGNC Symbol;Acc:HGNC:13208]
2667	4.04537e-13	0.99755	0.959	0.872	9.00419e-09	2	ZFHX3	Neural cells	Microglial cell	zinc finger homeobox 3 [Source:HGNC Symbol;Acc:HGNC:777]
2668	4.04537e-13	0.99755	0.959	0.872	9.00419e-09	2	ZFHX3		Lake et al.Science.Ex6	zinc finger homeobox 3 [Source:HGNC Symbol;Acc:HGNC:777]
2673	1.12193e-05	0.99705	0.63	0.47	0.249719	2	CMBL	Glia cells	Primitive endoderm cell	carboxymethylenebutenolidase homolog [Source:HGNC Symbol;Acc:HGNC:25090]
2674	1.12193e-05	0.99705	0.63	0.47	0.249719	2	CMBL		SLC16A7+ cell	carboxymethylenebutenolidase homolog [Source:HGNC Symbol;Acc:HGNC:25090]
2675	0.00425481	0.996127	0.479	0.362	1	2	CPNE8		Liver bud hepatic cell	copine 8 [Source:HGNC Symbol;Acc:HGNC:23498]
2676	0.00213538	0.996089	0.397	0.241	1	2	CDK19			cyclin dependent kinase 19 [Source:HGNC Symbol;Acc:HGNC:19338]
2677	8.29606e-08	0.991915	0.795	0.636	0.00184654	2	BAZ2B		Alpha cell	bromodomain adjacent to zinc finger domain 2B [Source:HGNC Symbol;Acc:HGNC:963]
2678	0.00368602	0.991661	0.452	0.342	1	2	ZMAT5			zinc finger matrin-type 5 [Source:HGNC Symbol;Acc:HGNC:28046]
2679	1.76075e-05	0.990758	0.685	0.533	0.391907	2	TRIM8		Ionocyte cell	tripartite motif containing 8 [Source:HGNC Symbol;Acc:HGNC:15579]
2680	3.96041e-08	0.988303	0.89	0.805	0.000881509	2	PDE5A	Mesenchymal cells	Purkinje cell	phosphodiesterase 5A [Source:HGNC Symbol;Acc:HGNC:8784]
2681	0.00117368	0.988091	0.534	0.4	1	2	OTUD7B			OTU deubiquitinase 7B [Source:HGNC Symbol;Acc:HGNC:16683]
2682	0.00125454	0.984674	0.356	0.2	1	2	TBC1D8		Regulatory T (Treg) cell	TBC1 domain family member 8 [Source:HGNC Symbol;Acc:HGNC:17791]
2683	0.00125454	0.984674	0.356	0.2	1	2	TBC1D8		SLC16A7+ cell	TBC1 domain family member 8 [Source:HGNC Symbol;Acc:HGNC:17791]
2684	0.00125454	0.984674	0.356	0.2	1	2	TBC1D8		CD1C-CD141- dendritic cell	TBC1 domain family member 8 [Source:HGNC Symbol;Acc:HGNC:17791]
2685	0.00125454	0.984674	0.356	0.2	1	2	TBC1D8		Monocyte	TBC1 domain family member 8 [Source:HGNC Symbol;Acc:HGNC:17791]
2688	1.19588e-08	0.984249	0.863	0.724	0.000266179	2	SULF2		Plasmacytoid dendritic cell	sulfatase 2 [Source:HGNC Symbol;Acc:HGNC:20392]
2689	1.19588e-08	0.984249	0.863	0.724	0.000266179	2	SULF2		Monocyte	sulfatase 2 [Source:HGNC Symbol;Acc:HGNC:20392]
2692	0.00954872	0.982999	0.329	0.213	1	2	BMP6		Acinar cell	bone morphogenetic protein 6 [Source:HGNC Symbol;Acc:HGNC:1073]
2693	0.00954872	0.982999	0.329	0.213	1	2	BMP6		Primitive endoderm cell	bone morphogenetic protein 6 [Source:HGNC Symbol;Acc:HGNC:1073]
2694	5.01716e-11	0.982234	0.918	0.804	1.11672e-06	2	MYO10		Astrocyte	myosin X [Source:HGNC Symbol;Acc:HGNC:7593]
2695	5.01716e-11	0.982234	0.918	0.804	1.11672e-06	2	MYO10		Lake et al.Science.Ex8	myosin X [Source:HGNC Symbol;Acc:HGNC:7593]
2697	0.000120857	0.980307	0.616	0.477	1	2	TMEM243	B cells	B cell	transmembrane protein 243 [Source:HGNC Symbol;Acc:HGNC:21707]
2699	7.96764e-06	0.979793	0.781	0.64	0.177344	2	RAB30	Plasma cells	B cell	RAB30, member RAS oncogene family [Source:HGNC Symbol;Acc:HGNC:9770]
2701	1.1303e-06	0.979112	0.822	0.641	0.0251581	2	CTSK	Fibroblasts-like cells	FGFR1HighNME5- epithelial cell	cathepsin K [Source:HGNC Symbol;Acc:HGNC:2536]
2705	0.000237235	0.976546	0.63	0.49	1	2	LY96		Microglial cell	lymphocyte antigen 96 [Source:HGNC Symbol;Acc:HGNC:17156]
2706	1.85242e-08	0.974741	0.89	0.809	0.000412312	2	PNRC1		Monocyte	proline rich nuclear receptor coactivator 1 [Source:HGNC Symbol;Acc:HGNC:17278]
2708	0.000188041	0.974172	0.808	0.762	1	2	STC1	Pc		stanniocalcin 1 [Source:HGNC Symbol;Acc:HGNC:11373]
2711	7.6075e-06	0.968232	0.726	0.568	0.169328	2	SMG6			SMG6 nonsense mediated mRNA decay factor [Source:HGNC Symbol;Acc:HGNC:17809]
2712	0.00651325	0.965959	0.438	0.312	1	2	PCMTD2			protein-L-isoaspartate (D-aspartate) O-methyltransferase domain containing 2 [Source:HGNC Symbol;Acc:HGNC:15882]
2713	5.47346e-12	0.96196	0.986	0.969	1.21828e-07	2	DCN	Mesenchymal-like cells	Astrocyte	decorin [Source:HGNC Symbol;Acc:HGNC:2705]
2714	5.47346e-12	0.96196	0.986	0.969	1.21828e-07	2	DCN		Neuron	decorin [Source:HGNC Symbol;Acc:HGNC:2705]
2715	5.47346e-12	0.96196	0.986	0.969	1.21828e-07	2	DCN		DCLK1+ progenitor cell	decorin [Source:HGNC Symbol;Acc:HGNC:2705]
2782	0.00688226	0.957781	0.329	0.191	1	2	SETBP1		Plasmacytoid dendritic cell	SET binding protein 1 [Source:HGNC Symbol;Acc:HGNC:15573]
2783	0.00688226	0.957781	0.329	0.191	1	2	SETBP1		B cell	SET binding protein 1 [Source:HGNC Symbol;Acc:HGNC:15573]
2786	0.00528931	0.95578	0.562	0.452	1	2	GCLC			glutamate-cysteine ligase catalytic subunit [Source:HGNC Symbol;Acc:HGNC:4311]
2787	0.000230559	0.954938	0.603	0.485	1	2	CNOT8			CCR4-NOT transcription complex subunit 8 [Source:HGNC Symbol;Acc:HGNC:9207]
2788	0.00201966	0.954859	0.493	0.35	1	2	CALHM2		Secretory progenitor cell	calcium homeostasis modulator family member 2 [Source:HGNC Symbol;Acc:HGNC:23493]
2789	0.00461784	0.954596	0.438	0.306	1	2	SLC6A6	Progenitor cells	Exhausted CD4+ T cell	solute carrier family 6 member 6 [Source:HGNC Symbol;Acc:HGNC:11052]
2790	2.23774e-07	0.953459	0.753	0.535	0.00498077	2	OAS1	Type-i interferon response	Microglial cell	2'-5'-oligoadenylate synthetase 1 [Source:HGNC Symbol;Acc:HGNC:8086]
2791	2.23774e-07	0.953459	0.753	0.535	0.00498077	2	OAS1		Regulatory T (Treg) cell	2'-5'-oligoadenylate synthetase 1 [Source:HGNC Symbol;Acc:HGNC:8086]
2792	2.23774e-07	0.953459	0.753	0.535	0.00498077	2	OAS1		Secretory progenitor cell	2'-5'-oligoadenylate synthetase 1 [Source:HGNC Symbol;Acc:HGNC:8086]
2793	2.23774e-07	0.953459	0.753	0.535	0.00498077	2	OAS1		CD1C-CD141- dendritic cell	2'-5'-oligoadenylate synthetase 1 [Source:HGNC Symbol;Acc:HGNC:8086]
2794	2.23774e-07	0.953459	0.753	0.535	0.00498077	2	OAS1		B cell	2'-5'-oligoadenylate synthetase 1 [Source:HGNC Symbol;Acc:HGNC:8086]
2797	0.000293698	0.952956	0.726	0.623	1	2	CLDN11	Valve	DCLK1+ progenitor cell	claudin 11 [Source:HGNC Symbol;Acc:HGNC:8514]
2799	0.00310224	0.949369	0.562	0.47	1	2	EPC2			enhancer of polycomb homolog 2 [Source:HGNC Symbol;Acc:HGNC:24543]
2800	8.59278e-11	0.947205	0.959	0.89	1.91258e-06	2	AEBP1	Endothelial cells	Endothelial cell	AE binding protein 1 [Source:HGNC Symbol;Acc:HGNC:303]
2801	8.59278e-11	0.947205	0.959	0.89	1.91258e-06	2	AEBP1		Granulosa cell	AE binding protein 1 [Source:HGNC Symbol;Acc:HGNC:303]
2808	2.21884e-05	0.946228	0.863	0.796	0.49387	2	PLIN2	Mast cells	Fat cell (adipocyte)	perilipin 2 [Source:HGNC Symbol;Acc:HGNC:248]
2809	2.21884e-05	0.946228	0.863	0.796	0.49387	2	PLIN2		Neural progenitor cell	perilipin 2 [Source:HGNC Symbol;Acc:HGNC:248]
2810	2.21884e-05	0.946228	0.863	0.796	0.49387	2	PLIN2		Paneth cell	perilipin 2 [Source:HGNC Symbol;Acc:HGNC:248]
2811	2.21884e-05	0.946228	0.863	0.796	0.49387	2	PLIN2		CD1C-CD141- dendritic cell	perilipin 2 [Source:HGNC Symbol;Acc:HGNC:248]
2813	0.00295377	0.940543	0.534	0.416	1	2	SYNM			synemin [Source:HGNC Symbol;Acc:HGNC:24466]
2814	0.0048144	0.94003	0.452	0.321	1	2	DNMT3A			DNA methyltransferase 3 alpha [Source:HGNC Symbol;Acc:HGNC:2978]
2815	4.04934e-14	0.938541	0.986	0.968	9.01302e-10	2	LRP1		Dendritic cell	LDL receptor related protein 1 [Source:HGNC Symbol;Acc:HGNC:6692]
2816	4.04934e-14	0.938541	0.986	0.968	9.01302e-10	2	LRP1		Myeloblast	LDL receptor related protein 1 [Source:HGNC Symbol;Acc:HGNC:6692]
2817	4.04934e-14	0.938541	0.986	0.968	9.01302e-10	2	LRP1		CD1C-CD141- dendritic cell	LDL receptor related protein 1 [Source:HGNC Symbol;Acc:HGNC:6692]
2818	4.04934e-14	0.938541	0.986	0.968	9.01302e-10	2	LRP1		Monocyte	LDL receptor related protein 1 [Source:HGNC Symbol;Acc:HGNC:6692]
2821	0.00975305	0.938218	0.342	0.225	1	2	TMEM246		Mast cell
2823	0.00794413	0.937328	0.452	0.346	1	2	RELL1		Morula cell (Blastomere)	RELT like 1 [Source:HGNC Symbol;Acc:HGNC:27379]
2826	7.2643e-05	0.932792	0.616	0.459	1	2	MN1		FGFR1HighNME5- epithelial cell	MN1 proto-oncogene, transcriptional regulator [Source:HGNC Symbol;Acc:HGNC:7180]
2827	7.2643e-05	0.932792	0.616	0.459	1	2	MN1		Multilymphoid progenitor cell	MN1 proto-oncogene, transcriptional regulator [Source:HGNC Symbol;Acc:HGNC:7180]
2828	7.2643e-05	0.932792	0.616	0.459	1	2	MN1		Monocyte	MN1 proto-oncogene, transcriptional regulator [Source:HGNC Symbol;Acc:HGNC:7180]
2829	7.2643e-05	0.932792	0.616	0.459	1	2	MN1		Lake et al.Science.Ex1	MN1 proto-oncogene, transcriptional regulator [Source:HGNC Symbol;Acc:HGNC:7180]
2833	8.83799e-05	0.93027	0.658	0.503	1	2	CCNT2			cyclin T2 [Source:HGNC Symbol;Acc:HGNC:1600]
2834	5.58866e-06	0.928837	0.753	0.625	0.124392	2	NR2F1-AS1			NR2F1 antisense RNA 1 [Source:HGNC Symbol;Acc:HGNC:48622]
2835	0.00209025	0.928644	0.548	0.434	1	2	TTC39B		Mast cell	tetratricopeptide repeat domain 39B [Source:HGNC Symbol;Acc:HGNC:23704]
2837	0.0016029	0.926232	0.452	0.321	1	2	PCCA-DT			PCCA divergent transcript [Source:HGNC Symbol;Acc:HGNC:53266]
2838	0.00135383	0.925687	0.315	0.16	1	2	LINC01508			long intergenic non-protein coding RNA 1508 [Source:HGNC Symbol;Acc:HGNC:51190]
2839	7.67868e-12	0.924261	0.945	0.921	1.70912e-07	2	PHLDA1	Neural cells	Intestinal epithelial stem cell	pleckstrin homology like domain family A member 1 [Source:HGNC Symbol;Acc:HGNC:8933]
2840	7.67868e-12	0.924261	0.945	0.921	1.70912e-07	2	PHLDA1		Oligodendrocyte	pleckstrin homology like domain family A member 1 [Source:HGNC Symbol;Acc:HGNC:8933]
2841	7.67868e-12	0.924261	0.945	0.921	1.70912e-07	2	PHLDA1		Interneuron	pleckstrin homology like domain family A member 1 [Source:HGNC Symbol;Acc:HGNC:8933]
2842	7.67868e-12	0.924261	0.945	0.921	1.70912e-07	2	PHLDA1		Exhausted CD8+ T cell	pleckstrin homology like domain family A member 1 [Source:HGNC Symbol;Acc:HGNC:8933]
2843	7.67868e-12	0.924261	0.945	0.921	1.70912e-07	2	PHLDA1		Regulatory T (Treg) cell	pleckstrin homology like domain family A member 1 [Source:HGNC Symbol;Acc:HGNC:8933]
2849	0.0015658	0.922624	0.74	0.629	1	2	RNF130		Microglial cell	ring finger protein 130 [Source:HGNC Symbol;Acc:HGNC:18280]
2850	0.0015658	0.922624	0.74	0.629	1	2	RNF130		Beta cell	ring finger protein 130 [Source:HGNC Symbol;Acc:HGNC:18280]
2851	0.0015658	0.922624	0.74	0.629	1	2	RNF130		Monocyte	ring finger protein 130 [Source:HGNC Symbol;Acc:HGNC:18280]
2852	0.0015658	0.922624	0.74	0.629	1	2	RNF130		Mast cell	ring finger protein 130 [Source:HGNC Symbol;Acc:HGNC:18280]
2855	0.000154749	0.921933	0.671	0.598	1	2	TBX18	Cardiomyocytes	Cardiac progenitor cell	T-box transcription factor 18 [Source:HGNC Symbol;Acc:HGNC:11595]
2858	0.00894269	0.921401	0.274	0.153	1	2	PRKAR2B		Granulosa cell	protein kinase cAMP-dependent type II regulatory subunit beta [Source:HGNC Symbol;Acc:HGNC:9392]
2860	2.12581e-07	0.92058	0.849	0.822	0.00473163	2	TGFB1	T cells	Platelet	transforming growth factor beta 1 [Source:HGNC Symbol;Acc:HGNC:11766]
2861	2.12581e-07	0.92058	0.849	0.822	0.00473163	2	TGFB1		Regulatory T (Treg) cell	transforming growth factor beta 1 [Source:HGNC Symbol;Acc:HGNC:11766]
2862	0.000389368	0.919982	0.534	0.373	1	2	HIC1	Ctec	FGFR1HighNME5- epithelial cell	HIC ZBTB transcriptional repressor 1 [Source:HGNC Symbol;Acc:HGNC:4909]
2863	0.000389368	0.919982	0.534	0.373	1	2	HIC1		Multilymphoid progenitor cell	HIC ZBTB transcriptional repressor 1 [Source:HGNC Symbol;Acc:HGNC:4909]
2865	1.6917e-08	0.918943	0.904	0.82	0.000376539	2	FTX			FTX transcript, XIST regulator [Source:HGNC Symbol;Acc:HGNC:37190]
2866	2.06829e-06	0.916859	0.959	0.895	0.046036	2	HES1	Gliogenic_outer radial glia	Neuroepithelial cell	hes family bHLH transcription factor 1 [Source:HGNC Symbol;Acc:HGNC:5192]
2867	2.06829e-06	0.916859	0.959	0.895	0.046036	2	HES1		Radial glial cell	hes family bHLH transcription factor 1 [Source:HGNC Symbol;Acc:HGNC:5192]
2868	2.06829e-06	0.916859	0.959	0.895	0.046036	2	HES1		Cancer stem cell	hes family bHLH transcription factor 1 [Source:HGNC Symbol;Acc:HGNC:5192]
2869	2.06829e-06	0.916859	0.959	0.895	0.046036	2	HES1		Neural progenitor cell	hes family bHLH transcription factor 1 [Source:HGNC Symbol;Acc:HGNC:5192]
2870	2.06829e-06	0.916859	0.959	0.895	0.046036	2	HES1		Astrocyte	hes family bHLH transcription factor 1 [Source:HGNC Symbol;Acc:HGNC:5192]
2871	2.06829e-06	0.916859	0.959	0.895	0.046036	2	HES1		Endothelial cell	hes family bHLH transcription factor 1 [Source:HGNC Symbol;Acc:HGNC:5192]
2872	2.06829e-06	0.916859	0.959	0.895	0.046036	2	HES1		Multilymphoid progenitor cell	hes family bHLH transcription factor 1 [Source:HGNC Symbol;Acc:HGNC:5192]
2970	2.18502e-07	0.912993	0.918	0.811	0.00486342	2	KCNE4	Pericytes		potassium voltage-gated channel subfamily E regulatory subunit 4 [Source:HGNC Symbol;Acc:HGNC:6244]
2971	0.0090262	0.912981	0.452	0.342	1	2	NSMAF		Paneth cell	neutral sphingomyelinase activation associated factor [Source:HGNC Symbol;Acc:HGNC:8017]
2972	0.000763535	0.912101	0.479	0.324	1	2	RHOBTB2		B cell	Rho related BTB domain containing 2 [Source:HGNC Symbol;Acc:HGNC:18756]
2974	1.00628e-07	0.907186	0.89	0.807	0.00223978	2	EGR1	Monocytes	Microglial cell	early growth response 1 [Source:HGNC Symbol;Acc:HGNC:3238]
2975	1.00628e-07	0.907186	0.89	0.807	0.00223978	2	EGR1		Mast cell	early growth response 1 [Source:HGNC Symbol;Acc:HGNC:3238]
2986	5.70346e-05	0.905875	0.644	0.486	1	2	PLSCR4			phospholipid scramblase 4 [Source:HGNC Symbol;Acc:HGNC:16497]
2987	0.00786635	0.902403	0.438	0.315	1	2	TTC33			tetratricopeptide repeat domain 33 [Source:HGNC Symbol;Acc:HGNC:29959]
2988	0.00686181	0.900136	0.589	0.512	1	2	SMIM19			small integral membrane protein 19 [Source:HGNC Symbol;Acc:HGNC:25166]
2989	0.00151891	0.898475	0.548	0.443	1	2	SMAD7			SMAD family member 7 [Source:HGNC Symbol;Acc:HGNC:6773]
2990	4.07527e-05	0.893434	0.712	0.701	0.907074	2	IRF2BP2		Plasmacytoid dendritic cell	interferon regulatory factor 2 binding protein 2 [Source:HGNC Symbol;Acc:HGNC:21729]
2992	0.000830848	0.892925	0.63	0.503	1	2	PARD6G			par-6 family cell polarity regulator gamma [Source:HGNC Symbol;Acc:HGNC:16076]
2993	0.000358096	0.892155	0.644	0.501	1	2	CREM	Plasma cells	Exhausted CD8+ T cell	cAMP responsive element modulator [Source:HGNC Symbol;Acc:HGNC:2352]
2994	0.000358096	0.892155	0.644	0.501	1	2	CREM		Regulatory T (Treg) cell	cAMP responsive element modulator [Source:HGNC Symbol;Acc:HGNC:2352]
2995	0.000358096	0.892155	0.644	0.501	1	2	CREM		Exhausted CD4+ T cell	cAMP responsive element modulator [Source:HGNC Symbol;Acc:HGNC:2352]
3002	1.96628e-08	0.886735	0.863	0.786	0.000437654	2	KIAA1109
3003	0.0026817	0.886508	0.603	0.515	1	2	KIF16B		CD141+CLEC9A+ dendritic cell	kinesin family member 16B [Source:HGNC Symbol;Acc:HGNC:15869]
3005	0.000109149	0.886167	0.808	0.789	1	2	PLAGL1		Astrocyte	PLAG1 like zinc finger 1 [Source:HGNC Symbol;Acc:HGNC:9046]
3006	0.000109149	0.886167	0.808	0.789	1	2	PLAGL1		DCLK1+ progenitor cell	PLAG1 like zinc finger 1 [Source:HGNC Symbol;Acc:HGNC:9046]
3007	0.000109149	0.886167	0.808	0.789	1	2	PLAGL1		Granulosa cell	PLAG1 like zinc finger 1 [Source:HGNC Symbol;Acc:HGNC:9046]
3009	1.3778e-07	0.884565	0.836	0.739	0.00306671	2	PDCD4	Epithelial cells	Plasmacytoid dendritic cell	programmed cell death 4 [Source:HGNC Symbol;Acc:HGNC:8763]
3011	5.83739e-11	0.883243	0.973	0.906	1.29929e-06	2	NFIA	Neural cells	Astrocyte	nuclear factor I A [Source:HGNC Symbol;Acc:HGNC:7784]
3012	0.000281953	0.882164	0.699	0.578	1	2	DTWD1			DTW domain containing 1 [Source:HGNC Symbol;Acc:HGNC:30926]
3013	0.00340519	0.879856	0.493	0.387	1	2	C5orf56	Dendritic cells
3014	0.00692299	0.877609	0.507	0.407	1	2	CROT			carnitine O-octanoyltransferase [Source:HGNC Symbol;Acc:HGNC:2366]
3015	0.000412795	0.877179	0.671	0.584	1	2	TXNIP	Natural killer T (NKT) cells	CD1C-CD141- dendritic cell	thioredoxin interacting protein [Source:HGNC Symbol;Acc:HGNC:16952]
3023	0.00213543	0.876376	0.603	0.544	1	2	SH3BP5	Gdt	Effector CD8+ memory T (Tem) cell	SH3 domain binding protein 5 [Source:HGNC Symbol;Acc:HGNC:10827]
3024	0.00213543	0.876376	0.603	0.544	1	2	SH3BP5		CD4+ cytotoxic T cell	SH3 domain binding protein 5 [Source:HGNC Symbol;Acc:HGNC:10827]
3025	0.00562888	0.875986	0.521	0.405	1	2	MAP3K8	CD8 T cells	Granulocyte-monocyte progenitor	mitogen-activated protein kinase kinase kinase 8 [Source:HGNC Symbol;Acc:HGNC:6860]
3031	9.13274e-11	0.874743	0.932	0.71	2.03276e-06	2	MIR99AHG			mir-99a-let-7c cluster host gene [Source:HGNC Symbol;Acc:HGNC:1274]
3032	8.44759e-11	0.873888	0.945	0.89	1.88027e-06	2	RBPJ	Macrophages	Memory B cell	recombination signal binding protein for immunoglobulin kappa J region [Source:HGNC Symbol;Acc:HGNC:5724]
3033	8.44759e-11	0.873888	0.945	0.89	1.88027e-06	2	RBPJ		Exhausted CD8+ T cell	recombination signal binding protein for immunoglobulin kappa J region [Source:HGNC Symbol;Acc:HGNC:5724]
3034	8.44759e-11	0.873888	0.945	0.89	1.88027e-06	2	RBPJ		Regulatory T (Treg) cell	recombination signal binding protein for immunoglobulin kappa J region [Source:HGNC Symbol;Acc:HGNC:5724]
3035	8.44759e-11	0.873888	0.945	0.89	1.88027e-06	2	RBPJ		Exhausted CD4+ T cell	recombination signal binding protein for immunoglobulin kappa J region [Source:HGNC Symbol;Acc:HGNC:5724]
3040	0.000846267	0.87331	0.548	0.396	1	2	ZBTB41			zinc finger and BTB domain containing 41 [Source:HGNC Symbol;Acc:HGNC:24819]
3041	0.00105743	0.871126	0.575	0.447	1	2	OAF			out at first homolog [Source:HGNC Symbol;Acc:HGNC:28752]
3042	1.64966e-11	0.868939	0.767	0.432	3.67181e-07	2	SESN3		Microglial cell	sestrin 3 [Source:HGNC Symbol;Acc:HGNC:23060]
3043	0.00975974	0.867328	0.548	0.47	1	2	RNF170		SLC16A7+ cell	ring finger protein 170 [Source:HGNC Symbol;Acc:HGNC:25358]
3044	0.00975974	0.867328	0.548	0.47	1	2	RNF170		B cell	ring finger protein 170 [Source:HGNC Symbol;Acc:HGNC:25358]
3046	0.00283807	0.86726	0.603	0.505	1	2	JMY	Lymphocyte cells	Paneth cell	junction mediating and regulatory protein, p53 cofactor [Source:HGNC Symbol;Acc:HGNC:28916]
3047	2.51022e-06	0.867119	0.795	0.714	0.0558725	2	CREB1		Oocyte	cAMP responsive element binding protein 1 [Source:HGNC Symbol;Acc:HGNC:2345]
3049	0.00213971	0.865402	0.521	0.375	1	2	ZNF143		Multipotent progenitor cell	zinc finger protein 143 [Source:HGNC Symbol;Acc:HGNC:12928]
3050	0.000375575	0.862242	0.616	0.483	1	2	GARS-DT
3051	0.00265566	0.859628	0.699	0.596	1	2	GLRX		Enterocyte progenitor cell	glutaredoxin [Source:HGNC Symbol;Acc:HGNC:4330]
3052	0.00265566	0.859628	0.699	0.596	1	2	GLRX		Monocyte	glutaredoxin [Source:HGNC Symbol;Acc:HGNC:4330]
3054	0.00234777	0.859433	0.658	0.605	1	2	SNORD3A			small nucleolar RNA, C/D box 3A [Source:HGNC Symbol;Acc:HGNC:33189]
3055	0.00613523	0.859259	0.315	0.187	1	2	STON1			stonin 1 [Source:HGNC Symbol;Acc:HGNC:17003]
3056	0.00770188	0.858148	0.452	0.339	1	2	TRANK1			tetratricopeptide repeat and ankyrin repeat containing 1 [Source:HGNC Symbol;Acc:HGNC:29011]
3057	0.00036692	0.856659	0.753	0.654	1	2	WDR11		CD1C-CD141- dendritic cell	WD repeat domain 11 [Source:HGNC Symbol;Acc:HGNC:13831]
3059	0.00239456	0.854629	0.603	0.542	1	2	IRF1	Promyelocytes	CD1C-CD141- dendritic cell	interferon regulatory factor 1 [Source:HGNC Symbol;Acc:HGNC:6116]
3065	5.71947e-05	0.85328	0.712	0.613	1	2	KAT6B			lysine acetyltransferase 6B [Source:HGNC Symbol;Acc:HGNC:17582]
3066	0.00520462	0.853156	0.658	0.602	1	2	YPEL3		Multilymphoid progenitor cell	yippee like 3 [Source:HGNC Symbol;Acc:HGNC:18327]
3067	0.00520462	0.853156	0.658	0.602	1	2	YPEL3		B cell	yippee like 3 [Source:HGNC Symbol;Acc:HGNC:18327]
3070	7.34934e-05	0.852751	0.603	0.431	1	2	UBN2		SLC16A7+ cell	ubinuclein 2 [Source:HGNC Symbol;Acc:HGNC:21931]
3071	0.00160697	0.850187	0.493	0.342	1	2	MSC	Muscle cells	Enteroendocrine cell	musculin [Source:HGNC Symbol;Acc:HGNC:7321]
3072	0.00207594	0.849925	0.671	0.587	1	2	RCAN2		Ionocyte cell	regulator of calcineurin 2 [Source:HGNC Symbol;Acc:HGNC:3041]
3073	3.04528e-08	0.849517	0.986	0.969	0.000677818	2	NQO1		Ciliated cell	NAD(P)H quinone dehydrogenase 1 [Source:HGNC Symbol;Acc:HGNC:2874]
3074	3.04528e-08	0.849517	0.986	0.969	0.000677818	2	NQO1		Granulocyte-monocyte progenitor	NAD(P)H quinone dehydrogenase 1 [Source:HGNC Symbol;Acc:HGNC:2874]
3076	0.00279324	0.849269	0.658	0.625	1	2	TRIM25		Monocyte	tripartite motif containing 25 [Source:HGNC Symbol;Acc:HGNC:12932]
3078	0.00285457	0.848836	0.548	0.402	1	2	ST3GAL5		Paneth cell	ST3 beta-galactoside alpha-2,3-sialyltransferase 5 [Source:HGNC Symbol;Acc:HGNC:10872]
3079	0.00285457	0.848836	0.548	0.402	1	2	ST3GAL5		Lymphoid-primed multipotent progenitor cell	ST3 beta-galactoside alpha-2,3-sialyltransferase 5 [Source:HGNC Symbol;Acc:HGNC:10872]
3081	0.00238373	0.846795	0.589	0.526	1	2	C15orf40		SLC16A7+ cell	chromosome 15 open reading frame 40 [Source:HGNC Symbol;Acc:HGNC:28443]
3082	0.00492936	0.846157	0.356	0.223	1	2	TRIM2		Primitive endoderm cell	tripartite motif containing 2 [Source:HGNC Symbol;Acc:HGNC:15974]
3083	2.59291e-05	0.845656	0.781	0.688	0.577131	2	CPPED1	Neutrophils	CD1C-CD141- dendritic cell	calcineurin like phosphoesterase domain containing 1 [Source:HGNC Symbol;Acc:HGNC:25632]
3084	2.59291e-05	0.845656	0.781	0.688	0.577131	2	CPPED1		Monocyte	calcineurin like phosphoesterase domain containing 1 [Source:HGNC Symbol;Acc:HGNC:25632]
3087	6.06748e-10	0.844056	0.918	0.809	1.3505e-05	2	MYO6	Tec(neuro)	Trophectoderm cell	myosin VI [Source:HGNC Symbol;Acc:HGNC:7605]
3088	6.06748e-10	0.844056	0.918	0.809	1.3505e-05	2	MYO6		Ionocyte cell	myosin VI [Source:HGNC Symbol;Acc:HGNC:7605]
3089	0.00063434	0.843285	0.712	0.634	1	2	CASP4		CD1C-CD141- dendritic cell	caspase 4 [Source:HGNC Symbol;Acc:HGNC:1505]
3090	0.00063434	0.843285	0.712	0.634	1	2	CASP4		Monocyte	caspase 4 [Source:HGNC Symbol;Acc:HGNC:1505]
3093	0.00351174	0.843037	0.562	0.431	1	2	PHTF1		Ciliated epithelial cell	putative homeodomain transcription factor 1 [Source:HGNC Symbol;Acc:HGNC:8939]
3094	4.2492e-14	0.839055	0.973	0.987	9.45786e-10	2	PHACTR2		Astrocyte	phosphatase and actin regulator 2 [Source:HGNC Symbol;Acc:HGNC:20956]
3095	4.2492e-14	0.839055	0.973	0.987	9.45786e-10	2	PHACTR2		Mucosal-associated invariant T cell	phosphatase and actin regulator 2 [Source:HGNC Symbol;Acc:HGNC:20956]
3096	4.2492e-14	0.839055	0.973	0.987	9.45786e-10	2	PHACTR2		Regulatory T (Treg) cell	phosphatase and actin regulator 2 [Source:HGNC Symbol;Acc:HGNC:20956]
3097	0.000441903	0.839032	0.616	0.486	1	2	SIN3A		4-cell stage cell (Blastomere)	SIN3 transcription regulator family member A [Source:HGNC Symbol;Acc:HGNC:19353]
3099	0.00143382	0.837291	0.63	0.584	1	2	PDCL		Endothelial cell	phosducin like [Source:HGNC Symbol;Acc:HGNC:8770]
3101	7.44795e-10	0.836094	0.973	0.953	1.65777e-05	2	TM4SF1	Epicardial cells	Alveolar epithelial progenitor cell	transmembrane 4 L six family member 1 [Source:HGNC Symbol;Acc:HGNC:11853]
3102	7.44795e-10	0.836094	0.973	0.953	1.65777e-05	2	TM4SF1		Endothelial cell	transmembrane 4 L six family member 1 [Source:HGNC Symbol;Acc:HGNC:11853]
3103	7.44795e-10	0.836094	0.973	0.953	1.65777e-05	2	TM4SF1		MKI67+ progenitor cell	transmembrane 4 L six family member 1 [Source:HGNC Symbol;Acc:HGNC:11853]
3125	6.72997e-07	0.835573	0.849	0.668	0.0149796	2	RUFY3			RUN and FYVE domain containing 3 [Source:HGNC Symbol;Acc:HGNC:30285]
3126	0.000360637	0.83343	0.658	0.544	1	2	MDFIC		Plasmacytoid dendritic cell	MyoD family inhibitor domain containing [Source:HGNC Symbol;Acc:HGNC:28870]
3128	6.19354e-11	0.832149	0.973	0.863	1.37856e-06	2	SH3KBP1		FGFR1LowNME5- epithelial cell	SH3 domain containing kinase binding protein 1 [Source:HGNC Symbol;Acc:HGNC:13867]
3129	6.19354e-11	0.832149	0.973	0.863	1.37856e-06	2	SH3KBP1		Monocyte	SH3 domain containing kinase binding protein 1 [Source:HGNC Symbol;Acc:HGNC:13867]
3131	0.00098421	0.832121	0.685	0.6	1	2	ZFP36L2	CD4 T cells	Microglial cell	ZFP36 ring finger protein like 2 [Source:HGNC Symbol;Acc:HGNC:1108]
3132	0.00098421	0.832121	0.685	0.6	1	2	ZFP36L2		Lymphoid-primed multipotent progenitor cell	ZFP36 ring finger protein like 2 [Source:HGNC Symbol;Acc:HGNC:1108]
3140	0.00213629	0.831019	0.603	0.497	1	2	PBXIP1	Mtec(iv)	Astroglial progenitor cell	PBX homeobox interacting protein 1 [Source:HGNC Symbol;Acc:HGNC:21199]
3141	0.00213629	0.831019	0.603	0.497	1	2	PBXIP1		Astrocyte	PBX homeobox interacting protein 1 [Source:HGNC Symbol;Acc:HGNC:21199]
3142	0.00213629	0.831019	0.603	0.497	1	2	PBXIP1		Mucosal-associated invariant T cell	PBX homeobox interacting protein 1 [Source:HGNC Symbol;Acc:HGNC:21199]
3143	0.00213629	0.831019	0.603	0.497	1	2	PBXIP1		Multilymphoid progenitor cell	PBX homeobox interacting protein 1 [Source:HGNC Symbol;Acc:HGNC:21199]
3145	0.000153093	0.830929	0.726	0.641	1	2	SLC2A12		Ionocyte cell	solute carrier family 2 member 12 [Source:HGNC Symbol;Acc:HGNC:18067]
3146	0.00548806	0.830418	0.452	0.332	1	2	CAMK1D		SLC16A7+ cell	calcium/calmodulin dependent protein kinase ID [Source:HGNC Symbol;Acc:HGNC:19341]
3147	0.00548806	0.830418	0.452	0.332	1	2	CAMK1D		B cell	calcium/calmodulin dependent protein kinase ID [Source:HGNC Symbol;Acc:HGNC:19341]
3149	0.000304437	0.829845	0.685	0.555	1	2	KIAA2026			KIAA2026 [Source:HGNC Symbol;Acc:HGNC:23378]
3150	0.000289957	0.829454	0.74	0.703	1	2	STK24			serine/threonine kinase 24 [Source:HGNC Symbol;Acc:HGNC:11403]
3151	2.61223e-05	0.82778	0.726	0.575	0.581431	2	LGALS8			galectin 8 [Source:HGNC Symbol;Acc:HGNC:6569]
3152	0.00123109	0.827569	0.507	0.337	1	2	CORO2B			coronin 2B [Source:HGNC Symbol;Acc:HGNC:2256]
3153	0.00218566	0.825826	0.644	0.533	1	2	RIN2		Microglial cell	Ras and Rab interactor 2 [Source:HGNC Symbol;Acc:HGNC:18750]
3154	0.00218566	0.825826	0.644	0.533	1	2	RIN2		Endothelial cell	Ras and Rab interactor 2 [Source:HGNC Symbol;Acc:HGNC:18750]
3155	0.00218566	0.825826	0.644	0.533	1	2	RIN2		Lake et al.Science.Ex8	Ras and Rab interactor 2 [Source:HGNC Symbol;Acc:HGNC:18750]
3157	0.00826245	0.825603	0.644	0.595	1	2	AC004889.1
3158	0.00270947	0.825353	0.616	0.564	1	2	SDCCAG8		1-cell stage cell (Blastomere)	SHH signaling and ciliogenesis regulator SDCCAG8 [Source:HGNC Symbol;Acc:HGNC:10671]
3160	0.00161056	0.825051	0.466	0.303	1	2	MFSD8		SLC16A7+ cell	major facilitator superfamily domain containing 8 [Source:HGNC Symbol;Acc:HGNC:28486]
3161	7.41131e-07	0.823872	0.918	0.87	0.0164961	2	KANK2			KN motif and ankyrin repeat domains 2 [Source:HGNC Symbol;Acc:HGNC:29300]
3162	0.000119253	0.820431	0.616	0.441	1	2	MLLT3			MLLT3 super elongation complex subunit [Source:HGNC Symbol;Acc:HGNC:7136]
3163	4.94066e-06	0.819796	0.822	0.647	0.109969	2	FBXO22		Morula cell (Blastomere)	F-box protein 22 [Source:HGNC Symbol;Acc:HGNC:13593]
3165	0.00140799	0.818602	0.521	0.391	1	2	ARNT2		Multilymphoid progenitor cell	aryl hydrocarbon receptor nuclear translocator 2 [Source:HGNC Symbol;Acc:HGNC:16876]
3167	0.00247687	0.817097	0.644	0.557	1	2	STARD13			StAR related lipid transfer domain containing 13 [Source:HGNC Symbol;Acc:HGNC:19164]
3168	1.08734e-09	0.808285	0.918	0.825	2.4202e-05	2	RBMS1		Microglial cell	RNA binding motif single stranded interacting protein 1 [Source:HGNC Symbol;Acc:HGNC:9907]
3169	1.08734e-09	0.808285	0.918	0.825	2.4202e-05	2	RBMS1		Monocyte	RNA binding motif single stranded interacting protein 1 [Source:HGNC Symbol;Acc:HGNC:9907]
3171	1.4977e-05	0.80759	0.795	0.631	0.333359	2	RFTN1	Plasma cells	Endothelial cell	raftlin, lipid raft linker 1 [Source:HGNC Symbol;Acc:HGNC:30278]
3172	8.41956e-06	0.805515	0.863	0.865	0.187403	2	GCLM			glutamate-cysteine ligase modifier subunit [Source:HGNC Symbol;Acc:HGNC:4312]
3173	0.00130955	0.804708	0.753	0.724	1	2	OXR1		Lymphoid-primed multipotent progenitor cell	oxidation resistance 1 [Source:HGNC Symbol;Acc:HGNC:15822]
3175	0.00106212	0.802374	0.63	0.537	1	2	HIPK3			homeodomain interacting protein kinase 3 [Source:HGNC Symbol;Acc:HGNC:4915]
3176	0.00113585	0.801972	0.575	0.436	1	2	NNT-AS1			NNT antisense RNA 1 [Source:HGNC Symbol;Acc:HGNC:49005]
3177	0.00190498	0.801431	0.644	0.618	1	2	TRAPPC10			trafficking protein particle complex subunit 10 [Source:HGNC Symbol;Acc:HGNC:11868]
3178	1.01617e-09	0.799946	0.973	0.895	2.2618e-05	2	CEBPB	Glial cells	Paneth cell	CCAAT enhancer binding protein beta [Source:HGNC Symbol;Acc:HGNC:1834]
3179	1.01617e-09	0.799946	0.973	0.895	2.2618e-05	2	CEBPB		Monocyte	CCAAT enhancer binding protein beta [Source:HGNC Symbol;Acc:HGNC:1834]
3180	1.01617e-09	0.799946	0.973	0.895	2.2618e-05	2	CEBPB		Neutrophil	CCAAT enhancer binding protein beta [Source:HGNC Symbol;Acc:HGNC:1834]
3188	0.00486132	0.799507	0.575	0.45	1	2	TWIST1	Cancer stem cells		twist family bHLH transcription factor 1 [Source:HGNC Symbol;Acc:HGNC:12428]
3191	0.00172212	0.79603	0.63	0.524	1	2	PHYKPL		SLC16A7+ cell	5-phosphohydroxy-L-lysine phospho-lyase [Source:HGNC Symbol;Acc:HGNC:28249]
3192	2.69573e-05	0.795589	0.712	0.553	0.600014	2	FBXL3			F-box and leucine rich repeat protein 3 [Source:HGNC Symbol;Acc:HGNC:13599]
3193	0.0042633	0.795356	0.658	0.596	1	2	IFIH1			interferon induced with helicase C domain 1 [Source:HGNC Symbol;Acc:HGNC:18873]
3194	0.000578592	0.794317	0.726	0.613	1	2	RAB29		Microglial cell	RAB29, member RAS oncogene family [Source:HGNC Symbol;Acc:HGNC:9789]
3195	0.000578592	0.794317	0.726	0.613	1	2	RAB29		CD4+ cytotoxic T cell	RAB29, member RAS oncogene family [Source:HGNC Symbol;Acc:HGNC:9789]
3196	0.00040482	0.79407	0.726	0.658	1	2	PTPN13		Fibroblast	protein tyrosine phosphatase non-receptor type 13 [Source:HGNC Symbol;Acc:HGNC:9646]
3197	0.00040482	0.79407	0.726	0.658	1	2	PTPN13		Secretory progenitor cell	protein tyrosine phosphatase non-receptor type 13 [Source:HGNC Symbol;Acc:HGNC:9646]
3198	0.00040482	0.79407	0.726	0.658	1	2	PTPN13		CD1C-CD141- dendritic cell	protein tyrosine phosphatase non-receptor type 13 [Source:HGNC Symbol;Acc:HGNC:9646]
3200	2.98091e-07	0.792998	0.863	0.753	0.00663492	2	COL13A1	Mesenchymal cells	Mast cell	collagen type XIII alpha 1 chain [Source:HGNC Symbol;Acc:HGNC:2190]
3204	0.00017269	0.789993	0.616	0.465	1	2	LINC00472			long intergenic non-protein coding RNA 472 [Source:HGNC Symbol;Acc:HGNC:21380]
3205	8.56854e-07	0.789671	0.904	0.845	0.0190719	2	FOXC2	Early hemangioblast		forkhead box C2 [Source:HGNC Symbol;Acc:HGNC:3801]
3210	0.00050963	0.786723	0.37	0.202	1	2	SOX9	Neural cells	Cancer stem cell	SRY-box transcription factor 9 [Source:HGNC Symbol;Acc:HGNC:11204]
3211	0.00050963	0.786723	0.37	0.202	1	2	SOX9		Chondrocyte	SRY-box transcription factor 9 [Source:HGNC Symbol;Acc:HGNC:11204]
3212	0.00050963	0.786723	0.37	0.202	1	2	SOX9		Intestinal stem cell	SRY-box transcription factor 9 [Source:HGNC Symbol;Acc:HGNC:11204]
3213	0.00050963	0.786723	0.37	0.202	1	2	SOX9		Neural progenitor cell	SRY-box transcription factor 9 [Source:HGNC Symbol;Acc:HGNC:11204]
3214	0.00050963	0.786723	0.37	0.202	1	2	SOX9		LGR5+ stem cell	SRY-box transcription factor 9 [Source:HGNC Symbol;Acc:HGNC:11204]
3325	4.18214e-12	0.783383	0.973	0.944	9.3086e-08	2	NFE2L2			NFE2 like bZIP transcription factor 2 [Source:HGNC Symbol;Acc:HGNC:7782]
3326	7.39164e-08	0.781952	0.973	0.928	0.00164523	2	BGN	Mesenchymal-like cells	Osteocyte	biglycan [Source:HGNC Symbol;Acc:HGNC:1044]
3327	7.39164e-08	0.781952	0.973	0.928	0.00164523	2	BGN		MKI67+ progenitor cell	biglycan [Source:HGNC Symbol;Acc:HGNC:1044]
3336	0.00274076	0.781622	0.644	0.595	1	2	DCAF8			DDB1 and CUL4 associated factor 8 [Source:HGNC Symbol;Acc:HGNC:24891]
3337	0.00029459	0.781138	0.726	0.703	1	2	TCF12		Oligodendrocyte	transcription factor 12 [Source:HGNC Symbol;Acc:HGNC:11623]
3338	0.00029459	0.781138	0.726	0.703	1	2	TCF12		Endothelial cell	transcription factor 12 [Source:HGNC Symbol;Acc:HGNC:11623]
3339	0.000229397	0.777445	0.822	0.751	1	2	EPHX1			epoxide hydrolase 1 [Source:HGNC Symbol;Acc:HGNC:3401]
3340	3.74335e-09	0.774195	0.959	0.955	8.33195e-05	2	MEF2A		Microglial cell	myocyte enhancer factor 2A [Source:HGNC Symbol;Acc:HGNC:6993]
3341	3.74335e-09	0.774195	0.959	0.955	8.33195e-05	2	MEF2A		B cell	myocyte enhancer factor 2A [Source:HGNC Symbol;Acc:HGNC:6993]
3343	0.00158864	0.773229	0.712	0.733	1	2	GABARAPL1		Exhausted CD8+ T cell	GABA type A receptor associated protein like 1 [Source:HGNC Symbol;Acc:HGNC:4068]
3344	0.00158864	0.773229	0.712	0.733	1	2	GABARAPL1		Regulatory T (Treg) cell	GABA type A receptor associated protein like 1 [Source:HGNC Symbol;Acc:HGNC:4068]
3345	0.00158864	0.773229	0.712	0.733	1	2	GABARAPL1		Ionocyte cell	GABA type A receptor associated protein like 1 [Source:HGNC Symbol;Acc:HGNC:4068]
3346	9.34475e-06	0.772457	0.781	0.723	0.207996	2	SLC9A3R1	Epicardial cells	Astrocyte
3347	9.34475e-06	0.772457	0.781	0.723	0.207996	2	SLC9A3R1		Effector CD8+ memory T (Tem) cell
3348	9.34475e-06	0.772457	0.781	0.723	0.207996	2	SLC9A3R1		Multilymphoid progenitor cell
3350	0.000359999	0.76935	0.753	0.611	1	2	IGBP1			immunoglobulin binding protein 1 [Source:HGNC Symbol;Acc:HGNC:5461]
3351	5.12159e-05	0.768967	0.808	0.751	1	2	CCNL1	Fibroblasts	SLC16A7+ cell	cyclin L1 [Source:HGNC Symbol;Acc:HGNC:20569]
3352	5.12159e-05	0.768967	0.808	0.751	1	2	CCNL1		Monocyte	cyclin L1 [Source:HGNC Symbol;Acc:HGNC:20569]
3354	0.00299136	0.768723	0.589	0.512	1	2	SNORD3B-1	Natural killer (NK) cells		small nucleolar RNA, C/D box 3B-1 [Source:HGNC Symbol;Acc:HGNC:10168]
3355	0.00116104	0.768473	0.699	0.636	1	2	ELF2			E74 like ETS transcription factor 2 [Source:HGNC Symbol;Acc:HGNC:3317]
3356	0.00739861	0.766334	0.575	0.486	1	2	SERPING1	Rspo3+	DCLK1+ progenitor cell	serpin family G member 1 [Source:HGNC Symbol;Acc:HGNC:1228]
3357	0.00739861	0.766334	0.575	0.486	1	2	SERPING1		Endothelial cell	serpin family G member 1 [Source:HGNC Symbol;Acc:HGNC:1228]
3362	0.00152438	0.76607	0.644	0.532	1	2	AGO3			argonaute RISC catalytic component 3 [Source:HGNC Symbol;Acc:HGNC:18421]
3363	0.00958473	0.761705	0.562	0.495	1	2	RASA1		Enteroendocrine cell	RAS p21 protein activator 1 [Source:HGNC Symbol;Acc:HGNC:9871]
3364	1.46682e-08	0.760703	0.959	0.933	0.000326485	2	ITM2C	Plasmacytoid dentritic cells	Astrocyte	integral membrane protein 2C [Source:HGNC Symbol;Acc:HGNC:6175]
3365	1.46682e-08	0.760703	0.959	0.933	0.000326485	2	ITM2C		Oligodendrocyte progenitor cell	integral membrane protein 2C [Source:HGNC Symbol;Acc:HGNC:6175]
3366	1.46682e-08	0.760703	0.959	0.933	0.000326485	2	ITM2C		Microglial cell	integral membrane protein 2C [Source:HGNC Symbol;Acc:HGNC:6175]
3367	1.46682e-08	0.760703	0.959	0.933	0.000326485	2	ITM2C		Plasmacytoid dendritic cell	integral membrane protein 2C [Source:HGNC Symbol;Acc:HGNC:6175]
3368	1.46682e-08	0.760703	0.959	0.933	0.000326485	2	ITM2C		B cell	integral membrane protein 2C [Source:HGNC Symbol;Acc:HGNC:6175]
3399	0.000462269	0.756621	0.726	0.65	1	2	EBLN3P			endogenous Bornavirus like nucleoprotein 3, pseudogene [Source:HGNC Symbol;Acc:HGNC:50682]
3400	1.92065e-10	0.756338	0.986	0.939	4.27498e-06	2	CPQ			carboxypeptidase Q [Source:HGNC Symbol;Acc:HGNC:16910]
3401	1.35654e-06	0.754894	0.945	0.876	0.0301938	2	IER2	Monocytes	Astrocyte	immediate early response 2 [Source:HGNC Symbol;Acc:HGNC:28871]
3402	1.35654e-06	0.754894	0.945	0.876	0.0301938	2	IER2		Microglial cell	immediate early response 2 [Source:HGNC Symbol;Acc:HGNC:28871]
3403	1.35654e-06	0.754894	0.945	0.876	0.0301938	2	IER2		Multilymphoid progenitor cell	immediate early response 2 [Source:HGNC Symbol;Acc:HGNC:28871]
3404	1.35654e-06	0.754894	0.945	0.876	0.0301938	2	IER2		Monocyte	immediate early response 2 [Source:HGNC Symbol;Acc:HGNC:28871]
3413	0.000262871	0.754314	0.836	0.809	1	2	GGCX			gamma-glutamyl carboxylase [Source:HGNC Symbol;Acc:HGNC:4247]
3414	0.00278203	0.751373	0.589	0.521	1	2	GRK5		FGFR1HighNME5- epithelial cell	G protein-coupled receptor kinase 5 [Source:HGNC Symbol;Acc:HGNC:4544]
3415	3.95609e-05	0.749084	0.863	0.8	0.880547	2	GYPC	Red cells	Microglial cell	glycophorin C (Gerbich blood group) [Source:HGNC Symbol;Acc:HGNC:4704]
3416	3.95609e-05	0.749084	0.863	0.8	0.880547	2	GYPC		Endothelial cell	glycophorin C (Gerbich blood group) [Source:HGNC Symbol;Acc:HGNC:4704]
3417	3.95609e-05	0.749084	0.863	0.8	0.880547	2	GYPC		CD141+CLEC9A+ dendritic cell	glycophorin C (Gerbich blood group) [Source:HGNC Symbol;Acc:HGNC:4704]
3430	0.0090467	0.748165	0.575	0.501	1	2	KCTD12	Choroid plexus cells	Microglial cell	potassium channel tetramerization domain containing 12 [Source:HGNC Symbol;Acc:HGNC:14678]
3431	9.12879e-14	0.748066	0.986	1	2.03189e-09	2	ARHGAP29		MKI67+ progenitor cell	Rho GTPase activating protein 29 [Source:HGNC Symbol;Acc:HGNC:30207]
3432	9.12879e-14	0.748066	0.986	1	2.03189e-09	2	ARHGAP29		Granulosa cell	Rho GTPase activating protein 29 [Source:HGNC Symbol;Acc:HGNC:30207]
3434	0.000670915	0.745486	0.507	0.335	1	2	AR	Pericytes	Epithelial cell	androgen receptor [Source:HGNC Symbol;Acc:HGNC:644]
3435	0.000670915	0.745486	0.507	0.335	1	2	AR		Luminal cell	androgen receptor [Source:HGNC Symbol;Acc:HGNC:644]
3438	0.00779196	0.744463	0.534	0.429	1	2	GABPB1-AS1			GABPB1 antisense RNA 1 [Source:HGNC Symbol;Acc:HGNC:44157]
3439	0.000121606	0.744176	0.753	0.712	1	2	UHRF2			ubiquitin like with PHD and ring finger domains 2 [Source:HGNC Symbol;Acc:HGNC:12557]
3440	7.01375e-05	0.742654	0.808	0.748	1	2	STX7		Ciliated epithelial cell	syntaxin 7 [Source:HGNC Symbol;Acc:HGNC:11442]
3441	7.01375e-05	0.742654	0.808	0.748	1	2	STX7		Endothelial cell	syntaxin 7 [Source:HGNC Symbol;Acc:HGNC:11442]
3443	7.01375e-05	0.742654	0.808	0.748	1	2	STX7		B cell	syntaxin 7 [Source:HGNC Symbol;Acc:HGNC:11442]
3445	0.00058656	0.742112	0.616	0.483	1	2	PSD3		Ionocyte cell	pleckstrin and Sec7 domain containing 3 [Source:HGNC Symbol;Acc:HGNC:19093]
3446	1.44554e-11	0.741814	0.959	0.957	3.21748e-07	2	LHFPL6		Astrocyte	LHFPL tetraspan subfamily member 6 [Source:HGNC Symbol;Acc:HGNC:6586]
3447	0.000988871	0.741791	0.699	0.618	1	2	MPDZ		Ciliated epithelial cell	multiple PDZ domain crumbs cell polarity complex component [Source:HGNC Symbol;Acc:HGNC:7208]
3448	1.2126e-06	0.740358	1	1	0.0269901	2	FTH1		Astrocyte	ferritin heavy chain 1 [Source:HGNC Symbol;Acc:HGNC:3976]
3449	1.2126e-06	0.740358	1	1	0.0269901	2	FTH1		Liver bud hepatic cell	ferritin heavy chain 1 [Source:HGNC Symbol;Acc:HGNC:3976]
3450	1.2126e-06	0.740358	1	1	0.0269901	2	FTH1		CD1C-CD141- dendritic cell	ferritin heavy chain 1 [Source:HGNC Symbol;Acc:HGNC:3976]
3464	3.32896e-11	0.738576	0.986	0.977	7.40961e-07	2	NR2F1	Corticotropes		nuclear receptor subfamily 2 group F member 1 [Source:HGNC Symbol;Acc:HGNC:7975]
3469	0.00366419	0.737892	0.685	0.618	1	2	MMP14		Circulating fetal cell	matrix metallopeptidase 14 [Source:HGNC Symbol;Acc:HGNC:7160]
3470	0.00204559	0.735358	0.685	0.595	1	2	XPNPEP1			X-prolyl aminopeptidase 1 [Source:HGNC Symbol;Acc:HGNC:12822]
3471	0.00164606	0.734009	0.753	0.69	1	2	MAX			MYC associated factor X [Source:HGNC Symbol;Acc:HGNC:6913]
3472	3.53854e-05	0.73333	0.781	0.64	0.787609	2	BET1			Bet1 golgi vesicular membrane trafficking protein [Source:HGNC Symbol;Acc:HGNC:14562]
3473	0.00165392	0.732197	0.726	0.649	1	2	SAT2		Multilymphoid progenitor cell	spermidine/spermine N1-acetyltransferase family member 2 [Source:HGNC Symbol;Acc:HGNC:23160]
3474	0.00165392	0.732197	0.726	0.649	1	2	SAT2		Monocyte	spermidine/spermine N1-acetyltransferase family member 2 [Source:HGNC Symbol;Acc:HGNC:23160]
3477	0.0024435	0.731524	0.548	0.418	1	2	THYN1			thymocyte nuclear protein 1 [Source:HGNC Symbol;Acc:HGNC:29560]
3478	0.00224533	0.7261	0.507	0.364	1	2	DIRAS2			DIRAS family GTPase 2 [Source:HGNC Symbol;Acc:HGNC:19323]
3479	0.00363573	0.723701	0.753	0.654	1	2	QPRT	Ectoderm cells	SLC16A7+ cell	quinolinate phosphoribosyltransferase [Source:HGNC Symbol;Acc:HGNC:9755]
3480	0.00363573	0.723701	0.753	0.654	1	2	QPRT		Granulosa cell	quinolinate phosphoribosyltransferase [Source:HGNC Symbol;Acc:HGNC:9755]
3481	0.00363573	0.723701	0.753	0.654	1	2	QPRT		Lymphoid-primed multipotent progenitor cell	quinolinate phosphoribosyltransferase [Source:HGNC Symbol;Acc:HGNC:9755]
3482	0.00363573	0.723701	0.753	0.654	1	2	QPRT		B cell	quinolinate phosphoribosyltransferase [Source:HGNC Symbol;Acc:HGNC:9755]
3486	1.78223e-11	0.722847	0.973	0.98	3.96689e-07	2	EPS8	Hepatic stellate cells		epidermal growth factor receptor pathway substrate 8 [Source:HGNC Symbol;Acc:HGNC:3420]
3488	0.00806184	0.722197	0.616	0.506	1	2	CREBZF		SLC16A7+ cell	CREB/ATF bZIP transcription factor [Source:HGNC Symbol;Acc:HGNC:24905]
3489	0.000974618	0.721905	0.616	0.528	1	2	DYRK1A			dual specificity tyrosine phosphorylation regulated kinase 1A [Source:HGNC Symbol;Acc:HGNC:3091]
3490	0.000623152	0.721807	0.863	0.831	1	2	C1R	F.crypt	Liver bud hepatic cell	complement C1r [Source:HGNC Symbol;Acc:HGNC:1246]
3491	0.000623152	0.721807	0.863	0.831	1	2	C1R		DCLK1+ progenitor cell	complement C1r [Source:HGNC Symbol;Acc:HGNC:1246]
3492	0.000623152	0.721807	0.863	0.831	1	2	C1R		Granulosa cell	complement C1r [Source:HGNC Symbol;Acc:HGNC:1246]
3502	3.18054e-06	0.720339	0.822	0.65	0.0707925	2	APOL1	Ductal cells	Liver bud hepatic cell	apolipoprotein L1 [Source:HGNC Symbol;Acc:HGNC:618]
3503	3.18054e-06	0.720339	0.822	0.65	0.0707925	2	APOL1		CD141+CLEC9A+ dendritic cell	apolipoprotein L1 [Source:HGNC Symbol;Acc:HGNC:618]
3505	0.00278853	0.719852	0.616	0.532	1	2	HDGFL3			HDGF like 3 [Source:HGNC Symbol;Acc:HGNC:24937]
3506	1.24382e-05	0.718405	0.795	0.65	0.276848	2	ITGA1	Tissue resident effector memory T cell	Myeloid-derived suppressor cell	integrin subunit alpha 1 [Source:HGNC Symbol;Acc:HGNC:6134]
3507	1.24382e-05	0.718405	0.795	0.65	0.276848	2	ITGA1		Natural killer cell	integrin subunit alpha 1 [Source:HGNC Symbol;Acc:HGNC:6134]
3508	1.24382e-05	0.718405	0.795	0.65	0.276848	2	ITGA1		Monocyte	integrin subunit alpha 1 [Source:HGNC Symbol;Acc:HGNC:6134]
3509	1.24382e-05	0.718405	0.795	0.65	0.276848	2	ITGA1		Adipose-derived stem cell	integrin subunit alpha 1 [Source:HGNC Symbol;Acc:HGNC:6134]
3510	1.24382e-05	0.718405	0.795	0.65	0.276848	2	ITGA1		Cancer stem cell	integrin subunit alpha 1 [Source:HGNC Symbol;Acc:HGNC:6134]
3511	1.24382e-05	0.718405	0.795	0.65	0.276848	2	ITGA1		Stromal cell	integrin subunit alpha 1 [Source:HGNC Symbol;Acc:HGNC:6134]
3512	1.24382e-05	0.718405	0.795	0.65	0.276848	2	ITGA1		Hematopoietic stem cell	integrin subunit alpha 1 [Source:HGNC Symbol;Acc:HGNC:6134]
3513	1.24382e-05	0.718405	0.795	0.65	0.276848	2	ITGA1		Mesenchymal stromal cell	integrin subunit alpha 1 [Source:HGNC Symbol;Acc:HGNC:6134]
3514	1.24382e-05	0.718405	0.795	0.65	0.276848	2	ITGA1		Mesenchymal cell	integrin subunit alpha 1 [Source:HGNC Symbol;Acc:HGNC:6134]
3560	0.00378987	0.71724	0.616	0.56	1	2	INO80B		Ciliated cell	INO80 complex subunit B [Source:HGNC Symbol;Acc:HGNC:13324]
3561	3.43228e-08	0.716788	1	0.989	0.000763958	2	CYP1B1	Nsc	FGFR1HighNME5- epithelial cell	cytochrome P450 family 1 subfamily B member 1 [Source:HGNC Symbol;Acc:HGNC:2597]
3562	3.43228e-08	0.716788	1	0.989	0.000763958	2	CYP1B1		Monocyte	cytochrome P450 family 1 subfamily B member 1 [Source:HGNC Symbol;Acc:HGNC:2597]
3579	0.00564144	0.715985	0.685	0.607	1	2	CPZ		FGFR1HighNME5- epithelial cell	carboxypeptidase Z [Source:HGNC Symbol;Acc:HGNC:2333]
3580	0.00564144	0.715985	0.685	0.607	1	2	CPZ		Enteroendocrine cell	carboxypeptidase Z [Source:HGNC Symbol;Acc:HGNC:2333]
3581	0.00564144	0.715985	0.685	0.607	1	2	CPZ		DCLK1+ progenitor cell	carboxypeptidase Z [Source:HGNC Symbol;Acc:HGNC:2333]
3582	1.35257e-08	0.71592	0.932	0.89	0.000301056	2	ACSL3		Monocyte	acyl-CoA synthetase long chain family member 3 [Source:HGNC Symbol;Acc:HGNC:3570]
3584	0.0060608	0.715734	0.63	0.569	1	2	SPG11			SPG11 vesicle trafficking associated, spatacsin [Source:HGNC Symbol;Acc:HGNC:11226]
3585	5.84506e-07	0.715163	0.959	0.868	0.0130099	2	SAT1	Epithelial cells	Epiblast cell	spermidine/spermine N1-acetyltransferase 1 [Source:HGNC Symbol;Acc:HGNC:10540]
3586	5.84506e-07	0.715163	0.959	0.868	0.0130099	2	SAT1		Microglial cell	spermidine/spermine N1-acetyltransferase 1 [Source:HGNC Symbol;Acc:HGNC:10540]
3587	5.84506e-07	0.715163	0.959	0.868	0.0130099	2	SAT1		Regulatory T (Treg) cell	spermidine/spermine N1-acetyltransferase 1 [Source:HGNC Symbol;Acc:HGNC:10540]
3588	5.84506e-07	0.715163	0.959	0.868	0.0130099	2	SAT1		CD1C-CD141- dendritic cell	spermidine/spermine N1-acetyltransferase 1 [Source:HGNC Symbol;Acc:HGNC:10540]
3589	5.84506e-07	0.715163	0.959	0.868	0.0130099	2	SAT1		Monocyte	spermidine/spermine N1-acetyltransferase 1 [Source:HGNC Symbol;Acc:HGNC:10540]
3590	5.84506e-07	0.715163	0.959	0.868	0.0130099	2	SAT1		Neutrophil	spermidine/spermine N1-acetyltransferase 1 [Source:HGNC Symbol;Acc:HGNC:10540]
3630	0.000454057	0.713749	0.863	0.712	1	2	FOSB	Natural killer T (NKT) cells	Astrocyte	FosB proto-oncogene, AP-1 transcription factor subunit [Source:HGNC Symbol;Acc:HGNC:3797]
3631	0.000454057	0.713749	0.863	0.712	1	2	FOSB		Microglial cell	FosB proto-oncogene, AP-1 transcription factor subunit [Source:HGNC Symbol;Acc:HGNC:3797]
3632	0.000454057	0.713749	0.863	0.712	1	2	FOSB		Endothelial cell	FosB proto-oncogene, AP-1 transcription factor subunit [Source:HGNC Symbol;Acc:HGNC:3797]
3633	0.000454057	0.713749	0.863	0.712	1	2	FOSB		Multilymphoid progenitor cell	FosB proto-oncogene, AP-1 transcription factor subunit [Source:HGNC Symbol;Acc:HGNC:3797]
3634	0.000454057	0.713749	0.863	0.712	1	2	FOSB		Monocyte	FosB proto-oncogene, AP-1 transcription factor subunit [Source:HGNC Symbol;Acc:HGNC:3797]
3679	6.73474e-07	0.713645	0.932	0.892	0.0149902	2	UBE2H			ubiquitin conjugating enzyme E2 H [Source:HGNC Symbol;Acc:HGNC:12484]
3680	0.00323768	0.713271	0.534	0.38	1	2	FMOD	Fibroblasts-like cells	Villous stromal cell	fibromodulin [Source:HGNC Symbol;Acc:HGNC:3774]
3682	0.000176578	0.713031	0.863	0.661	1	2	NDUFA4L2	Fibroblasts-like cells	Cancer cell	NDUFA4 mitochondrial complex associated like 2 [Source:HGNC Symbol;Acc:HGNC:29836]
3689	0.000428354	0.712391	0.849	0.778	1	2	ARID1B			AT-rich interaction domain 1B [Source:HGNC Symbol;Acc:HGNC:18040]
3690	2.27591e-07	0.712086	0.973	0.955	0.00506572	2	COL18A1	Secretory cells	Primitive endoderm cell	collagen type XVIII alpha 1 chain [Source:HGNC Symbol;Acc:HGNC:2195]
3692	0.000571375	0.711637	0.726	0.638	1	2	RASAL2			RAS protein activator like 2 [Source:HGNC Symbol;Acc:HGNC:9874]
3693	0.000742333	0.711494	0.616	0.514	1	2	UBE2D1		Multipotent progenitor cell	ubiquitin conjugating enzyme E2 D1 [Source:HGNC Symbol;Acc:HGNC:12474]
3694	0.000742333	0.711494	0.616	0.514	1	2	UBE2D1		Monocyte	ubiquitin conjugating enzyme E2 D1 [Source:HGNC Symbol;Acc:HGNC:12474]
3696	0.00185327	0.710756	0.671	0.58	1	2	TRIB2		Astrocyte	tribbles pseudokinase 2 [Source:HGNC Symbol;Acc:HGNC:30809]
3697	0.00185327	0.710756	0.671	0.58	1	2	TRIB2		Oligodendrocyte progenitor cell	tribbles pseudokinase 2 [Source:HGNC Symbol;Acc:HGNC:30809]
3698	0.00185327	0.710756	0.671	0.58	1	2	TRIB2		Acinar cell	tribbles pseudokinase 2 [Source:HGNC Symbol;Acc:HGNC:30809]
3699	0.00185327	0.710756	0.671	0.58	1	2	TRIB2		Multilymphoid progenitor cell	tribbles pseudokinase 2 [Source:HGNC Symbol;Acc:HGNC:30809]
3701	2.13528e-07	0.709282	0.959	0.899	0.00475271	2	ZBTB38			zinc finger and BTB domain containing 38 [Source:HGNC Symbol;Acc:HGNC:26636]
3702	0.000176472	0.706789	0.726	0.562	1	2	RAB9A			RAB9A, member RAS oncogene family [Source:HGNC Symbol;Acc:HGNC:9792]
3703	0.00924539	0.705884	0.548	0.416	1	2	FCHSD2		Multilymphoid progenitor cell	FCH and double SH3 domains 2 [Source:HGNC Symbol;Acc:HGNC:29114]
3704	0.00924539	0.705884	0.548	0.416	1	2	FCHSD2		Plasmacytoid dendritic cell	FCH and double SH3 domains 2 [Source:HGNC Symbol;Acc:HGNC:29114]
3705	0.00924539	0.705884	0.548	0.416	1	2	FCHSD2		B cell	FCH and double SH3 domains 2 [Source:HGNC Symbol;Acc:HGNC:29114]
3709	0.000156547	0.704801	0.89	0.829	1	2	MDM2			MDM2 proto-oncogene [Source:HGNC Symbol;Acc:HGNC:6973]
3710	0.00721696	0.704279	0.644	0.564	1	2	GAB1		Plasmacytoid dendritic cell	GRB2 associated binding protein 1 [Source:HGNC Symbol;Acc:HGNC:4066]
3712	0.00321905	0.704121	0.781	0.753	1	2	DHRS7		Ionocyte cell	dehydrogenase/reductase 7 [Source:HGNC Symbol;Acc:HGNC:21524]
3713	0.00321905	0.704121	0.781	0.753	1	2	DHRS7		Plasmacytoid dendritic cell	dehydrogenase/reductase 7 [Source:HGNC Symbol;Acc:HGNC:21524]
3715	2.11108e-05	0.698079	0.836	0.753	0.469883	2	TK2			thymidine kinase 2 [Source:HGNC Symbol;Acc:HGNC:11831]
3716	0.00143787	0.697904	0.644	0.488	1	2	STXBP6		Mast cell	syntaxin binding protein 6 [Source:HGNC Symbol;Acc:HGNC:19666]
3718	0.00201643	0.691518	0.644	0.555	1	2	ATXN3			ataxin 3 [Source:HGNC Symbol;Acc:HGNC:7106]
3719	0.00554375	0.689931	0.603	0.499	1	2	CRNDE		Granulocyte-monocyte progenitor	colorectal neoplasia differentially expressed [Source:HGNC Symbol;Acc:HGNC:37078]
3721	0.000689241	0.689878	0.712	0.611	1	2	SOCS5			suppressor of cytokine signaling 5 [Source:HGNC Symbol;Acc:HGNC:16852]
3722	0.000275948	0.683677	0.808	0.753	1	2	GOLM1	Ctec	Ionocyte cell	golgi membrane protein 1 [Source:HGNC Symbol;Acc:HGNC:15451]
3723	1.98006e-06	0.68148	1	0.982	0.0440722	2	PSAP		Astrocyte	prosaposin [Source:HGNC Symbol;Acc:HGNC:9498]
3724	1.98006e-06	0.68148	1	0.982	0.0440722	2	PSAP		Microglial cell	prosaposin [Source:HGNC Symbol;Acc:HGNC:9498]
3725	1.98006e-06	0.68148	1	0.982	0.0440722	2	PSAP		CD1C-CD141- dendritic cell	prosaposin [Source:HGNC Symbol;Acc:HGNC:9498]
3726	1.98006e-06	0.68148	1	0.982	0.0440722	2	PSAP		Monocyte	prosaposin [Source:HGNC Symbol;Acc:HGNC:9498]
3729	1.3133e-06	0.677626	0.973	0.897	0.0292313	2	PCYOX1		Plasmacytoid dendritic cell	prenylcysteine oxidase 1 [Source:HGNC Symbol;Acc:HGNC:20588]
3731	0.00239794	0.674125	0.562	0.445	1	2	ST3GAL1		Multilymphoid progenitor cell	ST3 beta-galactoside alpha-2,3-sialyltransferase 1 [Source:HGNC Symbol;Acc:HGNC:10862]
3733	0.000107323	0.670018	0.753	0.65	1	2	MAN1A1		Endothelial cell	mannosidase alpha class 1A member 1 [Source:HGNC Symbol;Acc:HGNC:6821]
3734	0.000107323	0.670018	0.753	0.65	1	2	MAN1A1		B cell	mannosidase alpha class 1A member 1 [Source:HGNC Symbol;Acc:HGNC:6821]
3737	0.00858824	0.666695	0.575	0.483	1	2	SLC19A1			solute carrier family 19 member 1 [Source:HGNC Symbol;Acc:HGNC:10937]
3738	0.000235318	0.666247	0.767	0.766	1	2	MKLN1			muskelin 1 [Source:HGNC Symbol;Acc:HGNC:7109]
3739	0.000161065	0.665802	0.795	0.699	1	2	NQO2			N-ribosyldihydronicotinamide:quinone reductase 2 [Source:HGNC Symbol;Acc:HGNC:7856]
3740	7.42523e-05	0.665593	0.808	0.793	1	2	VGLL4		Ionocyte cell	vestigial like family member 4 [Source:HGNC Symbol;Acc:HGNC:28966]
3741	0.008198	0.663696	0.753	0.701	1	2	MAP3K2			mitogen-activated protein kinase kinase kinase 2 [Source:HGNC Symbol;Acc:HGNC:6854]
3742	4.85152e-07	0.661796	0.904	0.849	0.0107985	2	FRMD6		Primitive endoderm cell	FERM domain containing 6 [Source:HGNC Symbol;Acc:HGNC:19839]
3743	0.00113794	0.661255	0.753	0.665	1	2	ARHGEF7		Multilymphoid progenitor cell	Rho guanine nucleotide exchange factor 7 [Source:HGNC Symbol;Acc:HGNC:15607]
3745	0.00702823	0.659476	0.699	0.712	1	2	TSPAN5	CD8 T cells		tetraspanin 5 [Source:HGNC Symbol;Acc:HGNC:17753]
3746	0.000108572	0.659366	0.808	0.732	1	2	ITCH			itchy E3 ubiquitin protein ligase [Source:HGNC Symbol;Acc:HGNC:13890]
3747	9.32833e-10	0.659356	0.945	0.944	2.0763e-05	2	LAMA4	Mesenchymal-like cells	Endothelial cell	laminin subunit alpha 4 [Source:HGNC Symbol;Acc:HGNC:6484]
3749	0.000426984	0.659305	0.781	0.685	1	2	NARF			nuclear prelamin A recognition factor [Source:HGNC Symbol;Acc:HGNC:29916]
3750	1.30559e-05	0.659032	0.932	0.912	0.290599	2	BAX	Apoptotic cells	Monocyte	BCL2 associated X, apoptosis regulator [Source:HGNC Symbol;Acc:HGNC:959]
3752	0.00194193	0.658085	0.63	0.533	1	2	ATP9A		Multilymphoid progenitor cell	ATPase phospholipid transporting 9A (putative) [Source:HGNC Symbol;Acc:HGNC:13540]
3754	0.00768866	0.6577	0.644	0.546	1	2	CTDSP1		Monocyte	CTD small phosphatase 1 [Source:HGNC Symbol;Acc:HGNC:21614]
3756	2.67083e-07	0.657151	0.932	0.872	0.00594474	2	TNRC6B		SLC16A7+ cell	trinucleotide repeat containing adaptor 6B [Source:HGNC Symbol;Acc:HGNC:29190]
3757	0.00886629	0.65504	0.575	0.474	1	2	C2CD2		Multipotent progenitor cell	C2 calcium dependent domain containing 2 [Source:HGNC Symbol;Acc:HGNC:1266]
3758	6.63115e-07	0.653738	0.973	0.95	0.0147596	2	NPC2	Monocytes	Trophectoderm cell	NPC intracellular cholesterol transporter 2 [Source:HGNC Symbol;Acc:HGNC:14537]
3759	6.63115e-07	0.653738	0.973	0.95	0.0147596	2	NPC2		Microglial cell	NPC intracellular cholesterol transporter 2 [Source:HGNC Symbol;Acc:HGNC:14537]
3760	6.63115e-07	0.653738	0.973	0.95	0.0147596	2	NPC2		Regulatory T (Treg) cell	NPC intracellular cholesterol transporter 2 [Source:HGNC Symbol;Acc:HGNC:14537]
3761	6.63115e-07	0.653738	0.973	0.95	0.0147596	2	NPC2		Plasmacytoid dendritic cell	NPC intracellular cholesterol transporter 2 [Source:HGNC Symbol;Acc:HGNC:14537]
3773	0.000452069	0.653224	0.808	0.695	1	2	WASL			WASP like actin nucleation promoting factor [Source:HGNC Symbol;Acc:HGNC:12735]
3774	2.71883e-08	0.651531	0.973	0.923	0.000605157	2	SYF2			SYF2 pre-mRNA splicing factor [Source:HGNC Symbol;Acc:HGNC:19824]
3775	0.000506993	0.651151	0.836	0.822	1	2	ZKSCAN1		SLC16A7+ cell	zinc finger with KRAB and SCAN domains 1 [Source:HGNC Symbol;Acc:HGNC:13101]
3776	1.15787e-05	0.650208	0.877	0.861	0.25772	2	KDSR		SLC16A7+ cell	3-ketodihydrosphingosine reductase [Source:HGNC Symbol;Acc:HGNC:4021]
3777	0.00278434	0.647571	0.548	0.429	1	2	ROR2		Neural stem cell	receptor tyrosine kinase like orphan receptor 2 [Source:HGNC Symbol;Acc:HGNC:10257]
3778	0.00443324	0.644228	0.712	0.631	1	2	ZFX			zinc finger protein X-linked [Source:HGNC Symbol;Acc:HGNC:12869]
3779	0.00666192	0.641808	0.575	0.472	1	2	ADGRA2	Endothelial cells		adhesion G protein-coupled receptor A2 [Source:HGNC Symbol;Acc:HGNC:17849]
3780	0.00383567	0.641353	0.644	0.571	1	2	PTGER4	Tfh	Multilymphoid progenitor cell	prostaglandin E receptor 4 [Source:HGNC Symbol;Acc:HGNC:9596]
3781	0.00383567	0.641353	0.644	0.571	1	2	PTGER4		CD1C-CD141- dendritic cell	prostaglandin E receptor 4 [Source:HGNC Symbol;Acc:HGNC:9596]
3788	7.51187e-05	0.641086	0.822	0.744	1	2	ARMC9		SLC16A7+ cell	armadillo repeat containing 9 [Source:HGNC Symbol;Acc:HGNC:20730]
3789	7.51187e-05	0.641086	0.822	0.744	1	2	ARMC9		PROM1High progenitor cell	armadillo repeat containing 9 [Source:HGNC Symbol;Acc:HGNC:20730]
3790	3.92856e-08	0.640556	0.959	0.905	0.000874418	2	WNK1	CD4 T cells		WNK lysine deficient protein kinase 1 [Source:HGNC Symbol;Acc:HGNC:14540]
3791	4.55428e-05	0.640129	0.932	0.852	1	2	REV3L			REV3 like, DNA directed polymerase zeta catalytic subunit [Source:HGNC Symbol;Acc:HGNC:9968]
3792	5.94008e-07	0.639479	0.904	0.892	0.0132214	2	DDR2			discoidin domain receptor tyrosine kinase 2 [Source:HGNC Symbol;Acc:HGNC:2731]
3793	0.00744146	0.639248	0.534	0.404	1	2	EFHC1		SLC16A7+ cell	EF-hand domain containing 1 [Source:HGNC Symbol;Acc:HGNC:16406]
3794	0.00744146	0.639248	0.534	0.404	1	2	EFHC1		Ciliated epithelial cell	EF-hand domain containing 1 [Source:HGNC Symbol;Acc:HGNC:16406]
3795	0.00744146	0.639248	0.534	0.404	1	2	EFHC1		Endothelial cell	EF-hand domain containing 1 [Source:HGNC Symbol;Acc:HGNC:16406]
3796	0.00744146	0.639248	0.534	0.404	1	2	EFHC1		Plasmacytoid dendritic cell	EF-hand domain containing 1 [Source:HGNC Symbol;Acc:HGNC:16406]
3797	0.00744146	0.639248	0.534	0.404	1	2	EFHC1		B cell	EF-hand domain containing 1 [Source:HGNC Symbol;Acc:HGNC:16406]
3801	3.51345e-09	0.636843	0.973	0.969	7.82025e-05	2	LGALS3	CD8 T cells	Basal cell	galectin 3 [Source:HGNC Symbol;Acc:HGNC:6563]
3802	3.51345e-09	0.636843	0.973	0.969	7.82025e-05	2	LGALS3		Macrophage	galectin 3 [Source:HGNC Symbol;Acc:HGNC:6563]
3803	3.51345e-09	0.636843	0.973	0.969	7.82025e-05	2	LGALS3		Astrocyte	galectin 3 [Source:HGNC Symbol;Acc:HGNC:6563]
3804	3.51345e-09	0.636843	0.973	0.969	7.82025e-05	2	LGALS3		Regulatory T (Treg) cell	galectin 3 [Source:HGNC Symbol;Acc:HGNC:6563]
3805	3.51345e-09	0.636843	0.973	0.969	7.82025e-05	2	LGALS3		CD1C-CD141- dendritic cell	galectin 3 [Source:HGNC Symbol;Acc:HGNC:6563]
3806	3.51345e-09	0.636843	0.973	0.969	7.82025e-05	2	LGALS3		Monocyte	galectin 3 [Source:HGNC Symbol;Acc:HGNC:6563]
3873	1.3278e-06	0.636831	0.945	0.91	0.0295542	2	PNISR		Alpha cell	PNN interacting serine and arginine rich protein [Source:HGNC Symbol;Acc:HGNC:21222]
3874	1.3278e-06	0.636831	0.945	0.91	0.0295542	2	PNISR		B cell	PNN interacting serine and arginine rich protein [Source:HGNC Symbol;Acc:HGNC:21222]
3876	0.00639242	0.636322	0.726	0.65	1	2	NRBF2			nuclear receptor binding factor 2 [Source:HGNC Symbol;Acc:HGNC:19692]
3877	0.000248698	0.635251	0.849	0.726	1	2	CDH6	Glia cells		cadherin 6 [Source:HGNC Symbol;Acc:HGNC:1765]
3884	0.00323533	0.633124	0.918	0.894	1	2	HES4	Nsc_radial glia	Astrocyte	hes family bHLH transcription factor 4 [Source:HGNC Symbol;Acc:HGNC:24149]
3885	0.00323533	0.633124	0.918	0.894	1	2	HES4		Mesenchymal cell	hes family bHLH transcription factor 4 [Source:HGNC Symbol;Acc:HGNC:24149]
3902	0.000270178	0.633013	0.877	0.82	1	2	NR3C1	T cells	Microglial cell	nuclear receptor subfamily 3 group C member 1 [Source:HGNC Symbol;Acc:HGNC:7978]
3903	0.000270178	0.633013	0.877	0.82	1	2	NR3C1		Exhausted CD4+ T cell	nuclear receptor subfamily 3 group C member 1 [Source:HGNC Symbol;Acc:HGNC:7978]
3904	0.000270178	0.633013	0.877	0.82	1	2	NR3C1		Multilymphoid progenitor cell	nuclear receptor subfamily 3 group C member 1 [Source:HGNC Symbol;Acc:HGNC:7978]
3910	0.00477587	0.632824	0.74	0.632	1	2	FNTA			farnesyltransferase, CAAX box, alpha [Source:HGNC Symbol;Acc:HGNC:3782]
3911	6.27547e-05	0.632556	0.836	0.789	1	2	CTBP2			C-terminal binding protein 2 [Source:HGNC Symbol;Acc:HGNC:2495]
3912	0.00198845	0.631881	0.918	0.865	1	2	CIR1		Multilymphoid progenitor cell	corepressor interacting with RBPJ, CIR1 [Source:HGNC Symbol;Acc:HGNC:24217]
3914	0.00712937	0.630428	0.658	0.6	1	2	EHMT1		B cell	euchromatic histone lysine methyltransferase 1 [Source:HGNC Symbol;Acc:HGNC:24650]
3916	7.96876e-06	0.628061	0.89	0.849	0.177369	2	EMP1	Endo		epithelial membrane protein 1 [Source:HGNC Symbol;Acc:HGNC:3333]
3918	0.00137075	0.627774	0.658	0.614	1	2	RUNX1T1	Fibroblasts	Neural progenitor cell	RUNX1 partner transcriptional co-repressor 1 [Source:HGNC Symbol;Acc:HGNC:1535]
3919	3.07482e-05	0.626284	0.918	0.917	0.684393	2	NAV1		Brush cell (Tuft cell)	neuron navigator 1 [Source:HGNC Symbol;Acc:HGNC:15989]
3920	3.07482e-05	0.626284	0.918	0.917	0.684393	2	NAV1		Neuroendocrine cell	neuron navigator 1 [Source:HGNC Symbol;Acc:HGNC:15989]
3921	3.07482e-05	0.626284	0.918	0.917	0.684393	2	NAV1		CD141+CLEC9A+ dendritic cell	neuron navigator 1 [Source:HGNC Symbol;Acc:HGNC:15989]
3923	0.008332	0.624039	0.589	0.483	1	2	MBD5			methyl-CpG binding domain protein 5 [Source:HGNC Symbol;Acc:HGNC:20444]
3924	0.000797388	0.621379	0.849	0.793	1	2	FAM210B	Red cells	Ionocyte cell	family with sequence similarity 210 member B [Source:HGNC Symbol;Acc:HGNC:16102]
3925	0.000797388	0.621379	0.849	0.793	1	2	FAM210B		Lymphoid-primed multipotent progenitor cell	family with sequence similarity 210 member B [Source:HGNC Symbol;Acc:HGNC:16102]
3930	0.000156926	0.621281	0.863	0.791	1	2	BACH1		Regulatory T (Treg) cell	BTB domain and CNC homolog 1 [Source:HGNC Symbol;Acc:HGNC:935]
3931	0.000156926	0.621281	0.863	0.791	1	2	BACH1		CD1C-CD141- dendritic cell	BTB domain and CNC homolog 1 [Source:HGNC Symbol;Acc:HGNC:935]
3932	0.000156926	0.621281	0.863	0.791	1	2	BACH1		Monocyte	BTB domain and CNC homolog 1 [Source:HGNC Symbol;Acc:HGNC:935]
3935	0.00178526	0.62113	0.63	0.503	1	2	PCOLCE	Fibroblasts-like cells	FGFR1HighNME5- epithelial cell	procollagen C-endopeptidase enhancer [Source:HGNC Symbol;Acc:HGNC:8738]
3936	0.00178526	0.62113	0.63	0.503	1	2	PCOLCE		PROCR+ progenitor cell	procollagen C-endopeptidase enhancer [Source:HGNC Symbol;Acc:HGNC:8738]
3937	0.00178526	0.62113	0.63	0.503	1	2	PCOLCE		DCLK1+ progenitor cell	procollagen C-endopeptidase enhancer [Source:HGNC Symbol;Acc:HGNC:8738]
3938	0.00178526	0.62113	0.63	0.503	1	2	PCOLCE		Endothelial cell	procollagen C-endopeptidase enhancer [Source:HGNC Symbol;Acc:HGNC:8738]
3945	0.00424064	0.620331	0.726	0.712	1	2	CHD2			chromodomain helicase DNA binding protein 2 [Source:HGNC Symbol;Acc:HGNC:1917]
3946	0.00902231	0.620249	0.712	0.665	1	2	KAZN			kazrin, periplakin interacting protein [Source:HGNC Symbol;Acc:HGNC:29173]
3947	2.77202e-05	0.61869	0.932	0.867	0.616996	2	MRC2	Natural killer (NK) cells	Astrocyte	mannose receptor C type 2 [Source:HGNC Symbol;Acc:HGNC:16875]
3948	2.77202e-05	0.61869	0.932	0.867	0.616996	2	MRC2		DCLK1+ progenitor cell	mannose receptor C type 2 [Source:HGNC Symbol;Acc:HGNC:16875]
3949	0.00600223	0.617777	0.603	0.486	1	2	PCDHGC3			protocadherin gamma subfamily C, 3 [Source:HGNC Symbol;Acc:HGNC:8716]
3950	7.71516e-11	0.616608	1	0.966	1.71724e-06	2	CCNI	Neural cells	Monocyte	cyclin I [Source:HGNC Symbol;Acc:HGNC:1595]
3951	7.71516e-11	0.616608	1	0.966	1.71724e-06	2	CCNI		B cell	cyclin I [Source:HGNC Symbol;Acc:HGNC:1595]
3958	3.70839e-06	0.611511	0.932	0.825	0.0825414	2	CPT1A		Epiblast cell	carnitine palmitoyltransferase 1A [Source:HGNC Symbol;Acc:HGNC:2328]
3959	6.6749e-05	0.608169	0.89	0.888	1	2	GCC2			GRIP and coiled-coil domain containing 2 [Source:HGNC Symbol;Acc:HGNC:23218]
3960	3.05127e-05	0.605079	0.904	0.832	0.679151	2	WSB1	Neural cells	Regulatory T (Treg) cell	WD repeat and SOCS box containing 1 [Source:HGNC Symbol;Acc:HGNC:19221]
3961	3.05127e-05	0.605079	0.904	0.832	0.679151	2	WSB1		SLC16A7+ cell	WD repeat and SOCS box containing 1 [Source:HGNC Symbol;Acc:HGNC:19221]
3962	3.05127e-05	0.605079	0.904	0.832	0.679151	2	WSB1		CD1C-CD141- dendritic cell	WD repeat and SOCS box containing 1 [Source:HGNC Symbol;Acc:HGNC:19221]
3963	3.05127e-05	0.605079	0.904	0.832	0.679151	2	WSB1		Monocyte	WD repeat and SOCS box containing 1 [Source:HGNC Symbol;Acc:HGNC:19221]
3966	0.000189692	0.601459	0.877	0.825	1	2	ELK3		Regulatory T (Treg) cell	ETS transcription factor ELK3 [Source:HGNC Symbol;Acc:HGNC:3325]
3967	0.000189692	0.601459	0.877	0.825	1	2	ELK3		Endothelial cell	ETS transcription factor ELK3 [Source:HGNC Symbol;Acc:HGNC:3325]
3969	0.000599712	0.600839	0.863	0.741	1	2	ETS1	Hemogenic endocardial cell	Ionocyte cell	ETS proto-oncogene 1, transcription factor [Source:HGNC Symbol;Acc:HGNC:3488]
3970	0.000599712	0.600839	0.863	0.741	1	2	ETS1		Lymphoid-primed multipotent progenitor cell	ETS proto-oncogene 1, transcription factor [Source:HGNC Symbol;Acc:HGNC:3488]

## Sheet: Cluster 3
	p_val	avg_log2FC	pct.1	pct.2	p_val_adj	cluster	gene	cell_type_singleCellBase	cellName_cell_markers_db	description
0	4.72519e-38	5.6496	0.571	0.057	1.05173e-33	3	HIST1H1B
1	1.1023e-61	5.39204	0.556	0.011	2.45349e-57	3	KIF18B	Xcr1-cd1s		kinesin family member 18B [Source:HGNC Symbol;Acc:HGNC:27102]
3	4.18245e-38	5.35294	0.349	0.007	9.30929e-34	3	E2F8	Cell cycling cells	FOXN4+ cell	E2F transcription factor 8 [Source:HGNC Symbol;Acc:HGNC:24727]
4	7.84206e-60	4.72838	0.937	0.129	1.74548e-55	3	ASPM	G2m_s npcs	Progenitor cell	assembly factor for spindle microtubules [Source:HGNC Symbol;Acc:HGNC:19048]
5	7.84206e-60	4.72838	0.937	0.129	1.74548e-55	3	ASPM		Neural progenitor cell	assembly factor for spindle microtubules [Source:HGNC Symbol;Acc:HGNC:19048]
6	7.84206e-60	4.72838	0.937	0.129	1.74548e-55	3	ASPM		MKI67+ progenitor cell	assembly factor for spindle microtubules [Source:HGNC Symbol;Acc:HGNC:19048]
7	7.84206e-60	4.72838	0.937	0.129	1.74548e-55	3	ASPM		Granulocyte-monocyte progenitor	assembly factor for spindle microtubules [Source:HGNC Symbol;Acc:HGNC:19048]
24	4.11911e-71	4.62951	0.921	0.081	9.16832e-67	3	CKAP2L	Cycling T cells	Neural progenitor cell	cytoskeleton associated protein 2 like [Source:HGNC Symbol;Acc:HGNC:26877]
27	1.64432e-67	4.62541	0.952	0.101	3.65992e-63	3	ESCO2			establishment of sister chromatid cohesion N-acetyltransferase 2 [Source:HGNC Symbol;Acc:HGNC:27230]
28	2.4476e-50	4.60419	0.889	0.166	5.44787e-46	3	KIF11	Xcr1-cd1s	Neural progenitor cell	kinesin family member 11 [Source:HGNC Symbol;Acc:HGNC:6388]
30	7.50339e-50	4.50108	0.825	0.12	1.6701e-45	3	GTSE1	G2m_s npcs	Neural progenitor cell	G2 and S-phase expressed 1 [Source:HGNC Symbol;Acc:HGNC:13698]
33	3.0854e-50	4.48026	0.873	0.15	6.86748e-46	3	MKI67	Xcr1-cd1s	Vascular stem cell	marker of proliferation Ki-67 [Source:HGNC Symbol;Acc:HGNC:7107]
34	3.0854e-50	4.48026	0.873	0.15	6.86748e-46	3	MKI67		Vascular progenitor cell	marker of proliferation Ki-67 [Source:HGNC Symbol;Acc:HGNC:7107]
35	3.0854e-50	4.48026	0.873	0.15	6.86748e-46	3	MKI67		Activated T cell	marker of proliferation Ki-67 [Source:HGNC Symbol;Acc:HGNC:7107]
36	3.0854e-50	4.48026	0.873	0.15	6.86748e-46	3	MKI67		Neural stem cell	marker of proliferation Ki-67 [Source:HGNC Symbol;Acc:HGNC:7107]
37	3.0854e-50	4.48026	0.873	0.15	6.86748e-46	3	MKI67		Cancer stem cell	marker of proliferation Ki-67 [Source:HGNC Symbol;Acc:HGNC:7107]
38	3.0854e-50	4.48026	0.873	0.15	6.86748e-46	3	MKI67		Neural progenitor cell	marker of proliferation Ki-67 [Source:HGNC Symbol;Acc:HGNC:7107]
39	3.0854e-50	4.48026	0.873	0.15	6.86748e-46	3	MKI67		MKI67+ progenitor cell	marker of proliferation Ki-67 [Source:HGNC Symbol;Acc:HGNC:7107]
243	7.88914e-44	4.47389	0.524	0.028	1.75596e-39	3	TICRR	Amplifying cells		TOPBP1 interacting checkpoint and replication regulator [Source:HGNC Symbol;Acc:HGNC:28704]
244	4.43111e-57	4.42747	0.635	0.03	9.86277e-53	3	DDIAS			DNA damage induced apoptosis suppressor [Source:HGNC Symbol;Acc:HGNC:26351]
245	4.46161e-68	4.41894	0.873	0.073	9.93066e-64	3	HJURP	Amplifying cells	Neural progenitor cell	Holliday junction recognition protein [Source:HGNC Symbol;Acc:HGNC:25444]
247	4.29935e-69	4.41326	0.889	0.067	9.56948e-65	3	MCM10	B cells	Granulocyte-monocyte progenitor	minichromosome maintenance 10 replication initiation factor [Source:HGNC Symbol;Acc:HGNC:18043]
249	2.00228e-25	4.40996	0.302	0.016	4.45668e-21	3	TRAIP		MKI67+ progenitor cell	TRAF interacting protein [Source:HGNC Symbol;Acc:HGNC:30764]
250	7.07758e-57	4.38312	0.683	0.041	1.57533e-52	3	AURKB	Xcr1-cd1s	Neural progenitor cell	aurora kinase B [Source:HGNC Symbol;Acc:HGNC:11390]
251	7.07758e-57	4.38312	0.683	0.041	1.57533e-52	3	AURKB		MKI67+ progenitor cell	aurora kinase B [Source:HGNC Symbol;Acc:HGNC:11390]
264	1.43162e-51	4.35992	0.603	0.032	3.1865e-47	3	CDC25C	Amplifying cells		cell division cycle 25C [Source:HGNC Symbol;Acc:HGNC:1727]
266	4.49751e-59	4.34556	0.667	0.032	1.00106e-54	3	ERCC6L			ERCC excision repair 6 like, spindle assembly checkpoint helicase [Source:HGNC Symbol;Acc:HGNC:20794]
267	6.13398e-40	4.34283	1	0.441	1.3653e-35	3	TOP2A	G2m_s npcs	Neural progenitor cell	DNA topoisomerase II alpha [Source:HGNC Symbol;Acc:HGNC:11989]
268	6.13398e-40	4.34283	1	0.441	1.3653e-35	3	TOP2A		MKI67+ progenitor cell	DNA topoisomerase II alpha [Source:HGNC Symbol;Acc:HGNC:11989]
319	6.7777e-58	4.32282	0.825	0.083	1.50858e-53	3	NUF2	G2m_s npcs	Neural progenitor cell	NUF2 component of NDC80 kinetochore complex [Source:HGNC Symbol;Acc:HGNC:14621]
320	6.7777e-58	4.32282	0.825	0.083	1.50858e-53	3	NUF2		MKI67+ progenitor cell	NUF2 component of NDC80 kinetochore complex [Source:HGNC Symbol;Acc:HGNC:14621]
321	6.7777e-58	4.32282	0.825	0.083	1.50858e-53	3	NUF2		Granulocyte-monocyte progenitor	NUF2 component of NDC80 kinetochore complex [Source:HGNC Symbol;Acc:HGNC:14621]
331	9.79674e-54	4.29524	0.714	0.057	2.18056e-49	3	CDCA8	Cell cycling cells		cell division cycle associated 8 [Source:HGNC Symbol;Acc:HGNC:14629]
332	2.46657e-69	4.28069	0.873	0.064	5.4901e-65	3	KIFC1	Xcr1-cd1s		kinesin family member C1 [Source:HGNC Symbol;Acc:HGNC:6389]
333	1.26849e-60	4.26255	0.81	0.065	2.8234e-56	3	KIF18A			kinesin family member 18A [Source:HGNC Symbol;Acc:HGNC:29441]
334	2.85808e-41	4.24741	0.635	0.065	6.36152e-37	3	FAM111B		SLC16A7+ cell	FAM111 trypsin like peptidase B [Source:HGNC Symbol;Acc:HGNC:24200]
335	2.85808e-41	4.24741	0.635	0.065	6.36152e-37	3	FAM111B		B cell	FAM111 trypsin like peptidase B [Source:HGNC Symbol;Acc:HGNC:24200]
337	3.31426e-35	4.22641	0.413	0.021	7.37688e-31	3	EME1	B cells		essential meiotic structure-specific endonuclease 1 [Source:HGNC Symbol;Acc:HGNC:24965]
338	1.26506e-30	4.21411	0.365	0.019	2.81577e-26	3	MTFR2	Cycling T cells		mitochondrial fission regulator 2 [Source:HGNC Symbol;Acc:HGNC:21115]
339	5.36267e-64	4.19075	0.857	0.073	1.19362e-59	3	TTK	B cells	FGFR1HighNME5- epithelial cell	TTK protein kinase [Source:HGNC Symbol;Acc:HGNC:12401]
340	5.36267e-64	4.19075	0.857	0.073	1.19362e-59	3	TTK		Endothelial cell	TTK protein kinase [Source:HGNC Symbol;Acc:HGNC:12401]
341	5.36267e-64	4.19075	0.857	0.073	1.19362e-59	3	TTK		Granulocyte-monocyte progenitor	TTK protein kinase [Source:HGNC Symbol;Acc:HGNC:12401]
349	2.74016e-57	4.18737	0.794	0.067	6.09905e-53	3	DTL	Cell cycling cells		denticleless E3 ubiquitin protein ligase homolog [Source:HGNC Symbol;Acc:HGNC:30288]
350	1.67952e-57	4.16813	0.746	0.055	3.73827e-53	3	POLQ		Ciliated epithelial cell	DNA polymerase theta [Source:HGNC Symbol;Acc:HGNC:9186]
351	1.72953e-54	4.13147	0.841	0.099	3.84959e-50	3	CCNA2	Xcr1-cd1s	Neural progenitor cell	cyclin A2 [Source:HGNC Symbol;Acc:HGNC:1578]
352	1.72953e-54	4.13147	0.841	0.099	3.84959e-50	3	CCNA2		MKI67+ progenitor cell	cyclin A2 [Source:HGNC Symbol;Acc:HGNC:1578]
355	2.93649e-54	4.11963	0.778	0.074	6.53604e-50	3	KIF14			kinesin family member 14 [Source:HGNC Symbol;Acc:HGNC:19181]
356	2.37536e-63	4.11914	0.873	0.081	5.28707e-59	3	SGO1		Neural progenitor cell	shugoshin 1 [Source:HGNC Symbol;Acc:HGNC:25088]
357	2.76923e-61	4.11756	0.873	0.088	6.16376e-57	3	BUB1B	Xcr1-cd1s	Endothelial cell	BUB1 mitotic checkpoint serine/threonine kinase B [Source:HGNC Symbol;Acc:HGNC:1149]
359	1.36713e-21	4.08071	0.302	0.023	3.04296e-17	3	KIF24			kinesin family member 24 [Source:HGNC Symbol;Acc:HGNC:19916]
360	1.98644e-41	4.0748	0.873	0.188	4.42142e-37	3	CENPE	G2m_s npcs	Oocyte	centromere protein E [Source:HGNC Symbol;Acc:HGNC:1856]
366	1.80136e-51	4.05942	0.746	0.073	4.00947e-47	3	NCAPH	Amplifying cells	Endothelial cell	non-SMC condensin I complex subunit H [Source:HGNC Symbol;Acc:HGNC:1112]
368	3.28e-46	4.04806	0.921	0.191	7.30063e-42	3	CDK1	Xcr1-cd1s	Neural progenitor cell	cyclin dependent kinase 1 [Source:HGNC Symbol;Acc:HGNC:1722]
369	3.28e-46	4.04806	0.921	0.191	7.30063e-42	3	CDK1		Myoblast	cyclin dependent kinase 1 [Source:HGNC Symbol;Acc:HGNC:1722]
370	3.28e-46	4.04806	0.921	0.191	7.30063e-42	3	CDK1		FOXN4+ cell	cyclin dependent kinase 1 [Source:HGNC Symbol;Acc:HGNC:1722]
371	3.28e-46	4.04806	0.921	0.191	7.30063e-42	3	CDK1		MKI67+ progenitor cell	cyclin dependent kinase 1 [Source:HGNC Symbol;Acc:HGNC:1722]
424	1.13924e-38	4.03644	0.54	0.042	2.53572e-34	3	WDR62			WD repeat domain 62 [Source:HGNC Symbol;Acc:HGNC:24502]
425	2.23074e-52	4.02891	0.857	0.117	4.96518e-48	3	LMNB1	Stem cells		lamin B1 [Source:HGNC Symbol;Acc:HGNC:6637]
426	7.84273e-51	4.02796	0.873	0.133	1.74563e-46	3	NDC80	Cycling T cells	Neural progenitor cell	NDC80 kinetochore complex component [Source:HGNC Symbol;Acc:HGNC:16909]
427	7.84273e-51	4.02796	0.873	0.133	1.74563e-46	3	NDC80		MKI67+ progenitor cell	NDC80 kinetochore complex component [Source:HGNC Symbol;Acc:HGNC:16909]
428	7.84273e-51	4.02796	0.873	0.133	1.74563e-46	3	NDC80		Morula cell (Blastomere)	NDC80 kinetochore complex component [Source:HGNC Symbol;Acc:HGNC:16909]
431	4.68343e-48	4.02793	0.635	0.046	1.04244e-43	3	BLM	Cell cycling cells		BLM RecQ like helicase [Source:HGNC Symbol;Acc:HGNC:1058]
432	3.6372e-36	4.02236	0.476	0.032	8.09567e-32	3	MND1	Epithelial cells		meiotic nuclear divisions 1 [Source:HGNC Symbol;Acc:HGNC:24839]
433	3.78526e-28	4.02067	0.492	0.058	8.42522e-24	3	HIST1H2AM
434	6.89646e-48	4.01563	0.651	0.051	1.53502e-43	3	SKA1	Cycling T cells		spindle and kinetochore associated complex subunit 1 [Source:HGNC Symbol;Acc:HGNC:28109]
436	5.42485e-42	4.00815	0.683	0.074	1.20746e-37	3	CCNE2	Cell cycling cells	Granulocyte-monocyte progenitor	cyclin E2 [Source:HGNC Symbol;Acc:HGNC:1590]
438	3.01183e-54	3.9818	1	0.189	6.70373e-50	3	CLSPN	Cycling T cells	Neural progenitor cell	claspin [Source:HGNC Symbol;Acc:HGNC:19715]
439	3.01183e-54	3.9818	1	0.189	6.70373e-50	3	CLSPN		Granulocyte-monocyte progenitor	claspin [Source:HGNC Symbol;Acc:HGNC:19715]
444	1.78394e-44	3.96208	0.619	0.05	3.9707e-40	3	KIF15	Amplifying cells	Neural progenitor cell	kinesin family member 15 [Source:HGNC Symbol;Acc:HGNC:17273]
445	1.78394e-44	3.96208	0.619	0.05	3.9707e-40	3	KIF15		Oocyte	kinesin family member 15 [Source:HGNC Symbol;Acc:HGNC:17273]
447	1.91745e-55	3.95298	0.921	0.136	4.26785e-51	3	KNL1			kinetochore scaffold 1 [Source:HGNC Symbol;Acc:HGNC:24054]
448	4.14895e-46	3.94198	0.619	0.046	9.23473e-42	3	XRCC2		SLC16A7+ cell	X-ray repair cross complementing 2 [Source:HGNC Symbol;Acc:HGNC:12829]
449	2.11867e-47	3.91058	0.698	0.067	4.71573e-43	3	CDCA5	Xcr1-cd1s	Neural progenitor cell	cell division cycle associated 5 [Source:HGNC Symbol;Acc:HGNC:14626]
450	2.11867e-47	3.91058	0.698	0.067	4.71573e-43	3	CDCA5		Endothelial cell	cell division cycle associated 5 [Source:HGNC Symbol;Acc:HGNC:14626]
461	3.76705e-41	3.90843	0.921	0.258	8.38471e-37	3	KIF20B	Cell cycling cells	Exhausted CD8+ T cell	kinesin family member 20B [Source:HGNC Symbol;Acc:HGNC:7212]
462	3.76705e-41	3.90843	0.921	0.258	8.38471e-37	3	KIF20B		Regulatory T (Treg) cell	kinesin family member 20B [Source:HGNC Symbol;Acc:HGNC:7212]
463	3.76705e-41	3.90843	0.921	0.258	8.38471e-37	3	KIF20B		MKI67+ progenitor cell	kinesin family member 20B [Source:HGNC Symbol;Acc:HGNC:7212]
464	3.76705e-41	3.90843	0.921	0.258	8.38471e-37	3	KIF20B		Endothelial cell	kinesin family member 20B [Source:HGNC Symbol;Acc:HGNC:7212]
466	4.18194e-23	3.904	0.365	0.035	9.30815e-19	3	HIST1H3B
467	3.57165e-46	3.90256	0.857	0.154	7.94978e-42	3	NCAPG	Amplifying cells		non-SMC condensin I complex subunit G [Source:HGNC Symbol;Acc:HGNC:24304]
468	1.20705e-17	3.89994	0.254	0.021	2.68665e-13	3	RIBC2	Multiciliated cells	Ciliated epithelial cell	RIB43A domain with coiled-coils 2 [Source:HGNC Symbol;Acc:HGNC:13241]
469	1.3376e-39	3.89002	0.492	0.028	2.97722e-35	3	PLK4	Multiciliated cells	FOXN4+ cell	polo like kinase 4 [Source:HGNC Symbol;Acc:HGNC:11397]
470	1.3376e-39	3.89002	0.492	0.028	2.97722e-35	3	PLK4		Multipotent progenitor cell	polo like kinase 4 [Source:HGNC Symbol;Acc:HGNC:11397]
471	8.45504e-50	3.88963	0.81	0.103	1.88192e-45	3	ATAD5		Goblet cell	ATPase family AAA domain containing 5 [Source:HGNC Symbol;Acc:HGNC:25752]
472	9.27108e-51	3.87537	0.698	0.057	2.06356e-46	3	PKMYT1	Cycling T cells		protein kinase, membrane associated tyrosine/threonine 1 [Source:HGNC Symbol;Acc:HGNC:29650]
474	3.7054e-28	3.85318	0.317	0.014	8.24747e-24	3	HIST1H3G
475	5.72309e-46	3.84936	0.937	0.214	1.27385e-41	3	TACC3	Epithelial cells	Neural progenitor cell	transforming acidic coiled-coil containing protein 3 [Source:HGNC Symbol;Acc:HGNC:11524]
476	5.72309e-46	3.84936	0.937	0.214	1.27385e-41	3	TACC3		MKI67+ progenitor cell	transforming acidic coiled-coil containing protein 3 [Source:HGNC Symbol;Acc:HGNC:11524]
477	5.72309e-46	3.84936	0.937	0.214	1.27385e-41	3	TACC3		Endothelial cell	transforming acidic coiled-coil containing protein 3 [Source:HGNC Symbol;Acc:HGNC:11524]
478	5.72309e-46	3.84936	0.937	0.214	1.27385e-41	3	TACC3		Monocyte	transforming acidic coiled-coil containing protein 3 [Source:HGNC Symbol;Acc:HGNC:11524]
481	3.65238e-25	3.84397	0.302	0.016	8.12946e-21	3	RAD54L			RAD54 like [Source:HGNC Symbol;Acc:HGNC:9826]
482	2.58103e-41	3.837	0.619	0.058	5.74486e-37	3	NEIL3	B cells		nei like DNA glycosylase 3 [Source:HGNC Symbol;Acc:HGNC:24573]
483	4.96112e-46	3.82814	0.794	0.113	1.10425e-41	3	CDCA2	Xcr1-cd1s		cell division cycle associated 2 [Source:HGNC Symbol;Acc:HGNC:14623]
487	2.90505e-39	3.81281	0.508	0.032	6.46607e-35	3	CDC25A			cell division cycle 25A [Source:HGNC Symbol;Acc:HGNC:1725]
488	3.62432e-41	3.79002	0.587	0.051	8.06701e-37	3	CENPA	Cardiomyocytes		centromere protein A [Source:HGNC Symbol;Acc:HGNC:1851]
492	2.55813e-48	3.77619	0.905	0.17	5.69388e-44	3	BRCA2	Astrocytes		BRCA2 DNA repair associated [Source:HGNC Symbol;Acc:HGNC:1101]
493	1.84376e-47	3.77445	0.825	0.117	4.10383e-43	3	HMMR	Cell cycling cells		hyaluronan mediated motility receptor [Source:HGNC Symbol;Acc:HGNC:5012]
494	1.72233e-37	3.75721	0.889	0.271	3.83357e-33	3	KIF23	Cell cycling cells	Neural progenitor cell	kinesin family member 23 [Source:HGNC Symbol;Acc:HGNC:6392]
495	1.72233e-37	3.75721	0.889	0.271	3.83357e-33	3	KIF23		Endothelial cell	kinesin family member 23 [Source:HGNC Symbol;Acc:HGNC:6392]
497	1.24573e-50	3.74487	0.778	0.081	2.77274e-46	3	KIF2C	Xcr1-cd1s	Neural progenitor cell	kinesin family member 2C [Source:HGNC Symbol;Acc:HGNC:6393]
500	9.82128e-45	3.74059	0.889	0.175	2.18602e-40	3	RRM2	Islet cells	Neural progenitor cell	ribonucleotide reductase regulatory subunit M2 [Source:HGNC Symbol;Acc:HGNC:10452]
501	9.82128e-45	3.74059	0.889	0.175	2.18602e-40	3	RRM2		MKI67+ progenitor cell	ribonucleotide reductase regulatory subunit M2 [Source:HGNC Symbol;Acc:HGNC:10452]
520	1.70176e-49	3.73237	0.794	0.094	3.78777e-45	3	GINS1			GINS complex subunit 1 [Source:HGNC Symbol;Acc:HGNC:28980]
521	4.97352e-47	3.73201	0.778	0.096	1.10701e-42	3	SPC25	Progenitor cells	Neural progenitor cell	SPC25 component of NDC80 kinetochore complex [Source:HGNC Symbol;Acc:HGNC:24031]
522	4.97352e-47	3.73201	0.778	0.096	1.10701e-42	3	SPC25		Ciliated cell	SPC25 component of NDC80 kinetochore complex [Source:HGNC Symbol;Acc:HGNC:24031]
525	5.89606e-40	3.72865	0.635	0.067	1.31235e-35	3	CCNF	Amplifying cells		cyclin F [Source:HGNC Symbol;Acc:HGNC:1591]
526	1.66049e-38	3.72031	0.73	0.112	3.69593e-34	3	C21orf58		Neural progenitor cell	chromosome 21 open reading frame 58 [Source:HGNC Symbol;Acc:HGNC:1300]
527	1.66049e-38	3.72031	0.73	0.112	3.69593e-34	3	C21orf58		Alpha cell	chromosome 21 open reading frame 58 [Source:HGNC Symbol;Acc:HGNC:1300]
528	1.66049e-38	3.72031	0.73	0.112	3.69593e-34	3	C21orf58		SLC16A7+ cell	chromosome 21 open reading frame 58 [Source:HGNC Symbol;Acc:HGNC:1300]
529	1.13371e-42	3.71733	0.968	0.285	2.5234e-38	3	HELLS	Cycling T cells	Neural progenitor cell	helicase, lymphoid specific [Source:HGNC Symbol;Acc:HGNC:4861]
530	1.13371e-42	3.71733	0.968	0.285	2.5234e-38	3	HELLS		FOXN4+ cell	helicase, lymphoid specific [Source:HGNC Symbol;Acc:HGNC:4861]
531	1.13371e-42	3.71733	0.968	0.285	2.5234e-38	3	HELLS		Endothelial cell	helicase, lymphoid specific [Source:HGNC Symbol;Acc:HGNC:4861]
541	2.94321e-40	3.71418	0.857	0.173	6.551e-36	3	CDC6	Cycling T cells		cell division cycle 6 [Source:HGNC Symbol;Acc:HGNC:1744]
543	1.38366e-38	3.70771	0.587	0.055	3.07976e-34	3	CDT1	Progenitor cells	FOXN4+ cell	chromatin licensing and DNA replication factor 1 [Source:HGNC Symbol;Acc:HGNC:24576]
544	2.58469e-46	3.66371	0.825	0.113	5.75301e-42	3	WDHD1		Endothelial cell	WD repeat and HMG-box DNA binding protein 1 [Source:HGNC Symbol;Acc:HGNC:23170]
546	5.22864e-52	3.66109	0.857	0.112	1.16379e-47	3	RAD51AP1	Gliomas	Granulocyte-monocyte progenitor	RAD51 associated protein 1 [Source:HGNC Symbol;Acc:HGNC:16956]
550	7.90408e-42	3.65763	0.81	0.135	1.75929e-37	3	UBE2C	Xcr1-cd1s	Neural progenitor cell	ubiquitin conjugating enzyme E2 C [Source:HGNC Symbol;Acc:HGNC:15937]
551	7.90408e-42	3.65763	0.81	0.135	1.75929e-37	3	UBE2C		Interneuron	ubiquitin conjugating enzyme E2 C [Source:HGNC Symbol;Acc:HGNC:15937]
552	7.90408e-42	3.65763	0.81	0.135	1.75929e-37	3	UBE2C		MKI67+ progenitor cell	ubiquitin conjugating enzyme E2 C [Source:HGNC Symbol;Acc:HGNC:15937]
592	2.03589e-32	3.63444	0.762	0.165	4.53148e-28	3	AURKA	Cardiomyocytes		aurora kinase A [Source:HGNC Symbol;Acc:HGNC:11393]
598	1.42345e-42	3.62743	0.635	0.057	3.16832e-38	3	ZNF367		Lymphoid-primed multipotent progenitor cell	zinc finger protein 367 [Source:HGNC Symbol;Acc:HGNC:18320]
600	6.11078e-31	3.62164	0.54	0.065	1.36014e-26	3	NEK2	G2m_s npcs	FOXN4+ cell	NIMA related kinase 2 [Source:HGNC Symbol;Acc:HGNC:7745]
604	2.16747e-16	3.61796	0.349	0.055	4.82435e-12	3	HIST1H2AH			H2A clustered histone 12 [Source:HGNC Symbol;Acc:HGNC:13671]
605	1.01602e-31	3.60135	0.492	0.046	2.26146e-27	3	CCDC15		FGFR1LowNME5- epithelial cell	coiled-coil domain containing 15 [Source:HGNC Symbol;Acc:HGNC:25798]
606	3.73303e-31	3.59228	0.619	0.094	8.30897e-27	3	PLK1	G2m_s npcs		polo like kinase 1 [Source:HGNC Symbol;Acc:HGNC:9077]
613	1.65558e-32	3.59215	0.508	0.05	3.68498e-28	3	EXO1	Cell cycling cells		exonuclease 1 [Source:HGNC Symbol;Acc:HGNC:3511]
614	1.99842e-41	3.57057	0.81	0.145	4.44809e-37	3	ARHGAP11A	Cycling T cells		Rho GTPase activating protein 11A [Source:HGNC Symbol;Acc:HGNC:15783]
615	1.0474e-32	3.54255	0.556	0.06	2.3313e-28	3	DNA2			DNA replication helicase/nuclease 2 [Source:HGNC Symbol;Acc:HGNC:2939]
616	8.75196e-47	3.53799	0.937	0.186	1.94801e-42	3	BRIP1	Cell cycling cells	SLC16A7+ cell	BRCA1 interacting helicase 1 [Source:HGNC Symbol;Acc:HGNC:20473]
617	3.81655e-06	3.53232	0.397	0.179	0.0849488	3	HIST1H1D		Granulosa cell
619	1.50994e-31	3.53163	0.587	0.078	3.36083e-27	3	FAM83D		Multilymphoid progenitor cell	family with sequence similarity 83 member D [Source:HGNC Symbol;Acc:HGNC:16122]
621	3.09612e-43	3.5309	0.778	0.113	6.89134e-39	3	STIL	Multiciliated cells	FOXN4+ cell	STIL centriolar assembly protein [Source:HGNC Symbol;Acc:HGNC:10879]
622	8.21471e-44	3.52675	0.841	0.135	1.82843e-39	3	DEPDC1			DEP domain containing 1 [Source:HGNC Symbol;Acc:HGNC:22949]
623	2.29127e-42	3.52502	0.825	0.143	5.09991e-38	3	BUB1	Xcr1-cd1s	Neural progenitor cell	BUB1 mitotic checkpoint serine/threonine kinase [Source:HGNC Symbol;Acc:HGNC:1148]
626	9.42032e-41	3.5202	0.746	0.104	2.09678e-36	3	CHAF1A			chromatin assembly factor 1 subunit A [Source:HGNC Symbol;Acc:HGNC:1910]
627	9.75035e-20	3.51995	0.27	0.019	2.17023e-15	3	TMPO-AS1			TMPO antisense RNA 1 [Source:HGNC Symbol;Acc:HGNC:44158]
628	3.64321e-45	3.50439	0.683	0.067	8.10906e-41	3	CENPI			centromere protein I [Source:HGNC Symbol;Acc:HGNC:3968]
629	1.46084e-26	3.49014	0.413	0.037	3.25154e-22	3	ESPL1			extra spindle pole bodies like 1, separase [Source:HGNC Symbol;Acc:HGNC:16856]
630	3.24573e-50	3.48489	0.968	0.182	7.22434e-46	3	RFC3	Astrocytes		replication factor C subunit 3 [Source:HGNC Symbol;Acc:HGNC:9971]
631	7.91944e-19	3.47412	0.317	0.034	1.76271e-14	3	DMC1		SLC16A7+ cell	DNA meiotic recombinase 1 [Source:HGNC Symbol;Acc:HGNC:2927]
632	9.92936e-37	3.47268	0.889	0.25	2.21008e-32	3	SGO2		Neural progenitor cell	shugoshin 2 [Source:HGNC Symbol;Acc:HGNC:30812]
633	2.97355e-25	3.46604	0.46	0.055	6.61854e-21	3	DDX11		B cell	DEAD/H-box helicase 11 [Source:HGNC Symbol;Acc:HGNC:2736]
635	2.48086e-49	3.45721	0.937	0.165	5.52189e-45	3	BRCA1			BRCA1 DNA repair associated [Source:HGNC Symbol;Acc:HGNC:1100]
636	9.05283e-33	3.45135	0.889	0.308	2.01498e-28	3	CENPF	Xcr1-cd1s	Neural progenitor cell	centromere protein F [Source:HGNC Symbol;Acc:HGNC:1857]
637	9.05283e-33	3.45135	0.889	0.308	2.01498e-28	3	CENPF		MKI67+ progenitor cell	centromere protein F [Source:HGNC Symbol;Acc:HGNC:1857]
666	3.51758e-39	3.42724	0.857	0.186	7.82943e-35	3	ZWINT	CD8 T cells	Neural progenitor cell	ZW10 interacting kinetochore protein [Source:HGNC Symbol;Acc:HGNC:13195]
669	7.24624e-43	3.41767	0.857	0.158	1.61287e-38	3	MELK	Multiciliated cells	Neural progenitor cell	maternal embryonic leucine zipper kinase [Source:HGNC Symbol;Acc:HGNC:16870]
671	1.34389e-42	3.41309	0.889	0.182	2.99123e-38	3	MYBL1	CD4 T cells	CD4+ cytotoxic T cell	MYB proto-oncogene like 1 [Source:HGNC Symbol;Acc:HGNC:7547]
672	5.37708e-24	3.40949	0.429	0.05	1.19683e-19	3	RTTN		FOXN4+ cell	rotatin [Source:HGNC Symbol;Acc:HGNC:18654]
673	2.10999e-34	3.40216	0.635	0.081	4.69642e-30	3	RAD51	Cycling T cells	Endothelial cell	RAD51 recombinase [Source:HGNC Symbol;Acc:HGNC:9817]
677	1.79862e-47	3.35317	0.937	0.179	4.00337e-43	3	SHCBP1	B cells	SLC16A7+ cell	SHC binding and spindle associated 1 [Source:HGNC Symbol;Acc:HGNC:29547]
678	1.79862e-47	3.35317	0.937	0.179	4.00337e-43	3	SHCBP1		Granulocyte-monocyte progenitor	SHC binding and spindle associated 1 [Source:HGNC Symbol;Acc:HGNC:29547]
680	1.53868e-32	3.35233	0.619	0.083	3.4248e-28	3	GINS4			GINS complex subunit 4 [Source:HGNC Symbol;Acc:HGNC:28226]
681	4.43036e-41	3.35206	0.873	0.163	9.8611e-37	3	DLGAP5	Cycling T cells	Neural progenitor cell	DLG associated protein 5 [Source:HGNC Symbol;Acc:HGNC:16864]
682	4.43036e-41	3.35206	0.873	0.163	9.8611e-37	3	DLGAP5		MKI67+ progenitor cell	DLG associated protein 5 [Source:HGNC Symbol;Acc:HGNC:16864]
683	4.43036e-41	3.35206	0.873	0.163	9.8611e-37	3	DLGAP5		Endothelial cell	DLG associated protein 5 [Source:HGNC Symbol;Acc:HGNC:16864]
689	4.83405e-24	3.34844	0.365	0.032	1.07596e-19	3	C5orf34		Oocyte	chromosome 5 open reading frame 34 [Source:HGNC Symbol;Acc:HGNC:24738]
691	1.8446e-27	3.3385	0.429	0.039	4.10572e-23	3	MIR924HG			MIR924 host gene [Source:HGNC Symbol;Acc:HGNC:44332]
692	5.49256e-20	3.33359	0.444	0.069	1.22253e-15	3	C1orf112		Endothelial cell	FIGNL1 interacting regulator of recombination and mitosis [Source:HGNC Symbol;Acc:HGNC:25565]
694	9.77301e-40	3.3121	0.873	0.195	2.17528e-35	3	ORC6	Progenitor cells	Neural progenitor cell	origin recognition complex subunit 6 [Source:HGNC Symbol;Acc:HGNC:17151]
696	3.31916e-35	3.29779	0.571	0.058	7.38778e-31	3	PRIM1	Cell cycling cells	Morula cell (Blastomere)	DNA primase subunit 1 [Source:HGNC Symbol;Acc:HGNC:9369]
699	8.40749e-34	3.29003	0.619	0.08	1.87134e-29	3	SPAG5		Neural progenitor cell	sperm associated antigen 5 [Source:HGNC Symbol;Acc:HGNC:13452]
700	8.40749e-34	3.29003	0.619	0.08	1.87134e-29	3	SPAG5		Endothelial cell	sperm associated antigen 5 [Source:HGNC Symbol;Acc:HGNC:13452]
701	8.40749e-34	3.29003	0.619	0.08	1.87134e-29	3	SPAG5		Multilymphoid progenitor cell	sperm associated antigen 5 [Source:HGNC Symbol;Acc:HGNC:13452]
704	8.95089e-40	3.2762	0.873	0.184	1.99229e-35	3	FANCI		Endothelial cell	FA complementation group I [Source:HGNC Symbol;Acc:HGNC:25568]
706	5.5619e-27	3.26554	0.508	0.065	1.23797e-22	3	DSCC1	Cycling T cells		DNA replication and sister chromatid cohesion 1 [Source:HGNC Symbol;Acc:HGNC:24453]
708	2.05551e-22	3.25383	0.556	0.103	4.57514e-18	3	C18orf54			chromosome 18 open reading frame 54 [Source:HGNC Symbol;Acc:HGNC:13796]
709	2.91777e-45	3.24313	0.937	0.193	6.49437e-41	3	CENPU	Astrocytes	Neural progenitor cell	centromere protein U [Source:HGNC Symbol;Acc:HGNC:21348]
710	2.91777e-45	3.24313	0.937	0.193	6.49437e-41	3	CENPU		Endothelial cell	centromere protein U [Source:HGNC Symbol;Acc:HGNC:21348]
715	6.29068e-38	3.24021	0.698	0.094	1.40018e-33	3	SKA3	Cycling T cells	Granulocyte-monocyte progenitor	spindle and kinetochore associated complex subunit 3 [Source:HGNC Symbol;Acc:HGNC:20262]
717	3.84217e-15	3.23008	0.254	0.027	8.5519e-11	3	NUP210			nucleoporin 210 [Source:HGNC Symbol;Acc:HGNC:30052]
718	5.39251e-43	3.22925	0.937	0.219	1.20027e-38	3	CENPK	Progenitor cells	Neural progenitor cell	centromere protein K [Source:HGNC Symbol;Acc:HGNC:29479]
719	5.39251e-43	3.22925	0.937	0.219	1.20027e-38	3	CENPK		Endothelial cell	centromere protein K [Source:HGNC Symbol;Acc:HGNC:29479]
724	5.82957e-37	3.2192	0.984	0.421	1.29754e-32	3	ATAD2	Cell cycling cells	Neural progenitor cell	ATPase family AAA domain containing 2 [Source:HGNC Symbol;Acc:HGNC:30123]
725	1.84865e-39	3.21549	0.873	0.202	4.11472e-35	3	PBK	G2m_s npcs	Neural progenitor cell	PDZ binding kinase [Source:HGNC Symbol;Acc:HGNC:18282]
726	1.84865e-39	3.21549	0.873	0.202	4.11472e-35	3	PBK		FGFR1HighNME5- epithelial cell	PDZ binding kinase [Source:HGNC Symbol;Acc:HGNC:18282]
733	3.73732e-28	3.21274	0.429	0.037	8.31852e-24	3	DEPDC1B	Cycling T cells	Neural progenitor cell	DEP domain containing 1B [Source:HGNC Symbol;Acc:HGNC:24902]
734	8.73644e-19	3.21139	0.27	0.021	1.94456e-14	3	ARHGEF39			Rho guanine nucleotide exchange factor 39 [Source:HGNC Symbol;Acc:HGNC:25909]
735	1.07001e-30	3.21021	0.794	0.2	2.38164e-26	3	FBXO5	Cycling T cells	Neural progenitor cell	F-box protein 5 [Source:HGNC Symbol;Acc:HGNC:13584]
736	1.98648e-24	3.20439	0.492	0.069	4.4215e-20	3	MXD3		MKI67+ progenitor cell	MAX dimerization protein 3 [Source:HGNC Symbol;Acc:HGNC:14008]
737	1.98648e-24	3.20439	0.492	0.069	4.4215e-20	3	MXD3		CD1C-CD141- dendritic cell	MAX dimerization protein 3 [Source:HGNC Symbol;Acc:HGNC:14008]
739	1.87895e-35	3.19877	0.714	0.113	4.18217e-31	3	FANCD2		SLC16A7+ cell	FA complementation group D2 [Source:HGNC Symbol;Acc:HGNC:3585]
740	5.28951e-29	3.18432	0.587	0.085	1.17734e-24	3	FANCA			FA complementation group A [Source:HGNC Symbol;Acc:HGNC:3582]
741	6.2827e-23	3.17699	0.349	0.03	1.3984e-18	3	ORC1			origin recognition complex subunit 1 [Source:HGNC Symbol;Acc:HGNC:8487]
742	1.77173e-37	3.17547	0.873	0.202	3.94352e-33	3	CEP55	Cycling T cells		centrosomal protein 55 [Source:HGNC Symbol;Acc:HGNC:1161]
743	1.60285e-15	3.16567	0.317	0.044	3.56762e-11	3	DPF1		Multilymphoid progenitor cell	double PHD fingers 1 [Source:HGNC Symbol;Acc:HGNC:20225]
745	1.25781e-36	3.16238	0.619	0.067	2.79963e-32	3	ASF1B	Multiciliated cells	1-cell stage cell (Blastomere)	anti-silencing function 1B histone chaperone [Source:HGNC Symbol;Acc:HGNC:20996]
749	7.53118e-34	3.15931	0.889	0.26	1.67629e-29	3	PRR11		Neural progenitor cell	proline rich 11 [Source:HGNC Symbol;Acc:HGNC:25619]
750	7.53118e-34	3.15931	0.889	0.26	1.67629e-29	3	PRR11		SLC16A7+ cell	proline rich 11 [Source:HGNC Symbol;Acc:HGNC:25619]
751	7.53118e-34	3.15931	0.889	0.26	1.67629e-29	3	PRR11		Endothelial cell	proline rich 11 [Source:HGNC Symbol;Acc:HGNC:25619]
753	6.85455e-34	3.15273	0.746	0.131	1.52569e-29	3	CDC20	Xcr1-cd1s	Neural progenitor cell	cell division cycle 20 [Source:HGNC Symbol;Acc:HGNC:1723]
754	6.85455e-34	3.15273	0.746	0.131	1.52569e-29	3	CDC20		Myoblast	cell division cycle 20 [Source:HGNC Symbol;Acc:HGNC:1723]
755	6.85455e-34	3.15273	0.746	0.131	1.52569e-29	3	CDC20		MKI67+ progenitor cell	cell division cycle 20 [Source:HGNC Symbol;Acc:HGNC:1723]
780	3.87524e-35	3.13495	0.857	0.232	8.62552e-31	3	DBF4		FOXN4+ cell	DBF4 zinc finger [Source:HGNC Symbol;Acc:HGNC:17364]
781	8.44216e-16	3.12596	0.286	0.034	1.87906e-11	3	GINS3			GINS complex subunit 3 [Source:HGNC Symbol;Acc:HGNC:25851]
782	2.47416e-42	3.1177	0.873	0.163	5.50699e-38	3	MASTL			microtubule associated serine/threonine kinase like [Source:HGNC Symbol;Acc:HGNC:19042]
783	3.00904e-33	3.11284	0.714	0.113	6.69751e-29	3	MCM2	Cell cycling cells	Neural progenitor cell	minichromosome maintenance complex component 2 [Source:HGNC Symbol;Acc:HGNC:6944]
784	4.13391e-34	3.11132	0.968	0.428	9.20126e-30	3	ANLN	Multiciliated cells	Astrocyte	anillin, actin binding protein [Source:HGNC Symbol;Acc:HGNC:14082]
785	4.13391e-34	3.11132	0.968	0.428	9.20126e-30	3	ANLN		MKI67+ progenitor cell	anillin, actin binding protein [Source:HGNC Symbol;Acc:HGNC:14082]
788	8.72449e-34	3.10542	0.857	0.225	1.9419e-29	3	RACGAP1			Rac GTPase activating protein 1 [Source:HGNC Symbol;Acc:HGNC:9804]
789	8.60381e-33	3.09699	0.794	0.184	1.91504e-28	3	RTKN2	CD4 T cells		rhotekin 2 [Source:HGNC Symbol;Acc:HGNC:19364]
793	6.7996e-28	3.08306	0.571	0.087	1.51346e-23	3	FANCB			FA complementation group B [Source:HGNC Symbol;Acc:HGNC:3583]
794	9.2794e-40	3.07874	0.762	0.112	2.06541e-35	3	KIF4A	Amplifying cells	Stem cell	kinesin family member 4A [Source:HGNC Symbol;Acc:HGNC:13339]
795	3.60806e-36	3.07451	0.984	0.435	8.03081e-32	3	HMGB2	G2m_s npcs	Neural stem cell	high mobility group box 2 [Source:HGNC Symbol;Acc:HGNC:5000]
796	3.60806e-36	3.07451	0.984	0.435	8.03081e-32	3	HMGB2		Neural progenitor cell	high mobility group box 2 [Source:HGNC Symbol;Acc:HGNC:5000]
797	3.60806e-36	3.07451	0.984	0.435	8.03081e-32	3	HMGB2		Interneuron	high mobility group box 2 [Source:HGNC Symbol;Acc:HGNC:5000]
798	3.60806e-36	3.07451	0.984	0.435	8.03081e-32	3	HMGB2		Alpha cell	high mobility group box 2 [Source:HGNC Symbol;Acc:HGNC:5000]
847	2.91074e-38	3.06191	0.698	0.094	6.47873e-34	3	SPC24			SPC24 component of NDC80 kinetochore complex [Source:HGNC Symbol;Acc:HGNC:26913]
848	2.25636e-37	3.05471	0.794	0.142	5.02222e-33	3	UHRF1	Cycling T cells	Neural progenitor cell	ubiquitin like with PHD and ring finger domains 1 [Source:HGNC Symbol;Acc:HGNC:12556]
849	2.25636e-37	3.05471	0.794	0.142	5.02222e-33	3	UHRF1		Granulocyte-monocyte progenitor	ubiquitin like with PHD and ring finger domains 1 [Source:HGNC Symbol;Acc:HGNC:12556]
850	2.25636e-37	3.05471	0.794	0.142	5.02222e-33	3	UHRF1		B cell	ubiquitin like with PHD and ring finger domains 1 [Source:HGNC Symbol;Acc:HGNC:12556]
863	2.95418e-33	3.04358	0.746	0.133	6.57541e-29	3	MYBL2	Progenitor cells	Granulocyte-monocyte progenitor	MYB proto-oncogene like 2 [Source:HGNC Symbol;Acc:HGNC:7548]
864	2.95418e-33	3.04358	0.746	0.133	6.57541e-29	3	MYBL2		Plasmacytoid dendritic cell	MYB proto-oncogene like 2 [Source:HGNC Symbol;Acc:HGNC:7548]
865	2.95418e-33	3.04358	0.746	0.133	6.57541e-29	3	MYBL2		B cell	MYB proto-oncogene like 2 [Source:HGNC Symbol;Acc:HGNC:7548]
869	5.97103e-39	3.02378	0.873	0.193	1.32903e-34	3	CIP2A			cellular inhibitor of PP2A [Source:HGNC Symbol;Acc:HGNC:29302]
870	1.22783e-25	2.98505	0.571	0.094	2.73291e-21	3	CEP128			centrosomal protein 128 [Source:HGNC Symbol;Acc:HGNC:20359]
871	4.83167e-36	2.98497	0.857	0.2	1.07543e-31	3	CCDC18			coiled-coil domain containing 18 [Source:HGNC Symbol;Acc:HGNC:30370]
872	5.88598e-33	2.98302	0.54	0.053	1.3101e-28	3	CDC45	Cycling T cells	Multipotent progenitor cell	cell division cycle 45 [Source:HGNC Symbol;Acc:HGNC:1739]
874	4.46822e-15	2.98217	0.317	0.044	9.94536e-11	3	APOBEC3A	Myeloid cells	Secretory progenitor cell	apolipoprotein B mRNA editing enzyme catalytic subunit 3A [Source:HGNC Symbol;Acc:HGNC:17343]
875	4.46822e-15	2.98217	0.317	0.044	9.94536e-11	3	APOBEC3A		Paneth cell	apolipoprotein B mRNA editing enzyme catalytic subunit 3A [Source:HGNC Symbol;Acc:HGNC:17343]
876	4.46822e-15	2.98217	0.317	0.044	9.94536e-11	3	APOBEC3A		CD1C-CD141- dendritic cell	apolipoprotein B mRNA editing enzyme catalytic subunit 3A [Source:HGNC Symbol;Acc:HGNC:17343]
877	4.46822e-15	2.98217	0.317	0.044	9.94536e-11	3	APOBEC3A		Monocyte	apolipoprotein B mRNA editing enzyme catalytic subunit 3A [Source:HGNC Symbol;Acc:HGNC:17343]
904	2.40594e-14	2.97254	0.27	0.034	5.35514e-10	3	ZNF724			zinc finger protein 724 [Source:HGNC Symbol;Acc:HGNC:32460]
905	8.47345e-23	2.97216	0.492	0.074	1.88602e-18	3	RAD54B			RAD54 homolog B [Source:HGNC Symbol;Acc:HGNC:17228]
906	5.84613e-12	2.97126	0.254	0.037	1.30123e-07	3	ZNF730			zinc finger protein 730 [Source:HGNC Symbol;Acc:HGNC:32470]
907	3.0819e-21	2.9633	0.524	0.099	6.8597e-17	3	INCENP			inner centromere protein [Source:HGNC Symbol;Acc:HGNC:6058]
908	9.28579e-37	2.95973	1	0.635	2.06683e-32	3	SMC4	G2m_s npcs	Neural progenitor cell	structural maintenance of chromosomes 4 [Source:HGNC Symbol;Acc:HGNC:14013]
909	9.28579e-37	2.95973	1	0.635	2.06683e-32	3	SMC4		Regulatory T (Treg) cell	structural maintenance of chromosomes 4 [Source:HGNC Symbol;Acc:HGNC:14013]
916	2.1271e-30	2.92877	0.841	0.211	4.7345e-26	3	WDR76		Endothelial cell	WD repeat domain 76 [Source:HGNC Symbol;Acc:HGNC:25773]
918	8.59365e-23	2.92682	0.349	0.03	1.91277e-18	3	AC091057.6
919	5.97094e-36	2.92615	0.984	0.48	1.32901e-31	3	TMPO		Neural progenitor cell	thymopoietin [Source:HGNC Symbol;Acc:HGNC:11875]
920	5.97094e-36	2.92615	0.984	0.48	1.32901e-31	3	TMPO		CD1C-CD141- dendritic cell	thymopoietin [Source:HGNC Symbol;Acc:HGNC:11875]
922	1.3113e-34	2.91979	0.921	0.296	2.91869e-30	3	MCM4	Xcr1-cd1s	Neural progenitor cell	minichromosome maintenance complex component 4 [Source:HGNC Symbol;Acc:HGNC:6947]
923	1.3113e-34	2.91979	0.921	0.296	2.91869e-30	3	MCM4		Granulosa cell	minichromosome maintenance complex component 4 [Source:HGNC Symbol;Acc:HGNC:6947]
924	1.3113e-34	2.91979	0.921	0.296	2.91869e-30	3	MCM4		Granulocyte-monocyte progenitor	minichromosome maintenance complex component 4 [Source:HGNC Symbol;Acc:HGNC:6947]
932	4.70284e-29	2.90712	0.746	0.165	1.04676e-24	3	CCNB2	Xcr1-cd1s	Neural progenitor cell	cyclin B2 [Source:HGNC Symbol;Acc:HGNC:1580]
933	4.70284e-29	2.90712	0.746	0.165	1.04676e-24	3	CCNB2		MKI67+ progenitor cell	cyclin B2 [Source:HGNC Symbol;Acc:HGNC:1580]
942	1.98115e-35	2.90136	0.635	0.074	4.40965e-31	3	POC1A	Multiciliated cells		POC1 centriolar protein A [Source:HGNC Symbol;Acc:HGNC:24488]
943	6.27356e-37	2.90016	0.857	0.196	1.39637e-32	3	MAD2L1	G2m_s npcs	Neural progenitor cell	mitotic arrest deficient 2 like 1 [Source:HGNC Symbol;Acc:HGNC:6763]
946	4.60705e-24	2.89375	0.524	0.081	1.02544e-19	3	E2F1	Cardiomyocytes		E2F transcription factor 1 [Source:HGNC Symbol;Acc:HGNC:3113]
948	2.04897e-10	2.89199	0.254	0.046	4.56059e-06	3	TONSL		SLC16A7+ cell	tonsoku like, DNA repair protein [Source:HGNC Symbol;Acc:HGNC:7801]
949	2.04897e-10	2.89199	0.254	0.046	4.56059e-06	3	TONSL		Enterocyte	tonsoku like, DNA repair protein [Source:HGNC Symbol;Acc:HGNC:7801]
950	4.41068e-35	2.88794	0.921	0.269	9.81729e-31	3	FEN1	Cell cycling cells	Neural progenitor cell	flap structure-specific endonuclease 1 [Source:HGNC Symbol;Acc:HGNC:3650]
951	9.47053e-27	2.88001	0.603	0.099	2.10795e-22	3	PIMREG		Neural progenitor cell	PICALM interacting mitotic regulator [Source:HGNC Symbol;Acc:HGNC:25483]
952	9.0526e-21	2.8792	0.413	0.055	2.01493e-16	3	CHAF1B	Cell cycling cells		chromatin assembly factor 1 subunit B [Source:HGNC Symbol;Acc:HGNC:1911]
953	3.10727e-21	2.86944	0.651	0.166	6.91615e-17	3	MMS22L			MMS22 like, DNA repair protein [Source:HGNC Symbol;Acc:HGNC:21475]
954	5.49694e-41	2.86834	0.873	0.158	1.22351e-36	3	TRIP13		SLC16A7+ cell	thyroid hormone receptor interactor 13 [Source:HGNC Symbol;Acc:HGNC:12307]
955	1.71905e-28	2.8591	0.825	0.237	3.82626e-24	3	KNSTRN	G2m_s npcs	Neural progenitor cell	kinetochore localized astrin (SPAG5) binding protein [Source:HGNC Symbol;Acc:HGNC:30767]
956	1.71905e-28	2.8591	0.825	0.237	3.82626e-24	3	KNSTRN		MKI67+ progenitor cell	kinetochore localized astrin (SPAG5) binding protein [Source:HGNC Symbol;Acc:HGNC:30767]
959	1.11302e-27	2.84458	0.667	0.127	2.47735e-23	3	HAUS8			HAUS augmin like complex subunit 8 [Source:HGNC Symbol;Acc:HGNC:30532]
960	9.73059e-23	2.82567	0.873	0.446	2.16584e-18	3	CKS2	G2m_s npcs	Neural progenitor cell	CDC28 protein kinase regulatory subunit 2 [Source:HGNC Symbol;Acc:HGNC:2000]
961	9.73059e-23	2.82567	0.873	0.446	2.16584e-18	3	CKS2		Interneuron	CDC28 protein kinase regulatory subunit 2 [Source:HGNC Symbol;Acc:HGNC:2000]
970	6.93632e-21	2.82426	0.587	0.127	1.54389e-16	3	FIGNL1			fidgetin like 1 [Source:HGNC Symbol;Acc:HGNC:13286]
971	1.08784e-26	2.81623	0.937	0.405	2.42131e-22	3	SYNE2	Glia cells	Microglial cell	spectrin repeat containing nuclear envelope protein 2 [Source:HGNC Symbol;Acc:HGNC:17084]
972	1.08784e-26	2.81623	0.937	0.405	2.42131e-22	3	SYNE2		CD4+ cytotoxic T cell	spectrin repeat containing nuclear envelope protein 2 [Source:HGNC Symbol;Acc:HGNC:17084]
973	1.08784e-26	2.81623	0.937	0.405	2.42131e-22	3	SYNE2		Granulosa cell	spectrin repeat containing nuclear envelope protein 2 [Source:HGNC Symbol;Acc:HGNC:17084]
979	4.26424e-13	2.80776	0.286	0.042	9.49135e-09	3	APOBEC3B			apolipoprotein B mRNA editing enzyme catalytic subunit 3B [Source:HGNC Symbol;Acc:HGNC:17352]
980	2.2219e-31	2.7951	0.746	0.136	4.94552e-27	3	POLA2	Cardiomyocytes		DNA polymerase alpha 2, accessory subunit [Source:HGNC Symbol;Acc:HGNC:30073]
981	3.74763e-16	2.78012	0.413	0.076	8.34147e-12	3	ZNF519		SLC16A7+ cell	zinc finger protein 519 [Source:HGNC Symbol;Acc:HGNC:30574]
982	3.10034e-24	2.77874	0.508	0.074	6.90073e-20	3	LIN9			lin-9 DREAM MuvB core complex component [Source:HGNC Symbol;Acc:HGNC:30830]
983	2.94872e-31	2.77807	0.905	0.317	6.56326e-27	3	NCAPG2			non-SMC condensin II complex subunit G2 [Source:HGNC Symbol;Acc:HGNC:21904]
984	3.7255e-29	2.76945	0.794	0.202	8.29221e-25	3	EZH2			enhancer of zeste 2 polycomb repressive complex 2 subunit [Source:HGNC Symbol;Acc:HGNC:3527]
985	1.65373e-18	2.76804	0.492	0.097	3.68086e-14	3	ZGRF1			zinc finger GRF-type containing 1 [Source:HGNC Symbol;Acc:HGNC:25654]
986	9.44441e-24	2.76641	0.571	0.103	2.10214e-19	3	CENPO			centromere protein O [Source:HGNC Symbol;Acc:HGNC:28152]
987	5.21525e-21	2.76563	0.492	0.083	1.16081e-16	3	FANCG			FA complementation group G [Source:HGNC Symbol;Acc:HGNC:3588]
988	8.85684e-29	2.76263	0.873	0.322	1.97136e-24	3	UBE2T	Progenitor cells	Neural progenitor cell	ubiquitin conjugating enzyme E2 T [Source:HGNC Symbol;Acc:HGNC:25009]
989	8.85684e-29	2.76263	0.873	0.322	1.97136e-24	3	UBE2T		Interneuron	ubiquitin conjugating enzyme E2 T [Source:HGNC Symbol;Acc:HGNC:25009]
990	8.85684e-29	2.76263	0.873	0.322	1.97136e-24	3	UBE2T		FOXN4+ cell	ubiquitin conjugating enzyme E2 T [Source:HGNC Symbol;Acc:HGNC:25009]
991	8.85684e-29	2.76263	0.873	0.322	1.97136e-24	3	UBE2T		MKI67+ progenitor cell	ubiquitin conjugating enzyme E2 T [Source:HGNC Symbol;Acc:HGNC:25009]
1000	2.96644e-31	2.74902	0.714	0.122	6.60271e-27	3	IQGAP3		MKI67+ progenitor cell	IQ motif containing GTPase activating protein 3 [Source:HGNC Symbol;Acc:HGNC:20669]
1001	7.1704e-08	2.74761	0.254	0.058	0.00159599	3	LRRC45		Ciliated cell	leucine rich repeat containing 45 [Source:HGNC Symbol;Acc:HGNC:28302]
1002	6.79806e-26	2.73715	0.698	0.149	1.51311e-21	3	MCM8	Xcr1-cd1s		minichromosome maintenance 8 homologous recombination repair factor [Source:HGNC Symbol;Acc:HGNC:16147]
1003	9.26887e-27	2.73504	0.968	0.605	2.06307e-22	3	CKAP2	G2m_s npcs	Neural progenitor cell	cytoskeleton associated protein 2 [Source:HGNC Symbol;Acc:HGNC:1990]
1004	9.26887e-27	2.73504	0.968	0.605	2.06307e-22	3	CKAP2		Regulatory T (Treg) cell	cytoskeleton associated protein 2 [Source:HGNC Symbol;Acc:HGNC:1990]
1005	9.26887e-27	2.73504	0.968	0.605	2.06307e-22	3	CKAP2		Exhausted CD4+ T cell	cytoskeleton associated protein 2 [Source:HGNC Symbol;Acc:HGNC:1990]
1009	8.951e-35	2.73449	0.794	0.15	1.99231e-30	3	GINS2	Progenitor cells	Neural progenitor cell	GINS complex subunit 2 [Source:HGNC Symbol;Acc:HGNC:24575]
1015	8.34751e-09	2.73409	0.27	0.058	0.000185799	3	RECQL4			RecQ like helicase 4 [Source:HGNC Symbol;Acc:HGNC:9949]
1016	2.97178e-18	2.71909	0.857	0.43	6.61458e-14	3	CCNB1	Xcr1-cd1s	Neural progenitor cell	cyclin B1 [Source:HGNC Symbol;Acc:HGNC:1579]
1017	2.97178e-18	2.71909	0.857	0.43	6.61458e-14	3	CCNB1		MKI67+ progenitor cell	cyclin B1 [Source:HGNC Symbol;Acc:HGNC:1579]
1018	2.97178e-18	2.71909	0.857	0.43	6.61458e-14	3	CCNB1		B cell	cyclin B1 [Source:HGNC Symbol;Acc:HGNC:1579]
1044	6.81609e-15	2.71712	0.921	0.796	1.51712e-10	3	HIST1H4C	Cell cycling cells	Neural progenitor cell
1045	6.81609e-15	2.71712	0.921	0.796	1.51712e-10	3	HIST1H4C		MKI67+ progenitor cell
1046	6.81609e-15	2.71712	0.921	0.796	1.51712e-10	3	HIST1H4C		Endothelial cell
1047	6.81609e-15	2.71712	0.921	0.796	1.51712e-10	3	HIST1H4C		Multilymphoid progenitor cell
1048	6.81609e-15	2.71712	0.921	0.796	1.51712e-10	3	HIST1H4C		B cell
1148	2.32726e-11	2.71526	0.27	0.046	5.18002e-07	3	DNMT3B		Stem cell	DNA methyltransferase 3 beta [Source:HGNC Symbol;Acc:HGNC:2979]
1149	2.32726e-11	2.71526	0.27	0.046	5.18002e-07	3	DNMT3B		Embryonic stem cell	DNA methyltransferase 3 beta [Source:HGNC Symbol;Acc:HGNC:2979]
1150	5.0011e-31	2.70194	0.81	0.181	1.11314e-26	3	MCM5	Amplifying cells	Neural progenitor cell	minichromosome maintenance complex component 5 [Source:HGNC Symbol;Acc:HGNC:6948]
1151	5.0011e-31	2.70194	0.81	0.181	1.11314e-26	3	MCM5		Regulatory T (Treg) cell	minichromosome maintenance complex component 5 [Source:HGNC Symbol;Acc:HGNC:6948]
1154	3.3238e-28	2.68513	0.476	0.048	7.39812e-24	3	OIP5		Neural progenitor cell	Opa interacting protein 5 [Source:HGNC Symbol;Acc:HGNC:20300]
1155	5.73729e-36	2.67579	1	0.396	1.27701e-31	3	TYMS	Np1	FOXN4+ cell	thymidylate synthetase [Source:HGNC Symbol;Acc:HGNC:12441]
1166	2.8582e-15	2.67069	0.444	0.096	6.36178e-11	3	CCDC150			coiled-coil domain containing 150 [Source:HGNC Symbol;Acc:HGNC:26834]
1167	5.43483e-30	2.66947	0.746	0.143	1.20969e-25	3	LIG1			DNA ligase 1 [Source:HGNC Symbol;Acc:HGNC:6598]
1168	2.3595e-19	2.64688	0.508	0.103	5.25178e-15	3	POLE2			DNA polymerase epsilon 2, accessory subunit [Source:HGNC Symbol;Acc:HGNC:9178]
1169	3.1813e-21	2.63565	0.619	0.15	7.08095e-17	3	KNTC1		Endothelial cell	kinetochore associated 1 [Source:HGNC Symbol;Acc:HGNC:17255]
1171	6.61724e-28	2.63136	0.762	0.184	1.47286e-23	3	CEP152	Multiciliated cells	Endothelial cell	centrosomal protein 152 [Source:HGNC Symbol;Acc:HGNC:29298]
1173	7.95814e-18	2.62285	0.397	0.06	1.77132e-13	3	MTBP			MDM2 binding protein [Source:HGNC Symbol;Acc:HGNC:7417]
1174	5.79975e-25	2.61056	0.762	0.209	1.29091e-20	3	RMI1			RecQ mediated genome instability 1 [Source:HGNC Symbol;Acc:HGNC:25764]
1175	1.58319e-18	2.60941	0.571	0.133	3.52386e-14	3	SUV39H2		SLC16A7+ cell	SUV39H2 histone lysine methyltransferase [Source:HGNC Symbol;Acc:HGNC:17287]
1176	6.94761e-28	2.60638	0.841	0.274	1.5464e-23	3	BARD1			BRCA1 associated RING domain 1 [Source:HGNC Symbol;Acc:HGNC:952]
1177	1.04473e-13	2.60121	0.302	0.044	2.32535e-09	3	C1QTNF2		SLC16A7+ cell	C1q and TNF related 2 [Source:HGNC Symbol;Acc:HGNC:14325]
1178	1.34076e-29	2.59728	0.81	0.188	2.98427e-25	3	CENPJ		Endothelial cell	centromere protein J [Source:HGNC Symbol;Acc:HGNC:17272]
1180	5.79971e-30	2.59028	0.952	0.381	1.2909e-25	3	PRC1	G2m_s npcs	Neural progenitor cell	protein regulator of cytokinesis 1 [Source:HGNC Symbol;Acc:HGNC:9341]
1181	5.79971e-30	2.59028	0.952	0.381	1.2909e-25	3	PRC1		MKI67+ progenitor cell	protein regulator of cytokinesis 1 [Source:HGNC Symbol;Acc:HGNC:9341]
1182	6.46811e-27	2.58718	0.746	0.17	1.43967e-22	3	NDC1		Brush cell (Tuft cell)	NDC1 transmembrane nucleoporin [Source:HGNC Symbol;Acc:HGNC:25525]
1183	6.46811e-27	2.58718	0.746	0.17	1.43967e-22	3	NDC1		Neuroendocrine cell	NDC1 transmembrane nucleoporin [Source:HGNC Symbol;Acc:HGNC:25525]
1184	4.41481e-15	2.58118	0.302	0.039	9.82648e-11	3	AUNIP	Amplifying cells		aurora kinase A and ninein interacting protein [Source:HGNC Symbol;Acc:HGNC:28363]
1185	2.75247e-16	2.55812	0.381	0.06	6.12646e-12	3	PRC1-AS1			PRC1 antisense RNA 1 [Source:HGNC Symbol;Acc:HGNC:48587]
1186	2.78717e-23	2.55474	0.667	0.156	6.20369e-19	3	CDCA3	Xcr1-cd1s	Neural progenitor cell	cell division cycle associated 3 [Source:HGNC Symbol;Acc:HGNC:14624]
1188	9.80139e-33	2.55373	0.937	0.278	2.18159e-28	3	MCM7		Neural progenitor cell	minichromosome maintenance complex component 7 [Source:HGNC Symbol;Acc:HGNC:6950]
1189	5.47346e-32	2.52956	0.984	0.513	1.21828e-27	3	ECT2	Cell cycling cells	Liver bud hepatic cell	epithelial cell transforming 2 [Source:HGNC Symbol;Acc:HGNC:3155]
1190	1.72076e-12	2.52882	0.286	0.046	3.83007e-08	3	HIST1H2AG
1191	2.05978e-17	2.50551	0.413	0.069	4.58466e-13	3	CDC7			cell division cycle 7 [Source:HGNC Symbol;Acc:HGNC:1745]
1192	4.42357e-14	2.48513	0.429	0.099	9.84598e-10	3	PSRC1	G2m_s npcs		proline and serine rich coiled-coil 1 [Source:HGNC Symbol;Acc:HGNC:24472]
1194	3.30669e-17	2.48419	0.778	0.34	7.36002e-13	3	MCM6	Cell cycling cells	Neural progenitor cell	minichromosome maintenance complex component 6 [Source:HGNC Symbol;Acc:HGNC:6949]
1195	3.30669e-17	2.48419	0.778	0.34	7.36002e-13	3	MCM6		Granulocyte-monocyte progenitor	minichromosome maintenance complex component 6 [Source:HGNC Symbol;Acc:HGNC:6949]
1197	2.64068e-29	2.47427	0.937	0.372	5.87762e-25	3	PCLAF	Myeloid cells	Neural progenitor cell	PCNA clamp associated factor [Source:HGNC Symbol;Acc:HGNC:28961]
1207	1.99604e-13	2.461	0.381	0.076	4.44278e-09	3	CHTF18			chromosome transmission fidelity factor 18 [Source:HGNC Symbol;Acc:HGNC:18435]
1208	3.34594e-26	2.45973	0.889	0.327	7.44738e-22	3	NCAPD2			non-SMC condensin I complex subunit D2 [Source:HGNC Symbol;Acc:HGNC:24305]
1209	1.8412e-23	2.45753	0.841	0.299	4.09814e-19	3	POLA1	Cell cycling cells		DNA polymerase alpha 1, catalytic subunit [Source:HGNC Symbol;Acc:HGNC:9173]
1210	1.06026e-09	2.45435	0.302	0.069	2.35994e-05	3	PAQR4		FOXN4+ cell	progestin and adipoQ receptor family member 4 [Source:HGNC Symbol;Acc:HGNC:26386]
1211	1.1197e-23	2.45336	0.794	0.267	2.49223e-19	3	VRK1			VRK serine/threonine kinase 1 [Source:HGNC Symbol;Acc:HGNC:12718]
1212	4.21174e-21	2.42992	0.683	0.179	9.37449e-17	3	CENPL			centromere protein L [Source:HGNC Symbol;Acc:HGNC:17879]
1213	1.23512e-26	2.42549	0.889	0.342	2.74913e-22	3	DNAJC9		B cell	DnaJ heat shock protein family (Hsp40) member C9 [Source:HGNC Symbol;Acc:HGNC:19123]
1215	2.14708e-29	2.42482	0.905	0.283	4.77898e-25	3	PSMC3IP			PSMC3 interacting protein [Source:HGNC Symbol;Acc:HGNC:17928]
1216	3.60659e-11	2.41004	0.286	0.051	8.02755e-07	3	RMI2		Granulocyte-monocyte progenitor	RecQ mediated genome instability 2 [Source:HGNC Symbol;Acc:HGNC:28349]
1218	2.93565e-11	2.40909	0.254	0.039	6.53417e-07	3	SLC25A10			solute carrier family 25 member 10 [Source:HGNC Symbol;Acc:HGNC:10980]
1219	1.4899e-17	2.40701	0.635	0.177	3.31623e-13	3	DSN1		Plasmacytoid dendritic cell	DSN1 component of MIS12 kinetochore complex [Source:HGNC Symbol;Acc:HGNC:16165]
1221	7.21273e-29	2.40606	0.698	0.124	1.60541e-24	3	CIT			citron rho-interacting serine/threonine kinase [Source:HGNC Symbol;Acc:HGNC:1985]
1222	2.10183e-16	2.40064	0.556	0.147	4.67826e-12	3	GAS2L3	Cell cycling cells	Lake et al.Science.Ex8	growth arrest specific 2 like 3 [Source:HGNC Symbol;Acc:HGNC:27475]
1224	1.355e-22	2.39421	0.841	0.335	3.01596e-18	3	H2AFX	G2m_s npcs	Neural progenitor cell
1225	1.355e-22	2.39421	0.841	0.335	3.01596e-18	3	H2AFX		Multipotent progenitor cell
1228	5.37015e-14	2.38724	0.349	0.06	1.19529e-09	3	HAUS5			HAUS augmin like complex subunit 5 [Source:HGNC Symbol;Acc:HGNC:29130]
1229	6.06319e-12	2.38436	0.46	0.126	1.34954e-07	3	SLC43A3			solute carrier family 43 member 3 [Source:HGNC Symbol;Acc:HGNC:17466]
1230	1.85346e-18	2.3771	0.81	0.375	4.12543e-14	3	POLD3	Cell cycling cells		DNA polymerase delta 3, accessory subunit [Source:HGNC Symbol;Acc:HGNC:20932]
1231	9.21182e-23	2.37419	0.873	0.366	2.05037e-18	3	MSH2	Cell cycling cells		mutS homolog 2 [Source:HGNC Symbol;Acc:HGNC:7325]
1232	5.77866e-27	2.37249	0.921	0.428	1.28621e-22	3	GMNN	Neural cells	Neural progenitor cell	geminin DNA replication inhibitor [Source:HGNC Symbol;Acc:HGNC:17493]
1233	5.77866e-27	2.37249	0.921	0.428	1.28621e-22	3	GMNN		Liver bud hepatic cell	geminin DNA replication inhibitor [Source:HGNC Symbol;Acc:HGNC:17493]
1238	1.45774e-27	2.36872	0.952	0.545	3.24464e-23	3	RRM1	Cell cycling cells	Neural progenitor cell	ribonucleotide reductase catalytic subunit M1 [Source:HGNC Symbol;Acc:HGNC:10451]
1239	1.45774e-27	2.36872	0.952	0.545	3.24464e-23	3	RRM1		Morula cell (Blastomere)	ribonucleotide reductase catalytic subunit M1 [Source:HGNC Symbol;Acc:HGNC:10451]
1242	2.47438e-11	2.36719	0.333	0.069	5.50747e-07	3	BORA			BORA aurora kinase A activator [Source:HGNC Symbol;Acc:HGNC:24724]
1243	7.38387e-18	2.36711	0.54	0.12	1.6435e-13	3	TROAP	B cells	FGFR1HighNME5- epithelial cell	trophinin associated protein [Source:HGNC Symbol;Acc:HGNC:12327]
1244	7.38387e-18	2.36711	0.54	0.12	1.6435e-13	3	TROAP		MKI67+ progenitor cell	trophinin associated protein [Source:HGNC Symbol;Acc:HGNC:12327]
1245	7.38387e-18	2.36711	0.54	0.12	1.6435e-13	3	TROAP		1-cell stage cell (Blastomere)	trophinin associated protein [Source:HGNC Symbol;Acc:HGNC:12327]
1247	9.35137e-24	2.36593	0.889	0.377	2.08143e-19	3	MCM3		Neural progenitor cell	minichromosome maintenance complex component 3 [Source:HGNC Symbol;Acc:HGNC:6945]
1248	1.2496e-18	2.35865	0.429	0.065	2.78137e-14	3	TEDC1			tubulin epsilon and delta complex 1 [Source:HGNC Symbol;Acc:HGNC:20127]
1249	1.99763e-19	2.35602	0.683	0.191	4.44632e-15	3	GEN1		B cell	GEN1 Holliday junction 5' flap endonuclease [Source:HGNC Symbol;Acc:HGNC:26881]
1251	8.4232e-24	2.34615	0.683	0.158	1.87484e-19	3	E2F7	Multiciliated cells	FOXN4+ cell	E2F transcription factor 7 [Source:HGNC Symbol;Acc:HGNC:23820]
1252	1.0601e-08	2.32751	0.365	0.115	0.000235957	3	TNFAIP8L1			TNF alpha induced protein 8 like 1 [Source:HGNC Symbol;Acc:HGNC:28279]
1253	2.95634e-28	2.32614	0.714	0.133	6.58023e-24	3	PARPBP			PARP1 binding protein [Source:HGNC Symbol;Acc:HGNC:26074]
1254	2.54041e-17	2.32411	0.619	0.172	5.65445e-13	3	AC011447.3
1255	1.7436e-27	2.31938	0.762	0.163	3.88091e-23	3	TIMELESS	Xcr1-cd1s		timeless circadian regulator [Source:HGNC Symbol;Acc:HGNC:11813]
1256	1.92908e-18	2.31639	0.429	0.065	4.29375e-14	3	AC092718.4
1257	2.59096e-21	2.3154	0.587	0.115	5.76697e-17	3	NET1	Endothelial cells	CD141+CLEC9A+ dendritic cell	neuroepithelial cell transforming 1 [Source:HGNC Symbol;Acc:HGNC:14592]
1261	9.61971e-19	2.31319	0.635	0.177	2.14116e-14	3	CDCA4		Neural progenitor cell	cell division cycle associated 4 [Source:HGNC Symbol;Acc:HGNC:14625]
1262	5.00843e-25	2.30932	0.841	0.296	1.11478e-20	3	LMNB2		Endothelial cell	lamin B2 [Source:HGNC Symbol;Acc:HGNC:6638]
1264	7.25481e-25	2.30881	0.746	0.179	1.61478e-20	3	CENPM	Epithelial cells	Neural progenitor cell	centromere protein M [Source:HGNC Symbol;Acc:HGNC:18352]
1265	7.25481e-25	2.30881	0.746	0.179	1.61478e-20	3	CENPM		FOXN4+ cell	centromere protein M [Source:HGNC Symbol;Acc:HGNC:18352]
1266	7.25481e-25	2.30881	0.746	0.179	1.61478e-20	3	CENPM		Goblet cell	centromere protein M [Source:HGNC Symbol;Acc:HGNC:18352]
1267	7.25481e-25	2.30881	0.746	0.179	1.61478e-20	3	CENPM		B cell	centromere protein M [Source:HGNC Symbol;Acc:HGNC:18352]
1274	4.05491e-23	2.28835	0.587	0.108	9.02541e-19	3	NEMP1			nuclear envelope integral membrane protein 1 [Source:HGNC Symbol;Acc:HGNC:29001]
1275	1.28077e-26	2.28184	0.952	0.593	2.85074e-22	3	USP1			ubiquitin specific peptidase 1 [Source:HGNC Symbol;Acc:HGNC:12607]
1276	1.08393e-19	2.27727	0.651	0.163	2.41262e-15	3	SASS6			SAS-6 centriolar assembly protein [Source:HGNC Symbol;Acc:HGNC:25403]
1277	3.89869e-10	2.26171	0.333	0.078	8.67769e-06	3	AC004943.2
1278	7.96898e-28	2.25958	0.873	0.281	1.77374e-23	3	RNASEH2A	Fibroblasts	Neural progenitor cell	ribonuclease H2 subunit A [Source:HGNC Symbol;Acc:HGNC:18518]
1279	1.05666e-19	2.2588	0.714	0.214	2.3519e-15	3	ZNF93			zinc finger protein 93 [Source:HGNC Symbol;Acc:HGNC:13169]
1280	1.54221e-17	2.25864	0.683	0.211	3.43265e-13	3	RBL1		Pit cell	RB transcriptional corepressor like 1 [Source:HGNC Symbol;Acc:HGNC:9893]
1281	1.54221e-17	2.25864	0.683	0.211	3.43265e-13	3	RBL1		AXL+SIGLEC6+ dendritic cell	RB transcriptional corepressor like 1 [Source:HGNC Symbol;Acc:HGNC:9893]
1283	1.2412e-18	2.25233	0.873	0.494	2.76266e-14	3	FAM111A	T cells	SLC16A7+ cell	FAM111 trypsin like peptidase A [Source:HGNC Symbol;Acc:HGNC:24725]
1284	4.29227e-26	2.24858	0.937	0.464	9.55373e-22	3	DHFR	Progenitor cells	Neural progenitor cell	dihydrofolate reductase [Source:HGNC Symbol;Acc:HGNC:2861]
1285	4.29227e-26	2.24858	0.937	0.464	9.55373e-22	3	DHFR		FOXN4+ cell	dihydrofolate reductase [Source:HGNC Symbol;Acc:HGNC:2861]
1286	1.54529e-17	2.24023	0.587	0.156	3.43951e-13	3	RHNO1			RAD9-HUS1-RAD1 interacting nuclear orphan 1 [Source:HGNC Symbol;Acc:HGNC:28206]
1287	3.28574e-23	2.23917	0.889	0.48	7.31341e-19	3	CEP78	Multiciliated cells	Effector CD8+ memory T (Tem) cell	centrosomal protein 78 [Source:HGNC Symbol;Acc:HGNC:25740]
1288	3.28574e-23	2.23917	0.889	0.48	7.31341e-19	3	CEP78		CD4+ cytotoxic T cell	centrosomal protein 78 [Source:HGNC Symbol;Acc:HGNC:25740]
1289	3.28574e-23	2.23917	0.889	0.48	7.31341e-19	3	CEP78		Oocyte	centrosomal protein 78 [Source:HGNC Symbol;Acc:HGNC:25740]
1291	6.25989e-12	2.23489	0.365	0.078	1.39333e-07	3	CCDC138			coiled-coil domain containing 138 [Source:HGNC Symbol;Acc:HGNC:26531]
1292	9.83433e-10	2.23435	0.73	0.43	2.18892e-05	3	HIST1H1E		Endothelial cell	H1.4 linker histone, cluster member [Source:HGNC Symbol;Acc:HGNC:4718]
1294	1.0048e-26	2.22662	0.921	0.382	2.23649e-22	3	NCAPD3		MKI67+ progenitor cell	non-SMC condensin II complex subunit D3 [Source:HGNC Symbol;Acc:HGNC:28952]
1295	2.93681e-30	2.21491	1	0.812	6.53674e-26	3	TPX2	G2m_s npcs	Neural progenitor cell	TPX2 microtubule nucleation factor [Source:HGNC Symbol;Acc:HGNC:1249]
1296	2.93681e-30	2.21491	1	0.812	6.53674e-26	3	TPX2		MKI67+ progenitor cell	TPX2 microtubule nucleation factor [Source:HGNC Symbol;Acc:HGNC:1249]
1301	1.70317e-28	2.21066	0.968	0.54	3.79092e-24	3	SMC2	Progenitor cells	Neural progenitor cell	structural maintenance of chromosomes 2 [Source:HGNC Symbol;Acc:HGNC:14011]
1304	1.12693e-19	2.20481	0.825	0.354	2.50833e-15	3	CDKN3	Cardiomyocytes	Neural progenitor cell	cyclin dependent kinase inhibitor 3 [Source:HGNC Symbol;Acc:HGNC:1791]
1305	1.12693e-19	2.20481	0.825	0.354	2.50833e-15	3	CDKN3		MKI67+ progenitor cell	cyclin dependent kinase inhibitor 3 [Source:HGNC Symbol;Acc:HGNC:1791]
1306	1.12693e-19	2.20481	0.825	0.354	2.50833e-15	3	CDKN3		Granulocyte-monocyte progenitor	cyclin dependent kinase inhibitor 3 [Source:HGNC Symbol;Acc:HGNC:1791]
1324	6.72183e-20	2.1985	0.571	0.122	1.49615e-15	3	POLE			DNA polymerase epsilon, catalytic subunit [Source:HGNC Symbol;Acc:HGNC:9177]
1325	2.05958e-15	2.18905	0.746	0.342	4.58422e-11	3	RBBP8	Mctec		RB binding protein 8, endonuclease [Source:HGNC Symbol;Acc:HGNC:9891]
1326	2.63072e-07	2.17705	0.302	0.09	0.00585546	3	ADAMTS4	Endothelial cells	Oligodendrocyte	ADAM metallopeptidase with thrombospondin type 1 motif 4 [Source:HGNC Symbol;Acc:HGNC:220]
1327	2.63072e-07	2.17705	0.302	0.09	0.00585546	3	ADAMTS4		DCLK1+ progenitor cell	ADAM metallopeptidase with thrombospondin type 1 motif 4 [Source:HGNC Symbol;Acc:HGNC:220]
1328	1.29843e-23	2.17312	0.857	0.308	2.89005e-19	3	BIRC5	G2m_s npcs	Epithelial cell	baculoviral IAP repeat containing 5 [Source:HGNC Symbol;Acc:HGNC:593]
1329	1.29843e-23	2.17312	0.857	0.308	2.89005e-19	3	BIRC5		Neural progenitor cell	baculoviral IAP repeat containing 5 [Source:HGNC Symbol;Acc:HGNC:593]
1330	1.29843e-23	2.17312	0.857	0.308	2.89005e-19	3	BIRC5		MKI67+ progenitor cell	baculoviral IAP repeat containing 5 [Source:HGNC Symbol;Acc:HGNC:593]
1331	1.29843e-23	2.17312	0.857	0.308	2.89005e-19	3	BIRC5		Endothelial cell	baculoviral IAP repeat containing 5 [Source:HGNC Symbol;Acc:HGNC:593]
1378	5.85769e-28	2.16875	0.984	0.763	1.3038e-23	3	SPDL1			spindle apparatus coiled-coil protein 1 [Source:HGNC Symbol;Acc:HGNC:26010]
1379	7.35669e-23	2.16857	0.762	0.202	1.63745e-18	3	FOXM1		Cancer stem cell	forkhead box M1 [Source:HGNC Symbol;Acc:HGNC:3818]
1380	5.44988e-24	2.15314	0.873	0.34	1.21303e-19	3	ZWILCH			zwilch kinetochore protein [Source:HGNC Symbol;Acc:HGNC:25468]
1381	3.03874e-15	2.1531	0.587	0.17	6.76362e-11	3	KIF20A	Cardiomyocytes		kinesin family member 20A [Source:HGNC Symbol;Acc:HGNC:9787]
1383	8.4509e-19	2.15136	0.73	0.248	1.881e-14	3	C4orf46			chromosome 4 open reading frame 46 [Source:HGNC Symbol;Acc:HGNC:27320]
1384	6.36821e-25	2.12968	0.825	0.246	1.41744e-20	3	CENPH			centromere protein H [Source:HGNC Symbol;Acc:HGNC:17268]
1385	5.20429e-22	2.12938	0.714	0.184	1.15837e-17	3	MIS18A			MIS18 kinetochore protein A [Source:HGNC Symbol;Acc:HGNC:1286]
1386	3.79564e-14	2.12515	0.492	0.122	8.44833e-10	3	ARHGAP19			Rho GTPase activating protein 19 [Source:HGNC Symbol;Acc:HGNC:23724]
1387	4.18387e-17	2.12172	0.619	0.175	9.31246e-13	3	CLN6			CLN6 transmembrane ER protein [Source:HGNC Symbol;Acc:HGNC:2077]
1388	1.42811e-28	2.11926	0.968	0.462	3.17868e-24	3	NSD2		4-cell stage cell (Blastomere)	nuclear receptor binding SET domain protein 2 [Source:HGNC Symbol;Acc:HGNC:12766]
1390	2.65933e-25	2.11264	0.952	0.565	5.91913e-21	3	MIS18BP1	Dendritic cells	Neural progenitor cell	MIS18 binding protein 1 [Source:HGNC Symbol;Acc:HGNC:20190]
1391	2.65933e-25	2.11264	0.952	0.565	5.91913e-21	3	MIS18BP1		Microglial cell	MIS18 binding protein 1 [Source:HGNC Symbol;Acc:HGNC:20190]
1392	2.65933e-25	2.11264	0.952	0.565	5.91913e-21	3	MIS18BP1		Exhausted CD8+ T cell	MIS18 binding protein 1 [Source:HGNC Symbol;Acc:HGNC:20190]
1393	3.0252e-16	2.10622	0.619	0.172	6.7335e-12	3	FANCM			FA complementation group M [Source:HGNC Symbol;Acc:HGNC:23168]
1394	2.24864e-19	2.10476	0.73	0.235	5.00503e-15	3	CDKN2C	Cardiomyocytes		cyclin dependent kinase inhibitor 2C [Source:HGNC Symbol;Acc:HGNC:1789]
1395	2.56567e-09	2.10218	0.302	0.069	5.71068e-05	3	TMEM201		Secretory progenitor cell	transmembrane protein 201 [Source:HGNC Symbol;Acc:HGNC:33719]
1396	4.30851e-08	2.09662	0.317	0.087	0.000958989	3	AC022150.4
1397	3.57414e-20	2.09523	0.921	0.508	7.95533e-16	3	PCNA	Proliferating cells	Neural progenitor cell	proliferating cell nuclear antigen [Source:HGNC Symbol;Acc:HGNC:8729]
1398	3.57414e-20	2.09523	0.921	0.508	7.95533e-16	3	PCNA		Myoblast	proliferating cell nuclear antigen [Source:HGNC Symbol;Acc:HGNC:8729]
1399	3.57414e-20	2.09523	0.921	0.508	7.95533e-16	3	PCNA		Granulosa cell	proliferating cell nuclear antigen [Source:HGNC Symbol;Acc:HGNC:8729]
1421	3.82604e-19	2.08915	0.81	0.287	8.516e-15	3	NETO2		FOXN4+ cell	neuropilin and tolloid like 2 [Source:HGNC Symbol;Acc:HGNC:14644]
1422	1.10864e-10	2.08287	0.286	0.053	2.46762e-06	3	TYMSOS		Granulocyte-monocyte progenitor	TYMS opposite strand RNA [Source:HGNC Symbol;Acc:HGNC:29553]
1424	9.21448e-20	2.08238	0.714	0.212	2.05096e-15	3	GSTCD		Goblet cell	glutathione S-transferase C-terminal domain containing [Source:HGNC Symbol;Acc:HGNC:25806]
1425	3.80297e-29	2.08109	0.984	0.766	8.46466e-25	3	DIAPH3	Corticotropes	FGFR1LowNME5- epithelial cell	diaphanous related formin 3 [Source:HGNC Symbol;Acc:HGNC:15480]
1427	8.63523e-12	2.07257	0.365	0.081	1.92203e-07	3	CDCA7	Stem cells	Neural progenitor cell	cell division cycle associated 7 [Source:HGNC Symbol;Acc:HGNC:14628]
1428	8.63523e-12	2.07257	0.365	0.081	1.92203e-07	3	CDCA7		LGR5+ stem cell	cell division cycle associated 7 [Source:HGNC Symbol;Acc:HGNC:14628]
1431	6.4313e-19	2.06759	0.714	0.223	1.43148e-14	3	RFC4			replication factor C subunit 4 [Source:HGNC Symbol;Acc:HGNC:9972]
1432	2.12127e-09	2.0585	0.413	0.129	4.72153e-05	3	CCNE1			cyclin E1 [Source:HGNC Symbol;Acc:HGNC:1589]
1433	1.14829e-18	2.05189	0.762	0.258	2.55586e-14	3	CENPN		Neural progenitor cell	centromere protein N [Source:HGNC Symbol;Acc:HGNC:30873]
1434	1.14829e-18	2.05189	0.762	0.258	2.55586e-14	3	CENPN		Endothelial cell	centromere protein N [Source:HGNC Symbol;Acc:HGNC:30873]
1436	9.57076e-10	2.04814	0.302	0.065	2.13026e-05	3	ASRGL1			asparaginase and isoaspartyl peptidase 1 [Source:HGNC Symbol;Acc:HGNC:16448]
1437	2.35379e-19	2.04062	0.746	0.26	5.23906e-15	3	RFWD3		Endothelial cell	ring finger and WD repeat domain 3 [Source:HGNC Symbol;Acc:HGNC:25539]
1439	3.10458e-18	2.03477	0.746	0.255	6.91017e-14	3	PRIM2			DNA primase subunit 2 [Source:HGNC Symbol;Acc:HGNC:9370]
1440	2.26809e-21	2.03414	0.794	0.262	5.04832e-17	3	LRR1			leucine rich repeat protein 1 [Source:HGNC Symbol;Acc:HGNC:19742]
1441	1.3374e-20	2.03378	0.81	0.317	2.97678e-16	3	RAD18			RAD18 E3 ubiquitin protein ligase [Source:HGNC Symbol;Acc:HGNC:18278]
1442	1.87164e-18	2.03021	0.81	0.336	4.16589e-14	3	CENPQ		Multipotent progenitor cell	centromere protein Q [Source:HGNC Symbol;Acc:HGNC:21347]
1443	3.47473e-07	2.01834	0.349	0.122	0.00773404	3	PIF1			PIF1 5'-to-3' DNA helicase [Source:HGNC Symbol;Acc:HGNC:26220]
1444	5.5687e-12	2.01531	0.492	0.136	1.23948e-07	3	TBC1D31		Mucosal-associated invariant T cell	TBC1 domain family member 31 [Source:HGNC Symbol;Acc:HGNC:30888]
1445	5.5687e-12	2.01531	0.492	0.136	1.23948e-07	3	TBC1D31		Ciliated epithelial cell	TBC1 domain family member 31 [Source:HGNC Symbol;Acc:HGNC:30888]
1446	2.1686e-19	2.00254	0.762	0.264	4.82687e-15	3	CDK2			cyclin dependent kinase 2 [Source:HGNC Symbol;Acc:HGNC:1771]
1447	5.51853e-13	1.99855	0.556	0.173	1.22831e-08	3	MNS1			meiosis specific nuclear structural 1 [Source:HGNC Symbol;Acc:HGNC:29636]
1448	4.16883e-16	1.98718	0.714	0.283	9.27898e-12	3	RFC2	Cell cycling cells	SLC16A7+ cell	replication factor C subunit 2 [Source:HGNC Symbol;Acc:HGNC:9970]
1449	8.4087e-15	1.9854	0.73	0.306	1.87161e-10	3	PHF19		MKI67+ progenitor cell	PHD finger protein 19 [Source:HGNC Symbol;Acc:HGNC:24566]
1450	7.40462e-20	1.98047	0.841	0.404	1.64812e-15	3	HAUS6			HAUS augmin like complex subunit 6 [Source:HGNC Symbol;Acc:HGNC:25948]
1451	1.72482e-18	1.95242	0.873	0.512	3.83911e-14	3	CKS1B	CD8 T cells	Neural progenitor cell	CDC28 protein kinase regulatory subunit 1B [Source:HGNC Symbol;Acc:HGNC:19083]
1452	1.72482e-18	1.95242	0.873	0.512	3.83911e-14	3	CKS1B		Endothelial cell	CDC28 protein kinase regulatory subunit 1B [Source:HGNC Symbol;Acc:HGNC:19083]
1460	4.14896e-08	1.95049	0.302	0.08	0.000923474	3	NIPBL-DT			NIPBL divergent transcript [Source:HGNC Symbol;Acc:HGNC:51293]
1461	4.88064e-08	1.94963	0.571	0.274	0.00108633	3	F3	Fibroblasts	Monocyte	coagulation factor III, tissue factor [Source:HGNC Symbol;Acc:HGNC:3541]
1462	4.88064e-08	1.94963	0.571	0.274	0.00108633	3	F3		Adipose-derived stromal cell	coagulation factor III, tissue factor [Source:HGNC Symbol;Acc:HGNC:3541]
1463	4.88064e-08	1.94963	0.571	0.274	0.00108633	3	F3		Adipose-derived stem cell	coagulation factor III, tissue factor [Source:HGNC Symbol;Acc:HGNC:3541]
1464	4.88064e-08	1.94963	0.571	0.274	0.00108633	3	F3		Circulating fetal cell	coagulation factor III, tissue factor [Source:HGNC Symbol;Acc:HGNC:3541]
1465	4.88064e-08	1.94963	0.571	0.274	0.00108633	3	F3		Endothelial cell	coagulation factor III, tissue factor [Source:HGNC Symbol;Acc:HGNC:3541]
1481	4.29478e-09	1.92538	0.46	0.154	9.55931e-05	3	CENPV			centromere protein V [Source:HGNC Symbol;Acc:HGNC:29920]
1482	1.05682e-16	1.91511	0.619	0.166	2.35227e-12	3	ZNF85			zinc finger protein 85 [Source:HGNC Symbol;Acc:HGNC:13160]
1483	9.92735e-09	1.91438	0.381	0.115	0.000220963	3	SPIN4			spindlin family member 4 [Source:HGNC Symbol;Acc:HGNC:27040]
1484	2.34216e-07	1.9135	0.302	0.087	0.00521318	3	TAF5		Multilymphoid progenitor cell	TATA-box binding protein associated factor 5 [Source:HGNC Symbol;Acc:HGNC:11539]
1486	1.26994e-13	1.89863	0.333	0.053	2.82664e-09	3	POLD1	M cells		DNA polymerase delta 1, catalytic subunit [Source:HGNC Symbol;Acc:HGNC:9175]
1487	3.32218e-05	1.88752	0.429	0.195	0.73945	3	LINC01483			long intergenic non-protein coding RNA 1483 [Source:HGNC Symbol;Acc:HGNC:51130]
1488	1.86426e-19	1.88651	0.937	0.492	4.14946e-15	3	CCDC14			coiled-coil domain containing 14 [Source:HGNC Symbol;Acc:HGNC:25766]
1489	2.74302e-16	1.87018	0.794	0.327	6.1054e-12	3	NUP107	T cells		nucleoporin 107 [Source:HGNC Symbol;Acc:HGNC:29914]
1490	5.62857e-08	1.86856	0.571	0.257	0.00125281	3	HHIP	Myofibroblasts		hedgehog interacting protein [Source:HGNC Symbol;Acc:HGNC:14866]
1491	2.32961e-14	1.86344	0.651	0.214	5.18524e-10	3	ZNF714		SLC16A7+ cell	zinc finger protein 714 [Source:HGNC Symbol;Acc:HGNC:27124]
1492	2.32961e-14	1.86344	0.651	0.214	5.18524e-10	3	ZNF714		Granulocyte-monocyte progenitor	zinc finger protein 714 [Source:HGNC Symbol;Acc:HGNC:27124]
1494	2.35282e-17	1.85502	0.841	0.4	5.23691e-13	3	TRIM59			tripartite motif containing 59 [Source:HGNC Symbol;Acc:HGNC:30834]
1495	3.25258e-17	1.8542	0.794	0.32	7.2396e-13	3	CEP192			centrosomal protein 192 [Source:HGNC Symbol;Acc:HGNC:25515]
1496	1.54334e-22	1.85072	1	0.85	3.43517e-18	3	KPNA2	Proliferating cells	Neural progenitor cell	karyopherin subunit alpha 2 [Source:HGNC Symbol;Acc:HGNC:6395]
1497	3.18583e-10	1.84809	0.444	0.135	7.09103e-06	3	CLDN1	Mesothelial cells	Epithelial cell	claudin 1 [Source:HGNC Symbol;Acc:HGNC:2032]
1498	3.18583e-10	1.84809	0.444	0.135	7.09103e-06	3	CLDN1		Liver bud hepatic cell	claudin 1 [Source:HGNC Symbol;Acc:HGNC:2032]
1499	3.18583e-10	1.84809	0.444	0.135	7.09103e-06	3	CLDN1		Basal cell	claudin 1 [Source:HGNC Symbol;Acc:HGNC:2032]
1515	4.17042e-12	1.84014	0.778	0.395	9.28252e-08	3	HMGB3	Epithelial cells	Neural progenitor cell	high mobility group box 3 [Source:HGNC Symbol;Acc:HGNC:5004]
1516	4.17042e-12	1.84014	0.778	0.395	9.28252e-08	3	HMGB3		Endothelial cell	high mobility group box 3 [Source:HGNC Symbol;Acc:HGNC:5004]
1517	4.17042e-12	1.84014	0.778	0.395	9.28252e-08	3	HMGB3		Granulosa cell	high mobility group box 3 [Source:HGNC Symbol;Acc:HGNC:5004]
1518	4.17042e-12	1.84014	0.778	0.395	9.28252e-08	3	HMGB3		B cell	high mobility group box 3 [Source:HGNC Symbol;Acc:HGNC:5004]
1529	0.000105306	1.83539	0.397	0.182	1	3	FAM24B	Ionocytes		family with sequence similarity 24 member B [Source:HGNC Symbol;Acc:HGNC:23475]
1530	1.6018e-13	1.82491	0.603	0.198	3.56529e-09	3	TDP1		SLC16A7+ cell	tyrosyl-DNA phosphodiesterase 1 [Source:HGNC Symbol;Acc:HGNC:18884]
1531	5.81981e-10	1.82152	0.698	0.379	1.29537e-05	3	NAV2			neuron navigator 2 [Source:HGNC Symbol;Acc:HGNC:15997]
1532	1.23627e-16	1.8175	0.667	0.196	2.7517e-12	3	DONSON			DNA replication fork stabilization factor DONSON [Source:HGNC Symbol;Acc:HGNC:2993]
1533	7.09955e-09	1.79935	0.413	0.129	0.000158022	3	ATRIP			ATR interacting protein [Source:HGNC Symbol;Acc:HGNC:33499]
1534	4.1056e-17	1.79921	0.81	0.322	9.13825e-13	3	NUP155			nucleoporin 155 [Source:HGNC Symbol;Acc:HGNC:8063]
1535	1.31292e-07	1.79814	0.381	0.131	0.00292229	3	ZBTB2		Endothelial cell	zinc finger and BTB domain containing 2 [Source:HGNC Symbol;Acc:HGNC:20868]
1537	1.4884e-15	1.79298	0.778	0.338	3.31288e-11	3	PARP2			poly(ADP-ribose) polymerase 2 [Source:HGNC Symbol;Acc:HGNC:272]
1538	2.53801e-10	1.79072	0.603	0.244	5.64909e-06	3	HAUS3		SLC16A7+ cell	HAUS augmin like complex subunit 3 [Source:HGNC Symbol;Acc:HGNC:28719]
1539	2.65723e-08	1.79039	0.413	0.131	0.000591446	3	DCAF15			DDB1 and CUL4 associated factor 15 [Source:HGNC Symbol;Acc:HGNC:25095]
1540	2.38076e-07	1.78212	0.476	0.198	0.0052991	3	PAQR3			progestin and adipoQ receptor family member 3 [Source:HGNC Symbol;Acc:HGNC:30130]
1541	4.38708e-22	1.77988	0.905	0.363	9.76475e-18	3	TK1	Mep-cc	MKI67+ progenitor cell	thymidine kinase 1 [Source:HGNC Symbol;Acc:HGNC:11830]
1551	7.57039e-13	1.7756	0.651	0.244	1.68502e-08	3	C19orf48		Neural progenitor cell
1552	7.57039e-13	1.7756	0.651	0.244	1.68502e-08	3	C19orf48		FGFR1LowNME5- epithelial cell
1553	7.57039e-13	1.7756	0.651	0.244	1.68502e-08	3	C19orf48		Endothelial cell
1555	1.09911e-07	1.77447	0.413	0.154	0.00244641	3	CDCP1		Muscle satellite cell	CUB domain containing protein 1 [Source:HGNC Symbol;Acc:HGNC:24357]
1556	1.09911e-07	1.77447	0.413	0.154	0.00244641	3	CDCP1		Neural stem cell	CUB domain containing protein 1 [Source:HGNC Symbol;Acc:HGNC:24357]
1557	1.09911e-07	1.77447	0.413	0.154	0.00244641	3	CDCP1		Granulosa cell	CUB domain containing protein 1 [Source:HGNC Symbol;Acc:HGNC:24357]
1559	2.59671e-16	1.77309	0.73	0.235	5.77976e-12	3	DLEU2			deleted in lymphocytic leukemia 2 [Source:HGNC Symbol;Acc:HGNC:13748]
1560	1.08585e-15	1.76756	0.571	0.143	2.41689e-11	3	CCDC77			coiled-coil domain containing 77 [Source:HGNC Symbol;Acc:HGNC:28203]
1561	3.41743e-16	1.76646	0.778	0.306	7.60652e-12	3	UBR7			ubiquitin protein ligase E3 component n-recognin 7 [Source:HGNC Symbol;Acc:HGNC:20344]
1562	1.20521e-15	1.76355	0.857	0.469	2.68255e-11	3	TOPBP1			DNA topoisomerase II binding protein 1 [Source:HGNC Symbol;Acc:HGNC:17008]
1563	1.77557e-06	1.75772	0.54	0.292	0.0395206	3	HIST2H2AC
1564	1.4324e-28	1.75631	1	0.807	3.18823e-24	3	DNMT1		Endothelial cell	DNA methyltransferase 1 [Source:HGNC Symbol;Acc:HGNC:2976]
1566	1.09201e-16	1.75276	0.794	0.315	2.43059e-12	3	CEP97		Ciliated epithelial cell	centrosomal protein 97 [Source:HGNC Symbol;Acc:HGNC:26244]
1567	9.94727e-05	1.74905	0.27	0.103	1	3	ABHD3	Beta cells	Astrocyte	abhydrolase domain containing 3, phospholipase [Source:HGNC Symbol;Acc:HGNC:18718]
1568	9.94727e-05	1.74905	0.27	0.103	1	3	ABHD3		CD1C-CD141- dendritic cell	abhydrolase domain containing 3, phospholipase [Source:HGNC Symbol;Acc:HGNC:18718]
1570	1.26146e-13	1.74171	0.73	0.306	2.80775e-09	3	SPATA5		Plasmacytoid dendritic cell	AFG2 AAA ATPase homolog A [Source:HGNC Symbol;Acc:HGNC:18119]
1572	3.87134e-14	1.72489	0.746	0.324	8.61683e-10	3	JADE1		Ionocyte cell	jade family PHD finger 1 [Source:HGNC Symbol;Acc:HGNC:30027]
1573	4.38058e-10	1.72391	0.46	0.142	9.75029e-06	3	RFC5			replication factor C subunit 5 [Source:HGNC Symbol;Acc:HGNC:9973]
1574	1.97079e-14	1.72139	0.794	0.361	4.38659e-10	3	TTF2			transcription termination factor 2 [Source:HGNC Symbol;Acc:HGNC:12398]
1575	3.4423e-16	1.72107	0.683	0.219	7.66188e-12	3	SLF1			SMC5-SMC6 complex localization factor 1 [Source:HGNC Symbol;Acc:HGNC:25408]
1576	2.73402e-20	1.71797	0.921	0.504	6.08539e-16	3	NUP50			nucleoporin 50 [Source:HGNC Symbol;Acc:HGNC:8065]
1577	1.03898e-12	1.71603	0.762	0.342	2.31257e-08	3	CCP110			centriolar coiled-coil protein 110 [Source:HGNC Symbol;Acc:HGNC:24342]
1578	3.81452e-07	1.71542	0.397	0.142	0.00849036	3	MARCH4
1579	3.10352e-19	1.71541	0.762	0.26	6.90782e-15	3	CCDC34			coiled-coil domain containing 34 [Source:HGNC Symbol;Acc:HGNC:25079]
1580	1.55529e-10	1.71457	0.524	0.17	3.46177e-06	3	DOCK2		Microglial cell	dedicator of cytokinesis 2 [Source:HGNC Symbol;Acc:HGNC:2988]
1581	1.55529e-10	1.71457	0.524	0.17	3.46177e-06	3	DOCK2		Paneth cell	dedicator of cytokinesis 2 [Source:HGNC Symbol;Acc:HGNC:2988]
1582	1.55529e-10	1.71457	0.524	0.17	3.46177e-06	3	DOCK2		Monocyte	dedicator of cytokinesis 2 [Source:HGNC Symbol;Acc:HGNC:2988]
1584	3.60238e-06	1.71421	0.286	0.088	0.0801817	3	KIAA1549L			KIAA1549 like [Source:HGNC Symbol;Acc:HGNC:24836]
1585	3.77742e-07	1.70615	0.397	0.138	0.00840778	3	NR2C2AP			nuclear receptor 2C2 associated protein [Source:HGNC Symbol;Acc:HGNC:30763]
1586	6.57925e-11	1.70269	0.476	0.142	1.46441e-06	3	SERTAD4			SERTA domain containing 4 [Source:HGNC Symbol;Acc:HGNC:25236]
1587	1.63144e-19	1.70118	0.873	0.324	3.63126e-15	3	CHEK1	Xcr1-cd1s		checkpoint kinase 1 [Source:HGNC Symbol;Acc:HGNC:1925]
1589	1.65046e-13	1.69647	0.841	0.552	3.67359e-09	3	G2E3	Cell cycling cells		G2/M-phase specific E3 ubiquitin protein ligase [Source:HGNC Symbol;Acc:HGNC:20338]
1590	1.18654e-09	1.6937	0.254	0.046	2.641e-05	3	CNIH2			cornichon family AMPA receptor auxiliary protein 2 [Source:HGNC Symbol;Acc:HGNC:28744]
1591	3.1457e-14	1.68637	0.73	0.296	7.0017e-10	3	DCK		Plasmacytoid dendritic cell	deoxycytidine kinase [Source:HGNC Symbol;Acc:HGNC:2704]
1593	3.3095e-07	1.68608	0.333	0.106	0.00736628	3	PATZ1			POZ/BTB and AT hook containing zinc finger 1 [Source:HGNC Symbol;Acc:HGNC:13071]
1594	2.69435e-14	1.68449	0.714	0.29	5.99708e-10	3	TEX30	Lymphocyte cells		testis expressed 30 [Source:HGNC Symbol;Acc:HGNC:25188]
1595	3.6028e-08	1.68402	0.397	0.126	0.000801911	3	CEP85			centrosomal protein 85 [Source:HGNC Symbol;Acc:HGNC:25309]
1596	0.000185779	1.68136	0.302	0.124	1	3	ZNF738			zinc finger protein 738 [Source:HGNC Symbol;Acc:HGNC:32469]
1597	4.57359e-08	1.68076	0.46	0.182	0.00101799	3	MCAM	Fibroblasts	Endometrial stem cell	melanoma cell adhesion molecule [Source:HGNC Symbol;Acc:HGNC:6934]
1598	4.57359e-08	1.68076	0.46	0.182	0.00101799	3	MCAM		Oviduct-derived stem cell	melanoma cell adhesion molecule [Source:HGNC Symbol;Acc:HGNC:6934]
1599	4.57359e-08	1.68076	0.46	0.182	0.00101799	3	MCAM		T helper17 (Th17) cell	melanoma cell adhesion molecule [Source:HGNC Symbol;Acc:HGNC:6934]
1600	4.57359e-08	1.68076	0.46	0.182	0.00101799	3	MCAM		Tumor-propagating cell	melanoma cell adhesion molecule [Source:HGNC Symbol;Acc:HGNC:6934]
1601	4.57359e-08	1.68076	0.46	0.182	0.00101799	3	MCAM		Smooth muscle cell	melanoma cell adhesion molecule [Source:HGNC Symbol;Acc:HGNC:6934]
1602	4.57359e-08	1.68076	0.46	0.182	0.00101799	3	MCAM		Circulating progenitor cell	melanoma cell adhesion molecule [Source:HGNC Symbol;Acc:HGNC:6934]
1603	4.57359e-08	1.68076	0.46	0.182	0.00101799	3	MCAM		Limbal epithelial stem cell	melanoma cell adhesion molecule [Source:HGNC Symbol;Acc:HGNC:6934]
1604	4.57359e-08	1.68076	0.46	0.182	0.00101799	3	MCAM		Progenitor cell	melanoma cell adhesion molecule [Source:HGNC Symbol;Acc:HGNC:6934]
1605	4.57359e-08	1.68076	0.46	0.182	0.00101799	3	MCAM		Stromal cell	melanoma cell adhesion molecule [Source:HGNC Symbol;Acc:HGNC:6934]
1606	4.57359e-08	1.68076	0.46	0.182	0.00101799	3	MCAM		Endothelial stem cell	melanoma cell adhesion molecule [Source:HGNC Symbol;Acc:HGNC:6934]
1607	4.57359e-08	1.68076	0.46	0.182	0.00101799	3	MCAM		Granulosa cell	melanoma cell adhesion molecule [Source:HGNC Symbol;Acc:HGNC:6934]
1608	4.57359e-08	1.68076	0.46	0.182	0.00101799	3	MCAM		Neural stem cell	melanoma cell adhesion molecule [Source:HGNC Symbol;Acc:HGNC:6934]
1609	4.57359e-08	1.68076	0.46	0.182	0.00101799	3	MCAM		Neural tube cell	melanoma cell adhesion molecule [Source:HGNC Symbol;Acc:HGNC:6934]
1610	4.57359e-08	1.68076	0.46	0.182	0.00101799	3	MCAM		Mesenchymal stromal cell	melanoma cell adhesion molecule [Source:HGNC Symbol;Acc:HGNC:6934]
1611	4.57359e-08	1.68076	0.46	0.182	0.00101799	3	MCAM		SLC16A7+ cell	melanoma cell adhesion molecule [Source:HGNC Symbol;Acc:HGNC:6934]
1717	2.16882e-11	1.68059	0.619	0.221	4.82736e-07	3	LIN54			lin-54 DREAM MuvB core complex component [Source:HGNC Symbol;Acc:HGNC:25397]
1718	3.99754e-08	1.67907	0.317	0.083	0.000889772	3	FAAP24			FA core complex associated protein 24 [Source:HGNC Symbol;Acc:HGNC:28467]
1719	2.81769e-16	1.67858	0.921	0.558	6.27161e-12	3	MTHFD1		Exhausted CD8+ T cell	methylenetetrahydrofolate dehydrogenase, cyclohydrolase and formyltetrahydrofolate synthetase 1 [Source:HGNC Symbol;Acc:HGNC:7432]
1720	5.81439e-06	1.6689	0.349	0.129	0.129417	3	PFAS			phosphoribosylformylglycinamidine synthase [Source:HGNC Symbol;Acc:HGNC:8863]
1721	0.000127538	1.66787	0.254	0.094	1	3	CCDC190			coiled-coil domain containing 190 [Source:HGNC Symbol;Acc:HGNC:28736]
1722	2.81311e-05	1.66633	0.333	0.133	0.626142	3	AP002833.1
1723	8.14943e-08	1.65917	0.429	0.15	0.0018139	3	ZNF107		B cell	zinc finger protein 107 [Source:HGNC Symbol;Acc:HGNC:12887]
1725	7.41976e-24	1.65661	0.968	0.782	1.65149e-19	3	SMC1A			structural maintenance of chromosomes 1A [Source:HGNC Symbol;Acc:HGNC:11111]
1726	7.95593e-12	1.65661	0.73	0.358	1.77083e-07	3	TIPIN	Cell cycling cells	B cell	TIMELESS interacting protein [Source:HGNC Symbol;Acc:HGNC:30750]
1728	2.94694e-14	1.65477	0.778	0.4	6.5593e-10	3	RPA1	T cells		replication protein A1 [Source:HGNC Symbol;Acc:HGNC:10289]
1729	1.16033e-16	1.65225	0.873	0.549	2.58266e-12	3	RPL39L		FGFR1LowNME5- epithelial cell	ribosomal protein L39 like [Source:HGNC Symbol;Acc:HGNC:17094]
1730	1.16033e-16	1.65225	0.873	0.549	2.58266e-12	3	RPL39L		Morula cell (Blastomere)	ribosomal protein L39 like [Source:HGNC Symbol;Acc:HGNC:17094]
1733	1.55028e-10	1.64827	0.762	0.384	3.4506e-06	3	SAC3D1		B cell	SAC3 domain containing 1 [Source:HGNC Symbol;Acc:HGNC:30179]
1735	4.44874e-07	1.64578	0.381	0.133	0.009902	3	CENPP			centromere protein P [Source:HGNC Symbol;Acc:HGNC:32933]
1736	1.40872e-19	1.64027	0.984	0.896	3.13552e-15	3	STMN1	Midbrain_hindbrain	Immature neuron	stathmin 1 [Source:HGNC Symbol;Acc:HGNC:6510]
1737	1.40872e-19	1.64027	0.984	0.896	3.13552e-15	3	STMN1		Astrocyte	stathmin 1 [Source:HGNC Symbol;Acc:HGNC:6510]
1738	1.40872e-19	1.64027	0.984	0.896	3.13552e-15	3	STMN1		Microglial cell	stathmin 1 [Source:HGNC Symbol;Acc:HGNC:6510]
1739	1.40872e-19	1.64027	0.984	0.896	3.13552e-15	3	STMN1		Endothelial cell	stathmin 1 [Source:HGNC Symbol;Acc:HGNC:6510]
1740	1.40872e-19	1.64027	0.984	0.896	3.13552e-15	3	STMN1		Plasmacytoid dendritic cell	stathmin 1 [Source:HGNC Symbol;Acc:HGNC:6510]
1806	1.94643e-08	1.63689	0.635	0.35	0.000433236	3	FOSL1	Endothelial cells	Mesenchymal cell	FOS like 1, AP-1 transcription factor subunit [Source:HGNC Symbol;Acc:HGNC:13718]
1807	1.94643e-08	1.63689	0.635	0.35	0.000433236	3	FOSL1		Monocyte	FOS like 1, AP-1 transcription factor subunit [Source:HGNC Symbol;Acc:HGNC:13718]
1809	5.35257e-08	1.63503	0.476	0.177	0.00119138	3	SCARA3			scavenger receptor class A member 3 [Source:HGNC Symbol;Acc:HGNC:19000]
1810	2.27414e-14	1.63499	0.762	0.349	5.06179e-10	3	CENPW	Xcr1-cd1s	Neural progenitor cell	centromere protein W [Source:HGNC Symbol;Acc:HGNC:21488]
1811	2.27414e-14	1.63499	0.762	0.349	5.06179e-10	3	CENPW		MKI67+ progenitor cell	centromere protein W [Source:HGNC Symbol;Acc:HGNC:21488]
1818	3.12616e-07	1.63462	0.492	0.216	0.00695821	3	PAK4			p21 (RAC1) activated kinase 4 [Source:HGNC Symbol;Acc:HGNC:16059]
1819	3.02065e-05	1.63267	0.286	0.108	0.672336	3	GPR1
1820	5.45404e-09	1.63202	0.476	0.166	0.000121396	3	REEP4		Microglial cell	receptor accessory protein 4 [Source:HGNC Symbol;Acc:HGNC:26176]
1821	2.6782e-09	1.632	0.889	0.697	5.96114e-05	3	ARL6IP1	G2m_s npcs		ADP ribosylation factor like GTPase 6 interacting protein 1 [Source:HGNC Symbol;Acc:HGNC:697]
1823	4.01557e-24	1.63004	1	0.786	8.93786e-20	3	NASP	Cell cycling cells	Exhausted CD8+ T cell	nuclear autoantigenic sperm protein [Source:HGNC Symbol;Acc:HGNC:7644]
1824	9.85237e-05	1.62964	0.333	0.142	1	3	LSR			lipolysis stimulated lipoprotein receptor [Source:HGNC Symbol;Acc:HGNC:29572]
1825	4.05293e-06	1.62805	0.254	0.073	0.0902101	3	HIST1H2BG
1826	1.33485e-10	1.62768	0.603	0.237	2.97112e-06	3	C9orf40			chromosome 9 open reading frame 40 [Source:HGNC Symbol;Acc:HGNC:23433]
1827	4.50142e-07	1.62353	0.492	0.202	0.0100193	3	ZNF718			zinc finger protein 718 [Source:HGNC Symbol;Acc:HGNC:26889]
1828	2.05609e-07	1.62296	0.381	0.126	0.00457645	3	ERI2			ERI1 exoribonuclease family member 2 [Source:HGNC Symbol;Acc:HGNC:30541]
1829	9.0853e-08	1.60971	0.476	0.179	0.00202221	3	SFR1			SWI5 dependent homologous recombination repair protein 1 [Source:HGNC Symbol;Acc:HGNC:29574]
1830	1.20497e-10	1.60919	0.508	0.166	2.68202e-06	3	SLC25A40			solute carrier family 25 member 40 [Source:HGNC Symbol;Acc:HGNC:29680]
1831	1.93299e-09	1.60787	0.556	0.221	4.30245e-05	3	HIRIP3			HIRA interacting protein 3 [Source:HGNC Symbol;Acc:HGNC:4917]
1832	8.67805e-13	1.60467	0.81	0.432	1.93156e-08	3	EXOSC9			exosome component 9 [Source:HGNC Symbol;Acc:HGNC:9137]
1833	8.43735e-05	1.60331	0.317	0.129	1	3	SLFN13		SLC16A7+ cell	schlafen family member 13 [Source:HGNC Symbol;Acc:HGNC:26481]
1834	2.58762e-13	1.60266	0.857	0.427	5.75953e-09	3	CEP295		B cell	centrosomal protein 295 [Source:HGNC Symbol;Acc:HGNC:29366]
1836	6.98624e-15	1.60173	0.762	0.331	1.555e-10	3	MGME1			mitochondrial genome maintenance exonuclease 1 [Source:HGNC Symbol;Acc:HGNC:16205]
1837	6.13114e-14	1.59514	0.889	0.547	1.36467e-09	3	MSH6			mutS homolog 6 [Source:HGNC Symbol;Acc:HGNC:7329]
1838	6.69196e-09	1.59205	0.444	0.147	0.00014895	3	CNTRL		SLC16A7+ cell	centriolin [Source:HGNC Symbol;Acc:HGNC:1858]
1839	2.30248e-08	1.59088	0.54	0.227	0.000512487	3	KIAA1841
1840	1.94461e-09	1.58299	0.667	0.329	4.3283e-05	3	NUP43			nucleoporin 43 [Source:HGNC Symbol;Acc:HGNC:21182]
1841	2.72643e-10	1.57107	0.587	0.207	6.06849e-06	3	NCAPH2			non-SMC condensin II complex subunit H2 [Source:HGNC Symbol;Acc:HGNC:25071]
1842	1.54894e-07	1.57006	0.857	0.588	0.00344764	3	FST	Ectoderm cells	Primitive endoderm cell	follistatin [Source:HGNC Symbol;Acc:HGNC:3971]
1845	1.38633e-06	1.56862	0.508	0.219	0.0308569	3	DARS2			aspartyl-tRNA synthetase 2, mitochondrial [Source:HGNC Symbol;Acc:HGNC:25538]
1846	1.2617e-21	1.55994	0.952	0.712	2.80828e-17	3	BUB3		Neural progenitor cell	BUB3 mitotic checkpoint protein [Source:HGNC Symbol;Acc:HGNC:1151]
1847	1.2617e-21	1.55994	0.952	0.712	2.80828e-17	3	BUB3		Endothelial cell	BUB3 mitotic checkpoint protein [Source:HGNC Symbol;Acc:HGNC:1151]
1849	7.98041e-08	1.55973	0.556	0.241	0.00177628	3	CDCA7L		Plasmacytoid dendritic cell	cell division cycle associated 7 like [Source:HGNC Symbol;Acc:HGNC:30777]
1850	7.98041e-08	1.55973	0.556	0.241	0.00177628	3	CDCA7L		4-cell stage cell (Blastomere)	cell division cycle associated 7 like [Source:HGNC Symbol;Acc:HGNC:30777]
1852	7.98041e-08	1.55973	0.556	0.241	0.00177628	3	CDCA7L		B cell	cell division cycle associated 7 like [Source:HGNC Symbol;Acc:HGNC:30777]
1855	5.93448e-09	1.55917	0.365	0.096	0.00013209	3	DCLRE1B			DNA cross-link repair 1B [Source:HGNC Symbol;Acc:HGNC:17641]
1856	3.848e-07	1.55056	0.46	0.189	0.00856488	3	HYLS1	Multiciliated cells	FOXN4+ cell	HYLS1 centriolar and ciliogenesis associated [Source:HGNC Symbol;Acc:HGNC:26558]
1857	4.25572e-21	1.54812	0.984	0.722	9.47238e-17	3	CSE1L			chromosome segregation 1 like [Source:HGNC Symbol;Acc:HGNC:2431]
1858	3.36697e-22	1.54366	0.984	0.841	7.4942e-18	3	DUT	Natural killer T (NKT) cells	Neural progenitor cell	deoxyuridine triphosphatase [Source:HGNC Symbol;Acc:HGNC:3078]
1860	9.29118e-14	1.54277	0.762	0.303	2.06803e-09	3	POLR1E			RNA polymerase I subunit E [Source:HGNC Symbol;Acc:HGNC:17631]
1861	1.04899e-30	1.54144	1	0.966	2.33484e-26	3	DEK			DEK proto-oncogene [Source:HGNC Symbol;Acc:HGNC:2768]
1862	3.08929e-12	1.54127	0.81	0.455	6.87615e-08	3	TCOF1		B cell	treacle ribosome biogenesis factor 1 [Source:HGNC Symbol;Acc:HGNC:11654]
1864	6.6641e-13	1.53616	0.762	0.349	1.4833e-08	3	NUP205			nucleoporin 205 [Source:HGNC Symbol;Acc:HGNC:18658]
1865	4.46316e-10	1.53206	0.619	0.269	9.93411e-06	3	FKBP5		Naive CD8+ T cell	FKBP prolyl isomerase 5 [Source:HGNC Symbol;Acc:HGNC:3721]
1866	4.46316e-10	1.53206	0.619	0.269	9.93411e-06	3	FKBP5		Liver bud hepatic cell	FKBP prolyl isomerase 5 [Source:HGNC Symbol;Acc:HGNC:3721]
1867	1.57265e-18	1.53188	0.984	0.959	3.5004e-14	3	H2AFZ	Stem cells	Neural progenitor cell
1868	1.57265e-18	1.53188	0.984	0.959	3.5004e-14	3	H2AFZ		Astrocyte
1869	1.57265e-18	1.53188	0.984	0.959	3.5004e-14	3	H2AFZ		Endothelial cell
1887	1.72254e-10	1.53054	0.667	0.283	3.83402e-06	3	BRI3BP			BRI3 binding protein [Source:HGNC Symbol;Acc:HGNC:14251]
1888	0.00018841	1.52079	0.254	0.094	1	3	TAF4			TATA-box binding protein associated factor 4 [Source:HGNC Symbol;Acc:HGNC:11537]
1889	1.04009e-12	1.5184	0.825	0.508	2.31504e-08	3	DCP2			decapping mRNA 2 [Source:HGNC Symbol;Acc:HGNC:24452]
1890	1.59031e-12	1.5175	0.825	0.483	3.53972e-08	3	PCNT			pericentrin [Source:HGNC Symbol;Acc:HGNC:16068]
1891	1.46001e-06	1.5038	0.556	0.271	0.032497	3	NT5DC3		Ionocyte cell	5'-nucleotidase domain containing 3 [Source:HGNC Symbol;Acc:HGNC:30826]
1892	1.90541e-08	1.50345	0.429	0.14	0.000424106	3	RAPGEF6		Microglial cell	Rap guanine nucleotide exchange factor 6 [Source:HGNC Symbol;Acc:HGNC:20655]
1893	1.90541e-08	1.50345	0.429	0.14	0.000424106	3	RAPGEF6		Oocyte	Rap guanine nucleotide exchange factor 6 [Source:HGNC Symbol;Acc:HGNC:20655]
1895	2.2727e-17	1.50158	0.889	0.428	5.05858e-13	3	KIF22		Neural progenitor cell	kinesin family member 22 [Source:HGNC Symbol;Acc:HGNC:6391]
1896	2.2727e-17	1.50158	0.889	0.428	5.05858e-13	3	KIF22		Endothelial cell	kinesin family member 22 [Source:HGNC Symbol;Acc:HGNC:6391]
1898	3.10313e-06	1.50121	0.444	0.184	0.0690695	3	CNTROB		SLC16A7+ cell	centrobin, centriole duplication and spindle assembly protein [Source:HGNC Symbol;Acc:HGNC:29616]
1899	8.61416e-12	1.50119	0.841	0.455	1.91734e-07	3	MET	Tumor cells	Hepatocyte	MET proto-oncogene, receptor tyrosine kinase [Source:HGNC Symbol;Acc:HGNC:7029]
1900	8.61416e-12	1.50119	0.841	0.455	1.91734e-07	3	MET		Liver bud hepatic cell	MET proto-oncogene, receptor tyrosine kinase [Source:HGNC Symbol;Acc:HGNC:7029]
1903	1.9202e-07	1.49827	0.349	0.108	0.00427398	3	CHEK2			checkpoint kinase 2 [Source:HGNC Symbol;Acc:HGNC:16627]
1904	0.00095465	1.49235	0.286	0.127	1	3	ITPK1		Alpha cell	inositol-tetrakisphosphate 1-kinase [Source:HGNC Symbol;Acc:HGNC:6177]
1905	2.82015e-15	1.48744	0.841	0.411	6.27709e-11	3	MRE11			MRE11 homolog, double strand break repair nuclease [Source:HGNC Symbol;Acc:HGNC:7230]
1906	3.29817e-09	1.48683	0.635	0.264	7.34106e-05	3	KLHL23		Ionocyte cell	kelch like family member 23 [Source:HGNC Symbol;Acc:HGNC:27506]
1907	5.40105e-18	1.48389	0.921	0.754	1.20217e-13	3	DTYMK		Neural progenitor cell	deoxythymidylate kinase [Source:HGNC Symbol;Acc:HGNC:3061]
1908	5.40105e-18	1.48389	0.921	0.754	1.20217e-13	3	DTYMK		Endothelial cell	deoxythymidylate kinase [Source:HGNC Symbol;Acc:HGNC:3061]
1910	1.47651e-06	1.48324	0.46	0.196	0.0328642	3	TTI1			TELO2 interacting protein 1 [Source:HGNC Symbol;Acc:HGNC:29029]
1911	0.00013919	1.48205	0.286	0.117	1	3	AMDHD2			amidohydrolase domain containing 2 [Source:HGNC Symbol;Acc:HGNC:24262]
1912	4.78056e-05	1.47836	0.381	0.161	1	3	ORC5			origin recognition complex subunit 5 [Source:HGNC Symbol;Acc:HGNC:8491]
1913	0.00233365	1.47637	0.254	0.117	1	3	FOXP4			forkhead box P4 [Source:HGNC Symbol;Acc:HGNC:20842]
1914	4.14191e-09	1.47446	0.667	0.297	9.21905e-05	3	XRCC1			X-ray repair cross complementing 1 [Source:HGNC Symbol;Acc:HGNC:12828]
1915	1.59002e-05	1.4737	0.381	0.158	0.353906	3	RNF138			ring finger protein 138 [Source:HGNC Symbol;Acc:HGNC:17765]
1916	4.71366e-10	1.46658	0.619	0.257	1.04917e-05	3	ACYP1		Endothelial cell	acylphosphatase 1 [Source:HGNC Symbol;Acc:HGNC:179]
1918	0.000105406	1.46562	0.27	0.099	1	3	MUTYH			mutY DNA glycosylase [Source:HGNC Symbol;Acc:HGNC:7527]
1919	2.43314e-07	1.4651	0.381	0.122	0.00541568	3	ZNF829			zinc finger protein 829 [Source:HGNC Symbol;Acc:HGNC:34032]
1920	0.000720876	1.46427	0.254	0.106	1	3	LETM2			leucine zipper and EF-hand containing transmembrane protein 2 [Source:HGNC Symbol;Acc:HGNC:14648]
1921	4.28891e-09	1.46336	0.444	0.143	9.54627e-05	3	BMPER	Fibroblasts	Pit progenitor cell	BMP binding endothelial regulator [Source:HGNC Symbol;Acc:HGNC:24154]
1923	0.000762402	1.46097	0.27	0.115	1	3	LINC02454			long intergenic non-protein coding RNA 2454 [Source:HGNC Symbol;Acc:HGNC:53387]
1924	6.67894e-12	1.4526	0.81	0.37	1.4866e-07	3	CD3EAP		SLC16A7+ cell
1925	1.35583e-06	1.45052	0.413	0.161	0.0301781	3	PPP2R3B		Lymphoid-primed multipotent progenitor cell	protein phosphatase 2 regulatory subunit B''beta [Source:HGNC Symbol;Acc:HGNC:13417]
1927	1.01506e-06	1.44803	0.413	0.147	0.0225933	3	RELT		CD1C-CD141- dendritic cell	RELT TNF receptor [Source:HGNC Symbol;Acc:HGNC:13764]
1928	1.01506e-06	1.44803	0.413	0.147	0.0225933	3	RELT		Monocyte	RELT TNF receptor [Source:HGNC Symbol;Acc:HGNC:13764]
1931	1.55785e-08	1.44782	0.73	0.365	0.000346747	3	FLNB		Plasmacytoid dendritic cell	filamin B [Source:HGNC Symbol;Acc:HGNC:3755]
1933	1.11697e-06	1.44768	0.476	0.212	0.0248615	3	RCCD1			RCC1 domain containing 1 [Source:HGNC Symbol;Acc:HGNC:30457]
1934	1.42959e-10	1.44542	0.714	0.326	3.18199e-06	3	CBFB			core-binding factor subunit beta [Source:HGNC Symbol;Acc:HGNC:1539]
1935	5.15108e-06	1.44496	0.429	0.188	0.114653	3	AP1S3		SLC16A7+ cell	adaptor related protein complex 1 subunit sigma 3 [Source:HGNC Symbol;Acc:HGNC:18971]
1936	5.15108e-06	1.44496	0.429	0.188	0.114653	3	AP1S3		Granulosa cell	adaptor related protein complex 1 subunit sigma 3 [Source:HGNC Symbol;Acc:HGNC:18971]
1937	5.15108e-06	1.44496	0.429	0.188	0.114653	3	AP1S3		B cell	adaptor related protein complex 1 subunit sigma 3 [Source:HGNC Symbol;Acc:HGNC:18971]
1940	1.42835e-13	1.4449	0.81	0.421	3.17922e-09	3	GJC1	Pericytes	PROM1Low progenitor cell	gap junction protein gamma 1 [Source:HGNC Symbol;Acc:HGNC:4280]
1941	0.00015829	1.44356	0.302	0.12	1	3	ALDH16A1		Ciliated epithelial cell	aldehyde dehydrogenase 16 family member A1 [Source:HGNC Symbol;Acc:HGNC:28114]
1942	6.9096e-06	1.44318	0.413	0.181	0.153794	3	FMN2	Stem cells		formin 2 [Source:HGNC Symbol;Acc:HGNC:14074]
1943	0.000367258	1.43876	0.302	0.127	1	3	AL442125.1
1944	2.66011e-11	1.43701	0.794	0.396	5.92088e-07	3	ZMYND19			zinc finger MYND-type containing 19 [Source:HGNC Symbol;Acc:HGNC:21146]
1945	1.80016e-20	1.43499	0.984	0.763	4.00679e-16	3	PARP1		Cancer cell	poly(ADP-ribose) polymerase 1 [Source:HGNC Symbol;Acc:HGNC:270]
1946	1.80016e-20	1.43499	0.984	0.763	4.00679e-16	3	PARP1		Villous cytotrophoblast	poly(ADP-ribose) polymerase 1 [Source:HGNC Symbol;Acc:HGNC:270]
1948	1.80016e-20	1.43499	0.984	0.763	4.00679e-16	3	PARP1		B cell	poly(ADP-ribose) polymerase 1 [Source:HGNC Symbol;Acc:HGNC:270]
1950	3.22552e-08	1.43374	0.619	0.31	0.000717935	3	ARL6IP6		Plasmacytoid dendritic cell	ADP ribosylation factor like GTPase 6 interacting protein 6 [Source:HGNC Symbol;Acc:HGNC:24048]
1952	3.04868e-05	1.43371	0.317	0.122	0.678574	3	ZFPM2			zinc finger protein, FOG family member 2 [Source:HGNC Symbol;Acc:HGNC:16700]
1953	0.0022019	1.43172	0.27	0.127	1	3	HLX			H2.0 like homeobox [Source:HGNC Symbol;Acc:HGNC:4978]
1954	5.80088e-16	1.42717	0.937	0.726	1.29116e-11	3	CKAP5	Cell cycling cells		cytoskeleton associated protein 5 [Source:HGNC Symbol;Acc:HGNC:28959]
1955	1.76307e-05	1.42714	0.429	0.189	0.392425	3	TENT4A			terminal nucleotidyltransferase 4A [Source:HGNC Symbol;Acc:HGNC:16705]
1956	5.19879e-12	1.42548	0.968	0.89	1.15715e-07	3	UBE2S	G2m_s npcs	Multipotent progenitor cell	ubiquitin conjugating enzyme E2 S [Source:HGNC Symbol;Acc:HGNC:17895]
1960	4.4668e-07	1.42548	0.571	0.278	0.0099422	3	GRK6			G protein-coupled receptor kinase 6 [Source:HGNC Symbol;Acc:HGNC:4545]
1961	1.80223e-07	1.42448	0.524	0.219	0.00401141	3	DCLRE1C		Endothelial cell	DNA cross-link repair 1C [Source:HGNC Symbol;Acc:HGNC:17642]
1962	0.000164572	1.42311	0.492	0.296	1	3	BIRC3	Mast cells	Paneth cell	baculoviral IAP repeat containing 3 [Source:HGNC Symbol;Acc:HGNC:591]
1963	0.000164572	1.42311	0.492	0.296	1	3	BIRC3		Granulosa cell	baculoviral IAP repeat containing 3 [Source:HGNC Symbol;Acc:HGNC:591]
1965	0.000164572	1.42311	0.492	0.296	1	3	BIRC3		B cell	baculoviral IAP repeat containing 3 [Source:HGNC Symbol;Acc:HGNC:591]
1987	7.8382e-09	1.42236	0.714	0.416	0.000174463	3	POLR2D			RNA polymerase II subunit D [Source:HGNC Symbol;Acc:HGNC:9191]
1988	1.3258e-10	1.41941	0.746	0.37	2.95098e-06	3	RFLNB		Trophectoderm cell	refilin B [Source:HGNC Symbol;Acc:HGNC:28705]
1989	2.68267e-05	1.41192	0.317	0.117	0.597109	3	PDSS1			decaprenyl diphosphate synthase subunit 1 [Source:HGNC Symbol;Acc:HGNC:17759]
1990	0.00120665	1.41015	0.27	0.115	1	3	TBC1D4	Dendritic cells	Exhausted CD8+ T cell	TBC1 domain family member 4 [Source:HGNC Symbol;Acc:HGNC:19165]
1991	0.00120665	1.41015	0.27	0.115	1	3	TBC1D4		Ionocyte cell	TBC1 domain family member 4 [Source:HGNC Symbol;Acc:HGNC:19165]
1992	0.00120665	1.41015	0.27	0.115	1	3	TBC1D4		Plasmacytoid dendritic cell	TBC1 domain family member 4 [Source:HGNC Symbol;Acc:HGNC:19165]
2002	0.00017354	1.40909	0.381	0.179	1	3	OSGEPL1			O-sialoglycoprotein endopeptidase like 1 [Source:HGNC Symbol;Acc:HGNC:23075]
2003	0.00660172	1.40548	0.27	0.138	1	3	KBTBD6		SLC16A7+ cell	kelch repeat and BTB domain containing 6 [Source:HGNC Symbol;Acc:HGNC:25340]
2004	4.06949e-11	1.40446	0.841	0.561	9.05788e-07	3	CDK5RAP2			CDK5 regulatory subunit associated protein 2 [Source:HGNC Symbol;Acc:HGNC:18672]
2005	5.27533e-11	1.40327	0.825	0.512	1.17418e-06	3	PTTG1	G2m_s npcs	Neural progenitor cell	PTTG1 regulator of sister chromatid separation, securin [Source:HGNC Symbol;Acc:HGNC:9690]
2006	5.27533e-11	1.40327	0.825	0.512	1.17418e-06	3	PTTG1		Interneuron	PTTG1 regulator of sister chromatid separation, securin [Source:HGNC Symbol;Acc:HGNC:9690]
2007	5.27533e-11	1.40327	0.825	0.512	1.17418e-06	3	PTTG1		Regulatory T (Treg) cell	PTTG1 regulator of sister chromatid separation, securin [Source:HGNC Symbol;Acc:HGNC:9690]
2008	5.27533e-11	1.40327	0.825	0.512	1.17418e-06	3	PTTG1		Exhausted CD4+ T cell	PTTG1 regulator of sister chromatid separation, securin [Source:HGNC Symbol;Acc:HGNC:9690]
2009	5.27533e-11	1.40327	0.825	0.512	1.17418e-06	3	PTTG1		Basal cell	PTTG1 regulator of sister chromatid separation, securin [Source:HGNC Symbol;Acc:HGNC:9690]
2010	5.27533e-11	1.40327	0.825	0.512	1.17418e-06	3	PTTG1		MKI67+ progenitor cell	PTTG1 regulator of sister chromatid separation, securin [Source:HGNC Symbol;Acc:HGNC:9690]
2011	5.27533e-11	1.40327	0.825	0.512	1.17418e-06	3	PTTG1		Endothelial cell	PTTG1 regulator of sister chromatid separation, securin [Source:HGNC Symbol;Acc:HGNC:9690]
2085	0.000281412	1.40315	0.302	0.131	1	3	ZNF778			zinc finger protein 778 [Source:HGNC Symbol;Acc:HGNC:26479]
2086	1.85151e-13	1.40228	0.825	0.409	4.1211e-09	3	MPHOSPH9			M-phase phosphoprotein 9 [Source:HGNC Symbol;Acc:HGNC:7215]
2087	0.00274303	1.40227	0.27	0.127	1	3	SIX2	Capmesenchyme	Beta cell	SIX homeobox 2 [Source:HGNC Symbol;Acc:HGNC:10888]
2089	3.80178e-10	1.40224	0.635	0.242	8.462e-06	3	TLNRD1			talin rod domain containing 1 [Source:HGNC Symbol;Acc:HGNC:13519]
2090	0.00160179	1.4019	0.349	0.188	1	3	FLI1	Cardiomyocytes	Microglial cell	Fli-1 proto-oncogene, ETS transcription factor [Source:HGNC Symbol;Acc:HGNC:3749]
2091	0.00160179	1.4019	0.349	0.188	1	3	FLI1		Paneth cell	Fli-1 proto-oncogene, ETS transcription factor [Source:HGNC Symbol;Acc:HGNC:3749]
2094	3.00606e-07	1.40126	0.492	0.186	0.00669088	3	FAM122B
2095	1.00357e-06	1.39777	0.317	0.096	0.0223374	3	TMSB15A	Fibroblasts	Astrocyte	thymosin beta 15A [Source:HGNC Symbol;Acc:HGNC:30744]
2096	1.00357e-06	1.39777	0.317	0.096	0.0223374	3	TMSB15A		Microglial cell	thymosin beta 15A [Source:HGNC Symbol;Acc:HGNC:30744]
2097	1.00357e-06	1.39777	0.317	0.096	0.0223374	3	TMSB15A		Endothelial cell	thymosin beta 15A [Source:HGNC Symbol;Acc:HGNC:30744]
2098	1.00357e-06	1.39777	0.317	0.096	0.0223374	3	TMSB15A		Granulosa cell	thymosin beta 15A [Source:HGNC Symbol;Acc:HGNC:30744]
2101	2.9035e-17	1.39289	0.937	0.57	6.46261e-13	3	NUP58			nucleoporin 58 [Source:HGNC Symbol;Acc:HGNC:20261]
2102	0.00111692	1.39163	0.302	0.147	1	3	SP4		AXL+SIGLEC6+ dendritic cell	Sp4 transcription factor [Source:HGNC Symbol;Acc:HGNC:11209]
2103	0.00111692	1.39163	0.302	0.147	1	3	SP4		Plasmacytoid dendritic cell	Sp4 transcription factor [Source:HGNC Symbol;Acc:HGNC:11209]
2106	8.55766e-07	1.38903	0.413	0.152	0.0190476	3	NUP35		FGFR1LowNME5- epithelial cell	nucleoporin 35 [Source:HGNC Symbol;Acc:HGNC:29797]
2107	2.29115e-13	1.38597	0.905	0.768	5.09964e-09	3	ANP32E	Cell cycling cells	Neural progenitor cell	acidic nuclear phosphoprotein 32 family member E [Source:HGNC Symbol;Acc:HGNC:16673]
2108	2.29115e-13	1.38597	0.905	0.768	5.09964e-09	3	ANP32E		Endothelial cell	acidic nuclear phosphoprotein 32 family member E [Source:HGNC Symbol;Acc:HGNC:16673]
2110	1.52067e-05	1.38335	0.381	0.158	0.338472	3	SFI1			SFI1 centrin binding protein [Source:HGNC Symbol;Acc:HGNC:29064]
2111	4.93337e-13	1.3829	0.873	0.547	1.09807e-08	3	SMC6		Plasmacytoid dendritic cell	structural maintenance of chromosomes 6 [Source:HGNC Symbol;Acc:HGNC:20466]
2113	4.93337e-13	1.3829	0.873	0.547	1.09807e-08	3	SMC6		B cell	structural maintenance of chromosomes 6 [Source:HGNC Symbol;Acc:HGNC:20466]
2115	0.00045686	1.3822	0.349	0.158	1	3	QSOX2			quiescin sulfhydryl oxidase 2 [Source:HGNC Symbol;Acc:HGNC:30249]
2116	6.69879e-07	1.37643	0.683	0.377	0.0149102	3	ZNF431			zinc finger protein 431 [Source:HGNC Symbol;Acc:HGNC:20809]
2117	4.81113e-09	1.37194	0.651	0.299	0.000107086	3	TOP3A		SLC16A7+ cell	DNA topoisomerase III alpha [Source:HGNC Symbol;Acc:HGNC:11992]
2118	4.81113e-09	1.37194	0.651	0.299	0.000107086	3	TOP3A		Multilymphoid progenitor cell	DNA topoisomerase III alpha [Source:HGNC Symbol;Acc:HGNC:11992]
2120	1.77753e-07	1.37038	0.571	0.253	0.00395642	3	KCTD5			potassium channel tetramerization domain containing 5 [Source:HGNC Symbol;Acc:HGNC:21423]
2121	0.00346533	1.36659	0.254	0.119	1	3	TCTEX1D1	Intermediate ciliated	SLC16A7+ cell
2122	0.00346533	1.36659	0.254	0.119	1	3	TCTEX1D1		Ciliated epithelial cell
2123	6.33348e-07	1.36549	0.508	0.216	0.0140971	3	PRIMPOL			primase and DNA directed polymerase [Source:HGNC Symbol;Acc:HGNC:26575]
2124	3.92006e-06	1.36294	0.381	0.145	0.0872526	3	ZNF736			zinc finger protein 736 [Source:HGNC Symbol;Acc:HGNC:32467]
2125	2.6047e-11	1.36119	0.921	0.667	5.79755e-07	3	RAB3B	Enteroendocrine cells		RAB3B, member RAS oncogene family [Source:HGNC Symbol;Acc:HGNC:9778]
2126	4.28299e-06	1.36057	0.508	0.237	0.0953307	3	TIFA		Acinar cell	TRAF interacting protein with forkhead associated domain [Source:HGNC Symbol;Acc:HGNC:19075]
2127	4.28299e-06	1.36057	0.508	0.237	0.0953307	3	TIFA		B cell	TRAF interacting protein with forkhead associated domain [Source:HGNC Symbol;Acc:HGNC:19075]
2128	4.28299e-06	1.36057	0.508	0.237	0.0953307	3	TIFA		Oocyte	TRAF interacting protein with forkhead associated domain [Source:HGNC Symbol;Acc:HGNC:19075]
2131	1.62349e-07	1.35837	0.619	0.313	0.00361356	3	SMPD4			sphingomyelin phosphodiesterase 4 [Source:HGNC Symbol;Acc:HGNC:32949]
2132	0.00168201	1.3564	0.302	0.14	1	3	ZNF747	Natural killer (NK) cells	Pit cell	zinc finger protein 747 [Source:HGNC Symbol;Acc:HGNC:28350]
2133	1.15096e-05	1.35378	0.381	0.145	0.25618	3	FAM102B		Monocyte
[truncated: 1,338 more rows]

## Sheet: Cluster 4
	p_val	avg_log2FC	pct.1	pct.2	p_val_adj	cluster	gene	cell_type_singleCellBase	cellName_cell_markers_db	description
[truncated: 2,301 more rows]

[truncated: 4 more sheets: Summary_cell_markers_db, Summary_singleCellBase, heatmap, GO chord_plot]
